# Supplementary material for: Ancient evolutionary origins of hepatitis E virus in rodents
Source: Proc Natl Acad Sci U S A. 2024 Dec 9;121(51):e2413665121. doi: 10.1073/pnas.2413665121 (PMC11665899; doi:10.1073/pnas.2413665121)
Supplement: Supplementary file 2 — Dataset S01 (XLSX) [file pnas.2413665121.sd01.xlsx]

## Sheet: Dataset_spalax_tmp_submission.s
run_id	palm_id	coverage	sOTU	qseqid	pident	evalue	sra_sequence	biosample_id	scientific_name	nickname	date	lng	lat
SRR7551101	u197847	14.56	u68661	Serratus_palmid	99	6e-72	FENDFSEFDSTQNNLSLSLECMLMREFGMPEWMVNLYWLLRESWVLQAPQESLAGRWKKHSGEPGTLLFNTVWNMAVLAYCYEFSESAVLAFKGDDSVV	SAMN09703513	Nannospalax ehrenbergi	variolarDiagnosis	2018-07-23T11:14:03Z	NA	NA
ERR1742974	u196007	46.41	u68661	Serratus_palmid	99	6e-72	FENDFSEFDSTQNNLSLSLECLLMREFGMPEWMVNLYWILRESWVLQAPQESLAGRWKKHSGEPGTLLFNTVWNMAVLAYCYEFSESAVLAFKGDDSVV	SAMEA4560669	Nannospalax galili	variolarDiagnosis	2018-11-15T08:50:50Z	NA	NA
ERR1742975	u68661	45.66	u68661	Serratus_palmid	99	6e-72	FENDFSEFDSTQNNLSLSLECMLMREFGMPEWMVNLYWILRESWVLQAPQESLAGRWKKHSGEPGTLLFNTVWNMAVLAYCYEFSESAVLAFKGDDSVV	SAMEA4560670	Nannospalax galili	variolarDiagnosis	2018-11-15T08:53:02Z	NA	NA
ERR1742973	u68661	80.5	u68661	Serratus_palmid	99	6e-72	FENDFSEFDSTQNNLSLSLECMLMREFGMPEWMVNLYWILRESWVLQAPQESLAGRWKKHSGEPGTLLFNTVWNMAVLAYCYEFSESAVLAFKGDDSVV	SAMEA4560668	Nannospalax galili	variolarDiagnosis	2018-11-15T08:51:28Z	NA	NA
ERR1742977	u68661	25.6	u68661	Serratus_palmid	99	6e-72	FENDFSEFDSTQNNLSLSLECMLMREFGMPEWMVNLYWILRESWVLQAPQESLAGRWKKHSGEPGTLLFNTVWNMAVLAYCYEFSESAVLAFKGDDSVV	SAMEA4560666	Nannospalax galili	variolarDiagnosis	2018-11-15T08:55:35Z	NA	NA
ERR1742976	u68661	25.86	u68661	Serratus_palmid	99	6e-72	FENDFSEFDSTQNNLSLSLECMLMREFGMPEWMVNLYWILRESWVLQAPQESLAGRWKKHSGEPGTLLFNTVWNMAVLAYCYEFSESAVLAFKGDDSVV	SAMEA4560665	Nannospalax galili	variolarDiagnosis	2018-11-15T08:55:31Z	NA	NA
ERR1742978	u68661	13.19	u68661	Serratus_palmid	99	6e-72	FENDFSEFDSTQNNLSLSLECMLMREFGMPEWMVNLYWILRESWVLQAPQESLAGRWKKHSGEPGTLLFNTVWNMAVLAYCYEFSESAVLAFKGDDSVV	SAMEA4560667	Nannospalax galili	variolarDiagnosis	2018-11-15T08:56:22Z	NA	NA
SRR5447163	u42720	2.5	u42720	Serratus_palmid	79.8	3.3e-58	FENDFSEFDSTQNNYSLSLECALMTEAGMPEWMVRLYWLLRSAWVLQAPKEGLKGYWKKHSGEPGTLLFNTVWNMAIIAYCYDFVGECVYAFKGDDSVV	SAMN06477886	rodent metagenome	squaredKnob	2017-04-14T10:01:31Z	85.4561	42.5692
ERR3180734	u12059	1.93	u1297	Serratus_palmid	78.8	1.3e-55	FENDFSEFDSTQNNYSLGLECLLMKEAGAPEWLWRLYHLLRSAWVLQAPQESLRGRWKKHSGEPGTLLWNTVWNMAVILHCYRFDGLAVAAFKGDDSVV	SAMEA5364909	viral metagenome	inshoreDeputy	2019-02-28T18:23:51Z	NA	NA
ERR3180732	u12059	4.11	u1297	Serratus_palmid	78.8	1.3e-55	FENDFSEFDSTQNNYSLGLECLLMKEAGAPEWLWRLYHLLRSAWVLQAPQESLRGRWKKHSGEPGTLLWNTVWNMAVILHCYRFDGLAVAAFKGDDSVV	SAMEA5364907	viral metagenome	inshoreDeputy	2019-02-28T18:28:22Z	NA	NA
ERR3180652	u12059	2	u1297	Serratus_palmid	78.8	1.3e-55	FENDFSEFDSTQNNYSLGLECLLMKEAGAPEWLWRLYHLLRSAWVLQAPQESLRGRWKKHSGEPGTLLWNTVWNMAVILHCYRFDGLAVAAFKGDDSVV	SAMEA5364913	viral metagenome	inshoreDeputy	2019-02-28T15:49:47Z	NA	NA
ERR1301445	u12059	2.34	u1297	Serratus_palmid	78.8	1.3e-55	FENDFSEFDSTQNNYSLGLECLLMKEAGAPEWLWRLYHLLRSAWVLQAPQESLRGRWKKHSGEPGTLLWNTVWNMAVILHCYRFDGLAVAAFKGDDSVV	SAMEA3887718	viral metagenome	inshoreDeputy	2016-03-14T20:28:01Z	NA	NA
ERR1301577	u12059	10.09	u1297	Serratus_palmid	78.8	1.3e-55	FENDFSEFDSTQNNYSLGLECLLMKEAGAPEWLWRLYHLLRSAWVLQAPQESLRGRWKKHSGEPGTLLWNTVWNMAVILHCYRFDGLAVAAFKGDDSVV	SAMEA3887728	viral metagenome	inshoreDeputy	2016-03-14T20:23:49Z	NA	NA
ERR2001280	u12059	2.04	u1297	Serratus_palmid	78.8	1.3e-55	FENDFSEFDSTQNNYSLGLECLLMKEAGAPEWLWRLYHLLRSAWVLQAPQESLRGRWKKHSGEPGTLLWNTVWNMAVILHCYRFDGLAVAAFKGDDSVV	SAMEA104063373	viral metagenome	inshoreDeputy	2017-06-13T19:43:56Z	NA	NA
ERR2738460	u12059	1.93	u1297	Serratus_palmid	78.8	1.3e-55	FENDFSEFDSTQNNYSLGLECLLMKEAGAPEWLWRLYHLLRSAWVLQAPQESLRGRWKKHSGEPGTLLWNTVWNMAVILHCYRFDGLAVAAFKGDDSVV	SAMEA4709356	viral metagenome	inshoreDeputy	2018-08-18T13:11:24Z	NA	NA
ERR2737609	u12059	9.27	u1297	Serratus_palmid	78.8	1.3e-55	FENDFSEFDSTQNNYSLGLECLLMKEAGAPEWLWRLYHLLRSAWVLQAPQESLRGRWKKHSGEPGTLLWNTVWNMAVILHCYRFDGLAVAAFKGDDSVV	SAMEA4708931	viral metagenome	inshoreDeputy	2018-08-18T11:09:56Z	NA	NA
ERR2738464	u12059	4.11	u1297	Serratus_palmid	78.8	1.3e-55	FENDFSEFDSTQNNYSLGLECLLMKEAGAPEWLWRLYHLLRSAWVLQAPQESLRGRWKKHSGEPGTLLWNTVWNMAVILHCYRFDGLAVAAFKGDDSVV	SAMEA4709358	viral metagenome	inshoreDeputy	2018-08-18T13:10:31Z	NA	NA
ERR3180646	u12059	4.36	u1297	Serratus_palmid	78.8	1.3e-55	FENDFSEFDSTQNNYSLGLECLLMKEAGAPEWLWRLYHLLRSAWVLQAPQESLRGRWKKHSGEPGTLLWNTVWNMAVILHCYRFDGLAVAAFKGDDSVV	SAMEA5364907	viral metagenome	inshoreDeputy	2019-02-28T14:50:54Z	NA	NA
ERR2738127	u12059	2.47	u1297	Serratus_palmid	78.8	1.3e-55	FENDFSEFDSTQNNYSLGLECLLMKEAGAPEWLWRLYHLLRSAWVLQAPQESLRGRWKKHSGEPGTLLWNTVWNMAVILHCYRFDGLAVAAFKGDDSVV	SAMEA4709190	viral metagenome	inshoreDeputy	2018-08-18T12:12:00Z	NA	NA
ERR3179285	u12059	0.74	u1297	Serratus_palmid	78.8	1.3e-55	FENDFSEFDSTQNNYSLGLECLLMKEAGAPEWLWRLYHLLRSAWVLQAPQESLRGRWKKHSGEPGTLLWNTVWNMAVILHCYRFDGLAVAAFKGDDSVV	SAMEA5365998	viral metagenome	inshoreDeputy	2019-05-24T22:38:02Z	NA	NA
ERR1301555	u12059	8.8	u1297	Serratus_palmid	78.8	1.3e-55	FENDFSEFDSTQNNYSLGLECLLMKEAGAPEWLWRLYHLLRSAWVLQAPQESLRGRWKKHSGEPGTLLWNTVWNMAVILHCYRFDGLAVAAFKGDDSVV	SAMEA3887723	viral metagenome	inshoreDeputy	2016-03-14T20:23:58Z	NA	NA
ERR1301534	u12059	1.94	u1297	Serratus_palmid	78.8	1.3e-55	FENDFSEFDSTQNNYSLGLECLLMKEAGAPEWLWRLYHLLRSAWVLQAPQESLRGRWKKHSGEPGTLLWNTVWNMAVILHCYRFDGLAVAAFKGDDSVV	SAMEA3887718	viral metagenome	inshoreDeputy	2016-03-14T20:24:58Z	NA	NA
ERR1301556	u12059	27.16	u1297	Serratus_palmid	78.8	1.3e-55	FENDFSEFDSTQNNYSLGLECLLMKEAGAPEWLWRLYHLLRSAWVLQAPQESLRGRWKKHSGEPGTLLWNTVWNMAVILHCYRFDGLAVAAFKGDDSVV	SAMEA3887063	viral metagenome	inshoreDeputy	2016-03-14T20:24:45Z	NA	NA
ERR1301594	u12059	2.58	u1297	Serratus_palmid	78.8	1.3e-55	FENDFSEFDSTQNNYSLGLECLLMKEAGAPEWLWRLYHLLRSAWVLQAPQESLRGRWKKHSGEPGTLLWNTVWNMAVILHCYRFDGLAVAAFKGDDSVV	SAMEA3887732	viral metagenome	inshoreDeputy	2016-03-14T20:23:35Z	NA	NA
ERR1301505	u12059	1.63	u1297	Serratus_palmid	78.8	1.3e-55	FENDFSEFDSTQNNYSLGLECLLMKEAGAPEWLWRLYHLLRSAWVLQAPQESLRGRWKKHSGEPGTLLWNTVWNMAVILHCYRFDGLAVAAFKGDDSVV	SAMEA3887732	viral metagenome	inshoreDeputy	2016-03-14T20:25:19Z	NA	NA
ERR1301467	u12059	29.18	u1297	Serratus_palmid	78.8	1.3e-55	FENDFSEFDSTQNNYSLGLECLLMKEAGAPEWLWRLYHLLRSAWVLQAPQESLRGRWKKHSGEPGTLLWNTVWNMAVILHCYRFDGLAVAAFKGDDSVV	SAMEA3887063	viral metagenome	inshoreDeputy	2016-03-14T20:27:25Z	NA	NA
ERR1301488	u12059	8.34	u1297	Serratus_palmid	78.8	1.3e-55	FENDFSEFDSTQNNYSLGLECLLMKEAGAPEWLWRLYHLLRSAWVLQAPQESLRGRWKKHSGEPGTLLWNTVWNMAVILHCYRFDGLAVAAFKGDDSVV	SAMEA3887728	viral metagenome	inshoreDeputy	2016-03-14T20:25:35Z	NA	NA
ERR1301585	u12059	4.95	u1297	Serratus_palmid	78.8	1.3e-55	FENDFSEFDSTQNNYSLGLECLLMKEAGAPEWLWRLYHLLRSAWVLQAPQESLRGRWKKHSGEPGTLLWNTVWNMAVILHCYRFDGLAVAAFKGDDSVV	SAMEA3887033	viral metagenome	inshoreDeputy	2016-03-14T20:24:01Z	NA	NA
ERR3179815	u12059	2.47	u1297	Serratus_palmid	78.8	1.3e-55	FENDFSEFDSTQNNYSLGLECLLMKEAGAPEWLWRLYHLLRSAWVLQAPQESLRGRWKKHSGEPGTLLWNTVWNMAVILHCYRFDGLAVAAFKGDDSVV	SAMEA5364764	viral metagenome	inshoreDeputy	2019-02-28T17:16:54Z	NA	NA
ERR3180003	u12059	9.27	u1297	Serratus_palmid	78.8	1.3e-55	FENDFSEFDSTQNNYSLGLECLLMKEAGAPEWLWRLYHLLRSAWVLQAPQESLRGRWKKHSGEPGTLLWNTVWNMAVILHCYRFDGLAVAAFKGDDSVV	SAMEA5364864	viral metagenome	inshoreDeputy	2019-02-28T16:56:36Z	NA	NA
ERR2001081	u12059	3.53	u1297	Serratus_palmid	78.8	1.3e-55	FENDFSEFDSTQNNYSLGLECLLMKEAGAPEWLWRLYHLLRSAWVLQAPQESLRGRWKKHSGEPGTLLWNTVWNMAVILHCYRFDGLAVAAFKGDDSVV	SAMEA104064755	viral metagenome	inshoreDeputy	2017-06-13T19:23:21Z	NA	NA
ERR1301496	u12059	6.84	u1297	Serratus_palmid	78.8	1.3e-55	FENDFSEFDSTQNNYSLGLECLLMKEAGAPEWLWRLYHLLRSAWVLQAPQESLRGRWKKHSGEPGTLLWNTVWNMAVILHCYRFDGLAVAAFKGDDSVV	SAMEA3887033	viral metagenome	inshoreDeputy	2016-03-14T20:25:37Z	NA	NA
ERR2001685	u12059	4.38	u1297	Serratus_palmid	78.8	1.3e-55	FENDFSEFDSTQNNYSLGLECLLMKEAGAPEWLWRLYHLLRSAWVLQAPQESLRGRWKKHSGEPGTLLWNTVWNMAVILHCYRFDGLAVAAFKGDDSVV	SAMEA104063259	viral metagenome	inshoreDeputy	2017-06-13T22:30:27Z	NA	NA
ERR1301466	u12059	14.05	u1297	Serratus_palmid	78.8	1.3e-55	FENDFSEFDSTQNNYSLGLECLLMKEAGAPEWLWRLYHLLRSAWVLQAPQESLRGRWKKHSGEPGTLLWNTVWNMAVILHCYRFDGLAVAAFKGDDSVV	SAMEA3887723	viral metagenome	inshoreDeputy	2016-03-14T20:26:35Z	NA	NA
ERR2737610	u12059	11.3	u1297	Serratus_palmid	78.8	1.3e-55	FENDFSEFDSTQNNYSLGLECLLMKEAGAPEWLWRLYHLLRSAWVLQAPQESLRGRWKKHSGEPGTLLWNTVWNMAVILHCYRFDGLAVAAFKGDDSVV	SAMEA4708931	viral metagenome	inshoreDeputy	2018-08-18T11:09:57Z	NA	NA
ERR1301444	u12059	4.53	u1297	Serratus_palmid	78.8	1.3e-55	FENDFSEFDSTQNNYSLGLECLLMKEAGAPEWLWRLYHLLRSAWVLQAPQESLRGRWKKHSGEPGTLLWNTVWNMAVILHCYRFDGLAVAAFKGDDSVV	SAMEA3886996	viral metagenome	inshoreDeputy	2016-03-14T20:26:57Z	NA	NA
ERR2737740	u12059	1.65	u1297	Serratus_palmid	78.8	1.3e-55	FENDFSEFDSTQNNYSLGLECLLMKEAGAPEWLWRLYHLLRSAWVLQAPQESLRGRWKKHSGEPGTLLWNTVWNMAVILHCYRFDGLAVAAFKGDDSVV	SAMEA4708996	viral metagenome	inshoreDeputy	2018-08-18T11:11:56Z	NA	NA
ERR1301593	u12059	2.08	u1297	Serratus_palmid	78.8	1.3e-55	FENDFSEFDSTQNNYSLGLECLLMKEAGAPEWLWRLYHLLRSAWVLQAPQESLRGRWKKHSGEPGTLLWNTVWNMAVILHCYRFDGLAVAAFKGDDSVV	SAMEA3887039	viral metagenome	inshoreDeputy	2016-03-14T20:23:50Z	NA	NA
ERR3180091	u12059	11.3	u1297	Serratus_palmid	78.8	1.3e-55	FENDFSEFDSTQNNYSLGLECLLMKEAGAPEWLWRLYHLLRSAWVLQAPQESLRGRWKKHSGEPGTLLWNTVWNMAVILHCYRFDGLAVAAFKGDDSVV	SAMEA5364864	viral metagenome	inshoreDeputy	2019-02-28T15:33:50Z	NA	NA
ERR3180738	u12059	1.65	u1297	Serratus_palmid	78.8	1.3e-55	FENDFSEFDSTQNNYSLGLECLLMKEAGAPEWLWRLYHLLRSAWVLQAPQESLRGRWKKHSGEPGTLLWNTVWNMAVILHCYRFDGLAVAAFKGDDSVV	SAMEA5364913	viral metagenome	inshoreDeputy	2019-02-28T17:57:17Z	NA	NA
ERR922740	u1297	6.87	u1297	Serratus_palmid	78.8	1.3e-55	FENDFSEFDSTQNNYSLGLECLLMREAGAPEWMWRLYHLLRSAWVLQAPQESLRGRWKKHSGEPGTLLWNTVWNMAVIMHCYRFDGLAVAAFKGDDSIV	SAMEA3463687	metagenome	inshoreDeputy	2020-01-19T00:50:43Z	NA	NA
SRR5431738	u1295	6.78	u1297	Serratus_palmid	78.8	1.3e-55	FENDFSEFDSTQNNYSLGLECLLMKEAGAPEWLWRLYHLLRSAWVLQAPQESLRGRWKKHSGEPGTLLWNTVWNMAVILHCYQFDGLAVAAFKGDDSVV	SAMN06477865	rodent metagenome	inshoreDeputy	2017-04-10T00:21:56Z	117.843	26.545
ERR2649577	u12059	3.04	u1297	Serratus_palmid	78.8	1.3e-55	FENDFSEFDSTQNNYSLGLECLLMKEAGAPEWLWRLYHLLRSAWVLQAPQESLRGRWKKHSGEPGTLLWNTVWNMAVILHCYRFDGLAVAAFKGDDSVV	SAMEA104063044	viral metagenome	inshoreDeputy	2018-07-09T02:58:22Z	NA	NA
ERR2738463	u12059	4.36	u1297	Serratus_palmid	78.8	1.3e-55	FENDFSEFDSTQNNYSLGLECLLMKEAGAPEWLWRLYHLLRSAWVLQAPQESLRGRWKKHSGEPGTLLWNTVWNMAVILHCYRFDGLAVAAFKGDDSVV	SAMEA4709358	viral metagenome	inshoreDeputy	2018-08-18T13:10:23Z	NA	NA
ERR2738052	u12059	3.04	u1297	Serratus_palmid	78.8	1.3e-55	FENDFSEFDSTQNNYSLGLECLLMKEAGAPEWLWRLYHLLRSAWVLQAPQESLRGRWKKHSGEPGTLLWNTVWNMAVILHCYRFDGLAVAAFKGDDSVV	SAMEA4709152	viral metagenome	inshoreDeputy	2018-08-19T03:29:10Z	NA	NA
ERR2001613	u12059	5.12	u1297	Serratus_palmid	78.8	1.3e-55	FENDFSEFDSTQNNYSLGLECLLMKEAGAPEWLWRLYHLLRSAWVLQAPQESLRGRWKKHSGEPGTLLWNTVWNMAVILHCYRFDGLAVAAFKGDDSVV	SAMEA104063259	viral metagenome	inshoreDeputy	2017-06-13T22:23:03Z	NA	NA
ERR2001088	u12059	4.78	u1297	Serratus_palmid	78.8	1.3e-55	FENDFSEFDSTQNNYSLGLECLLMKEAGAPEWLWRLYHLLRSAWVLQAPQESLRGRWKKHSGEPGTLLWNTVWNMAVILHCYRFDGLAVAAFKGDDSVV	SAMEA104064755	viral metagenome	inshoreDeputy	2017-06-13T19:23:38Z	NA	NA
ERR2737739	u12059	2	u1297	Serratus_palmid	78.8	1.3e-55	FENDFSEFDSTQNNYSLGLECLLMKEAGAPEWLWRLYHLLRSAWVLQAPQESLRGRWKKHSGEPGTLLWNTVWNMAVILHCYRFDGLAVAAFKGDDSVV	SAMEA4708996	viral metagenome	inshoreDeputy	2018-08-18T11:12:16Z	NA	NA
ERR1742975	u135513	256.9	u135513	Serratus_palmid	77.8	2e-59	FENDFSEFDSTQNNLSLALECLIMAEVGMPEWLISLYWLLRESWVLQAPKESLAGRWKKHSGEPGTLLFNTVWNMALISTCFRFDDATLYAFKGDDSLV	SAMEA4560670	Nannospalax galili	wrongfulTimolol	2018-11-15T08:53:02Z	NA	NA
ERR1742977	u135513	241.99	u135513	Serratus_palmid	77.8	2e-59	FENDFSEFDSTQNNLSLALECLIMAEVGMPEWLISLYWLLRESWVLQAPKESLAGRWKKHSGEPGTLLFNTVWNMALISTCFRFDDATLYAFKGDDSLV	SAMEA4560666	Nannospalax galili	wrongfulTimolol	2018-11-15T08:55:35Z	NA	NA
ERR1742978	u173944	4.99	u135513	Serratus_palmid	77.8	2e-59	FENDFSEFDSTQNNLSLALECLIMAEVGMPEWLISLYWLLRESWVLQAPKESLAGRWKKHSGEPGTLLFNTVWNMALISTCFRFQDASLFAFKGDDSLV	SAMEA4560667	Nannospalax galili	wrongfulTimolol	2018-11-15T08:56:22Z	NA	NA
SRR361348	u237863	208.66	u237863	Serratus_palmid	77.8	1.8e-55	FENDFSEFDSTQNDFSLSLECTLMAEAGMPDWMVGLYWLLRSAWCLQAPQESLRGFWKKHSGEPGTLLWNTVWNMAVLNHCYEFRGLACMAFKGDDSAV	SAMN00744102	Galago senegalensis	convincedMinion	2012-01-21T14:23:02Z	NA	NA
SRR5447153	u10263	66.61	u25340	Serratus_palmid	75.8	1.1e-54	FENDFSEFDSTQNNFSLALECEIMVECGMPLWLVNLYHLIRSAWVLQAPQEGLKGVWKKHSGEPGTLLWNTVWNMAVIAHCYEFQDLSVAAFKGDDSVV	SAMN06477896	rodent metagenome	matutinalFoxtail	2017-04-14T10:00:15Z	112	37
SRR5447149	u25340	79.51	u25340	Serratus_palmid	75.8	1.1e-54	FENDFSEFDSTQNNFSLALECEIMSEVGMPLWLVNLYHLIRSAWVLQAPQEGLKGVWKKHSGEPGTLLWNTVWNMAVIAHCYEFQDLSVAAFKGDDSVV	SAMN06477900	rodent metagenome	matutinalFoxtail	2017-04-14T09:58:46Z	107	27
SRR5415517	u8424	490.19	u22589	Serratus_palmid	75.8	8.6e-54	FENDFSEFDSTQNNFSLGLECVLMAEAGMPEWMWKLYHLVRSAWVLQAPQESLRGRWKKHSGEPGTLLWNTVWNMAVISHCYVFQGLKVAAFKGDDSVV	SAMN06477831	rodent metagenome	uppercaseEscalator	2017-04-05T08:44:02Z	126.56	43.8508
ERR1301504	u167560	5.93	u167560	Serratus_palmid	75	7.8e-37	RSSDLTAIFQTVFHNNVPGSPEWLWRLYHLLRSAWVLQAPQESLRGRWKKHSGEPGTLLWNTVWNMAVILHCYRFDGLAVAAFKGDDSVV	SAMEA3887039	viral metagenome	bonelikeComedown	2016-03-14T20:25:22Z	NA	NA
SRR5415522	u21061	5.74	u21061	Serratus_palmid	74.7	7.4e-55	FENDFSEFDSTQNDFSLSLECLLMEEAGAPDWLVTLYHLIRSSWVLQAPQESLKGKWKKHSGEPGTLLFNTVWNMAVIAYCFDFQDLSCCGFKGDDSFV	SAMN06477826	rodent metagenome	azygousTorridity	2017-04-05T08:44:00Z	116	39
SRR5447166	u25341	12.28	u25341	Serratus_palmid	74.7	7.4e-55	FENDFSEFDSTQNNFSLDLECTIMEECGMPGWMVNLYHLIRSAWVLQAPQEGLRGYWKKHSGEPGTLLWNTVWNMAVISHCYDFQDMAMAAFKGDDSVV	SAMN06477883	rodent metagenome	diffusedStopping	2017-04-14T10:02:15Z	85.4561	42.5692
ERR1331682	u13259	136.16	u3509	Serratus_palmid	73.7	8.6e-54	FENDFSEFDSTQNNFSLGLECVLMAEAGAPEWLWKLYHLIRSAWVLQAPQESLRGRWKKHSGEPGTLLWNTVWNMAVILHCYRFEGVAVMAFKGDDSVV	SAMEA3903342	Mustela putorius furo	homeFlatware	2017-10-17T16:48:45Z	NA	NA
ERR1331680	u13259	261.65	u3509	Serratus_palmid	73.7	8.6e-54	FENDFSEFDSTQNNFSLGLECVLMAEAGAPEWLWKLYHLIRSAWVLQAPQESLRGRWKKHSGEPGTLLWNTVWNMAVILHCYRFEGVAVMAFKGDDSVV	SAMEA3903340	Mustela putorius furo	homeFlatware	2017-10-17T16:46:40Z	NA	NA
SRR6206912	u2776	167.98	u3509	Serratus_palmid	73.7	8.6e-54	FENDFSEFDSTQNNFSLGLECVLMAEAGAPEWLWKLYHLIRSAWVLQAPQESLRGRWKKHSGEPGTLLWNTVWNMAVILHCYRFEAVAVMAFKGDDSVV	SAMN07828492	Mustela putorius furo	homeFlatware	2017-10-24T09:08:24Z	NA	NA
SRR392053	u2776	90.11	u3509	Serratus_palmid	73.7	8.6e-54	FENDFSEFDSTQNNFSLGLECVLMAEAGAPEWLWKLYHLIRSAWVLQAPQESLRGRWKKHSGEPGTLLWNTVWNMAVILHCYRFEAVAVMAFKGDDSVV	SAMN00767995	Mustela putorius furo	homeFlatware	2012-01-13T10:51:56Z	NA	NA
SRR392067	u2776	78.27	u3509	Serratus_palmid	73.7	8.6e-54	FENDFSEFDSTQNNFSLGLECVLMAEAGAPEWLWKLYHLIRSAWVLQAPQESLRGRWKKHSGEPGTLLWNTVWNMAVILHCYRFEAVAVMAFKGDDSVV	SAMN00767995	Mustela putorius furo	homeFlatware	2012-01-13T10:47:56Z	NA	NA
SRR5130449	u283925	113.81	u283925	Serratus_palmid	72.7	2e-52	FENDFSEFDSTQNNFSLALECEIMLECGMPVWLVNLYHLVRAAWVLQAPQEALRGVWKKHSGEPGTLLWNTVWNMGVISHCYDFNNLQVAAFKGDDSVV	SAMN06140238	Peromyscus leucopus	saccadicGrudge	2016-12-23T18:47:19Z	NA	NA
SRR8587280	u254067	61.48	u283925	Serratus_palmid	72.7	2e-52	FENDFSEFDSTQNNFSLALECEIMEECGMPVWLVNLYHLVRSAWVLQAPQEALRGVWKKHSGEPGTLLWNTVWNMGVISHCYDFSNLQVAAFKGDDSVV	SAMN10962528	Peromyscus maniculatus	saccadicGrudge	2019-02-18T11:36:08Z	NA	NA
SRR12442725	u13577	26.28	u13577	Serratus_palmid	71.7	2.8e-50	WENDFSEFDSTQNDLSLALEVLLMEEVGMPEWLRGLYFVIRSAWKLYAPQESLRGFWKKHSGEPGTLLFNTIWNMAVISSCYTFEGLAAAAFKGDDSVV	SAMN15762588	Tupaia belangeri	unboundPlanarian	2020-08-12T23:27:14Z	NA	NA
DRR155081	u13577	61.73	u13577	Serratus_palmid	71.7	2.8e-50	WENDFSEFDSTQNDLSLALEVLLMEEVGMPEWLRGLYFVIRSAWKLYAPQESLRGFWKKHSGEPGTLLFNTIWNMAVISSCYTFEGLAAAAFKGDDSVV	SAMD00146579	Tupaia belangeri	unboundPlanarian	2019-09-10T19:30:25Z	NA	NA
DRR155090	u13577	28.5	u13577	Serratus_palmid	71.7	2.8e-50	WENDFSEFDSTQNDLSLALEVLLMEEVGMPEWLRGLYFVIRSAWKLYAPQESLRGFWKKHSGEPGTLLFNTIWNMAVISSCYTFEGLAAAAFKGDDSVV	SAMD00146588	Tupaia belangeri	unboundPlanarian	2019-09-10T19:37:30Z	NA	NA
DRR155091	u13577	43.44	u13577	Serratus_palmid	71.7	2.8e-50	WENDFSEFDSTQNDLSLALEVLLMEEVGMPEWLRGLYFVIRSAWKLYAPQESLRGFWKKHSGEPGTLLFNTIWNMAVISSCYTFEGLAAAAFKGDDSVV	SAMD00146589	Tupaia belangeri	unboundPlanarian	2019-09-10T19:38:39Z	NA	NA
DRR155082	u13577	166.28	u13577	Serratus_palmid	71.7	2.8e-50	WENDFSEFDSTQNDLSLALEVLLMEEVGMPEWLRGLYFVIRSAWKLYAPQESLRGFWKKHSGEPGTLLFNTIWNMAVISSCYTFEGLAAAAFKGDDSVV	SAMD00146580	Tupaia belangeri	unboundPlanarian	2019-09-10T19:36:41Z	NA	NA
DRR155096	u13577	3.59	u13577	Serratus_palmid	71.7	2.8e-50	WENDFSEFDSTQNDLSLALEVLLMEEVGMPEWLRGLYFVIRSAWKLYAPQESLRGFWKKHSGEPGTLLFNTIWNMAVISSCYTFEGLAAAAFKGDDSVV	SAMD00146594	Tupaia belangeri	unboundPlanarian	2019-09-10T19:40:24Z	NA	NA
SRR9937550	u153	31.25	u3554	Serratus_palmid	70.7	1e-52	FENDFSEFDSTQNNFSLGLECVVMEECGMPQWLIRLYHLVRSAWILQAPKESLKGFWKKHSGEPGTLLWNTVWNMAIIAHCYEFRDFRVAAFKGDDSVV	SAMN12542192	Homo sapiens	tallishRoach	2019-08-09T08:23:24Z	NA	NA
ERR1302690	u153	8.01	u3554	Serratus_palmid	70.7	1e-52	FENDFSEFDSTQNNFSLGLECVVMEECGMPQWLIRLYHLVRSAWILQAPKESLKGFWKKHSGEPGTLLWNTVWNMAIIAHCYEFRDFRVAAFKGDDSVV	SAMEA3887899	viral metagenome	tallishRoach	2016-03-14T19:59:44Z	NA	NA
ERR1302884	u153	2.35	u3554	Serratus_palmid	70.7	1e-52	FENDFSEFDSTQNNFSLGLECVVMEECGMPQWLIRLYHLVRSAWILQAPKESLKGFWKKHSGEPGTLLWNTVWNMAIIAHCYEFRDFRVAAFKGDDSVV	SAMEA3887931	viral metagenome	tallishRoach	2016-03-14T19:55:28Z	NA	NA
ERR1302792	u153	3.4	u3554	Serratus_palmid	70.7	1e-52	FENDFSEFDSTQNNFSLGLECVVMEECGMPQWLIRLYHLVRSAWILQAPKESLKGFWKKHSGEPGTLLWNTVWNMAIIAHCYEFRDFRVAAFKGDDSVV	SAMEA3887930	viral metagenome	tallishRoach	2016-03-14T19:57:34Z	NA	NA
ERR1302518	u153	3.47	u3554	Serratus_palmid	70.7	1e-52	FENDFSEFDSTQNNFSLGLECVVMEECGMPQWLIRLYHLVRSAWILQAPKESLKGFWKKHSGEPGTLLWNTVWNMAIIAHCYEFRDFRVAAFKGDDSVV	SAMEA3887361	viral metagenome	tallishRoach	2016-03-14T20:03:21Z	NA	NA
ERR1302794	u153	3.34	u3554	Serratus_palmid	70.7	1e-52	FENDFSEFDSTQNNFSLGLECVVMEECGMPQWLIRLYHLVRSAWILQAPKESLKGFWKKHSGEPGTLLWNTVWNMAIIAHCYEFRDFRVAAFKGDDSVV	SAMEA3887490	viral metagenome	tallishRoach	2016-03-14T19:57:28Z	NA	NA
ERR2001271	u153	9.07	u3554	Serratus_palmid	70.7	1e-52	FENDFSEFDSTQNNFSLGLECVVMEECGMPQWLIRLYHLVRSAWILQAPKESLKGFWKKHSGEPGTLLWNTVWNMAIIAHCYEFRDFRVAAFKGDDSVV	SAMEA3887362	viral metagenome	tallishRoach	2017-06-13T19:44:09Z	NA	NA
ERR1302869	u153	5.36	u3554	Serratus_palmid	70.7	1e-52	FENDFSEFDSTQNNFSLGLECVVMEECGMPQWLIRLYHLVRSAWILQAPKESLKGFWKKHSGEPGTLLWNTVWNMAIIAHCYEFRDFRVAAFKGDDSVV	SAMEA3887926	viral metagenome	tallishRoach	2016-03-14T19:56:01Z	NA	NA
ERR2001267	u153	9.54	u3554	Serratus_palmid	70.7	1e-52	FENDFSEFDSTQNNFSLGLECVVMEECGMPQWLIRLYHLVRSAWILQAPKESLKGFWKKHSGEPGTLLWNTVWNMAIIAHCYEFRDFRVAAFKGDDSVV	SAMEA3887362	viral metagenome	tallishRoach	2017-06-13T19:43:50Z	NA	NA
ERR1302534	u153	20.66	u3554	Serratus_palmid	70.7	1e-52	FENDFSEFDSTQNNFSLGLECVVMEECGMPQWLIRLYHLVRSAWILQAPKESLKGFWKKHSGEPGTLLWNTVWNMAIIAHCYEFRDFRVAAFKGDDSVV	SAMEA3887371	viral metagenome	tallishRoach	2016-03-14T20:02:47Z	NA	NA
ERR1302780	u153	6.36	u3554	Serratus_palmid	70.7	1e-52	FENDFSEFDSTQNNFSLGLECVVMEECGMPQWLIRLYHLVRSAWILQAPKESLKGFWKKHSGEPGTLLWNTVWNMAIIAHCYEFRDFRVAAFKGDDSVV	SAMEA3887926	viral metagenome	tallishRoach	2016-03-14T19:57:47Z	NA	NA
SRR6713817	u153	7	u3554	Serratus_palmid	70.7	1e-52	FENDFSEFDSTQNNFSLGLECVVMEECGMPQWLIRLYHLVRSAWILQAPKESLKGFWKKHSGEPGTLLWNTVWNMAIIAHCYEFRDFRVAAFKGDDSVV	SAMN08455978	pig gut metagenome	tallishRoach	2018-02-12T21:38:12Z	-89.1587	40.114
SRR6713834	u688	2.9	u3554	Serratus_palmid	70.7	1e-52	FENDFSEFDSTQNNFSLGLECVVMEECGMPQWLIRLYHLVRSAWILQAPKESLKGFWKKHSGEPGTLLWNTVWNMAIIAHCYEFRDLRVAAFKGDDSVV	SAMN08455962	pig gut metagenome	tallishRoach	2018-02-12T21:38:36Z	-99.4146	39.3987
SRR6713854	u153	17.47	u3554	Serratus_palmid	70.7	1e-52	FENDFSEFDSTQNNFSLGLECVVMEECGMPQWLIRLYHLVRSAWILQAPKESLKGFWKKHSGEPGTLLWNTVWNMAIIAHCYEFRDFRVAAFKGDDSVV	SAMN08455938	pig gut metagenome	tallishRoach	2018-02-12T21:38:42Z	-79.1854	35.5393
SRR1564301	u24379	28.62	u3554	Serratus_palmid	70.7	1e-52	FENDFSEFDSTQNNFSLGLECVIMEECGMPPWLIRLYHLVRSAWILQAPKESLKGFWKKHSGEPGTLLWNTVWNMAIIAHCYEFRNLQAAAFKGDDSMV	SAMN03015971	gut metagenome	tallishRoach	2014-09-04T22:39:58Z	55.4128	25.1742
ERR4027817	u153	3.99	u3554	Serratus_palmid	70.7	1e-52	FENDFSEFDSTQNNFSLGLECVVMEECGMPQWLIRLYHLVRSAWILQAPKESLKGFWKKHSGEPGTLLWNTVWNMAIIAHCYEFRDFRVAAFKGDDSVV	SAMEA6730981	metagenome	tallishRoach	2020-05-08T05:04:14Z	31	31
SRR4423196	u153	232.06	u3554	Serratus_palmid	70.7	1e-52	FENDFSEFDSTQNNFSLGLECVVMEECGMPQWLIRLYHLVRSAWILQAPKESLKGFWKKHSGEPGTLLWNTVWNMAIIAHCYEFRDFRVAAFKGDDSVV	SAMN05908309	Homo sapiens	tallishRoach	2016-10-14T08:39:33Z	NA	NA
SRR9937554	u153	15.47	u3554	Serratus_palmid	70.7	1e-52	FENDFSEFDSTQNNFSLGLECVVMEECGMPQWLIRLYHLVRSAWILQAPKESLKGFWKKHSGEPGTLLWNTVWNMAIIAHCYEFRDFRVAAFKGDDSVV	SAMN12542188	Homo sapiens	tallishRoach	2019-08-09T08:19:41Z	NA	NA
SRR9937549	u153	14.61	u3554	Serratus_palmid	70.7	1e-52	FENDFSEFDSTQNNFSLGLECVVMEECGMPQWLIRLYHLVRSAWILQAPKESLKGFWKKHSGEPGTLLWNTVWNMAIIAHCYEFRDFRVAAFKGDDSVV	SAMN12542193	Homo sapiens	tallishRoach	2019-08-09T08:20:26Z	NA	NA
SRR9937547	u153	10.59	u3554	Serratus_palmid	70.7	1e-52	FENDFSEFDSTQNNFSLGLECVVMEECGMPQWLIRLYHLVRSAWILQAPKESLKGFWKKHSGEPGTLLWNTVWNMAIIAHCYEFRDFRVAAFKGDDSVV	SAMN12542195	Homo sapiens	tallishRoach	2019-08-09T08:17:54Z	NA	NA
SRR9937556	u153	18.82	u3554	Serratus_palmid	70.7	1e-52	FENDFSEFDSTQNNFSLGLECVVMEECGMPQWLIRLYHLVRSAWILQAPKESLKGFWKKHSGEPGTLLWNTVWNMAIIAHCYEFRDFRVAAFKGDDSVV	SAMN12542187	Homo sapiens	tallishRoach	2019-08-09T08:19:05Z	NA	NA
SRR9937557	u153	10.53	u3554	Serratus_palmid	70.7	1e-52	FENDFSEFDSTQNNFSLGLECVVMEECGMPQWLIRLYHLVRSAWILQAPKESLKGFWKKHSGEPGTLLWNTVWNMAIIAHCYEFRDFRVAAFKGDDSVV	SAMN12542186	Homo sapiens	tallishRoach	2019-08-09T08:22:36Z	NA	NA
SRR4423197	u153	294.2	u3554	Serratus_palmid	70.7	1e-52	FENDFSEFDSTQNNFSLGLECVVMEECGMPQWLIRLYHLVRSAWILQAPKESLKGFWKKHSGEPGTLLWNTVWNMAIIAHCYEFRDFRVAAFKGDDSVV	SAMN05908308	Homo sapiens	tallishRoach	2016-10-14T08:36:22Z	NA	NA
SRR9937548	u153	14.77	u3554	Serratus_palmid	70.7	1e-52	FENDFSEFDSTQNNFSLGLECVVMEECGMPQWLIRLYHLVRSAWILQAPKESLKGFWKKHSGEPGTLLWNTVWNMAIIAHCYEFRDFRVAAFKGDDSVV	SAMN12542194	Homo sapiens	tallishRoach	2019-08-09T08:20:38Z	NA	NA
SRR9937553	u153	12.06	u3554	Serratus_palmid	70.7	1e-52	FENDFSEFDSTQNNFSLGLECVVMEECGMPQWLIRLYHLVRSAWILQAPKESLKGFWKKHSGEPGTLLWNTVWNMAIIAHCYEFRDFRVAAFKGDDSVV	SAMN12542189	Homo sapiens	tallishRoach	2019-08-09T08:21:11Z	NA	NA
SRR9937551	u153	126.52	u3554	Serratus_palmid	70.7	1e-52	FENDFSEFDSTQNNFSLGLECVVMEECGMPQWLIRLYHLVRSAWILQAPKESLKGFWKKHSGEPGTLLWNTVWNMAIIAHCYEFRDFRVAAFKGDDSVV	SAMN12542191	Homo sapiens	tallishRoach	2019-08-09T08:23:33Z	NA	NA
SRR9937555	u153	16.47	u3554	Serratus_palmid	70.7	1e-52	FENDFSEFDSTQNNFSLGLECVVMEECGMPQWLIRLYHLVRSAWILQAPKESLKGFWKKHSGEPGTLLWNTVWNMAIIAHCYEFRDFRVAAFKGDDSVV	SAMN12542170	Homo sapiens	tallishRoach	2019-08-09T08:21:39Z	NA	NA
SRR9937552	u153	158.64	u3554	Serratus_palmid	70.7	1e-52	FENDFSEFDSTQNNFSLGLECVVMEECGMPQWLIRLYHLVRSAWILQAPKESLKGFWKKHSGEPGTLLWNTVWNMAIIAHCYEFRDFRVAAFKGDDSVV	SAMN12542190	Homo sapiens	tallishRoach	2019-08-09T08:23:30Z	NA	NA
SRR4423198	u153	240.3	u3554	Serratus_palmid	70.7	1e-52	FENDFSEFDSTQNNFSLGLECVVMEECGMPQWLIRLYHLVRSAWILQAPKESLKGFWKKHSGEPGTLLWNTVWNMAIIAHCYEFRDFRVAAFKGDDSVV	SAMN05908307	Homo sapiens	tallishRoach	2016-10-14T08:39:58Z	NA	NA
SRR4423195	u153	246	u3554	Serratus_palmid	70.7	1e-52	FENDFSEFDSTQNNFSLGLECVVMEECGMPQWLIRLYHLVRSAWILQAPKESLKGFWKKHSGEPGTLLWNTVWNMAIIAHCYEFRDFRVAAFKGDDSVV	SAMN05908310	Homo sapiens	tallishRoach	2016-10-14T08:39:43Z	NA	NA
SRR4423193	u153	1.57	u3554	Serratus_palmid	70.7	1e-52	FENDFSEFDSTQNNFSLGLECVVMEECGMPQWLIRLYHLVRSAWILQAPKESLKGFWKKHSGEPGTLLWNTVWNMAIIAHCYEFRDFRVAAFKGDDSVV	SAMN05908312	Homo sapiens	tallishRoach	2016-10-14T08:42:02Z	NA	NA
SRR13148964	u20205	0.87	u3554	Serratus_palmid	70.7	1e-52	FFNDTATTEIYT*AFVGSVRCV*ETGIPHY*LQMAHNSHWDYHLHRQ*RA*LFYLSLIHISEPTRPRLISYAVFCLKKKKAIIAHCYDFRDFRVAAFKGDDSVV	SAMN16925468	Pasteurella multocida	tallishRoach	2020-11-26T03:02:28Z	10.3923	51.1106
SRR388319	u1677	4.59	u3554	Serratus_palmid	70.7	1e-52	FENDFSEFDSTQNNFSLGLECVIMEECGMPQWLVRLYHLVRSAWILQAPKESLKGFWKKHSGEPGTLLWNTVWNMAVIAHCYEFRDFKVAAFKGDDSVV	SAMN00013645	Oryctolagus cuniculus	tallishRoach	2012-01-21T16:44:24Z	NA	NA
SRR7138111	u241	3.24	u3554	Serratus_palmid	70.7	1e-52	FENDFSEFDSTQNNFSLGLECVIMEECGMPQWLIRLYHLVRSAWTLQAPKESLKGFWKKHSGEPGTLLWNTVWNMAIIAHCYEFRDLRVAAFKGDDSVV	SAMN09098466	Sus scrofa	tallishRoach	2018-05-09T10:30:40Z	NA	NA
SRR5112953	u92	23.56	u3554	Serratus_palmid	70.7	1e-52	FENDFSEFDSTQNNFSLGLECIIMEECGMPQWMIRLYHLVRSAWVLQAPKESLRGFWKKHSGEPGTLLWNTVWNMAVIAHCYEFRDLKVAAFKGDDSVV	SAMN06143126	Sus scrofa	tallishRoach	2016-12-15T09:55:37Z	NA	NA
SRR388316	u1677	3.76	u3554	Serratus_palmid	70.7	1e-52	FENDFSEFDSTQNNFSLGLECVIMEECGMPQWLVRLYHLVRSAWILQAPKESLKGFWKKHSGEPGTLLWNTVWNMAVIAHCYEFRDFKVAAFKGDDSVV	SAMN00013645	Oryctolagus cuniculus	tallishRoach	2012-01-21T16:44:13Z	NA	NA
SRR12346082	u1766	59.23	u3554	Serratus_palmid	70.7	1e-52	FENDFSEFDSTQNNFSLGLECVIMEECGMPQWLIRLYHLVRSAWVLQAPKESLKGFWKKHSGEPGTLLWNTVWNMAIIAHCYEFRDFRVAAFKGDDSVV	SAMN15618402	Macaca mulatta	tallishRoach	2020-07-29T15:25:18Z	NA	NA
SRR7138117	u241	4.58	u3554	Serratus_palmid	70.7	1e-52	FENDFSEFDSTQNNFSLGLECVIMEECGMPQWLIRLYHLVRSAWTLQAPKESLKGFWKKHSGEPGTLLWNTVWNMAIIAHCYEFRDLRVAAFKGDDSVV	SAMN09098460	Sus scrofa	tallishRoach	2018-05-09T10:39:09Z	NA	NA
SRR12346081	u1766	6.81	u3554	Serratus_palmid	70.7	1e-52	FENDFSEFDSTQNNFSLGLECVIMEECGMPQWLIRLYHLVRSAWVLQAPKESLKGFWKKHSGEPGTLLWNTVWNMAIIAHCYEFRDFRVAAFKGDDSVV	SAMN15618403	Macaca mulatta	tallishRoach	2020-07-29T15:36:50Z	NA	NA
SRR12346043	u1766	65.12	u3554	Serratus_palmid	70.7	1e-52	FENDFSEFDSTQNNFSLGLECVIMEECGMPQWLIRLYHLVRSAWVLQAPKESLKGFWKKHSGEPGTLLWNTVWNMAIIAHCYEFRDFRVAAFKGDDSVV	SAMN15618400	Macaca mulatta	tallishRoach	2020-07-29T15:30:44Z	NA	NA
SRR12346071	u1766	5.64	u3554	Serratus_palmid	70.7	1e-52	FENDFSEFDSTQNNFSLGLECVIMEECGMPQWLIRLYHLVRSAWVLQAPKESLKGFWKKHSGEPGTLLWNTVWNMAIIAHCYEFRDFRVAAFKGDDSVV	SAMN15618412	Macaca mulatta	tallishRoach	2020-07-29T15:29:08Z	NA	NA
SRR6206910	u1677	12.34	u3554	Serratus_palmid	70.7	1e-52	FENDFSEFDSTQNNFSLGLECVIMEECGMPQWLVRLYHLVRSAWILQAPKESLKGFWKKHSGEPGTLLWNTVWNMAVIAHCYEFRDFKVAAFKGDDSVV	SAMN07828463	Oryctolagus cuniculus	tallishRoach	2017-10-24T09:38:44Z	NA	NA
SRR5397301	u1375	48.61	u3554	Serratus_palmid	70.7	1e-52	FENDFSEFDSTQNNFSLGLECVIMEECGMPQWLIRLYHLVRSAWTLQAPKESLKGFWKKHSGEPGTLLWNTIWNMAIIAHCYEFRDLRVAAFKGDDSVV	SAMN06608439	Orthohepevirus A	tallishRoach	2017-03-31T11:43:11Z	2.14181	41.4279
SRR5397301	u513	36.7	u3554	Serratus_palmid	70.7	1e-52	FENDFSEFDSTQNNFSLGLECVIMEECGMPQ*LIRLYHLVRSAWILQAPKESLKGFWKKHSGEPGTLLWNTVWNMAIIAHCYEFRDLRVAAFKGDDSVV	SAMN06608439	Orthohepevirus A	tallishRoach	2017-03-31T11:43:11Z	2.14181	41.4279
ERR1302444	u153	3.46	u3554	Serratus_palmid	70.7	1e-52	FENDFSEFDSTQNNFSLGLECVVMEECGMPQWLIRLYHLVRSAWILQAPKESLKGFWKKHSGEPGTLLWNTVWNMAIIAHCYEFRDFRVAAFKGDDSVV	SAMEA3887365	viral metagenome	tallishRoach	2016-03-14T20:05:02Z	NA	NA
ERR1302790	u153	3.93	u3554	Serratus_palmid	70.7	1e-52	FENDFSEFDSTQNNFSLGLECVVMEECGMPQWLIRLYHLVRSAWILQAPKESLKGFWKKHSGEPGTLLWNTVWNMAIIAHCYEFRDFRVAAFKGDDSVV	SAMEA3887487	viral metagenome	tallishRoach	2016-03-14T19:57:38Z	NA	NA
ERR1302454	u153	28.63	u3554	Serratus_palmid	70.7	1e-52	FENDFSEFDSTQNNFSLGLECVVMEECGMPQWLIRLYHLVRSAWILQAPKESLKGFWKKHSGEPGTLLWNTVWNMAIIAHCYEFRDFRVAAFKGDDSVV	SAMEA3887371	viral metagenome	tallishRoach	2016-03-14T20:04:47Z	NA	NA
ERR1302597	u153	5.24	u3554	Serratus_palmid	70.7	1e-52	FENDFSEFDSTQNNFSLGLECVVMEECGMPQWLIRLYHLVRSAWILQAPKESLKGFWKKHSGEPGTLLWNTVWNMAIIAHCYEFRDFRVAAFKGDDSVV	SAMEA3887899	viral metagenome	tallishRoach	2016-03-14T20:01:46Z	NA	NA
ERR1302438	u153	2.36	u3554	Serratus_palmid	70.7	1e-52	FENDFSEFDSTQNNFSLGLECVVMEECGMPQWLIRLYHLVRSAWILQAPKESLKGFWKKHSGEPGTLLWNTVWNMAIIAHCYEFRDFRVAAFKGDDSVV	SAMEA3887361	viral metagenome	tallishRoach	2016-03-14T20:05:01Z	NA	NA
ERR1302524	u153	2.69	u3554	Serratus_palmid	70.7	1e-52	FENDFSEFDSTQNNFSLGLECVVMEECGMPQWLIRLYHLVRSAWILQAPKESLKGFWKKHSGEPGTLLWNTVWNMAIIAHCYEFRDFRVAAFKGDDSVV	SAMEA3887365	viral metagenome	tallishRoach	2016-03-14T20:02:56Z	NA	NA
ERR1302883	u153	2.05	u3554	Serratus_palmid	70.7	1e-52	FENDFSEFDSTQNNFSLGLECVVMEECGMPQWLIRLYHLVRSAWILQAPKESLKGFWKKHSGEPGTLLWNTVWNMAIIAHCYEFRDFRVAAFKGDDSVV	SAMEA3887490	viral metagenome	tallishRoach	2016-03-14T19:55:24Z	NA	NA
ERR1302881	u153	3.53	u3554	Serratus_palmid	70.7	1e-52	FENDFSEFDSTQNNFSLGLECVVMEECGMPQWLIRLYHLVRSAWILQAPKESLKGFWKKHSGEPGTLLWNTVWNMAIIAHCYEFRDFRVAAFKGDDSVV	SAMEA3887930	viral metagenome	tallishRoach	2016-03-14T19:55:32Z	NA	NA
SRR2063967	u26965	138.35	u26965	Serratus_palmid	69.7	6.5e-49	FENDFSEFDSTQNNVSLDFECQLLSECGMPEWMVRLYWLQRAYWTLVAPNAALRGCWKKHSGEPGTLLFNTVWNMVVVNVCYEFRGDVVHVYKGDDSVV	SAMN03761369	bat metagenome	sensualNation	2015-08-29T22:05:27Z	112	37
ERR2001276	u143	133.11	u25198	Serratus_palmid	68.7	2.9e-52	FENDFSEFDSTQNNFSLGLECAIMEECGMPQWLIRLYHLIRSAWILQAPKESLRGFWKKHSGEPGTLLWNTVWNMAVITHCYDFRDLQVAAFKGDDSIV	SAMEA104064786	viral metagenome	livingIschium	2017-06-13T19:43:33Z	NA	NA
ERR2001273	u143	141.06	u25198	Serratus_palmid	68.7	2.9e-52	FENDFSEFDSTQNNFSLGLECAIMEECGMPQWLIRLYHLIRSAWILQAPKESLRGFWKKHSGEPGTLLWNTVWNMAVITHCYDFRDLQVAAFKGDDSIV	SAMEA104064786	viral metagenome	livingIschium	2017-06-13T19:43:29Z	NA	NA
SRR12124573	u143	1.67	u25198	Serratus_palmid	68.7	2.9e-52	FENDFSEFDSTQNNFSLGLECAIMEECGMPQWLIRLYHLIRSAWILQAPKESLRGFWKKHSGEPGTLLWNTVWNMAVITHCYDFRDLQVAAFKGAASIV	SAMN15403257	Oryza sativa Indica Group	livingIschium	2020-07-01T11:33:34Z	94.1975	26.7249
SRR12346051	u143	13.06	u25198	Serratus_palmid	68.7	2.9e-52	FENDFSEFDSTQNNFSLGLECAIMEECGMPQWLIRLYHLIRSAWILQAPKESLRGFWKKHSGEPGTLLWNTVWNMAVITHCYDFRDLQVAAFKGDDSIV	SAMN15618392	Macaca mulatta	livingIschium	2020-07-29T15:30:27Z	NA	NA
SRR12346049	u143	21.65	u25198	Serratus_palmid	68.7	2.9e-52	FENDFSEFDSTQNNFSLGLECAIMEECGMPQWLIRLYHLIRSAWILQAPKESLRGFWKKHSGEPGTLLWNTVWNMAVITHCYDFRDLQVAAFKGDDSIV	SAMN15618394	Macaca mulatta	livingIschium	2020-07-29T15:25:50Z	NA	NA
SRR12432009	u136013	28.11	u136013	Serratus_palmid	68.7	1.6e-49	FENDFSEFDSTQNNVSLSFECELLTEAGMPEWMVRLYWLQRSYWTLVAPGAALRGCWKKHSGEPGTLLFNTIWNMVVVNVCYEFDNAVVHVYKGDDSIV	SAMN15770606	Sarbecovirus	darkCut	2020-08-11T22:45:24Z	101.272	21.9189
SRR12464727	u136013	16.01	u136013	Serratus_palmid	68.7	1.6e-49	FENDFSEFDSTQNNVSLSFECELLTEAGMPEWMVRLYWLQRSYWTLVAPGAALRGCWKKHSGEPGTLLFNTIWNMVVVNVCYEFDNAVVHVYKGDDSIV	SAMN15770606	Sarbecovirus	darkCut	2020-08-18T09:09:44Z	101.272	21.9189
SRR12432009	u136088	63.89	u136088	Serratus_palmid	67.7	1.3e-48	FENDFSEFDSTQNNVSLNFECCLLMEAGMPMWMVRLYWLQRSYWTLVAPGAALRGCWKKHSGEPGTLLFNTIWNMVVVNACYSFTDGVVYVFKGDDSVV	SAMN15770606	Sarbecovirus	adequateManifesto	2020-08-11T22:45:24Z	101.272	21.9189
SRR12464727	u136088	39.76	u136088	Serratus_palmid	67.7	1.3e-48	FENDFSEFDSTQNNVSLNFECCLLMEAGMPMWMVRLYWLQRSYWTLVAPGAALRGCWKKHSGEPGTLLFNTIWNMVVVNACYSFTDGVVYVFKGDDSVV	SAMN15770606	Sarbecovirus	adequateManifesto	2020-08-18T09:09:44Z	101.272	21.9189
ERR3569466	u216913	47.48	u185653	Serratus_palmid	66.7	2.2e-47	FENDFSEFDSTQNNVSLDFECQLLRETEMPEWMVRLYWLQRAYWTLVGPNTALRGCWKKHSGEPGTLLFNTIWNMVVVNACFTFNESVVHVYKGDDSMV	SAMEA5983442	Desmodus rotundus	riblikeBungalow	2019-11-19T14:29:31Z	NA	NA
ERR3569456	u185653	4.54	u185653	Serratus_palmid	66.7	2.2e-47	FENDFSEFDSTQNNVSLDFECQLLRETEMPEWMVRLYWLQRAYWTLIGPNTALRGCWKKHSGEPGTLLFNTIWNMVVVNACFTFNESIVHVYKGDDSMV	SAMEA5983438	Desmodus rotundus	riblikeBungalow	2019-11-21T17:18:56Z	NA	NA
ERR3569470	u237947	4.96	u185653	Serratus_palmid	66.7	2.2e-47	FENDFSEFDSTQNNVSLDFECQLLRETEMPEWMVRLYWLQRAYWTLVGPNTALRGCWKKHSGEPGTLLFNTIWNMVVVNACFTFSESVVHVYKGDDSMV	SAMEA5983446	Desmodus rotundus	riblikeBungalow	2019-11-19T15:57:41Z	NA	NA
ERR3569496	u250571	4.91	u250571	Serratus_palmid	66.7	8.9e-47	FENDFSEFDSTQNNVSLEYECQLLRETRMPEWMVNLYWLQRAWWTLVAPNAGLRGCWKKHSGEPGTLLFNTLWNMTVVNACFSFEGDVMHVYKGDDSVV	SAMEA5983476	Desmodus rotundus	positiveAgate	2019-11-19T16:11:40Z	NA	NA
SRR9590998	u66257	133.13	u66257	Serratus_palmid	56.1	8.7e-38	AENDFSAFDSTQNLVSLGLECHLLSESGMPSPLVHLYFVLRSKWTLSAKCGALRGEQKKHSGEPGTMIFNTIWNMVVVHHCYSIKDPKFMFFKGDDSLI	SAMN12123230	Ascaphus truei	unfreeTelescope	2019-06-24T15:44:23Z	NA	NA
SRR9590978	u66257	67.08	u66257	Serratus_palmid	56.1	8.7e-38	AENDFSAFDSTQNLVSLGLECHLLSESGMPSPLVHLYFVLRSKWTLSAKCGALRGEQKKHSGEPGTMIFNTIWNMVVVHHCYSIKDPKFMFFKGDDSLI	SAMN12123230	Ascaphus truei	unfreeTelescope	2019-06-24T15:42:04Z	NA	NA
SRR9590978	u66257	53.18	u66257	Serratus_palmid	56.1	8.7e-38	AENDFSAFDSTQNLVSLGLECHLLSESGMPSPLVHLYFVLRSKWTLSAKCGALRGEQKKHSGEPGTMIFNTIWNMVVVHHCYSIKDPKFMFFKGDDSLI	SAMN12123230	Ascaphus truei	unfreeTelescope	2019-06-24T15:42:04Z	NA	NA
SRR9590997	u66257	2.3	u66257	Serratus_palmid	56.1	8.7e-38	AENDFSAFDSTQNLVSLGLECHLLSESGMPSPLVHLYFVLRSKWTLSAKCGALRGEQKKHSGEPGTMIFNTIWNMVVVHHCYSIKDPKFMFFKGDDSLI	SAMN12123230	Ascaphus truei	unfreeTelescope	2019-06-24T15:42:44Z	NA	NA
SRR9590981	u66257	12.91	u66257	Serratus_palmid	56.1	8.7e-38	AENDFSAFDSTQNLVSLGLECHLLSESGMPSPLVHLYFVLRSKWTLSAKCGALRGEQKKHSGEPGTMIFNTIWNMVVVHHCYSIKDPKFMFFKGDDSLI	SAMN12123230	Ascaphus truei	unfreeTelescope	2019-06-24T15:45:30Z	NA	NA
SRR9590981	u66257	8.16	u66257	Serratus_palmid	56.1	8.7e-38	AENDFSAFDSTQNLVSLGLECHLLSESGMPSPLVHLYFVLRSKWTLSAKCGALRGEQKKHSGEPGTMIFNTIWNMVVVHHCYSIKDPKFMFFKGDDSLI	SAMN12123230	Ascaphus truei	unfreeTelescope	2019-06-24T15:45:30Z	NA	NA
SRR5816366	u278046	9.14	u278046	Serratus_palmid	54.5	6.5e-33	YENDFSEFDSTQNITSLTHEFMLLVESGMPPCLAELYFDLRSRWKLDARRAAVRGTYKKHSGEPGTMLWNTVWNMAAVFTVKEFDQVRLSFFKGDDSLV	SAMN07340848	Takifugu rubripes	atrialWatchband	2017-07-10T19:41:21Z	NA	NA
SRR11429398	u237949	44.3	u237949	Serratus_palmid	52.5	4.5e-31	AENDFSAFDASQNAVSLNFECDLMSTAGFPVLLIDLYKTMRSSWKLNSVGVGALSGKWKKHSGEPATLLFNTTYNMATVGTVLEFSNLKYAAFKGDDSIL	SAMN14450825	Gymnocypris przewalskii	nonfatMorgue	2020-03-26T16:14:24Z	99.8992	37.2742
SRR6937925	u15700	28.14	u17865	Serratus_palmid	51.5	4.3e-31	YENDFSAFDSTQNLVSLGNEFLILIQCGMPPALAEVYFNLRFKWTLDARVASLRGTSKKHSGEPGTMLFNTIWNMTAVFHTTSFTRMTLALFKGDDSLV	SAMN08863630	Salmon gill poxvirus	hatlessSoar	2018-04-04T10:50:46Z	-66.0751	46.6342
SRR6937925	u17865	6.48	u17865	Serratus_palmid	51.5	4.3e-31	YENDFSAFDSTQNLVSLGNEFLILVQCGMPPALAEVYFNLRLKWTLDARVASLRGTSKKHSGEPGTMLFNTIWNMTAVFHTTSFTRMTLALFKGDDSLV	SAMN08863630	Salmon gill poxvirus	hatlessSoar	2018-04-04T10:50:46Z	-66.0751	46.6342
SRR12009560	u15700	17.77	u17865	Serratus_palmid	51.5	4.3e-31	YENDFSAFDSTQNLVSLGNEFLILIQCGMPPALAEVYFNLRFKWTLDARVASLRGTSKKHSGEPGTMLFNTIWNMTAVFHTTSFTRMTLALFKGDDSLV	SAMN15232429	fish metagenome	hatlessSoar	2020-06-14T08:13:21Z	-125.011	50.3211
SRR7145134	u15700	2.82	u17865	Serratus_palmid	51.5	4.3e-31	YENDFSAFDSTQNLVSLGNEFLILIQCGMPPALAEVYFNLRFKWTLDARVASLRGTSKKHSGEPGTMLFNTIWNMTAVFHTTSFTRMTLALFKGDDSLV	SAMN09112306	Piscine orthoreovirus	hatlessSoar	2018-05-10T13:38:27Z	-123.955	49.2106
SRR7145131	u15700	2.21	u17865	Serratus_palmid	51.5	4.3e-31	YENDFSAFDSTQNLVSLGNEFLILIQCGMPPALAEVYFNLRFKWTLDARVASLRGTSKKHSGEPGTMLFNTIWNMTAVFHTTSFTRMTLALFKGDDSLV	SAMN09112309	Piscine orthoreovirus	hatlessSoar	2018-05-10T13:40:04Z	-123.955	49.2106
SRR7145133	u15700	2.77	u17865	Serratus_palmid	51.5	4.3e-31	YENDFSAFDSTQNLVSLGNEFLILIQCGMPPALAEVYFNLRFKWTLDARVASLRGTSKKHSGEPGTMLFNTIWNMTAVFHTTSFTRMTLALFKGDDSLV	SAMN09112307	Piscine orthoreovirus	hatlessSoar	2018-05-10T13:35:32Z	-123.955	49.2106
SRR3002516	u15700	54.88	u17865	Serratus_palmid	51.5	4.3e-31	YENDFSAFDSTQNLVSLGNEFLILIQCGMPPALAEVYFNLRFKWTLDARVASLRGTSKKHSGEPGTMLFNTIWNMTAVFHTTSFTRMTLALFKGDDSLV	SAMN04338468	Salmo salar	hatlessSoar	2015-12-15T17:38:39Z	-125.248	50.0247
SRR7080627	u144778	8.95	u144778	Serratus_palmid	51	5.2e-30	CANDFTEFDSCQNNVSLEFECYLLRKTGIPEFCVQLFKEQRSKWSITSPGNVQLNGMWKKHSGAPDTLSFNCYFNMSVMGYVCEWDELVFAAFKGDDSLL	SAMN08777994	freshwater sediment metagenome	leakproofSixty	2018-04-29T06:27:30Z	-76.3954	41.4517
SRR12063535	u154530	3.96	u154530	Serratus_palmid	51	8.1e-27	YCNDFTEFDSTQSEITANFECDLYRHMGMPENFVSLYKELRAKWRLNYPGVGQLTNNWMRHSGEPATLFGNTVVNMAVCGYITRAEGIAFAAFKGDDSII	SAMN15332901	freshwater metagenome	sweptAngelfish	2020-06-21T23:51:17Z	13.7045	53.3782
SRR7524631	u211370	1.71	u91440	Serratus_palmid	49	5.2e-28	VCNDFSQFDASQNNLSLALDCWLLELGGAPGWVQRMYHAQRSRCRLNAHNIGGGTLDGSWKKHSGEPGTLTFNTSFNIAAIGTILDFDVLYWAGFKGDDSIV	SAMN09202242	freshwater metagenome	equitableKinsman	2018-07-16T06:32:29Z	-83.4611	33.9266
SRR7109325	u91440	29.56	u91440	Serratus_palmid	49	5.2e-28	VCNDFSQFDASQNNLSLALDCWLLELGGAPGWVQRMYHAQRSRWRLNAHNIGGGTLDGSWKKHSGEPGTLTFNTSFNIAAIGTILDFDVLYWAGFKGDDSIV	SAMN08777993	freshwater metagenome	equitableKinsman	2018-05-03T20:43:02Z	-83.5226	33.9255
SRR7615556	u91440	3.08	u91440	Serratus_palmid	49	5.2e-28	VCNDFSQFDASQNNLSLALDCWLLELGGAPGWVQRMYHAQRSRWRLNAHNIGGGTLDGSWKKHSGEPGTLTFNTSFNIAAIGTILDFDVLYWAGFKGDDSIV	SAMN09202376	freshwater metagenome	equitableKinsman	2018-07-28T22:40:46Z	-83.5226	33.9255
SRR7109324	u91440	3.7	u91440	Serratus_palmid	49	5.2e-28	VCNDFSQFDASQNNLSLALDCWLLELGGAPGWVQRMYHAQRSRWRLNAHNIGGGTLDGSWKKHSGEPGTLTFNTSFNIAAIGTILDFDVLYWAGFKGDDSIV	SAMN08777628	freshwater metagenome	equitableKinsman	2018-05-03T20:40:03Z	-83.4268	33.9263
SRR5818312	u77902	15.08	u77902	Serratus_palmid	49	1.3e-25	AANDFAEFDASQNNLELSFNMSIMRDFGVPPDVVEFYGLYRTEWVQIKHGLMKLHGHNKKHSGEPATLLFNTTFNMAVTLQLMKPTGLTFAGFKGDDSIV	SAMN06264991	soil metagenome	rightishGadoid	2017-07-12T03:10:51Z	-123.653	39.7181
SRR5211389	u77902	5.48	u77902	Serratus_palmid	49	1.3e-25	AANDFAEFDASQNNLELSFNMSIMRDFGVPPDVVEFYGLYRTEWVQIKHGLMKLHGHNKKHSGEPATLLFNTTFNMAVTLQLMKPTGLTFAGFKGDDSIV	SAMN06268128	soil metagenome	rightishGadoid	2017-01-28T05:37:33Z	-123.653	39.7181
SRR5211366	u77902	2.79	u77902	Serratus_palmid	49	1.3e-25	AANDFAEFDASQNNLELSFNMSIMRDFGVPPDVVEFYGLYRTEWVQIKHGLMKLHGHNKKHSGEPATLLFNTTFNMAVTLQLMKPTGLTFAGFKGDDSIV	SAMN06268110	soil metagenome	rightishGadoid	2017-01-28T03:13:32Z	-123.653	39.7181
SRR5211393	u77902	2.71	u77902	Serratus_palmid	49	1.3e-25	AANDFAEFDASQNNLELSFNMSIMRDFGVPPDVVEFYGLYRTEWVQIKHGLMKLHGHNKKHSGEPATLLFNTTFNMAVTLQLMKPTGLTFAGFKGDDSIV	SAMN06268132	soil metagenome	rightishGadoid	2017-01-28T05:59:54Z	-123.653	39.7181
SRR12063586	u243652	9.15	u241937	Serratus_palmid	49	2.7e-25	VTNDFSEFDSCQNEASLGLDARLLEIAGAPSHVVEMYKQQRSHWRLEAMGVGVLDGVWKKHSGEPGTLTFNTTFNMAVMGHVLIWDKLVYAGFKGDDSLI	SAMN15332826	freshwater metagenome	surplicedAggressor	2020-06-22T00:11:07Z	13.5383	53.3167
SRR12063569	u241937	1.36	u241937	Serratus_palmid	49	2.7e-25	VTNDFSEFDSCQNEASLGLDSKLLEIAGAPSHVVEMYKQQRSHWRLEAMGIGVLDGVWKKHSGEPGTLTFNTTFNMAVMGHVLMWDKLVYAGFKGDDSLI	SAMN15332841	freshwater metagenome	surplicedAggressor	2020-06-21T23:50:41Z	13.6157	53.3553
SRR6291369	u18008	6.1	u18008	Serratus_palmid	48.5	1e-29	AENDFSAFDASQNSVSLSFEKQLMQQAGFPKFLIDMYYELRKTWSLTSQSIGTLHGHWKKHSGEPATLLFNTVYSMATIGAVLDIHNVKFAAFKGDDSIL	SAMN08013980	metagenome	tomentoseZoologist	2017-11-14T20:40:16Z	28.5422	-31.7424
SRR6291368	u20975	17.24	u20975	Serratus_palmid	48	4.8e-26	IETDFTEFDSSQSVVSLLHEVMLMLQAGVPEEIAELYFQLRKTWILRAGAAGSLMGNYKKHSGEPATLLFNTIYNMSVMIHTTDDGPGHQFWAFKGDDAIM	SAMN08013982	metagenome	sparePerjury	2017-11-14T22:03:11Z	114.167	22.25
SRR6291367	u20975	2.35	u20975	Serratus_palmid	48	4.8e-26	IETDFTEFDSSQSVVSLLHEVMLMLQAGVPEEIAELYFQLRKTWILRAGAAGSLMGNYKKHSGEPATLLFNTIYNMSVMIHTTDDGPGHQFWAFKGDDAIM	SAMN08013981	metagenome	sparePerjury	2017-11-14T20:44:29Z	114.167	22.25
SRR5839111	u180013	5.15	u180013	Serratus_palmid	48	2.7e-25	VTNDFSEFDSCQNQASLGLDAKLLELAGAPAHVIEMYNRQRSSWRMAAMSIGVLDGVWKKHSGEPGTLTFNTTFNMAVMGHVLSWDKIFYAGFKGDDSLI	SAMN06265787	lake water metagenome	leaflessPlot	2017-07-19T01:29:36Z	-72.5	46.8319
SRR6291376	u206482	14.39	u206482	Serratus_palmid	46.9	1.7e-21	LANDFSEFDSTQGVVTTKLEQKLWRHCGLPAHLVSLYGVLRASWRIKVPGVASVQNGDMRHSGEPFTLLGNTAVNMAVSGVIMQCQGFSFAGFKGDDSIV	SAMN08013977	metagenome	rushlikeBimbo	2017-11-14T20:45:57Z	114.167	22.25
SRR5040916	u270290	3.37	u270290	Serratus_palmid	46.9	8.4e-19	VCNDFTEFDSTQNNGTTRFEALLLKDLGVPETIVNTYVALRESARVNAQGVSADAAYARMSGEANTLFGNTIVTMAVNALLCPGPFDWAAFKGDDSII	SAMN05856751	feces metagenome	brushedWaxwork	2016-11-21T11:09:20Z	9.20457	4.01771
ERR1301536	u219062	2.57	u219062	Serratus_palmid	46.8	4.1e-10	LSSMISEGDTNISAFLDGIWKQHSGQPFTLDGNTMFNMMAIGMCYDWIQLDAASFKGDDSAL	SAMEA3886998	viral metagenome	noisyMotion	2016-03-14T20:24:55Z	NA	NA
SRR7454815	u66920	16.1	u66920	Serratus_palmid	46.3	1.4e-06	LSTDFIQHDTSHSYIVKAWMFNDFIDAGFDAIPMAEFFRAYEEWIQTAKVDEDLTASVHNFFIQHSGSPDTLHGNTKLTMAANGMCYTFKDLVFAAFKGDDTII	SAMN09459797	Pomacea canaliculata	hemicSubgenus	2018-06-29T06:19:31Z	103.93	36.5673
SRR7454775	u66920	3.41	u66920	Serratus_palmid	46.3	1.4e-06	LSTDFIQHDTSHSYIVKAWMFNDFIDAGFDAIPMAEFFRAYEEWIQTAKVDEDLTASVHNFFIQHSGSPDTLHGNTKLTMAANGMCYTFKDLVFAAFKGDDTII	SAMN09459781	Pomacea canaliculata	hemicSubgenus	2018-06-29T06:04:58Z	103.93	36.5673
SRR7454800	u66920	3.04	u66920	Serratus_palmid	46.3	1.4e-06	LSTDFIQHDTSHSYIVKAWMFNDFIDAGFDAIPMAEFFRAYEEWIQTAKVDEDLTASVHNFFIQHSGSPDTLHGNTKLTMAANGMCYTFKDLVFAAFKGDDTII	SAMN09459822	Pomacea canaliculata	hemicSubgenus	2018-06-29T07:56:28Z	103.93	36.5673
SRR7454779	u66920	126.84	u66920	Serratus_palmid	46.3	1.4e-06	LSTDFIQHDTSHSYIVKAWMFNDFIDAGFDAIPMAEFFRAYEEWIQTAKVDEDLTASVHNFFIQHSGSPDTLHGNTKLTMAANGMCYTFKDLVFAAFKGDDTII	SAMN09459785	Pomacea canaliculata	hemicSubgenus	2018-06-29T06:13:08Z	103.93	36.5673
SRR7454798	u66920	6.26	u66920	Serratus_palmid	46.3	1.4e-06	LSTDFIQHDTSHSYIVKAWMFNDFIDAGFDAIPMAEFFRAYEEWIQTAKVDEDLTASVHNFFIQHSGSPDTLHGNTKLTMAANGMCYTFKDLVFAAFKGDDTII	SAMN09459824	Pomacea canaliculata	hemicSubgenus	2018-06-29T06:07:05Z	103.93	36.5673
SRR7454816	u66920	18.43	u66920	Serratus_palmid	46.3	1.4e-06	LSTDFIQHDTSHSYIVKAWMFNDFIDAGFDAIPMAEFFRAYEEWIQTAKVDEDLTASVHNFFIQHSGSPDTLHGNTKLTMAANGMCYTFKDLVFAAFKGDDTII	SAMN09459798	Pomacea canaliculata	hemicSubgenus	2018-06-29T06:10:06Z	103.93	36.5673
ERR1719480	u102045	213.92	u159836	Serratus_palmid	45.4	5.1e-23	VDNDFTEYDASQNSSTIEFETLILEDLGVVTEVIELYQERRSKWKTYYPGYASLEGRDKKHSGESFTIDFNTSLNMAICGYIYEFDLLVVAQFKGDDSNI	SAMEA2732214	marine metagenome	coccygealClout	2016-11-12T20:08:54Z	-121.87	33.0007
ERR1719350	u102045	1001.94	u159836	Serratus_palmid	45.4	5.1e-23	VDNDFTEYDASQNSSTIEFETLILEDLGVVTEVIELYQERRSKWKTYYPGYASLEGRDKKHSGESFTIDFNTSLNMAICGYIYEFDLLVVAQFKGDDSNI	SAMEA2732990	marine metagenome	coccygealClout	2016-11-12T08:58:22Z	-121.852	32.9909
ERR2089000	u102045	2.16	u159836	Serratus_palmid	45.4	5.1e-23	VDNDFTEYDASQNSSTIEFETLILEDLGVVTEVIELYQERRSKWKTYYPGYASLEGRDKKHSGESFTIDFNTSLNMAICGYIYEFDLLVVAQFKGDDSNI	SAMEA104205877	seawater metagenome	coccygealClout	2017-08-22T09:26:40Z	-118.475	33.454
ERR1719245	u161278	26.9	u159836	Serratus_palmid	45.4	5.1e-23	VDNDFTEYDASQNSSTIEFETLILEDLGVVSEVIELYQERRSRWKTYYPGYASFEGVEKKHSGEPFTIDFNTSLNMAICGYIYDFDDLVVAQFKGDDSNI	SAMEA2657103	marine metagenome	coccygealClout	2016-11-11T23:40:55Z	-84.5652	2.0218
ERR1719176	u144652	439.93	u159836	Serratus_palmid	45.4	5.1e-23	VDNDFTEYDASQNSSTIEFETLILEDLGVVTEVIELYRERRSKWKTYYPGYASLEGRDKKHSGESFTIDFNTSLNMAICGYIYEFDLLVVAQFKGDDSNI	SAMEA2732214	marine metagenome	coccygealClout	2016-11-11T16:32:08Z	-121.87	33.0007
ERR1719205	u209342	407.9	u159836	Serratus_palmid	45.4	5.1e-23	VDNDFTEYDASQNSSTIEFETLILEDLGVVTEVIELYKERRSKWKTYYPGYASLEGRDKKHSGESFTIDFNTSLNMAICGYIYEFDLLVVAQFKGDDSNI	SAMEA2732990	marine metagenome	coccygealClout	2016-11-11T19:27:18Z	-121.852	32.9909
ERR2089008	u159836	1.44	u159836	Serratus_palmid	45.4	5.1e-23	VDNDFTEYDASQNSSTIEFETLILEDLGVVTEMIELYQERRSKWKTYYPGYASLEGRDKKHSGESFTIDFNTSLNMAICGYIYEFDLLVVAQFKGDDSNI	SAMEA104205885	seawater metagenome	coccygealClout	2017-08-22T09:39:40Z	-118.4	33.55
SRR10482243	u148525	3.59	u159836	Serratus_palmid	45.4	5.1e-23	VDNDFTEYDASQNSSTIEFETLILEDLGVVSEVIELYRERRSKWKTYYQSYASFEGFDKKHSGEPFTIDFNTSLNMAICGYIYDFDDLVVAQFKGDDSNI	SAMN13254264	marine sediment metagenome	coccygealClout	2019-11-18T09:28:28Z	121.44	29.57
SRR8944066	u243539	406.39	u159836	Serratus_palmid	45.4	5.1e-23	VDNDFTEYDASQNSSTIEFETLILEDLGVVSEVIELYQERRSKWKTYYPGYASFEGVEKKHSGEPFTIDFNTSLNMAICGYIYDFDDLVVAQFKGDDSNI	SAMN11096701	marine metagenome	coccygealClout	2019-04-23T03:21:02Z	-20.7029	18.7998
SRR11565438	u146555	1.91	u146555	Serratus_palmid	44.4	1.1e-06	FAGDDSLIFDGNKFLEYDMSKYDKSQHELALEFDCVLMRRFGVPEFYIDLWRNGHKHTFVRYKDVGFKAAIAYQRKSGDASTFIGNTAFL	SAMN14515113	soil metagenome	hepaticLockstep	2020-04-17T23:20:00Z	-106.949	38.9206
SRR7734135	u11155	174.46	u11155	Serratus_palmid	44.3	6.8e-18	VCNDFTEFDSTQNDGTTRFECLLLADLGVPKPIVNTYKALRESARVHANGVVTDAAYARMSGEANTLFGNTVVTMAVNALLFPGAFDWAAFKGDDSII	SAMN09873723	metagenome	sportiveAleurone	2018-08-21T21:38:06Z	42.5902	19.9764
ERR1301515	u6913	16.46	u6913	Serratus_palmid	43.9	4.4e-16	VCNDFTEFDSTQNNGTLHFECLVLADLGVPPTIVATYRALRESARVSANGVKAEASCARMSGEANTLFGNTIVTMAVNALLCPGKFDWAAFKGDDCII	SAMEA3887047	viral metagenome	chelonianSuccorer	2016-03-14T20:25:01Z	NA	NA
ERR1301515	u6913	108.21	u6913	Serratus_palmid	43.9	4.4e-16	VCNDFTEFDSTQNNGTLHFECLVLADLGVPPTIVATYRALRESARVSANGVKAEASCARMSGEANTLFGNTIVTMAVNALLCPGKFDWAAFKGDDCII	SAMEA3887047	viral metagenome	chelonianSuccorer	2016-03-14T20:25:01Z	NA	NA
ERR1301515	u6913	9.07	u6913	Serratus_palmid	43.9	4.4e-16	VCNDFTEFDSTQNNGTLHFECLVLADLGVPPTIVATYRALRESARVSANGVKAEASCARMSGEANTLFGNTIVTMAVNALLCPGKFDWAAFKGDDCII	SAMEA3887047	viral metagenome	chelonianSuccorer	2016-03-14T20:25:01Z	NA	NA
ERR1301558	u6913	94.94	u6913	Serratus_palmid	43.9	4.4e-16	VCNDFTEFDSTQNNGTLHFECLVLADLGVPPTIVATYRALRESARVSANGVKAEASCARMSGEANTLFGNTIVTMAVNALLCPGKFDWAAFKGDDCII	SAMEA3887013	viral metagenome	chelonianSuccorer	2016-03-14T20:24:03Z	NA	NA
ERR1301521	u6913	2.35	u6913	Serratus_palmid	43.9	4.4e-16	VCNDFTEFDSTQNNGTLHFECLVLADLGVPPTIVATYRALRESARVSANGVKAEASCARMSGEANTLFGNTIVTMAVNALLCPGKFDWAAFKGDDCII	SAMEA3887052	viral metagenome	chelonianSuccorer	2016-03-14T20:25:03Z	NA	NA
ERR1301565	u6913	1.73	u6913	Serratus_palmid	43.9	4.4e-16	VCNDFTEFDSTQNNGTLHFECLVLADLGVPPTIVATYRALRESARVSANGVKAEASCARMSGEANTLFGNTIVTMAVNALLCPGKFDWAAFKGDDCII	SAMEA3887018	viral metagenome	chelonianSuccorer	2016-03-14T20:24:12Z	NA	NA
ERR1301604	u6913	116.25	u6913	Serratus_palmid	43.9	4.4e-16	VCNDFTEFDSTQNNGTLHFECLVLADLGVPPTIVATYRALRESARVSANGVKAEASCARMSGEANTLFGNTIVTMAVNALLCPGKFDWAAFKGDDCII	SAMEA3887047	viral metagenome	chelonianSuccorer	2016-03-14T20:23:22Z	NA	NA
ERR1301604	u6913	25.73	u6913	Serratus_palmid	43.9	4.4e-16	VCNDFTEFDSTQNNGTLHFECLVLADLGVPPTIVATYRALRESARVSANGVKAEASCARMSGEANTLFGNTIVTMAVNALLCPGKFDWAAFKGDDCII	SAMEA3887047	viral metagenome	chelonianSuccorer	2016-03-14T20:23:22Z	NA	NA
ERR1301597	u6913	5.44	u6913	Serratus_palmid	43.9	4.4e-16	VCNDFTEFDSTQNNGTLHFECLVLADLGVPPTIVATYRALRESARVSANGVKAEASCARMSGEANTLFGNTIVTMAVNALLCPGKFDWAAFKGDDCII	SAMEA3887042	viral metagenome	chelonianSuccorer	2016-03-14T20:23:27Z	NA	NA
ERR1301476	u6913	1.62	u6913	Serratus_palmid	43.9	4.4e-16	VCNDFTEFDSTQNNGTLHFECLVLADLGVPPTIVATYRALRESARVSANGVKAEASCARMSGEANTLFGNTIVTMAVNALLCPGKFDWAAFKGDDCII	SAMEA3887018	viral metagenome	chelonianSuccorer	2016-03-14T20:25:59Z	NA	NA
ERR1301508	u6913	4.71	u6913	Serratus_palmid	43.9	4.4e-16	VCNDFTEFDSTQNNGTLHFECLVLADLGVPPTIVATYRALRESARVSANGVKAEASCARMSGEANTLFGNTIVTMAVNALLCPGKFDWAAFKGDDCII	SAMEA3887042	viral metagenome	chelonianSuccorer	2016-03-14T20:25:27Z	NA	NA
ERR1301469	u6913	80.74	u6913	Serratus_palmid	43.9	4.4e-16	VCNDFTEFDSTQNNGTLHFECLVLADLGVPPTIVATYRALRESARVSANGVKAEASCARMSGEANTLFGNTIVTMAVNALLCPGKFDWAAFKGDDCII	SAMEA3887013	viral metagenome	chelonianSuccorer	2016-03-14T20:26:37Z	NA	NA
ERR1302406	u165592	3.55	u165592	Serratus_palmid	43.9	6.3e-16	WCNDFTEFDSTQNAGTLEFECRVLRACGVPSSITNTYRALRERAWVTSQDHQFSADHARMSGEANTLFGNTIISLAVAALILPGEWHCAAFKGDDSFV	SAMEA3887338	viral metagenome	consumingIrons	2016-03-14T20:05:27Z	NA	NA
SRR6058062	u267924	4.16	u280615	Serratus_palmid	43.4	7e-23	FANDFTEYDSSQYELSPYANSIVMLAMGAPSLLVDVYLQMRADWVLSDDMMKLYGHQKMHSGEPFTLTGNTFFGMLVIASAIEFDDLAYAIFKGDDSAI	SAMN07632042	wetland metagenome	balconiedBugbear	2017-09-21T17:34:48Z	-88.5476	47.1149
SRR6057751	u280615	2.6	u280615	Serratus_palmid	43.4	7e-23	FANDFTEYDSSQYELSPYANSIVMLAMGAPSLLVDVYLQMRADWVLSDDMMKLYGHQKMHSGEPFTLTGNTFFGMLVIAFAIEFDDLAYAIFKGDDSAI	SAMN07632039	wetland metagenome	balconiedBugbear	2017-09-21T15:56:44Z	-88.5476	47.1149
SRR9077587	u77678	22.26	u77678	Serratus_palmid	43.4	2.4e-21	IENDFTEYDTSQNEATIEWEMSVLRDLGVTDQCVVLYGEHKKKWKATYPGKCSLNGVMKKHSGEPFTLDFNTVLNMSICGAIYDIEELTCALFKGDDSCV	SAMN11584815	aquatic metagenome	fetidHobbyism	2019-05-17T08:41:47Z	23.267	59.8559
SRR9077588	u77678	3.37	u77678	Serratus_palmid	43.4	2.4e-21	IENDFTEYDTSQNEATIEWEMSVLRDLGVTDQCVVLYGEHKKKWKATYPGKCSLNGVMKKHSGEPFTLDFNTVLNMSICGAIYDIEELTCALFKGDDSCV	SAMN11584815	aquatic metagenome	fetidHobbyism	2019-05-17T08:41:18Z	23.267	59.8559
SRR9077581	u77678	1.5	u77678	Serratus_palmid	43.4	2.4e-21	IENDFTEYDTSQNEATIEWEMSVLRDLGVTDQCVVLYGEHKKKWKATYPGKCSLNGVMKKHSGEPFTLDFNTVLNMSICGAIYDIEELTCALFKGDDSCV	SAMN11584815	aquatic metagenome	fetidHobbyism	2019-05-17T08:41:29Z	23.267	59.8559
SRR9077576	u77678	3.38	u77678	Serratus_palmid	43.4	2.4e-21	IENDFTEYDTSQNEATIEWEMSVLRDLGVTDQCVVLYGEHKKKWKATYPGKCSLNGVMKKHSGEPFTLDFNTVLNMSICGAIYDIEELTCALFKGDDSCV	SAMN11584815	aquatic metagenome	fetidHobbyism	2019-05-17T08:46:31Z	23.267	59.8559
SRR8840828	u155295	1.82	u155295	Serratus_palmid	43.4	4.4e-19	VENDFTEYDSYQNALTIEFESDILLLACHNQELVNLYKEHRTHWKTLQPGVLTMHGYAKKHSGEPFTLDFNTILNIAICGCIYDIDDLACAAFKGDDSFI	SAMN06267359	wastewater metagenome	hastateSkunkweed	2019-04-03T06:32:29Z	-87.895	43.023
SRR8840796	u179034	1.87	u155295	Serratus_palmid	43.4	4.4e-19	VENDFTEYDSSQNALTIEFESDILLLACHNQELVNLYKEHRTHWKTLQPGVLTMHGYAKKHSGEPFTLDFNTILNIAICGCIYDIDDLACAAFKGDDSFI	SAMN06267358	wastewater metagenome	hastateSkunkweed	2019-04-03T06:18:03Z	-87.895	43.023
SRR6291255	u10114	54.57	u10114	Serratus_palmid	43.3	2.1e-24	VANDFTEFDSTQNECTARFEARILRRYGMPAEVCNLYLKRRSKFRVEGQKHSFSGTWCRHSGEPNTLFGNTIVTMGVLGACTDLQNLTYAMFKGDDSLV	SAMN08014032	metagenome	unadornedHegemon	2017-11-14T22:53:27Z	114.133	22.3612
ERR3098016	u117240	35.49	u117240	Serratus_palmid	43.3	1.2e-21	VENDFTEYDTSQNSVTIEFECCFLRSMQLTNEFVQLYKEHRSEWVANYPGFVSMQGRFKKHSGEPFTICFNTILNAAVCGAIYDFRGFVGGIVKGDDSHF	SAMEA5278031	Norovirus 05/2010/Nanjing	adverseEclair	2019-03-10T09:37:08Z	NA	NA
ERR3047574	u117240	14.35	u117240	Serratus_palmid	43.3	1.2e-21	VENDFTEYDTSQNSVTIEFECCFLRSMQLTNEFVQLYKEHRSEWVANYPGFVSMQGRFKKHSGEPFTICFNTILNAAVCGAIYDFRGFVGGIVKGDDSHF	SAMEA5209344	Norovirus 02/2010/Nanjing	adverseEclair	2019-03-10T11:25:28Z	NA	NA
SRR6291303	u25641	210.37	u25641	Serratus_palmid	43.3	9.3e-21	HCNDFTEFDSTQNEITASFESRLLRRLGVPYSVANCYLQLRAHFRVVARNHSYQATWVRASGEPNTLFGNTIVTAAVNMAALNFTELECAAFKGDDAIV	SAMN08014049	metagenome	limpNickname	2017-11-14T19:47:04Z	113	23
SRR7287117	u20347	1.35	u11126	Serratus_palmid	43.3	3.1e-16	WCNDFTEFDSTQNAGTLDFECKLLRACGVPSTICNAYRALREHAWVTAVDHAFSADHARMSGEANTLFGNTAISLAVSSLLLPGEWACAAFKGDDSFV	SAMN09258428	Sus scrofa domesticus	latishRemise	2018-06-11T01:37:41Z	NA	NA
ERR1302890	u16489	2.15	u11126	Serratus_palmid	43.3	3.1e-16	WCNDFTEFDSTQNAGTLDFECQLLRTCGVPSSICNAYRALREHAWVTAVDHAFSADHARMSGEANTLFGNTAISLAVSSLLLPGEWACAAFKGDDSFV	SAMEA3887495	viral metagenome	latishRemise	2016-03-14T19:55:24Z	NA	NA
ERR1302509	u16489	1.29	u11126	Serratus_palmid	43.3	3.1e-16	WCNDFTEFDSTQNAGTLDFECQLLRTCGVPSSICNAYRALREHAWVTAVDHAFSADHARMSGEANTLFGNTAISLAVSSLLLPGEWACAAFKGDDSFV	SAMEA3887871	viral metagenome	latishRemise	2016-03-14T20:03:23Z	NA	NA
ERR1302822	u16489	2.32	u11126	Serratus_palmid	43.3	3.1e-16	WCNDFTEFDSTQNAGTLDFECQLLRTCGVPSSICNAYRALREHAWVTAVDHAFSADHARMSGEANTLFGNTAISLAVSSLLLPGEWACAAFKGDDSFV	SAMEA3887940	viral metagenome	latishRemise	2016-03-14T19:57:29Z	NA	NA
ERR1302621	u16489	1.29	u11126	Serratus_palmid	43.3	3.1e-16	WCNDFTEFDSTQNAGTLDFECQLLRTCGVPSSICNAYRALREHAWVTAVDHAFSADHARMSGEANTLFGNTAISLAVSSLLLPGEWACAAFKGDDSFV	SAMEA3887435	viral metagenome	latishRemise	2016-03-14T20:01:29Z	NA	NA
ERR1302776	u20347	2.76	u11126	Serratus_palmid	43.3	3.1e-16	WCNDFTEFDSTQNAGTLDFECKLLRACGVPSTICNAYRALREHAWVTAVDHAFSADHARMSGEANTLFGNTAISLAVSSLLLPGEWACAAFKGDDSFV	SAMEA3887925	viral metagenome	latishRemise	2016-03-14T19:57:58Z	NA	NA
ERR1302557	u11126	3.53	u11126	Serratus_palmid	43.3	3.1e-16	WCNDFTEFDSTQNAGTLDFECQLLRMCGVPSSICNAYRALREHAWVTAVDHAFSADHARMSGEANTLFGNTAISLAVSSLLLPGEWACAAFKGDDSFV	SAMEA3887892	viral metagenome	latishRemise	2016-03-14T20:02:22Z	NA	NA
SRR6713854	u16489	9.61	u11126	Serratus_palmid	43.3	3.1e-16	WCNDFTEFDSTQNAGTLDFECQLLRTCGVPSSICNAYRALREHAWVTAVDHAFSADHARMSGEANTLFGNTAISLAVSSLLLPGEWACAAFKGDDSFV	SAMN08455938	pig gut metagenome	latishRemise	2018-02-12T21:38:42Z	-79.1854	35.5393
SRR5947148	u16489	3.34	u11126	Serratus_palmid	43.3	3.1e-16	WCNDFTEFDSTQNAGTLDFECQLLRTCGVPSSICNAYRALREHAWVTAVDHAFSADHARMSGEANTLFGNTAISLAVSSLLLPGEWACAAFKGDDSFV	SAMN07507698	anaerobic digester metagenome	latishRemise	2017-08-20T00:41:47Z	104.14	30.67
SRR11426338	u20347	6.54	u11126	Serratus_palmid	43.3	3.1e-16	WCNDFTEFDSTQNAGTLDFECKLLRACGVPSTICNAYRALREHAWVTAVDHAFSADHARMSGEANTLFGNTAISLAVSSLLLPGEWACAAFKGDDSFV	SAMN14450538	metagenome	latishRemise	2020-03-26T03:44:24Z	4.66107	50.6407
SRR5947152	u16489	25.43	u11126	Serratus_palmid	43.3	3.1e-16	WCNDFTEFDSTQNAGTLDFECQLLRTCGVPSSICNAYRALREHAWVTAVDHAFSADHARMSGEANTLFGNTAISLAVSSLLLPGEWACAAFKGDDSFV	SAMN07507696	anaerobic digester metagenome	latishRemise	2017-08-20T00:41:09Z	104.12	30.67
SRR5947152	u20347	2.37	u11126	Serratus_palmid	43.3	3.1e-16	WCNDFTEFDSTQNAGTLDFECKLLRACGVPSTICNAYRALREHAWVTAVDHAFSADHARMSGEANTLFGNTAISLAVSSLLLPGEWACAAFKGDDSFV	SAMN07507696	anaerobic digester metagenome	latishRemise	2017-08-20T00:41:09Z	104.12	30.67
SRR5947150	u16489	4.68	u11126	Serratus_palmid	43.3	3.1e-16	WCNDFTEFDSTQNAGTLDFECQLLRTCGVPSSICNAYRALREHAWVTAVDHAFSADHARMSGEANTLFGNTAISLAVSSLLLPGEWACAAFKGDDSFV	SAMN07507694	anaerobic digester metagenome	latishRemise	2017-08-20T00:34:07Z	104.1	30.67
SRR11426327	u20347	5.47	u11126	Serratus_palmid	43.3	3.1e-16	WCNDFTEFDSTQNAGTLDFECKLLRACGVPSTICNAYRALREHAWVTAVDHAFSADHARMSGEANTLFGNTAISLAVSSLLLPGEWACAAFKGDDSFV	SAMN14450539	metagenome	latishRemise	2020-03-26T03:44:25Z	4.66107	50.6407
ERR3013346	u16489	0.91	u11126	Serratus_palmid	43.3	3.1e-16	WCNDFTEFDSTQNAGTLDFECQLLRTCGVPSSICNAYRALREHAWVTAVDHAFSADHARMSGEANTLFGNTAISLAVSSLLLPGEWACAAFKGDDSFV	SAMEA80196418	feces metagenome	latishRemise	2019-11-30T12:06:50Z	10.3923	51.1106
SRR5947155	u16489	10.19	u11126	Serratus_palmid	43.3	3.1e-16	WCNDFTEFDSTQNAGTLDFECQLLRTCGVPSSICNAYRALREHAWVTAVDHAFSADHARMSGEANTLFGNTAISLAVSSLLLPGEWACAAFKGDDSFV	SAMN07507693	anaerobic digester metagenome	latishRemise	2017-08-20T01:39:54Z	104.09	30.67
SRR5947151	u16489	6.43	u11126	Serratus_palmid	43.3	3.1e-16	WCNDFTEFDSTQNAGTLDFECQLLRTCGVPSSICNAYRALREHAWVTAVDHAFSADHARMSGEANTLFGNTAISLAVSSLLLPGEWACAAFKGDDSFV	SAMN07507697	anaerobic digester metagenome	latishRemise	2017-08-20T00:42:04Z	104.13	30.67
SRR10972811	u16489	6.67	u11126	Serratus_palmid	43.3	3.1e-16	WCNDFTEFDSTQNAGTLDFECQLLRTCGVPSSICNAYRALREHAWVTAVDHAFSADHARMSGEANTLFGNTAISLAVSSLLLPGEWACAAFKGDDSFV	SAMN12187680	wastewater metagenome	latishRemise	2020-01-27T22:09:37Z	112.66	22.96
DRR202927	u16489	74.37	u11126	Serratus_palmid	43.3	3.1e-16	WCNDFTEFDSTQNAGTLDFECQLLRTCGVPSSICNAYRALREHAWVTAVDHAFSADHARMSGEANTLFGNTAISLAVSSLLLPGEWACAAFKGDDSFV	SAMD00197907	feces metagenome	latishRemise	2019-12-27T22:13:10Z	136.761	35.4233
SRR10972810	u16489	9.46	u11126	Serratus_palmid	43.3	3.1e-16	WCNDFTEFDSTQNAGTLDFECQLLRTCGVPSSICNAYRALREHAWVTAVDHAFSADHARMSGEANTLFGNTAISLAVSSLLLPGEWACAAFKGDDSFV	SAMN12187681	wastewater metagenome	latishRemise	2020-01-27T22:11:23Z	112.66	22.96
ERR1302552	u11126	12.89	u11126	Serratus_palmid	43.3	3.1e-16	WCNDFTEFDSTQNAGTLDFECQLLRMCGVPSSICNAYRALREHAWVTAVDHAFSADHARMSGEANTLFGNTAISLAVSSLLLPGEWACAAFKGDDSFV	SAMEA3887385	viral metagenome	latishRemise	2016-03-14T20:02:33Z	NA	NA
SRR7287117	u16489	2.23	u11126	Serratus_palmid	43.3	3.1e-16	WCNDFTEFDSTQNAGTLDFECQLLRTCGVPSSICNAYRALREHAWVTAVDHAFSADHARMSGEANTLFGNTAISLAVSSLLLPGEWACAAFKGDDSFV	SAMN09258428	Sus scrofa domesticus	latishRemise	2018-06-11T01:37:41Z	NA	NA
ERR1302472	u11126	9.84	u11126	Serratus_palmid	43.3	3.1e-16	WCNDFTEFDSTQNAGTLDFECQLLRMCGVPSSICNAYRALREHAWVTAVDHAFSADHARMSGEANTLFGNTAISLAVSSLLLPGEWACAAFKGDDSFV	SAMEA3887385	viral metagenome	latishRemise	2016-03-14T20:04:25Z	NA	NA
ERR1302466	u16489	1.91	u11126	Serratus_palmid	43.3	3.1e-16	WCNDFTEFDSTQNAGTLDFECQLLRTCGVPSSICNAYRALREHAWVTAVDHAFSADHARMSGEANTLFGNTAISLAVSSLLLPGEWACAAFKGDDSFV	SAMEA3887884	viral metagenome	latishRemise	2016-03-14T20:04:37Z	NA	NA
ERR1302775	u20347	0.88	u11126	Serratus_palmid	43.3	3.1e-16	WCNDFTEFDSTQNAGTLDFECKLLRACGVPSTICNAYRALREHAWVTAVDHAFSADHARMSGEANTLFGNTAISLAVSSLLLPGEWACAAFKGDDSFV	SAMEA3887477	viral metagenome	latishRemise	2016-03-14T19:57:54Z	NA	NA
SRR5834084	u221538	1.37	u221538	Serratus_palmid	43	9.5e-21	FCNDFTEFDSTQGRITMSYETIFLRKIGVPEEVVTLYKMMRERWRMVDQGKIVLASGEMRCSGEPFTLLGNTIVTLGVTAAMLDIQHVNFAAFKGDDSIV	SAMN06265118	lake water metagenome	irregularHeparin	2017-07-17T23:14:17Z	-89.686	46.041
SRR7734117	u12269	5.74	u12269	Serratus_palmid	42.9	1.8e-15	VCNDFTEFDSTQNNGTVHFEKLALAHLGVPDTIIKVYGALRESAVVSAQGVQADAGNARMSGEANTLFGNTIVTMAVNALLCPGPFDWAAFKGDDSII	SAMN09873729	metagenome	renewableFibroma	2018-08-21T21:32:42Z	42.5902	19.9764
SRR7734094	u25573	83.25	u25573	Serratus_palmid	42.9	1.8e-15	VCNDFTEFDSTQNESTLHFECLVFGQLGVPPSIVSTYRALRASAKVNAQGLVADAAYARMSGEANTLFGNTIVTMAVNALLCPGNFDWAAFKGDDSII	SAMN09873717	metagenome	gaumlessHem	2018-08-21T21:32:07Z	42.5902	19.9764
SRR10873756	u130978	0.96	u130978	Serratus_palmid	42.4	9.3e-21	FACDFTEYDSSQYDLSPLINAIFMLSMGAPVKLVDFYINMRANWVLSDDVMKLYGHDKMHSGEPFTLVGNTLFGMFVIAHAVAFDHWAYAAFKGDDSAI	SAMN13782218	bird metagenome	rawPeel	2020-01-12T02:10:13Z	103.93	36.5673
SRR7287334	u130978	0.96	u130978	Serratus_palmid	42.4	9.3e-21	FACDFTEYDSSQYDLSPLINAIFMLSMGAPVKLVDFYINMRANWVLSDDVMKLYGHDKMHSGEPFTLVGNTLFGMFVIAHAVAFDHWAYAAFKGDDSAI	SAMN09223207	Anser anser	rawPeel	2018-06-11T05:51:14Z	NA	NA
SRR12904122	u72622	3.51	u265402	Serratus_palmid	42.1	3.3e-20	FANDFSEFDSAQDEISILAFAAFLSMLGFNEKCIKLYVNLRLKWVMALRGSSLQHDTITTLKGVFKKHSGEPATLCGNTWFNRAVTCLCVTFLNPYICAFKGDDSLI	SAMN16560604	freshwater metagenome	calicoGala	2020-10-26T23:22:26Z	119.43	32.13
SRR5995671	u265402	3.05	u265402	Serratus_palmid	42.1	3.3e-20	FANDFSEFDSAQDEISILAFAAFLSMLGFNEKCIKLYVNLRLKWVMALRGSSLQHETITTLKGVFKKHSGEPATLCGNTWFNRAVTCLCVTFLNPYICAFKGDDSLI	SAMN07581524	freshwater metagenome	calicoGala	2017-08-31T11:45:07Z	103.92	1.39
SRR1601415	u72622	10.35	u265402	Serratus_palmid	42.1	3.3e-20	FANDFSEFDSAQDEISILAFAAFLSMLGFNEKCIKLYVNLRLKWVMALRGSSLQHDTITTLKGVFKKHSGEPATLCGNTWFNRAVTCLCVTFLNPYICAFKGDDSLI	SAMN03079633	freshwater metagenome	calicoGala	2014-10-09T02:37:27Z	-83.375	41.7394
SRR1601416	u72622	13.93	u265402	Serratus_palmid	42.1	3.3e-20	FANDFSEFDSAQDEISILAFAAFLSMLGFNEKCIKLYVNLRLKWVMALRGSSLQHDTITTLKGVFKKHSGEPATLCGNTWFNRAVTCLCVTFLNPYICAFKGDDSLI	SAMN03079634	freshwater metagenome	calicoGala	2014-10-10T01:15:44Z	-83.4589	41.6989
SRR2175868	u72622	1.42	u265402	Serratus_palmid	42.1	3.3e-20	FANDFSEFDSAQDEISILAFAAFLSMLGFNEKCIKLYVNLRLKWVMALRGSSLQHDTITTLKGVFKKHSGEPATLCGNTWFNRAVTCLCVTFLNPYICAFKGDDSLI	SAMN03996561	Cristaria plicata	calicoGala	2015-08-28T01:40:57Z	127.806	36.3563
SRR7288019	u72622	3.61	u265402	Serratus_palmid	42.1	3.3e-20	FANDFSEFDSAQDEISILAFAAFLSMLGFNEKCIKLYVNLRLKWVMALRGSSLQHDTITTLKGVFKKHSGEPATLCGNTWFNRAVTCLCVTFLNPYICAFKGDDSLI	SAMN09222623	freshwater metagenome	calicoGala	2018-06-11T09:35:05Z	120	33
SRR6203186	u100858	8.85	u100858	Serratus_palmid	42	1.7e-19	TDNDFSEMDSSHAESSVKLEMLLYKLVGMPENMLNMYLSMRKRWMMSYMNNDGITKLWNDWLQHSGQPLTLAGNTLLNMAAVGAFIELGEVLYAMFKGDDSHI	SAMN06268468	wetland metagenome	excretoryPartner	2017-10-23T14:01:14Z	-121.648	38.1072
SRR5247040	u100858	4.87	u100858	Serratus_palmid	42	1.7e-19	TDNDFSEMDSSHAESSVKLEMLLYKLVGMPENMLNMYLSMRKRWMMSYMNNDGITKLWNDWLQHSGQPLTLAGNTLLNMAAVGAFIELGEVLYAMFKGDDSHI	SAMN06268469	wetland metagenome	excretoryPartner	2017-02-11T01:31:04Z	-121.646	38.1067
SRR5839346	u260763	4	u260763	Serratus_palmid	42	2.9e-17	VENDFTEYDASQNTLTVQFESDILLLVCQNPELAELYREHRTHWTTIMPGVVVMKGYAKKHSGEPFTLDFNTLLNIAICGMIYDIDELVVALFKGDDSLI	SAMN06265791	lake water metagenome	roomyPinchbeck	2017-07-19T05:30:55Z	-71.2508	48.2311
SRR5839377	u108182	1.99	u260763	Serratus_palmid	42	2.9e-17	VENDFTEYDASQNTLTVQFESDILLLVSQNVELAELYREHRTHWTTVMPGVVVMKGYAKKHSGEPFTLDFNTLLNIAICGMIYEFDELVVALFKGDDSLI	SAMN06265817	lake water metagenome	roomyPinchbeck	2017-07-19T07:22:13Z	-71.2508	48.2311
SRR5839378	u108182	3.47	u260763	Serratus_palmid	42	2.9e-17	VENDFTEYDASQNTLTVQFESDILLLVSQNVELAELYREHRTHWTTVMPGVVVMKGYAKKHSGEPFTLDFNTLLNIAICGMIYEFDELVVALFKGDDSLI	SAMN06264682	lake water metagenome	roomyPinchbeck	2017-07-19T07:25:53Z	-71.2508	48.2311
SRR6291348	u13486	16.31	u13486	Serratus_palmid	41.7	8e-22	LATDFTEFDSTQNEITAHYELRVLRMCGVKNEILDLYKALRSNYRISGKSGLVQGQWMRHSGEPNTLLGNTLVTMGVIGACYEIRGDLCAMFKGDDSYV	SAMN08014019	metagenome	undividedBoxing	2017-11-14T20:29:02Z	128	48
SRR6291333	u13486	2.44	u13486	Serratus_palmid	41.7	8e-22	LATDFTEFDSTQNEITAHYELRVLRMCGVKNEILDLYKALRSNYRISGKSGLVQGQWMRHSGEPNTLLGNTLVTMGVIGACYEIRGDLCAMFKGDDSYV	SAMN08014009	metagenome	undividedBoxing	2017-11-14T20:10:36Z	128	48
SRR6291347	u13486	47.6	u13486	Serratus_palmid	41.7	8e-22	LATDFTEFDSTQNEITAHYELRVLRMCGVKNEILDLYKALRSNYRISGKSGLVQGQWMRHSGEPNTLLGNTLVTMGVIGACYEIRGDLCAMFKGDDSYV	SAMN08014020	metagenome	undividedBoxing	2017-11-14T20:14:08Z	128	48
SRR7976360	u131347	19.62	u131347	Serratus_palmid	41.6	5.6e-17	FDNDFTQFDSTQNNFTRCAEMLVYSAMGIPQVTIDDFFEQRSSRVFDGRELFQSLVLDKKDSGAPDTLIGNNLVNMIILAFCFDFDFSYVGIKGDDSHV	SAMN08779574	soil metagenome	amoristicPaperwork	2018-10-08T07:14:44Z	-123.642	39.7291
SRR7142645	u131347	7.17	u131347	Serratus_palmid	41.6	5.6e-17	FDNDFTQFDSTQNNFTRCAEMLVYSAMGIPQVTIDDFFEQRSSRVFDGRELFQSLVLDKKDSGAPDTLIGNNLVNMIILAFCFDFDFSYVGIKGDDSHV	SAMN09091859	soil metagenome	amoristicPaperwork	2018-05-10T12:28:51Z	-123.642	39.7291
SRR6846463	u114132	1.14	u114132	Serratus_palmid	41.4	9.3e-21	FANDFAEFDSSQFILSPYANAIIMIHLGCPWNLVESYIEMRRCWITSDDTVKLRGHQKMHSGEPFTLVGNTFFGMLIIAHCVEFDLLCYAVFKGDDSAI	SAMN08721815	wastewater metagenome	agnateSlowdown	2018-03-16T03:46:53Z	103.916	1.381
SRR6853246	u114132	1.14	u114132	Serratus_palmid	41.4	9.3e-21	FANDFAEFDSSQFILSPYANAIIMIHLGCPWNLVESYIEMRRCWITSDDTVKLRGHQKMHSGEPFTLVGNTFFGMLIIAHCVEFDLLCYAVFKGDDSAI	SAMN08728355	wastewater metagenome	agnateSlowdown	2018-03-18T05:44:52Z	103.91	1.38
SRR11414100	u56924	10.91	u56924	Serratus_palmid	41.3	5e-22	LMADFSEFDSSQEKQGIMGNAILLSEMGCHHSITDLYIEMREKWLLCGQSEQDHVPIRMMLAGKYKQHSGQPDTLDGNTRFNMAVMGMCYDYKNICFAAFKGDDSFI	SAMN14444958	biofilm metagenome	apophaticDeal	2020-03-25T10:55:29Z	-88.2	40.12
SRR11414099	u56924	6.67	u56924	Serratus_palmid	41.3	5e-22	LMADFSEFDSSQEKQGIMGNAILLSEMGCHHSITDLYIEMREKWLLCGQSEQDHVPIRMMLAGKYKQHSGQPDTLDGNTRFNMAVMGMCYDYKNICFAAFKGDDSFI	SAMN14444959	biofilm metagenome	apophaticDeal	2020-03-25T10:41:07Z	-88.2	40.12
SRR11414091	u56924	7.3	u56924	Serratus_palmid	41.3	5e-22	LMADFSEFDSSQEKQGIMGNAILLSEMGCHHSITDLYIEMREKWLLCGQSEQDHVPIRMMLAGKYKQHSGQPDTLDGNTRFNMAVMGMCYDYKNICFAAFKGDDSFI	SAMN14444967	biofilm metagenome	apophaticDeal	2020-03-25T10:40:21Z	-88.2	40.12
SRR11414095	u56924	3.72	u56924	Serratus_palmid	41.3	5e-22	LMADFSEFDSSQEKQGIMGNAILLSEMGCHHSITDLYIEMREKWLLCGQSEQDHVPIRMMLAGKYKQHSGQPDTLDGNTRFNMAVMGMCYDYKNICFAAFKGDDSFI	SAMN14444963	biofilm metagenome	apophaticDeal	2020-03-25T10:39:27Z	-88.2	40.12
SRR11414096	u56924	4.49	u56924	Serratus_palmid	41.3	5e-22	LMADFSEFDSSQEKQGIMGNAILLSEMGCHHSITDLYIEMREKWLLCGQSEQDHVPIRMMLAGKYKQHSGQPDTLDGNTRFNMAVMGMCYDYKNICFAAFKGDDSFI	SAMN14444962	biofilm metagenome	apophaticDeal	2020-03-25T10:39:42Z	-88.2	40.12
SRR11414094	u56924	6.11	u56924	Serratus_palmid	41.3	5e-22	LMADFSEFDSSQEKQGIMGNAILLSEMGCHHSITDLYIEMREKWLLCGQSEQDHVPIRMMLAGKYKQHSGQPDTLDGNTRFNMAVMGMCYDYKNICFAAFKGDDSFI	SAMN14444964	biofilm metagenome	apophaticDeal	2020-03-25T10:42:33Z	-88.2	40.12
SRR11414098	u56924	6.8	u56924	Serratus_palmid	41.3	5e-22	LMADFSEFDSSQEKQGIMGNAILLSEMGCHHSITDLYIEMREKWLLCGQSEQDHVPIRMMLAGKYKQHSGQPDTLDGNTRFNMAVMGMCYDYKNICFAAFKGDDSFI	SAMN14444960	biofilm metagenome	apophaticDeal	2020-03-25T10:41:38Z	-88.2	40.12
SRR11414097	u56924	4.3	u56924	Serratus_palmid	41.3	5e-22	LMADFSEFDSSQEKQGIMGNAILLSEMGCHHSITDLYIEMREKWLLCGQSEQDHVPIRMMLAGKYKQHSGQPDTLDGNTRFNMAVMGMCYDYKNICFAAFKGDDSFI	SAMN14444961	biofilm metagenome	apophaticDeal	2020-03-25T10:39:54Z	-88.2	40.12
SRR11414092	u56924	5.57	u56924	Serratus_palmid	41.3	5e-22	LMADFSEFDSSQEKQGIMGNAILLSEMGCHHSITDLYIEMREKWLLCGQSEQDHVPIRMMLAGKYKQHSGQPDTLDGNTRFNMAVMGMCYDYKNICFAAFKGDDSFI	SAMN14444966	biofilm metagenome	apophaticDeal	2020-03-25T10:42:41Z	-88.2	40.12
SRR11414093	u56924	9.74	u56924	Serratus_palmid	41.3	5e-22	LMADFSEFDSSQEKQGIMGNAILLSEMGCHHSITDLYIEMREKWLLCGQSEQDHVPIRMMLAGKYKQHSGQPDTLDGNTRFNMAVMGMCYDYKNICFAAFKGDDSFI	SAMN14444965	biofilm metagenome	apophaticDeal	2020-03-25T10:44:58Z	-88.2	40.12
SRR10874791	u187181	0.83	u187181	Serratus_palmid	41.2	7.7e-20	VGIDWSGFDSCQNNAEHALSTWVMAEAGVPSFLSELFQNFRFKWTMISRNKFSVRGTSKKHSGEPGTLIFNTIFNMCVCDSMMQVDGFVFAAFRGDDSIL	SAMN13782218	bird metagenome	lushAllophone	2020-01-12T20:52:14Z	103.93	36.5673
SRR5499453	u85540	3.19	u85540	Serratus_palmid	41.2	1.5e-19	VENDFTEYDTSQNAVTIEFECGFLRAMQLSEEFVVLYKEHRSEWCANYPGFVKMYGKYKKHSGEPFTICFNTILNAAVCGAIYDFDNFVGGIVKGDDSHF	SAMN06344043	freshwater sediment metagenome	unusualCatkin	2017-05-02T23:34:48Z	-122.16	48.3807
SRR5500252	u85540	1.66	u85540	Serratus_palmid	41.2	1.5e-19	VENDFTEYDTSQNAVTIEFECGFLRAMQLSEEFVVLYKEHRSEWCANYPGFVKMYGKYKKHSGEPFTICFNTILNAAVCGAIYDFDNFVGGIVKGDDSHF	SAMN06344052	freshwater sediment metagenome	unusualCatkin	2017-05-03T01:22:30Z	-122.16	48.3807
SRR5500221	u85540	2.5	u85540	Serratus_palmid	41.2	1.5e-19	VENDFTEYDTSQNAVTIEFECGFLRAMQLSEEFVVLYKEHRSEWCANYPGFVKMYGKYKKHSGEPFTICFNTILNAAVCGAIYDFDNFVGGIVKGDDSHF	SAMN06344045	freshwater sediment metagenome	unusualCatkin	2017-05-03T00:33:12Z	-122.16	48.3807
SRR10875768	u140734	5.96	u140734	Serratus_palmid	41	8.9e-19	FCNDFTEFDSTQSQTTATFECDFFTFMGFPLEFTQLYFKLRSAWRLSYTGVGMLKNRFMRHSGEPNTLFGNTLVNMAVCGFVTRADGIRFASFKGDDSII	SAMN13782218	bird metagenome	crippledQuadrate	2020-01-13T09:08:54Z	103.93	36.5673
SRR10873763	u41963	19.68	u41963	Serratus_palmid	41	2e-17	FEADVSECDAGQNNLTLSFEQQLYRIFNVPEIVIDLIMFFRTQYKLSARDLISMTGEYKKHSGAPDTLKGNSIVSLGLLAVIMKDLKGAIVFSKGDDLLV	SAMN13782218	bird metagenome	unadornedScilla	2020-01-12T02:22:11Z	103.93	36.5673
SRR2477711	u124302	4.45	u124302	Serratus_palmid	40.8	8.9e-18	TENDYSAFDQSQRGPMLYLEMLVMRRYGIPAEFIDLYVHLKCSYYHQFGEAEIMRFSGEPGTYFFNTLVNIAVLATQYSGIDKLAFAVSGDDSLI	SAMN04100243	Phelipanche aegyptiaca	ancientElves	2015-09-22T18:40:59Z	85.4561	42.5692
SRR12223512	u124302	6.2	u124302	Serratus_palmid	40.8	8.9e-18	TENDYSAFDQSQRGPMLYLEMLVMRRYGIPAEFIDLYVHLKCSYYHQFGEAEIMRFSGEPGTYFFNTLVNIAVLATQYSGIDKLAFAVSGDDSLI	SAMN15511994	Malus	ancientElves	2020-07-14T21:56:16Z	116.397	39.9075
SRR7637587	u41208	5.71	u41208	Serratus_palmid	40.8	1.8e-16	VNCDFSEMDTSHTKSMLELELELFGLLGVNHKIIDFYAKMRTEWCNLYQCNQGISMLNGLYMQHSGQPLTITGNTILNMAVLGYAYRFQEMLYAAFKGDDSHI	SAMN09760011	Crassostrea gigas	severedHideout	2018-08-02T06:45:06Z	12.2999	44.8531
SRR10431028	u164200	0.87	u164200	Serratus_palmid	40.5	8.9e-06	YESAVSTSDGSFSASIGGQRRSGSSNTWLGNTIVNMCLQTYCNNFDRMPCIAFAGDDSLI	SAMN13255653	Carex macroprophylla	waryJuncture	2019-11-12T15:08:20Z	106.075	25.8083
SRR5995679	u193306	4.09	u176211	Serratus_palmid	40.4	7.9e-19	VGADFSEFDSSQEMQGILAGLMFYRLCGVPEEICQLYLQQRAKWALIAADKNAVSSMMMRAILYGLWKQHSGQPATLDGNTTFNMMAMGACYDFIGLVFASFKGDDSDA	SAMN07581541	freshwater metagenome	frowardBlind	2017-08-31T11:47:34Z	103.871	1.32
SRR5995681	u118578	3.44	u176211	Serratus_palmid	40.4	7.9e-19	VGADFSEFDSSQEMQGILAGLMFYRLCGVPEEICQLYLQQRAKWALIAADKNSVSSMMMRAILYGLWKQHSGQPATLDGNTTFNMMAMGACYEFIELVFASFKGDDSDA	SAMN07581543	freshwater metagenome	frowardBlind	2017-08-31T11:46:58Z	103.921	1.39
SRR5995681	u176211	2.45	u176211	Serratus_palmid	40.4	7.9e-19	VGADFSEFDSSQEMQGILAGLMFYRLCGVPEEICQLYLQQRAKWALIAADKNTVSSMMMRAILYGLWKQHSGQPATLDGNTTFNMMAMGACYEFIGLVFASFKGDDSDA	SAMN07581543	freshwater metagenome	frowardBlind	2017-08-31T11:46:58Z	103.921	1.39
SRR5995681	u118578	2.4	u176211	Serratus_palmid	40.4	7.9e-19	VGADFSEFDSSQEMQGILAGLMFYRLCGVPEEICQLYLQQRAKWALIAADKNSVSSMMMRAILYGLWKQHSGQPATLDGNTTFNMMAMGACYEFIELVFASFKGDDSDA	SAMN07581543	freshwater metagenome	frowardBlind	2017-08-31T11:46:58Z	103.921	1.39
ERR753899	u86666	18.91	u86666	Serratus_palmid	40.4	1.8e-18	VENDFSEYDSSQNEATICWEASILSYFVLNPEIVQLYIEHRKNWRTCCPGLVSFKGFVKKHSGEPFTIDFNTILNIAICGSIYDINNMHFALFKGDDSLI	SAMEA3235138	metagenome	smoothedInterrupt	2017-02-06T11:29:02Z	NA	NA
ERR688966	u86666	1.88	u86666	Serratus_palmid	40.4	1.8e-18	VENDFSEYDSSQNEATICWEASILSYFVLNPEIVQLYIEHRKNWRTCCPGLVSFKGFVKKHSGEPFTIDFNTILNIAICGSIYDINNMHFALFKGDDSLI	SAMEA3143160	metagenome	smoothedInterrupt	2016-11-26T22:54:16Z	NA	NA
ERR688959	u86666	0.87	u86666	Serratus_palmid	40.4	1.8e-18	VENDFSEYDSSQNEATICWEASILSYFVLNPEIVQLYIEHRKNWRTCCPGLVSFKGFVKKHSGEPFTIDFNTILNIAICGSIYDINNMHFALFKGDDSLI	SAMEA3143153	metagenome	smoothedInterrupt	2016-11-26T22:53:17Z	NA	NA
SRR10873904	u32326	151.71	u32326	Serratus_palmid	40.4	1.7e-14	VSADVSEMDSVHSQLTLMIECKLMKETGVPEIIIEVYRALRTKWRLKTNACGYLDGFYKQHSGQPATLFANSLLAMILVVEALPEEQIEAGEFALAIKGDDIYL	SAMN13782218	bird metagenome	shoutedScald	2020-01-12T06:16:29Z	103.93	36.5673
SRR5995694	u32132	0.71	u32132	Serratus_palmid	40.2	9.5e-21	AGCDQTEFDASQSEVTIEMECFMLSMMQMTEEMVELYKEHRSYWVTM*PGFCLLQGIFKKHSGEPFTLDFNTFTNMGVVGYMLDFKDMCCAQFKGDDSGL	SAMN07581531	freshwater metagenome	steerableLectern	2017-08-31T11:49:34Z	103.73	1.41
ERR1951712	u168864	9796.1	u168864	Serratus_palmid	40.2	4.3e-19	CCNDFTEFDSTQNSATATFECRLLRKLGVPDGVVELYREMRAQFRVLGRDYTYTTQWNRASGEPNTLFGNTLVTMAVNGVMSLGKDYHCAMFKGDDSLV	SAMEA104033559	metagenome	pompousBrushwork	2017-07-21T10:36:25Z	NA	NA
SRR7339993	u239092	2.02	u239092	Serratus_palmid	40.2	4.5e-19	AENDFSQFDSMQCHTTVEMMCRLYALCGMPKELLTIYRHMRAKWVMNTRSAGIKMEGEAKKHSGAPDTLLENTVLNMALNNYVLDMRELSIAFYQGDDFMA	SAMN09425118	Dendrobium officinale	stagedChagrin	2018-06-14T05:02:18Z	103.93	36.5673
SRR926244	u209311	2.58	u209311	Serratus_palmid	40.2	5.4e-14	TSNDFSEFDQSQTGDALSMELKLLELYSFPQSVIDYYHHLKTHLQSAIGPLATMRHTGEGPTWWFNTLFNMAVTGARYSNAHQAARAFAGDDSSV	SAMN02223058	Picea glauca	gummedIguanodon	2013-07-04T22:01:34Z	NA	NA
SRR12458607	u77400	1.76	u77400	Serratus_palmid	40	1.5e-19	LNTDVEEFDSTNGMPNVEAECSRFEMAGMPQFLIECYRNMRHHWKLSCPDIMKMWGQQKQHSGQPFTLIFNTYTTMAWIASCYDWDSPLAGSFKGDDSNL	SAMN15814425	freshwater metagenome	traveledCollet	2020-08-16T13:03:45Z	-84.1	39
SRR12458604	u77400	2.17	u77400	Serratus_palmid	40	1.5e-19	LNTDVEEFDSTNGMPNVEAECSRFEMAGMPQFLIECYRNMRHHWKLSCPDIMKMWGQQKQHSGQPFTLIFNTYTTMAWIASCYDWDSPLAGSFKGDDSNL	SAMN15814428	freshwater metagenome	traveledCollet	2020-08-16T13:03:00Z	-84.1	39
SRR12458608	u77400	1.57	u77400	Serratus_palmid	40	1.5e-19	LNTDVEEFDSTNGMPNVEAECSRFEMAGMPQFLIECYRNMRHHWKLSCPDIMKMWGQQKQHSGQPFTLIFNTYTTMAWIASCYDWDSPLAGSFKGDDSNL	SAMN15814424	freshwater metagenome	traveledCollet	2020-08-16T13:03:11Z	-84.1	39
SRR12458605	u77400	2.57	u77400	Serratus_palmid	40	1.5e-19	LNTDVEEFDSTNGMPNVEAECSRFEMAGMPQFLIECYRNMRHHWKLSCPDIMKMWGQQKQHSGQPFTLIFNTYTTMAWIASCYDWDSPLAGSFKGDDSNL	SAMN15814427	freshwater metagenome	traveledCollet	2020-08-16T13:03:19Z	-84.1	39
SRR10873916	u172201	3.81	u172201	Serratus_palmid	40	6.4e-19	VEGDFSEFDSTQNELMPIICCEVLEMFTGIDPQLTATYKQHLAEWKVEIPSLMTIAGKNQKHSGEAATLLFNTIWNAAWVSALFDTKDVVATCFKGDDSLI	SAMN13782218	bird metagenome	aneroidMole	2020-01-12T06:17:04Z	103.93	36.5673
SRR6291276	u182985	4.13	u182985	Serratus_palmid	40	2.1e-17	AEGDFSEFDSTQNELMPEICVMVLQEFTGINSPLAHTYINHLKKWRVDIKGVGEIFGKHQKHSGEAATLLFNTLWNAAWCSALFSVRGARVCAFKGDDSLI	SAMN08013968	metagenome	uncoloredOutfield	2017-11-14T19:35:17Z	113	23
SRR7976360	u285591	3.58	u285591	Serratus_palmid	40	1.5e-13	TINDFSEFDSTQGAESVYMEVAMMRHYSIPEELVELYLHWKLFQTSKLIPEKKTARDTGEPGTFDFNTIYNIANCTLKYGKICDFALFGGDDTAI	SAMN08779574	soil metagenome	stuffyMalaria	2018-10-08T07:14:44Z	-123.642	39.7291
DRR170188	u193180	1.59	u193180	Serratus_palmid	40	1.7e-12	TSNDFSEFDQSQTGDALSLELKLMELYSIPDPLIEYYHHLKTHLTSALGPLATMRHTGEGPTWWFNTLFNMAVTGARYQDAHIHPRAFAGDDSSD	SAMD00161221	Prunus yedoensis	unequalReserve	2019-06-13T22:38:35Z	NA	NA
SRR13308459	u285023	2.21	u285023	Serratus_palmid	39.8	3.9e-12	AANDFSEFDSSQNNVGHLLLKNILIKIGCPIEMAELFAARMHQRVVTADVGSLNVENKKDSGRVDTLIDNTLFGAAVVLYLLDPSSKLTHAFFKGDDSLL	SAMN13782218	bird metagenome	sinuateStockfish	2020-12-27T15:33:49Z	103.93	36.5673
SRR7086193	u183619	2.23	u183619	Serratus_palmid	39.8	3.8e-11	LINDYTAFDQGQNAQALYLEIRLMKRFGIPASFVNEYFESKVSAYSWLGSLAIMRFTGEFGTFLFNSLFNMAYANLKYDLAGVVCLFGGDDSAY	SAMN08778304	estuary metagenome	unpressedFreemail	2018-05-01T04:24:26Z	-123.687	46.187
SRR10673516	u110451	1.51	u110451	Serratus_palmid	39.7	1.2e-11	FSGDWTEFDSSQNNVTAALQQRIFREIGVPEHYARLFGDMVKKRTVACTTGSLQVESKKDSGRVDTLVDNTVFNAAVLLSVVANPDDICL	SAMN13317833	plant metagenome	extensileAgeism	2019-12-12T16:15:33Z	119.434	32.1319
ERR1301536	u175994	1.33	u171784	Serratus_palmid	39.7	9.8e-10	CMGDDKLIFGMGDFTEFDSTQNELMPELCTAYVQLFTGMPDSILATYVNQLSAWVVTVEGVLKIKNQNQKHSGEAATLLFNTIWN	SAMEA3886998	viral metagenome	handyVersion	2016-03-14T20:24:55Z	NA	NA
ERR1301919	u171784	0.69	u171784	Serratus_palmid	39.7	9.8e-10	CMGDDKLIFGMGDFTEFDSTQNELMPELCTAYVQLFTGMPDSILATYVNQLSAWVVTVEGVLKIKNQNQKHSGAAATLLFNTIWN	SAMEA3887210	viral metagenome	handyVersion	2016-03-14T20:15:56Z	NA	NA
SRR5839259	u115171	75.53	u115171	Serratus_palmid	39.6	1.2e-19	SNNDFEEWDSSYNEFLIEFDCLLITALGANEYVVNCYRFFRKHWVLSYGYADFPIKLVGEMKQHSGQPFTLVCNSAGNMALTASLIDFTDIYYALFKGDDGCV	SAMN06264684	lake water metagenome	asyndeticMeet	2017-07-19T04:25:28Z	-72.0994	45.4091
SRR5839256	u115171	37.75	u115171	Serratus_palmid	39.6	1.2e-19	SNNDFEEWDSSYNEFLIEFDCLLITALGANEYVVNCYRFFRKHWVLSYGYADFPIKLVGEMKQHSGQPFTLVCNSAGNMALTASLIDFTDIYYALFKGDDGCV	SAMN06265813	lake water metagenome	asyndeticMeet	2017-07-19T04:12:32Z	-72.0994	45.4091
SRR11648359	u241498	9.08	u241498	Serratus_palmid	39.6	4.4e-14	TENDFGEFDSTQNELMPIVCTEYVQSVCGTADSILHTYINHLMEWKVVIDGLLTILNKNQKHSGEAATLLFNTIWNAAWCGVIMNVDELVVALFKGDDSLV	SAMN14510547	sediment metagenome	fifteenSalal	2020-04-29T22:34:41Z	16.6833	57.4316
SRR10874916	u191090	4.84	u191090	Serratus_palmid	39.6	1.9e-12	LESDLAQCDVMQCPVTLHFECLLWASLGAPEDWIELYRQLRAKWTLNARGLITAAMDHKKASGEPLTLAGNTVVSLAIVGAVYDLKHADVYCKGDDITA	SAMN13782218	bird metagenome	covalentFootstep	2020-01-13T02:52:16Z	103.93	36.5673
SRR10874878	u219456	1.62	u219456	Serratus_palmid	39.4	1.5e-19	FACDFAEYDSSQYAMSPMANAVFMSLLGAHRNIIDLYIDMRTNWRLNDDMMKLYGNQKMHSGEPFTLVGNTLFNMLIIANCVEFDHLVFASFKGDDSAI	SAMN13782218	bird metagenome	broiledPulsation	2020-01-13T02:26:10Z	103.93	36.5673
SRR6238233	u186070	2.28	u186070	Serratus_palmid	39.4	6.3e-19	VENDFSEYDSSQNEATICWEASILSYFVVNPEIVQLYIEHRKQWRTNSPEIATFKGFVKKHSGEPFTIDFNTILNIAICGSIYDIDSMYFALFKGDDSLI	SAMN07631290	soil metagenome	bloodlessBloodlust	2017-10-31T12:37:40Z	6.3578	48.7585
SRR6489347	u212328	1.02	u212328	Serratus_palmid	39.4	5.1e-18	VENDFTEYDSSQTELSINFEADILKFAVHNEEIVELYKEHRTNWKTNTPGLLTMKGYAKKHSGEPFTIDFNTILNIAICGSIYNIDNLSCALFKGDDSLI	SAMN08378951	Radula marginata	outermostNumeracy	2018-01-22T04:40:19Z	174.543	-36.9158
SRR5216504	u134163	11.17	u134163	Serratus_palmid	39.4	4.4e-17	GDNDFTEMDTTHGESMLKLEITLFNTVNMPSNLKELYHKVRSSWTLQYMSRNGSTTLKNKFCQHSGQPLTLCSNTLLNMAAVGAFIKFGEILYIAFKGDDMTS	SAMN06264819	aquatic metagenome	cedarnUndoer	2017-01-29T22:21:23Z	-76.028	39.2454
SRR5216503	u134163	3.63	u134163	Serratus_palmid	39.4	4.4e-17	GDNDFTEMDTTHGESMLKLEITLFNTVNMPSNLKELYHKVRSSWTLQYMSRNGSTTLKNKFCQHSGQPLTLCSNTLLNMAAVGAFIKFGEILYIAFKGDDMTS	SAMN06264354	aquatic metagenome	cedarnUndoer	2017-01-29T22:21:02Z	-76.028	39.2454
SRR5204419	u208581	5.07	u134163	Serratus_palmid	39.4	4.4e-17	GDNDFTEMDTTHGESMLKLELTLFNTVNMPSNLKELYHKVRSSWTLQYMSRNGSTTLKNKFCQHSGQPLTLCSNTLLNMAAVGAFIKFGEILYIAFKGDDMTS	SAMN06268082	freshwater metagenome	cedarnUndoer	2017-01-26T04:20:10Z	-86.5698	43.1998
SRR8369883	u97726	2.86	u97726	Serratus_palmid	39.3	6.1e-18	FANDFSEFDSAQDEISILAFASFLTMLGFSDKCVKFYIKLRIKWVMALRGSSLQEDTITLLKGIFKKHSGEPATLCGNTWFNRAVTCLCVVIVNPYICGFKGDDSII	SAMN10639317	freshwater metagenome	chantlikeFado	2018-12-26T10:01:32Z	113.301	23.1037
SRR8369882	u97726	1.48	u97726	Serratus_palmid	39.3	6.1e-18	FANDFSEFDSAQDEISILAFASFLTMLGFSDKCVKFYIKLRIKWVMALRGSSLQEDTITLLKGIFKKHSGEPATLCGNTWFNRAVTCLCVVIVNPYICGFKGDDSII	SAMN10639318	freshwater metagenome	chantlikeFado	2018-12-26T10:05:07Z	113.301	23.1037
SRR10482243	u97726	3.86	u97726	Serratus_palmid	39.3	6.1e-18	FANDFSEFDSAQDEISILAFASFLTMLGFSDKCVKFYIKLRIKWVMALRGSSLQEDTITLLKGIFKKHSGEPATLCGNTWFNRAVTCLCVVIVNPYICGFKGDDSII	SAMN13254264	marine sediment metagenome	chantlikeFado	2019-11-18T09:28:28Z	121.44	29.57
SRR6291321	u18009	17.78	u18009	Serratus_palmid	39.2	3.8e-17	CINDFSRFDSTQGQGSLDFEIRLYRALGMPDDLAEMYALVRRKWSLSIRGARFSTGHMRNSGEAFTMLGNSVYNLAALCVMFPDMVGCCVKGDDSII	SAMN08014005	metagenome	vaginalOpsin	2017-11-14T20:19:28Z	28.5422	-31.7424
SRR6049189	u205626	5.3	u77578	Serratus_palmid	39.2	2.3e-16	VENDFSEYDASQNESTIQFDSDHIRDMGATEECVQLYREQRSEWVTVYPGFMVLVGKFKKQSGEPFTIDFNTTICMGAIGYMLDINNLVCAQFKGDDSWI	SAMN07631424	freshwater metagenome	unmovingMoor	2017-09-18T18:06:31Z	-75.3633	39.283
SRR8840721	u77578	3.38	u77578	Serratus_palmid	39.2	2.3e-16	VENDFSEYDASQNESTIQFDSDHIRDMGATEECVQLYREQRSEWVTVYPGFMVLIGKFKKQSGEPFTIDFNTTICMGAIGHMLDINNLVCAQFKGDDSWI	SAMN06267348	wastewater metagenome	unmovingMoor	2019-04-03T04:28:51Z	-87.895	43.023
SRR8840711	u77578	7.4	u77578	Serratus_palmid	39.2	2.3e-16	VENDFSEYDASQNESTIQFDSDHIRDMGATEECVQLYREQRSEWVTVYPGFMVLIGKFKKQSGEPFTIDFNTTICMGAIGHMLDINNLVCAQFKGDDSWI	SAMN06267491	wastewater metagenome	unmovingMoor	2019-04-03T03:43:22Z	-87.895	43.023
SRR8840796	u77578	1.86	u77578	Serratus_palmid	39.2	2.3e-16	VENDFSEYDASQNESTIQFDSDHIRDMGATEECVQLYREQRSEWVTVYPGFMVLIGKFKKQSGEPFTIDFNTTICMGAIGHMLDINNLVCAQFKGDDSWI	SAMN06267358	wastewater metagenome	unmovingMoor	2019-04-03T06:18:03Z	-87.895	43.023
SRR8840714	u77578	11.37	u77578	Serratus_palmid	39.2	2.3e-16	VENDFSEYDASQNESTIQFDSDHIRDMGATEECVQLYREQRSEWVTVYPGFMVLIGKFKKQSGEPFTIDFNTTICMGAIGHMLDINNLVCAQFKGDDSWI	SAMN06267347	wastewater metagenome	unmovingMoor	2019-04-03T03:58:37Z	-87.895	43.023
ERR1301540	u5825	287.65	u3950	Serratus_palmid	39.2	2.9e-14	VCNDFTEFDSTQNDTTAHFEAKVLRWLGTPDSVCQLYLALRAAARIESTMLCVDAPYARMSGEANTLFGNTIVTMAVNALLLPGNFAWAAFKGDDSIV	SAMEA3887001	viral metagenome	tortuousLoam	2016-03-14T20:24:28Z	NA	NA
ERR1301445	u5825	9.73	u3950	Serratus_palmid	39.2	2.9e-14	VCNDFTEFDSTQNDTTAHFEAKVLRWLGTPDSVCQLYLALRAAARIESTMLCVDAPYARMSGEANTLFGNTIVTMAVNALLLPGNFAWAAFKGDDSIV	SAMEA3887718	viral metagenome	tortuousLoam	2016-03-14T20:28:01Z	NA	NA
ERR1301470	u5825	2.98	u3950	Serratus_palmid	39.2	2.9e-14	VCNDFTEFDSTQNDTTAHFEAKVLRWLGTPDSVCQLYLALRAAARIESTMLCVDAPYARMSGEANTLFGNTIVTMAVNALLLPGNFAWAAFKGDDSIV	SAMEA3887014	viral metagenome	tortuousLoam	2016-03-14T20:27:09Z	NA	NA
ERR1301554	u3950	36.49	u3950	Serratus_palmid	39.2	2.9e-14	VCNDFTEFDSTQNDTTAHFEAKVLRWLGTPDSVCQLYLALRAAARIESTMLCVDAPYARMSGESNTLFGNTIVTMAVNALLLPGNFSWAAFKGDDSIV	SAMEA3887722	viral metagenome	tortuousLoam	2016-03-14T20:24:05Z	NA	NA
ERR1301534	u5825	11.55	u3950	Serratus_palmid	39.2	2.9e-14	VCNDFTEFDSTQNDTTAHFEAKVLRWLGTPDSVCQLYLALRAAARIESTMLCVDAPYARMSGEANTLFGNTIVTMAVNALLLPGNFAWAAFKGDDSIV	SAMEA3887718	viral metagenome	tortuousLoam	2016-03-14T20:24:58Z	NA	NA
ERR1301451	u5825	303.9	u3950	Serratus_palmid	39.2	2.9e-14	VCNDFTEFDSTQNDTTAHFEAKVLRWLGTPDSVCQLYLALRAAARIESTMLCVDAPYARMSGEANTLFGNTIVTMAVNALLLPGNFAWAAFKGDDSIV	SAMEA3887001	viral metagenome	tortuousLoam	2016-03-14T20:26:51Z	NA	NA
ERR1301482	u3950	120.13	u3950	Serratus_palmid	39.2	2.9e-14	VCNDFTEFDSTQNDTTAHFEAKVLRWLGTPDSVCQLYLALRAAARIESTMLCVDAPYARMSGESNTLFGNTIVTMAVNALLLPGNFSWAAFKGDDSIV	SAMEA3887023	viral metagenome	tortuousLoam	2016-03-14T20:25:50Z	NA	NA
ERR1301585	u3950	20.44	u3950	Serratus_palmid	39.2	2.9e-14	VCNDFTEFDSTQNDTTAHFEAKVLRWLGTPDSVCQLYLALRAAARIESTMLCVDAPYARMSGESNTLFGNTIVTMAVNALLLPGNFSWAAFKGDDSIV	SAMEA3887033	viral metagenome	tortuousLoam	2016-03-14T20:24:01Z	NA	NA
ERR3179945	u3950	1.79	u3950	Serratus_palmid	39.2	2.9e-14	VCNDFTEFDSTQNDTTAHFEAKVLRWLGTPDSVCQLYLALRAAARIESTMLCVDAPYARMSGESNTLFGNTIVTMAVNALLLPGNFSWAAFKGDDSIV	SAMEA5364815	viral metagenome	tortuousLoam	2019-02-28T17:28:02Z	NA	NA
ERR1301496	u3950	21.61	u3950	Serratus_palmid	39.2	2.9e-14	VCNDFTEFDSTQNDTTAHFEAKVLRWLGTPDSVCQLYLALRAAARIESTMLCVDAPYARMSGESNTLFGNTIVTMAVNALLLPGNFSWAAFKGDDSIV	SAMEA3887033	viral metagenome	tortuousLoam	2016-03-14T20:25:37Z	NA	NA
ERR1301511	u5825	6.29	u3950	Serratus_palmid	39.2	2.9e-14	VCNDFTEFDSTQNDTTAHFEAKVLRWLGTPDSVCQLYLALRAAARIESTMLCVDAPYARMSGEANTLFGNTIVTMAVNALLLPGNFAWAAFKGDDSIV	SAMEA3887734	viral metagenome	tortuousLoam	2016-03-14T20:25:28Z	NA	NA
ERR1301444	u3950	1.91	u3950	Serratus_palmid	39.2	2.9e-14	VCNDFTEFDSTQNDTTAHFEAKVLRWLGTPDSVCQLYLALRAAARIESTMLCVDAPYARMSGESNTLFGNTIVTMAVNALLLPGNFSWAAFKGDDSIV	SAMEA3886996	viral metagenome	tortuousLoam	2016-03-14T20:26:57Z	NA	NA
ERR2738160	u3950	1.79	u3950	Serratus_palmid	39.2	2.9e-14	VCNDFTEFDSTQNDTTAHFEAKVLRWLGTPDSVCQLYLALRAAARIESTMLCVDAPYARMSGESNTLFGNTIVTMAVNALLLPGNFSWAAFKGDDSIV	SAMEA4709206	viral metagenome	tortuousLoam	2018-08-19T12:35:06Z	NA	NA
SRR8756116	u162798	1.5	u239943	Serratus_palmid	39.2	2.9e-14	VCNDFTEFDSTQNDTTVAFEAKLLRWLGVPDCVAQLYVALRAAARVECSMLGVNAPNARMSGEANTLFGNTVVTMAVNALLFPGKFGWAAFKGDDSIV	SAMN11130297	Escherichia coli	windlessSchwa	2019-03-20T10:16:55Z	112.967	28.2
SRR8756101	u239943	1.25	u239943	Serratus_palmid	39.2	2.9e-14	VCNDFTEFDSTQTDTTVAFEANLLRWLGVPDCVAQLYVALRAAARVECSMLGVNAPNARMSGEANTLFGNTVVTMAVNALLFPGKFGWAAFKGDDSIV	SAMN11130302	Escherichia coli	windlessSchwa	2019-03-20T10:16:03Z	112.967	28.2
ERR1301533	u3950	2.19	u3950	Serratus_palmid	39.2	2.9e-14	VCNDFTEFDSTQNDTTAHFEAKVLRWLGTPDSVCQLYLALRAAARIESTMLCVDAPYARMSGESNTLFGNTIVTMAVNALLLPGNFSWAAFKGDDSIV	SAMEA3886996	viral metagenome	tortuousLoam	2016-03-14T20:24:54Z	NA	NA
ERR1301465	u3950	43.05	u3950	Serratus_palmid	39.2	2.9e-14	VCNDFTEFDSTQNDTTAHFEAKVLRWLGTPDSVCQLYLALRAAARIESTMLCVDAPYARMSGESNTLFGNTIVTMAVNALLLPGNFSWAAFKGDDSIV	SAMEA3887722	viral metagenome	tortuousLoam	2016-03-14T20:26:40Z	NA	NA
ERR1301600	u5825	9.23	u3950	Serratus_palmid	39.2	2.9e-14	VCNDFTEFDSTQNDTTAHFEAKVLRWLGTPDSVCQLYLALRAAARIESTMLCVDAPYARMSGEANTLFGNTIVTMAVNALLLPGNFAWAAFKGDDSIV	SAMEA3887734	viral metagenome	tortuousLoam	2016-03-14T20:23:29Z	NA	NA
ERR1301571	u3950	121.43	u3950	Serratus_palmid	39.2	2.9e-14	VCNDFTEFDSTQNDTTAHFEAKVLRWLGTPDSVCQLYLALRAAARIESTMLCVDAPYARMSGESNTLFGNTIVTMAVNALLLPGNFSWAAFKGDDSIV	SAMEA3887023	viral metagenome	tortuousLoam	2016-03-14T20:24:00Z	NA	NA
SRR12904131	u42218	0.79	u42218	Serratus_palmid	39	6.1e-18	LVNDFKQFDSAQDETSILAFASFLKMLRMPEVCIKLYTKLRLRWVMALRGSNLQQDTITLLRGVFKKHSGEPATLDGNTWFNRAVTCMCIKWKNPYIAGFKGDDSII	SAMN16560604	freshwater metagenome	homingRhetoric	2020-10-26T23:33:09Z	119.43	32.13
SRR7288019	u42218	4.95	u42218	Serratus_palmid	39	6.1e-18	LVNDFKQFDSAQDETSILAFASFLKMLRMPEVCIKLYTKLRLRWVMALRGSNLQQDTITLLRGVFKKHSGEPATLDGNTWFNRAVTCMCIKWKNPYIAGFKGDDSII	SAMN09222623	freshwater metagenome	homingRhetoric	2018-06-11T09:35:05Z	120	33
SRR7867977	u52229	756.37	u52229	Serratus_palmid	39	2.1e-17	LEVDISKYDKSQGFLALVYECKLMRYFGLPEWFVTLWFRGHVSTFFSDPVTGLKGRIAFQRKSGDASTYLGNTMFLLGVLLSTFSYSEIDLLLVSGDDSLI	SAMN10081084	Schistosoma haematobium	ingrowingHymeneal	2018-09-18T05:53:37Z	2.88747	42.6982
SRR7867967	u52229	343.82	u52229	Serratus_palmid	39	2.1e-17	LEVDISKYDKSQGFLALVYECKLMRYFGLPEWFVTLWFRGHVSTFFSDPVTGLKGRIAFQRKSGDASTYLGNTMFLLGVLLSTFSYSEIDLLLVSGDDSLI	SAMN10081078	Schistosoma bovis	ingrowingHymeneal	2018-09-18T05:48:46Z	2.88747	42.6982
SRR7867962	u52229	2.38	u52229	Serratus_palmid	39	2.1e-17	LEVDISKYDKSQGFLALVYECKLMRYFGLPEWFVTLWFRGHVSTFFSDPVTGLKGRIAFQRKSGDASTYLGNTMFLLGVLLSTFSYSEIDLLLVSGDDSLI	SAMN10081073	Schistosoma haematobium	ingrowingHymeneal	2018-09-18T05:49:48Z	2.88747	42.6982
SRR7867976	u52229	655.31	u52229	Serratus_palmid	39	2.1e-17	LEVDISKYDKSQGFLALVYECKLMRYFGLPEWFVTLWFRGHVSTFFSDPVTGLKGRIAFQRKSGDASTYLGNTMFLLGVLLSTFSYSEIDLLLVSGDDSLI	SAMN10081083	Schistosoma haematobium	ingrowingHymeneal	2018-09-18T05:52:21Z	2.88747	42.6982
SRR7867974	u52229	1860.14	u52229	Serratus_palmid	39	2.1e-17	LEVDISKYDKSQGFLALVYECKLMRYFGLPEWFVTLWFRGHVSTFFSDPVTGLKGRIAFQRKSGDASTYLGNTMFLLGVLLSTFSYSEIDLLLVSGDDSLI	SAMN10081081	Schistosoma haematobium	ingrowingHymeneal	2018-09-18T05:45:53Z	2.88747	42.6982
SRR7867957	u52229	1346.6	u52229	Serratus_palmid	39	2.1e-17	LEVDISKYDKSQGFLALVYECKLMRYFGLPEWFVTLWFRGHVSTFFSDPVTGLKGRIAFQRKSGDASTYLGNTMFLLGVLLSTFSYSEIDLLLVSGDDSLI	SAMN10081080	Schistosoma haematobium	ingrowingHymeneal	2018-09-18T05:48:47Z	2.88747	42.6982
SRR7867958	u52229	1220.37	u52229	Serratus_palmid	39	2.1e-17	LEVDISKYDKSQGFLALVYECKLMRYFGLPEWFVTLWFRGHVSTFFSDPVTGLKGRIAFQRKSGDASTYLGNTMFLLGVLLSTFSYSEIDLLLVSGDDSLI	SAMN10081079	Schistosoma haematobium	ingrowingHymeneal	2018-09-18T05:48:53Z	2.88747	42.6982
SRR7867975	u52229	586.03	u52229	Serratus_palmid	39	2.1e-17	LEVDISKYDKSQGFLALVYECKLMRYFGLPEWFVTLWFRGHVSTFFSDPVTGLKGRIAFQRKSGDASTYLGNTMFLLGVLLSTFSYSEIDLLLVSGDDSLI	SAMN10081082	Schistosoma haematobium	ingrowingHymeneal	2018-09-18T05:53:36Z	2.88747	42.6982
SRR12095627	u52229	1496.34	u52229	Serratus_palmid	39	2.1e-17	LEVDISKYDKSQGFLALVYECKLMRYFGLPEWFVTLWFRGHVSTFFSDPVTGLKGRIAFQRKSGDASTYLGNTMFLLGVLLSTFSYSEIDLLLVSGDDSLI	SAMN15375400	Schistosoma haematobium	ingrowingHymeneal	2020-06-26T06:14:15Z	2.88747	42.6982
SRR12095628	u52229	119.69	u52229	Serratus_palmid	39	2.1e-17	LEVDISKYDKSQGFLALVYECKLMRYFGLPEWFVTLWFRGHVSTFFSDPVTGLKGRIAFQRKSGDASTYLGNTMFLLGVLLSTFSYSEIDLLLVSGDDSLI	SAMN15375399	Schistosoma haematobium	ingrowingHymeneal	2020-06-26T06:07:20Z	2.88747	42.6982
SRR7867972	u52229	2.53	u52229	Serratus_palmid	39	2.1e-17	LEVDISKYDKSQGFLALVYECKLMRYFGLPEWFVTLWFRGHVSTFFSDPVTGLKGRIAFQRKSGDASTYLGNTMFLLGVLLSTFSYSEIDLLLVSGDDSLI	SAMN10081087	Schistosoma bovis	ingrowingHymeneal	2018-09-18T05:51:27Z	2.88747	42.6982
SRR7867964	u52229	617.45	u52229	Serratus_palmid	39	2.1e-17	LEVDISKYDKSQGFLALVYECKLMRYFGLPEWFVTLWFRGHVSTFFSDPVTGLKGRIAFQRKSGDASTYLGNTMFLLGVLLSTFSYSEIDLLLVSGDDSLI	SAMN10081075	Schistosoma haematobium	ingrowingHymeneal	2018-09-18T05:51:41Z	2.88747	42.6982
SRR7867965	u52229	1012.02	u52229	Serratus_palmid	39	2.1e-17	LEVDISKYDKSQGFLALVYECKLMRYFGLPEWFVTLWFRGHVSTFFSDPVTGLKGRIAFQRKSGDASTYLGNTMFLLGVLLSTFSYSEIDLLLVSGDDSLI	SAMN10081076	Schistosoma haematobium	ingrowingHymeneal	2018-09-18T05:46:39Z	2.88747	42.6982
SRR7867980	u52229	620.1	u52229	Serratus_palmid	39	2.1e-17	LEVDISKYDKSQGFLALVYECKLMRYFGLPEWFVTLWFRGHVSTFFSDPVTGLKGRIAFQRKSGDASTYLGNTMFLLGVLLSTFSYSEIDLLLVSGDDSLI	SAMN10081092	Schistosoma haematobium x Schistosoma bovis	ingrowingHymeneal	2018-09-18T05:47:48Z	2.88747	42.6982
SRR7867966	u52229	97.69	u52229	Serratus_palmid	39	2.1e-17	LEVDISKYDKSQGFLALVYECKLMRYFGLPEWFVTLWFRGHVSTFFSDPVTGLKGRIAFQRKSGDASTYLGNTMFLLGVLLSTFSYSEIDLLLVSGDDSLI	SAMN10081077	Schistosoma bovis	ingrowingHymeneal	2018-09-18T05:49:50Z	2.88747	42.6982
SRR6960551	u69269	1.69	u267874	Serratus_palmid	39	9.4e-16	VENDFTEYDSSQSELTIYFESDILFLACHNPELVELYREHRTNWSTSTPGLVHMRGYAKKHSGEPFTIDFNTILNIAICGAIYDIDDLCCALFKGDDSLI	SAMN08776820	activated sludge metagenome	acnedScraper	2018-04-08T01:04:22Z	-87.68	41.84
SRR7109324	u69269	2.27	u267874	Serratus_palmid	39	9.4e-16	VENDFTEYDSSQSELTIYF*SDILFLACHNPELVELYREHRTNWSTSTPGLVHMRGYAKKHSGEPFTIDFNTILNIAICGAIYDIDDLCCALFKGDDSLI	SAMN08777628	freshwater metagenome	acnedScraper	2018-05-03T20:40:03Z	-83.4268	33.9263
SRR8840780	u69269	1.25	u267874	Serratus_palmid	39	9.4e-16	VENDFTEYDSSQSELTIYFESDILFLACHNPELVELYREHRTNWSTSTPGLVHMRGYAKKHSGEPFTIDFNTILNIAICGAIYDIDDLCCALFKGDDSLI	SAMN06267355	wastewater metagenome	acnedScraper	2019-04-03T05:36:34Z	-87.895	43.023
SRR12920571	u104447	3.27	u267874	Serratus_palmid	39	9.4e-16	VENDFTEYDSSQSELTIYFESDILFLACHNPELVELYKEHRTNWSTSTPGLVHMRGYAKKHSGEPFTIDFNTILNIAICGAIYDIDDLCCALFKGDDSLI	SAMN15740736	estuary metagenome	acnedScraper	2020-10-28T06:20:09Z	-82.512	41.3776
SRR12391687	u149426	2.45	u267874	Serratus_palmid	39	9.4e-16	VENDFTEYDSSQSELTIYFESDILLLACHNPELVELYKEHRTNWSTSTPGLVHMRGYAKKHSGEPFTIDFNTILNIAICGAIYDIDDLCCALFKGDDSLI	SAMN14502428	estuary metagenome	acnedScraper	2020-08-05T11:20:54Z	-82.5111	41.3778
SRR8840828	u69269	4.28	u267874	Serratus_palmid	39	9.4e-16	VENDFTEYDSSQSELTIYFESDILFLACHNPELVELYREHRTNWSTSTPGLVHMRGYAKKHSGEPFTIDFNTILNIAICGAIYDIDDLCCALFKGDDSLI	SAMN06267359	wastewater metagenome	acnedScraper	2019-04-03T06:32:29Z	-87.895	43.023
SRR12919254	u104447	1.76	u267874	Serratus_palmid	39	9.4e-16	VENDFTEYDSSQSELTIYFESDILFLACHNPELVELYKEHRTNWSTSTPGLVHMRGYAKKHSGEPFTIDFNTILNIAICGAIYDIDDLCCALFKGDDSLI	SAMN15739516	estuary metagenome	acnedScraper	2020-10-28T04:06:10Z	-82.5117	41.3777
SRR8840799	u69269	3.26	u267874	Serratus_palmid	39	9.4e-16	VENDFTEYDSSQSELTIYFESDILFLACHNPELVELYREHRTNWSTSTPGLVHMRGYAKKHSGEPFTIDFNTILNIAICGAIYDIDDLCCALFKGDDSLI	SAMN06267357	wastewater metagenome	acnedScraper	2019-04-03T06:18:47Z	-87.895	43.023
SRR8840796	u69269	5.82	u267874	Serratus_palmid	39	9.4e-16	VENDFTEYDSSQSELTIYFESDILFLACHNPELVELYREHRTNWSTSTPGLVHMRGYAKKHSGEPFTIDFNTILNIAICGAIYDIDDLCCALFKGDDSLI	SAMN06267358	wastewater metagenome	acnedScraper	2019-04-03T06:18:03Z	-87.895	43.023
SRR6234217	u141838	3.97	u141838	Serratus_palmid	38.9	5.3e-12	GVTDFAMFDSQQDNFSQSIEKEVLRLLGVSETFIDHYYSLRKGCVLIAPGLKGRLGEEKPSGEPLTLLGNSMISLMLANWLLRGEGPFIMAVKGDDGFK	SAMN07631483	soil metagenome	flexuousMerozoite	2017-10-30T10:34:16Z	-113.912	45.7589
SRR12659085	u99954	7.09	u99954	Serratus_palmid	38.8	1.3e-18	LEIDMSKYDKSQSELTLLFECKLMRRLGVPEHLVQLWYNSHIMTTVVDKNTGIKTIVYYQRKSGDPSTFLFNTFYLMAVLAYFFDLSDCPLGLFSGDDSVI	SAMN15739081	wetland metagenome	arrangedQuintet	2020-09-17T03:46:12Z	-97.0388	27.8977
SRR12659086	u99954	4.07	u99954	Serratus_palmid	38.8	1.3e-18	LEIDMSKYDKSQSELTLLFECKLMRRLGVPEHLVQLWYNSHIMTTVVDKNTGIKTIVYYQRKSGDPSTFLFNTFYLMAVLAYFFDLSDCPLGLFSGDDSVI	SAMN15739081	wetland metagenome	arrangedQuintet	2020-09-17T03:38:54Z	-97.0388	27.8977
ERR1301589	u116935	2.48	u116935	Serratus_palmid	38.8	2.8e-17	IENDWTEFDSSQNNLEHSLFVSCMRRLGCPEQLVLFFLEMMQMRYVSSGDHSVLVQDKKDSGRVDTLVGNTIFNAAIVLSLIDYKNVEFAAFKGDDSVI	SAMEA3887731	viral metagenome	corymboseHogfish	2016-03-14T20:23:43Z	NA	NA
SRR12232763	u104622	24.15	u104622	Serratus_palmid	38.8	2.8e-17	LENDWSEFDSSQNNLEHALFMQAMRDLGCPSVLMEFFLQMMEMRFVTSGNHSVLVQDKKDSGRVDTLVGNTLFNAAVVLSLINYEDVVLAAFKGDDSVI	SAMN15546591	bat metagenome	preciousRoadman	2020-07-15T19:56:20Z	115.326	-33.925
SRR12232763	u144513	10.14	u144513	Serratus_palmid	38.8	2.8e-17	IENDWTEFDSSQNNLEHALFIECMRNLGCPEQVVRFFLEMMQLRFVSSGDHAVLVQDKKDSGRVDTLVGNTLFNAAVVLSLIEYKDVELAAFKGDDSVI	SAMN15546591	bat metagenome	intendedApoapsis	2020-07-15T19:56:20Z	115.326	-33.925
ERR1301500	u116935	2.67	u116935	Serratus_palmid	38.8	2.8e-17	IENDWTEFDSSQNNLEHSLFVSCMRRLGCPEQLVLFFLEMMQMRYVSSGDHSVLVQDKKDSGRVDTLVGNTIFNAAIVLSLIDYKNVEFAAFKGDDSVI	SAMEA3887731	viral metagenome	corymboseHogfish	2016-03-14T20:25:31Z	NA	NA
SRR7089625	u238039	7.29	u149505	Serratus_palmid	38.8	3.6e-16	INCDFSEMDTSHTKSMLELELEMFGVLGVNQKIIDFYANMRTKWCNMYQCSDGISMLHGLYMQHSGQPLTITGNTILNMAVLGYAYRFQDILYAAFKGDDSHI	SAMN08778060	estuary metagenome	capillaryWold	2018-05-01T17:52:49Z	-123.036	46.302
SRR8361610	u109154	2.23	u149505	Serratus_palmid	38.8	3.6e-16	INCDFSEMDTSHTKSMLELELEMFGVLGVNQKIVDFYANMRTKWCNLYQCSEGISMLHGLYMQHSGQPLTITGNTILNMAVLGYAYRFQDILYAAFKGDDSHI	SAMN10350604	seawater metagenome	capillaryWold	2018-12-20T19:45:56Z	-121.905	36.8313
ERR2497789	u50950	3.86	u149505	Serratus_palmid	38.8	3.6e-16	INCDFSEMDTSHTKSMLELELEMFGVLGVNQRIIDFYASMRTKWCNLYQCSEGISMLHGLYMQHSGQPLTITGNTILNMAVLGYAYRFQEILYAAFKGDDSHI	SAMEA1061488	aquatic metagenome	capillaryWold	2018-04-08T07:05:08Z	18.2327	58.5849
SRR12685025	u50950	2.11	u149505	Serratus_palmid	38.8	3.6e-16	INCDFSEMDTSHTKSMLELELEMFGVLGVNQRIIDFYASMRTKWCNLYQCSEGISMLHGLYMQHSGQPLTITGNTILNMAVLGYAYRFQEILYAAFKGDDSHI	SAMN15739887	sediment metagenome	capillaryWold	2020-09-21T17:00:52Z	16.6688	57.4211
SRR12718118	u109154	1.59	u149505	Serratus_palmid	38.8	3.6e-16	INCDFSEMDTSHTKSMLELELEMFGVLGVNQKIVDFYANMRTKWCNLYQCSEGISMLHGLYMQHSGQPLTITGNTILNMAVLGYAYRFQDILYAAFKGDDSHI	SAMN16266311	seawater metagenome	capillaryWold	2020-09-27T06:11:11Z	-118.483	33.89
SRR12686099	u50950	1.26	u149505	Serratus_palmid	38.8	3.6e-16	INCDFSEMDTSHTKSMLELELEMFGVLGVNQRIIDFYASMRTKWCNLYQCSEGISMLHGLYMQHSGQPLTITGNTILNMAVLGYAYRFQEILYAAFKGDDSHI	SAMN15740547	sediment metagenome	capillaryWold	2020-09-21T18:36:08Z	16.665	57.4202
SRR11648359	u50950	2.57	u149505	Serratus_palmid	38.8	3.6e-16	INCDFSEMDTSHTKSMLELELEMFGVLGVNQRIIDFYASMRTKWCNLYQCSEGISMLHGLYMQHSGQPLTITGNTILNMAVLGYAYRFQEILYAAFKGDDSHI	SAMN14510547	sediment metagenome	capillaryWold	2020-04-29T22:34:41Z	16.6833	57.4316
SRR12685050	u50950	3.96	u149505	Serratus_palmid	38.8	3.6e-16	INCDFSEMDTSHTKSMLELELEMFGVLGVNQRIIDFYASMRTKWCNLYQCSEGISMLHGLYMQHSGQPLTITGNTILNMAVLGYAYRFQEILYAAFKGDDSHI	SAMN15739886	sediment metagenome	capillaryWold	2020-09-21T17:32:37Z	16.665	57.4202
SRR13132360	u241017	1.94	u149505	Serratus_palmid	38.8	3.6e-16	INCDFSEMDTSHTKSMLELELEMFGVLGVNQKIVDFYANMRMKWCNLYQCSEGISMLHGLYMQHSGQPLTITGNTILNMAVLGYAYRFQDILYAAFKGDDSHI	SAMN16773048	marine sediment metagenome	capillaryWold	2020-11-25T11:15:14Z	-121.456	37.1343
SRR12685024	u50950	2.37	u149505	Serratus_palmid	38.8	3.6e-16	INCDFSEMDTSHTKSMLELELEMFGVLGVNQRIIDFYASMRTKWCNLYQCSEGISMLHGLYMQHSGQPLTITGNTILNMAVLGYAYRFQEILYAAFKGDDSHI	SAMN15739573	sediment metagenome	capillaryWold	2020-09-21T16:42:09Z	16.6833	57.4316
SRR12685203	u50950	1.87	u149505	Serratus_palmid	38.8	3.6e-16	INCDFSEMDTSHTKSMLELELEMFGVLGVNQRIIDFYASMRTKWCNLYQCSEGISMLHGLYMQHSGQPLTITGNTILNMAVLGYAYRFQEILYAAFKGDDSHI	SAMN15741243	sediment metagenome	capillaryWold	2020-09-21T17:42:25Z	16.6688	57.4211
SRR8943086	u50950	3.97	u149505	Serratus_palmid	38.8	3.6e-16	INCDFSEMDTSHTKSMLELELEMFGVLGVNQRIIDFYASMRTKWCNLYQCSEGISMLHGLYMQHSGQPLTITGNTILNMAVLGYAYRFQEILYAAFKGDDSHI	SAMN11381955	aquatic metagenome	capillaryWold	2019-04-22T16:51:05Z	19.509	57.2137
SRR9077584	u50950	1.92	u149505	Serratus_palmid	38.8	3.6e-16	INCDFSEMDTSHTKSMLELELEMFGVLGVNQRIIDFYASMRTKWCNLYQCSEGISMLHGLYMQHSGQPLTITGNTILNMAVLGYAYRFQEILYAAFKGDDSHI	SAMN11584815	aquatic metagenome	capillaryWold	2019-05-17T08:44:06Z	23.267	59.8559
SRR9077572	u50950	1.8	u149505	Serratus_palmid	38.8	3.6e-16	INCDFSEMDTSHTKSMLELELEMFGVLGVNQRIIDFYASMRTKWCNLYQCSEGISMLHGLYMQHSGQPLTITGNTILNMAVLGYAYRFQEILYAAFKGDDSHI	SAMN11584815	aquatic metagenome	capillaryWold	2019-05-17T08:42:17Z	23.267	59.8559
SRR9077574	u50950	1.67	u149505	Serratus_palmid	38.8	3.6e-16	INCDFSEMDTSHTKSMLELELEMFGVLGVNQRIIDFYASMRTKWCNLYQCSEGISMLHGLYMQHSGQPLTITGNTILNMAVLGYAYRFQEILYAAFKGDDSHI	SAMN11584815	aquatic metagenome	capillaryWold	2019-05-17T08:42:44Z	23.267	59.8559
SRR9077571	u149505	1.59	u149505	Serratus_palmid	38.8	3.6e-16	INCDFSEMDTSHTKSMLELELEMFGVLGVNQKIIDFYASMRMKWCNLYQCSEGISMLHGLYMQHSGQPLTITGNTILNMAVLGYAYRFQEILYAAFKGDDSHI	SAMN11584815	aquatic metagenome	capillaryWold	2019-05-17T08:37:21Z	23.267	59.8559
SRR8943081	u50950	10.47	u149505	Serratus_palmid	38.8	3.6e-16	INCDFSEMDTSHTKSMLELELEMFGVLGVNQRIIDFYASMRTKWCNLYQCSEGISMLHGLYMQHSGQPLTITGNTILNMAVLGYAYRFQEILYAAFKGDDSHI	SAMN11381955	aquatic metagenome	capillaryWold	2019-04-22T16:35:11Z	19.509	57.2137
SRR8943087	u50950	6.12	u149505	Serratus_palmid	38.8	3.6e-16	INCDFSEMDTSHTKSMLELELEMFGVLGVNQRIIDFYASMRTKWCNLYQCSEGISMLHGLYMQHSGQPLTITGNTILNMAVLGYAYRFQEILYAAFKGDDSHI	SAMN11381955	aquatic metagenome	capillaryWold	2019-04-22T16:49:36Z	19.509	57.2137
SRR8943075	u50950	12.12	u149505	Serratus_palmid	38.8	3.6e-16	INCDFSEMDTSHTKSMLELELEMFGVLGVNQRIIDFYASMRTKWCNLYQCSEGISMLHGLYMQHSGQPLTITGNTILNMAVLGYAYRFQEILYAAFKGDDSHI	SAMN11381955	aquatic metagenome	capillaryWold	2019-04-22T16:41:38Z	19.509	57.2137
SRR8943078	u50950	9.71	u149505	Serratus_palmid	38.8	3.6e-16	INCDFSEMDTSHTKSMLELELEMFGVLGVNQRIIDFYASMRTKWCNLYQCSEGISMLHGLYMQHSGQPLTITGNTILNMAVLGYAYRFQEILYAAFKGDDSHI	SAMN11381955	aquatic metagenome	capillaryWold	2019-04-22T16:53:17Z	19.509	57.2137
SRR8943079	u50950	10.28	u149505	Serratus_palmid	38.8	3.6e-16	INCDFSEMDTSHTKSMLELELEMFGVLGVNQRIIDFYASMRTKWCNLYQCSEGISMLHGLYMQHSGQPLTITGNTILNMAVLGYAYRFQEILYAAFKGDDSHI	SAMN11381955	aquatic metagenome	capillaryWold	2019-04-22T16:56:25Z	19.509	57.2137
SRR8943088	u50950	11.69	u149505	Serratus_palmid	38.8	3.6e-16	INCDFSEMDTSHTKSMLELELEMFGVLGVNQRIIDFYASMRTKWCNLYQCSEGISMLHGLYMQHSGQPLTITGNTILNMAVLGYAYRFQEILYAAFKGDDSHI	SAMN11381955	aquatic metagenome	capillaryWold	2019-04-22T16:50:43Z	19.509	57.2137
SRR8943082	u50950	8.51	u149505	Serratus_palmid	38.8	3.6e-16	INCDFSEMDTSHTKSMLELELEMFGVLGVNQRIIDFYASMRTKWCNLYQCSEGISMLHGLYMQHSGQPLTITGNTILNMAVLGYAYRFQEILYAAFKGDDSHI	SAMN11381955	aquatic metagenome	capillaryWold	2019-04-22T17:29:31Z	19.509	57.2137
ERR1302959	u47370	10.75	u58328	Serratus_palmid	38.8	1.8e-12	FEADWTEFDSSQNNLTRALLIKALKELGCPEIILRDYASMMKSRTIADTFVSLTVNDKKDSGSPHTLVDNCQFNLAVLLDLLIDFDVLYIKGDDSLA	SAMEA3887956	viral metagenome	fluentHilum	2016-03-14T19:53:22Z	NA	NA
ERR1302973	u102967	3.11	u58328	Serratus_palmid	38.8	1.8e-12	FEADWTEFDSSQNNLTRVLLIKALKELGCPEIILRDYASMMKSRTIADTFVSLTVNDKKDSGSPHTLVDNCQFNLAVLLDLLIDFDVLYIKGDDSLA	SAMEA3887567	viral metagenome	fluentHilum	2016-03-14T19:53:09Z	NA	NA
ERR1301905	u47370	27.19	u58328	Serratus_palmid	38.8	1.8e-12	FEADWTEFDSSQNNLTRALLIKALKELGCPEIILRDYASMMKSRTIADTFVSLTVNDKKDSGSPHTLVDNCQFNLAVLLDLLIDFDVLYIKGDDSLA	SAMEA3887197	viral metagenome	fluentHilum	2016-03-14T20:16:05Z	NA	NA
ERR1301519	u58328	6.38	u58328	Serratus_palmid	38.8	1.8e-12	FEADWTEFDSSQNNLTRALLIKALKKLGCPEIILRDYASMMKSRTIADTFVSLTVNDKKDSGSPHTLVDNCQFNLAVLLDLLIDFDVLYIKGDDSLA	SAMEA3887050	viral metagenome	fluentHilum	2016-03-14T20:25:40Z	NA	NA
ERR1301535	u219129	1.75	u58328	Serratus_palmid	38.8	1.8e-12	FEADWTEFDSSQNNLTRALLIKALKKLGCPEIILRDYASMMKSRTIADTFVSLTVNDKKDSGSPHTLVDNCQFNLAVLLDLLIDFDILYIKGDDSLA	SAMEA3886997	viral metagenome	fluentHilum	2016-03-14T20:24:58Z	NA	NA
ERR1301897	u60177	1.91	u58328	Serratus_palmid	38.8	1.8e-12	FEADWTEFDSSQNNLTRALLLKALKKLGCPEDILRDYGSMMTSRTIADSFLSLQVNDKKDSGSPHTLVDNCQFNLAVLLDLLLDFDVLYIKGDDSLA	SAMEA3887191	viral metagenome	fluentHilum	2016-03-14T20:16:33Z	NA	NA
ERR1301527	u58328	1.82	u58328	Serratus_palmid	38.8	1.8e-12	FEADWTEFDSSQNNLTRALLIKALKKLGCPEIILRDYASMMKSRTIADTFVSLTVNDKKDSGSPHTLVDNCQFNLAVLLDLLIDFDVLYIKGDDSLA	SAMEA3887057	viral metagenome	fluentHilum	2016-03-14T20:25:05Z	NA	NA
ERR1301588	u58328	2.36	u58328	Serratus_palmid	38.8	1.8e-12	FEADWTEFDSSQNNLTRALLIKALKKLGCPEIILRDYASMMKSRTIADTFVSLTVNDKKDSGSPHTLVDNCQFNLAVLLDLLIDFDVLYIKGDDSLA	SAMEA3887035	viral metagenome	fluentHilum	2016-03-14T20:24:12Z	NA	NA
ERR1301794	u47370	21.66	u58328	Serratus_palmid	38.8	1.8e-12	FEADWTEFDSSQNNLTRALLIKALKELGCPEIILRDYASMMKSRTIADTFVSLTVNDKKDSGSPHTLVDNCQFNLAVLLDLLIDFDVLYIKGDDSLA	SAMEA3887176	viral metagenome	fluentHilum	2016-03-14T20:18:56Z	NA	NA
ERR1301786	u47370	1.63	u58328	Serratus_palmid	38.8	1.8e-12	FEADWTEFDSSQNNLTRALLIKALKELGCPEIILRDYASMMKSRTIADTFVSLTVNDKKDSGSPHTLVDNCQFNLAVLLDLLIDFDVLYIKGDDSLA	SAMEA3887798	viral metagenome	fluentHilum	2016-03-14T20:19:08Z	NA	NA
ERR1303049	u102967	2.7	u58328	Serratus_palmid	38.8	1.8e-12	FEADWTEFDSSQNNLTRVLLIKALKELGCPEIILRDYASMMKSRTIADTFVSLTVNDKKDSGSPHTLVDNCQFNLAVLLDLLIDFDVLYIKGDDSLA	SAMEA3887567	viral metagenome	fluentHilum	2016-03-14T19:51:37Z	NA	NA
SRR2063908	u250200	16.59	u250200	Serratus_palmid	38.8	6.7e-12	VTNDYSSFDQSQGGEACLLEVLKMRRLSIPEPFIELHQHIKRSLACQFGPLTCMRFTGEPGTYDDNTDYNAAVILSQYEVTTQAVLLSGDDSVV	SAMN03761347	bat metagenome	observantIdolatry	2015-07-28T11:49:56Z	118	49.3
SRR12811686	u17106	7.7	u17106	Serratus_palmid	38.6	1.4e-15	QEVDFSKFDKSQEELILEVTCIILRKFGMPEYCVRYWEESHRENKLVFHQQGIVVFTKYQRRSGEIFTFMGNTIAIMVALAYVHDYKEALGGIFGGDDSLV	SAMN16400542	mixed culture	amiableWelcher	2020-10-12T13:45:03Z	143.891	-38.634
SRR5215306	u202682	3.96	u202682	Serratus_palmid	38.6	1.5e-14	LEVDLSKFDKSQNAPVLQYECLIMRFFGVPERFVRLWFVAHIITYLIDHSTGMRATVNFQRKSGDASTFLFNTLFLMAVLCVSFDEAPIFGAYAGDDSLL	SAMN06265918	soil metagenome	scalicSgraffito	2017-01-29T05:34:18Z	-97.485	36.605
SRR8438318	u122090	2.15	u68966	Serratus_palmid	38.6	2.3e-14	TCNDFSEWDASFRKPFVKLTSWLLIASGCPRNLVNTYEKFRESWTMQYRTIWGFASLDGFEKQFSGNPFTICENTIGNMALCFSLFEYKDFQFAYFKGDDSAV	SAMN10350631	riverine metagenome	antheralCraziness	2019-01-13T20:26:54Z	-89.9778	29.8571
SRR7687320	u227008	4.12	u68966	Serratus_palmid	38.6	2.3e-14	TCNDFSEWDASFRTPFVKLTSWLLIASGCPRPLVNTYEKFRENWTMQYRTIWGFASLDGFEKQFSGNPFTICENTIGNMALCFSLFEYKDFQFAYFKGDDSAV	SAMN09094106	riverine metagenome	antheralCraziness	2018-08-13T03:27:31Z	-89.9778	29.8571
SRR7687309	u84268	5.1	u68966	Serratus_palmid	38.6	2.3e-14	TCNDFSEWDASFRIPFVKLTSWLLIASGCPRNLVNTYEKFRESWTMQYRTIWGFASLDGFEKQFSGNPFTICENTIGNMALCFSLFEYKDFQFAYFKGDDSAV	SAMN09094227	riverine metagenome	antheralCraziness	2018-08-13T02:52:25Z	-89.9778	29.8571
SRR7687319	u84268	4.24	u68966	Serratus_palmid	38.6	2.3e-14	TCNDFSEWDASFRIPFVKLTSWLLIASGCPRNLVNTYEKFRESWTMQYRTIWGFASLDGFEKQFSGNPFTICENTIGNMALCFSLFEYKDFQFAYFKGDDSAV	SAMN09094429	riverine metagenome	antheralCraziness	2018-08-13T03:21:03Z	-89.9778	29.8571
SRR7687307	u68966	5.6	u68966	Serratus_palmid	38.6	2.3e-14	TCNDFSEWDASFRTPFVKLTSWLLIASGCPRNLVNTYEKFRESWTMQYRTIWGFASLDGFEKQFSGNPFTICENTIGNMALCFSLFEYKDFQFAYFKGDDSAV	SAMN09094228	riverine metagenome	antheralCraziness	2018-08-13T02:54:41Z	-89.9778	29.8571
SRR7687335	u263862	3.13	u68966	Serratus_palmid	38.6	2.3e-14	TCNDFSECDASFRTPFVKLTSWLLIASGCPRNLVNTYEKFRESWTMQYRTIWGFASLDGFEKQFSGNPFTICENTIGNMALCFSLFEYKDFQFAYFKGDDSAV	SAMN09094203	riverine metagenome	antheralCraziness	2018-08-13T03:29:14Z	-89.9778	29.8571
SRR7687300	u68966	3.43	u68966	Serratus_palmid	38.6	2.3e-14	TCNDFSEWDASFRTPFVKLTSWLLIASGCPRNLVNTYEKFRESWTMQYRTIWGFASLDGFEKQFSGNPFTICENTIGNMALCFSLFEYKDFQFAYFKGDDSAV	SAMN09094609	riverine metagenome	antheralCraziness	2018-08-13T02:46:48Z	-89.9778	29.8571
SRR7687308	u68966	4.01	u68966	Serratus_palmid	38.6	2.3e-14	TCNDFSEWDASFRTPFVKLTSWLLIASGCPRNLVNTYEKFRESWTMQYRTIWGFASLDGFEKQFSGNPFTICENTIGNMALCFSLFEYKDFQFAYFKGDDSAV	SAMN09094427	riverine metagenome	antheralCraziness	2018-08-13T02:57:27Z	-89.9778	29.8571
SRR7687334	u122090	2.7	u68966	Serratus_palmid	38.6	2.3e-14	TCNDFSEWDASFRKPFVKLTSWLLIASGCPRNLVNTYEKFRESWTMQYRTIWGFASLDGFEKQFSGNPFTICENTIGNMALCFSLFEYKDFQFAYFKGDDSAV	SAMN09094010	riverine metagenome	antheralCraziness	2018-08-13T03:31:20Z	-89.9778	29.8571
SRR8438310	u68966	4.88	u68966	Serratus_palmid	38.6	2.3e-14	TCNDFSEWDASFRTPFVKLTSWLLIASGCPRNLVNTYEKFRESWTMQYRTIWGFASLDGFEKQFSGNPFTICENTIGNMALCFSLFEYKDFQFAYFKGDDSAV	SAMN10350590	riverine metagenome	antheralCraziness	2019-01-13T19:35:48Z	-89.9778	29.8571
SRR7687330	u68966	3.31	u68966	Serratus_palmid	38.6	2.3e-14	TCNDFSEWDASFRTPFVKLTSWLLIASGCPRNLVNTYEKFRESWTMQYRTIWGFASLDGFEKQFSGNPFTICENTIGNMALCFSLFEYKDFQFAYFKGDDSAV	SAMN09094610	riverine metagenome	antheralCraziness	2018-08-13T03:25:38Z	-89.9778	29.8571
SRR12926478	u145883	1.61	u68966	Serratus_palmid	38.6	2.3e-14	TCNDFSEWDASFRTPFVKLTSWLLIASGCPRPLVNTYEKFRESWTMQYRTIWGFASLDGFEKQFSGNPFTICENTIGNMALCFSLFEYKDFQFAYFKGDDSAV	SAMN15740196	estuary metagenome	antheralCraziness	2020-10-28T17:12:00Z	-82.5117	41.3777
SRR13070794	u84268	193.99	u68966	Serratus_palmid	38.6	2.3e-14	TCNDFSEWDASFRIPFVKLTSWLLIASGCPRNLVNTYEKFRESWTMQYRTIWGFASLDGFEKQFSGNPFTICENTIGNMALCFSLFEYKDFQFAYFKGDDSAV	SAMN16807143	viral metagenome	antheralCraziness	2020-11-16T23:35:51Z	-78.24	-0.12
ERR1301491	u9210	0.93	u9210	Serratus_palmid	38.6	3.2e-14	TCNDFSEWDASFRQAFVKLTSWLLIAAGCPRALVEEYEKFRESWVMQYRTMWGNASLHGEEKQFSGNPFTICENTIGNMALCFTLFEYKGFQFAYFKGDDSAV	SAMEA3887029	viral metagenome	novelRoost	2016-03-14T20:26:01Z	NA	NA
SRR3401656	u9210	37.94	u9210	Serratus_palmid	38.6	3.2e-14	TCNDFSEWDASFRQAFVKLTSWLLIAAGCPRALVEEYEKFRESWVMQYRTMWGNASLHGEEKQFSGNPFTICENTIGNMALCFTLFEYKGFQFAYFKGDDSAV	SAMN04625955	invertebrate metagenome	novelRoost	2016-04-19T13:20:47Z	120.667	27.9994
SRR10874389	u84510	1.88	u84510	Serratus_palmid	38.6	1.8e-13	TCNDFSEWDASFRKAFAQLTSFINRAMGMPEEAVQWFEKHRDNWTMIFRNPIGSTILNGSEKQFSGNPYTIAENTVCNMALCFALFEFVDMSIGLFKGDDSSV	SAMN13782218	bird metagenome	ladylikeWiggle	2020-01-12T19:52:21Z	103.93	36.5673
SRR10874387	u84510	4.75	u84510	Serratus_palmid	38.6	1.8e-13	TCNDFSEWDASFRKAFAQLTSFINRAMGMPEEAVQWFEKHRDNWTMIFRNPIGSTILNGSEKQFSGNPYTIAENTVCNMALCFALFEFVDMSIGLFKGDDSSV	SAMN13782218	bird metagenome	ladylikeWiggle	2020-01-12T19:44:39Z	103.93	36.5673
SRR7287610	u84510	10.47	u84510	Serratus_palmid	38.6	1.8e-13	TCNDFSEWDASFRKAFAQLTSFINRAMGMPEEAVQWFEKHRDNWTMIFRNPIGSTILNGSEKQFSGNPYTIAENTVCNMALCFALFEFVDMSIGLFKGDDSSV	SAMN09223210	Phoenicopteridae	ladylikeWiggle	2018-06-11T08:04:04Z	NA	NA
SRR5834394	u267964	1.26	u59553	Serratus_palmid	38.5	2.8e-21	MMCDFTEFDSSQNEKAMIASVMMLKAMGLPSHILDHYLHRRKEWVLYVKNNTGVVDLTVYLDGIWNQHSGQPFTLGGNTQYNMSAIGMCYNFKDFQFAAFKGDDSVV	SAMN06264616	lake water metagenome	bookedEscapee	2017-07-18T02:20:07Z	-89.405	43.099
SRR5204556	u120949	5.23	u59553	Serratus_palmid	38.5	2.8e-21	MMCDFTEFDSSQNEKAMVASVMMLKSMGLPSHILDHYLNRRKEWVLYVKNNTGTVDLTVYLDGVWNQHSGQPFTLGGNTQYNMSAIGMCYNFKDFQFAAFKGDDSVV	SAMN06268078	freshwater metagenome	bookedEscapee	2017-01-26T11:20:14Z	-86.5698	43.1998
SRR5204421	u120949	49.5	u59553	Serratus_palmid	38.5	2.8e-21	MMCDFTEFDSSQNEKAMVASVMMLKSMGLPSHILDHYLNRRKEWVLYVKNNTGTVDLTVYLDGVWNQHSGQPFTLGGNTQYNMSAIGMCYNFKDFQFAAFKGDDSVV	SAMN06268079	freshwater metagenome	bookedEscapee	2017-01-26T04:15:07Z	-86.5698	43.1998
SRR7687107	u231057	12.71	u59553	Serratus_palmid	38.5	2.8e-21	MMCDFTEFDSSQNEKAMIASVMMLKAMGLPSHILDQYLHRRKEWVLYVKNNTGAVDLTVYLDGVWNQHSGQPFTLGGNTQYNMSAIGMCYNFKDFQFAAFKGDDSVV	SAMN09094071	riverine metagenome	bookedEscapee	2018-08-12T18:57:50Z	-123.183	46.1812
SRR5834691	u185987	4.49	u59553	Serratus_palmid	38.5	2.8e-21	MMCDFTEFDSSQNEKAMIATVMMLKAMGLPSHILDHYLHRRKEWVLYVKNNTGVVDLTVYLDGIWNQHSGQPFTLGGNTQYNMSAIGMCYNFKDFQFAAFKGDDSVV	SAMN06264369	lake water metagenome	bookedEscapee	2017-07-18T07:04:47Z	-89.405	43.099
SRR8535691	u59553	8.4	u59553	Serratus_palmid	38.5	2.8e-21	MMCDFTEFDSSQNEKAMIASVMMLKAMGLPSHILDHYLHRRKEWVLYVKNNTGAVDLTVYLDGVWNQHSGQPFTLGGNTQYNMSAIGMCYNFKDFQFAAFKGDDSVV	SAMN10865509	lake water metagenome	bookedEscapee	2019-02-06T01:50:13Z	-124.009	49.68
SRR8535513	u59553	16.4	u59553	Serratus_palmid	38.5	2.8e-21	MMCDFTEFDSSQNEKAMIASVMMLKAMGLPSHILDHYLHRRKEWVLYVKNNTGAVDLTVYLDGVWNQHSGQPFTLGGNTQYNMSAIGMCYNFKDFQFAAFKGDDSVV	SAMN10865652	lake water metagenome	bookedEscapee	2019-02-05T23:10:46Z	-124.009	49.68
SRR8535477	u59553	11.82	u59553	Serratus_palmid	38.5	2.8e-21	MMCDFTEFDSSQNEKAMIASVMMLKAMGLPSHILDHYLHRRKEWVLYVKNNTGAVDLTVYLDGVWNQHSGQPFTLGGNTQYNMSAIGMCYNFKDFQFAAFKGDDSVV	SAMN10864992	lake water metagenome	bookedEscapee	2019-02-05T21:37:27Z	-124.009	49.68
SRR8535523	u59553	1.43	u59553	Serratus_palmid	38.5	2.8e-21	MMCDFTEFDSSQNEKAMIASVMMLKAMGLPSHILDHYLHRRKEWVLYVKNNTGAVDLTVYLDGVWNQHSGQPFTLGGNTQYNMSAIGMCYNFKDFQFAAFKGDDSVV	SAMN10864971	lake water metagenome	bookedEscapee	2019-02-06T01:45:30Z	-124.009	49.68
SRR8535480	u59553	9.61	u59553	Serratus_palmid	38.5	2.8e-21	MMCDFTEFDSSQNEKAMIASVMMLKAMGLPSHILDHYLHRRKEWVLYVKNNTGAVDLTVYLDGVWNQHSGQPFTLGGNTQYNMSAIGMCYNFKDFQFAAFKGDDSVV	SAMN10864995	lake water metagenome	bookedEscapee	2019-02-05T21:57:11Z	-124.009	49.68
SRR8535511	u59553	11.43	u59553	Serratus_palmid	38.5	2.8e-21	MMCDFTEFDSSQNEKAMIASVMMLKAMGLPSHILDHYLHRRKEWVLYVKNNTGAVDLTVYLDGVWNQHSGQPFTLGGNTQYNMSAIGMCYNFKDFQFAAFKGDDSVV	SAMN10864994	lake water metagenome	bookedEscapee	2019-02-05T22:47:32Z	-124.009	49.68
SRR8535693	u59553	9.74	u59553	Serratus_palmid	38.5	2.8e-21	MMCDFTEFDSSQNEKAMIASVMMLKAMGLPSHILDHYLHRRKEWVLYVKNNTGAVDLTVYLDGVWNQHSGQPFTLGGNTQYNMSAIGMCYNFKDFQFAAFKGDDSVV	SAMN10865655	lake water metagenome	bookedEscapee	2019-02-06T01:48:08Z	-124.009	49.68
SRR8535481	u59553	7.12	u59553	Serratus_palmid	38.5	2.8e-21	MMCDFTEFDSSQNEKAMIASVMMLKAMGLPSHILDHYLHRRKEWVLYVKNNTGAVDLTVYLDGVWNQHSGQPFTLGGNTQYNMSAIGMCYNFKDFQFAAFKGDDSVV	SAMN10865666	lake water metagenome	bookedEscapee	2019-02-05T22:04:56Z	-124.009	49.68
SRR11097768	u188307	2.55	u188307	Serratus_palmid	38.5	3.7e-19	LTCDFSEFDSSQEKQGILSSCIILKSMGFNDNIINFYYHKRASWTLINHDSEHNMPYHTILNGVFMQHSGQPFTLDGNTMFNMSCIGMCYEFVNLIFASFKGDDSYV	SAMN14008812	viral metagenome	caudatePattern	2020-02-19T09:20:45Z	122.067	30.617
SRR7540947	u227494	3.22	u227494	Serratus_palmid	38.5	6.9e-12	TATDFTAFDQGQTCDFLAFELKLLQFFGIPRAFIDFYEHLKLQSFCYAGALPVMRFTGEAGTFLFNTLGNMAYHALMYNWPLSAACAFTGDDSAI	SAMN09201089	soil metagenome	stripedBoldness	2018-07-19T10:28:16Z	-72.1783	42.481
ERR1301843	u171796	4.23	u86399	Serratus_palmid	38.4	8.9e-19	LETDISEFDCNQGPVTVACELAIWRKAGVSPELCKLYAYIRANWKLNAYQIATLTGHDKQHSGQPATLFGNSLVTMFLLSFCYDGLEESLCAFKGDDAIV	SAMEA3887217	viral metagenome	mammaryWaterskin	2016-03-14T20:17:48Z	NA	NA
ERR1301521	u86399	5.55	u86399	Serratus_palmid	38.4	8.9e-19	LETDISEFDCNQGPVTVACELAIWRKAGVSPELCKLYSHIRSHWKLNAYQIATLTGHDKQHSGQPATLFGNSLVTMFLLSFCYDGLAESLCAFKGDDAIV	SAMEA3887052	viral metagenome	mammaryWaterskin	2016-03-14T20:25:03Z	NA	NA
ERR1301604	u86399	0.98	u86399	Serratus_palmid	38.4	8.9e-19	LETDISEFDCNQGPVTVACELAIWRKAGVSPELCKLYSHIRSHWKLNAYQIATLTGHDKQHSGQPATLFGNSLVTMFLLSFCYDGLAESLCAFKGDDAIV	SAMEA3887047	viral metagenome	mammaryWaterskin	2016-03-14T20:23:22Z	NA	NA
ERR1301610	u86399	5.3	u86399	Serratus_palmid	38.4	8.9e-19	LETDISEFDCNQGPVTVACELAIWRKAGVSPELCKLYSHIRSHWKLNAYQIATLTGHDKQHSGQPATLFGNSLVTMFLLSFCYDGLAESLCAFKGDDAIV	SAMEA3887052	viral metagenome	mammaryWaterskin	2016-03-14T20:23:14Z	NA	NA
SRR12232756	u276551	1062.58	u276551	Serratus_palmid	38.4	1.2e-16	VETDFSEFDSGQGQLTLALETNTMRLYNVPEVIVGLYEQMRTTWRLSARDVAEMVGNGNQHSGQPATLHGNSFVTMCLVNNVVNMDKDSIFLVKGDDCLV	SAMN15546597	bat metagenome	sadisticShelfful	2020-07-15T20:37:30Z	116.114	-32.5946
SRR10873829	u272499	73.69	u272499	Serratus_palmid	38.4	1.8e-15	FENDWAEFDSSQNNLEHELFCCVMLQLGCPPRLVTLFKAMMYQRYVAANIGALSVLNKKDSGRVDTLIGNTLFNSSVLLSMISNWRELLVVVKGDDSVI	SAMN13782218	bird metagenome	extremeFlow	2020-01-12T03:43:20Z	103.93	36.5673
SRR10874791	u269856	3.92	u272499	Serratus_palmid	38.4	1.8e-15	FENDWAEFDSSQNNLEHELFCCVMLQLGCPPRLVTLFKAMMYQRYVAANIGALSVLNKKDSGRVDTLIGNTLFNSSVLLSMIPNWRELLVVVKGDDSVI	SAMN13782218	bird metagenome	extremeFlow	2020-01-12T20:52:14Z	103.93	36.5673
SRR10873475	u220044	3.71	u272499	Serratus_palmid	38.4	1.8e-15	FENDWAEFDSSQNNLEHELFCCVMLQLGCPPRLVSLFKAMMYQRYVAANIGALSVLNKKDSGRVDTLIGNTLFNSSVLLSMIPNWRELLVVVKGDDSVI	SAMN13782218	bird metagenome	extremeFlow	2020-01-12T00:59:20Z	103.93	36.5673
SRR6808579	u230091	1.09	u230091	Serratus_palmid	38.4	3.8e-15	LENDMTEYDTSQNEITIENEIRWLRRLGCNEIFVQLYRKHRLEWKAYYPGYCQLIGYGKKHSGEPFTLDFNTLLCMCLNGLIFPLDDFVFAGFKGDDSEI	SAMN08443695	marine sediment metagenome	conjugateJennet	2018-03-06T05:08:47Z	NA	NA
SRR7976360	u179636	2.67	u179636	Serratus_palmid	38.4	2.4e-12	TINDFSAFDSTQGGESLNMEIAMARHFSIPEELIHYYALWKSRQRSARIGVKAIARDTGEPGTFFFNTCYNVAVNTLKYGKITQPALFGGDDMAV	SAMN08779574	soil metagenome	compactWorth	2018-10-08T07:14:44Z	-123.642	39.7291
SRR7142645	u181728	9.17	u179636	Serratus_palmid	38.4	2.4e-12	TINDFSAFDSTQGGESLNMEIAMARHFSVPEELIHYYALWKSRQRSARIGVKAIARDTGEPGTFFFNTCYNVAVNTLKYGKITQPALFGGDDMAV	SAMN09091859	soil metagenome	compactWorth	2018-05-10T12:28:51Z	-123.642	39.7291
SRR5864101	u67140	1.57	u127637	Serratus_palmid	38.4	1e-08	FSNDWSEFDSSQNVVGRMLLSLCLLRLGCREEEVVNFCKQLSERSVVDVFISIIAYDKKDSGAPHTLVDNCLFNLSVILDVLSDFRVLLIKGDDSVA	SAMN05893002	wetland metagenome	callerNight	2017-07-24T21:52:26Z	-82.5147	41.3828
SRR12391680	u67140	3.89	u127637	Serratus_palmid	38.4	1e-08	FSNDWSEFDSSQNVVGRMLLSLCLLRLGCREEEVVNFCKQLSERSVVDVFISIIAYDKKDSGAPHTLVDNCLFNLSVILDVLSDFRVLLIKGDDSVA	SAMN14502528	estuary metagenome	callerNight	2020-08-05T11:13:03Z	-82.5111	41.3778
SRR10874916	u52822	8.99	u52822	Serratus_palmid	38.2	8.9e-19	LNMDFSQFDASQSEVTIAIEKAILTRMGARPALLELYYALRSKWSALCHGICKVDAESMKSSGEPGTLLFNTILNMAYCAYITSVHGPVFMAFKGDDSCI	SAMN13782218	bird metagenome	barefootGallium	2020-01-13T02:52:16Z	103.93	36.5673
SRR10873995	u52822	2.97	u52822	Serratus_palmid	38.2	8.9e-19	LNMDFSQFDASQSEVTIAIEKAILTRMGARPALLELYYALRSKWSALCHGICKVDAESMKSSGEPGTLLFNTILNMAYCAYITSVHGPVFMAFKGDDSCI	SAMN13782218	bird metagenome	barefootGallium	2020-01-12T08:15:11Z	103.93	36.5673
SRR10873829	u52822	4.3	u52822	Serratus_palmid	38.2	8.9e-19	LNMDFSQFDASQSEVTIAIEKAILTRMGARPALLELYYALRSKWSALCHGICKVDAESMKSSGEPGTLLFNTILNMAYCAYITSVHGPVFMAFKGDDSCI	SAMN13782218	bird metagenome	barefootGallium	2020-01-12T03:43:20Z	103.93	36.5673
SRR12887287	u52822	14.19	u52822	Serratus_palmid	38.2	8.9e-19	LNMDFSQFDASQSEVTIAIEKAILTRMGARPALLELYYALRSKWSALCHGICKVDAESMKSSGEPGTLLFNTILNMAYCAYITSVHGPVFMAFKGDDSCI	SAMN13782218	bird metagenome	barefootGallium	2020-10-24T15:13:33Z	103.93	36.5673
SRR13164889	u266166	1.33	u52822	Serratus_palmid	38.2	8.9e-19	LNMDFSQFDASQSEVTIAIEKAILTRMGARPALLELYYALRSQWSALCHGICKVDAASMKSSGEPGTLLFNTILNMAYCAYITSVHGPVFMAFKGDDSCI	SAMN16880837	viral metagenome	barefootGallium	2020-11-30T02:53:14Z	123	41
SRR13164889	u52822	1.6	u52822	Serratus_palmid	38.2	8.9e-19	LNMDFSQFDASQSEVTIAIEKAILTRMGARPALLELYYALRSKWSALCHGICKVDAESMKSSGEPGTLLFNTILNMAYCAYITSVHGPVFMAFKGDDSCI	SAMN16880837	viral metagenome	barefootGallium	2020-11-30T02:53:14Z	123	41
SRR13164887	u52822	8.76	u52822	Serratus_palmid	38.2	8.9e-19	LNMDFSQFDASQSEVTIAIEKAILTRMGARPALLELYYALRSKWSALCHGICKVDAESMKSSGEPGTLLFNTILNMAYCAYITSVHGPVFMAFKGDDSCI	SAMN16880837	viral metagenome	barefootGallium	2020-11-30T02:48:06Z	123	41
SRR13164887	u52822	3.21	u52822	Serratus_palmid	38.2	8.9e-19	LNMDFSQFDASQSEVTIAIEKAILTRMGARPALLELYYALRSKWSALCHGICKVDAESMKSSGEPGTLLFNTILNMAYCAYITSVHGPVFMAFKGDDSCI	SAMN16880837	viral metagenome	barefootGallium	2020-11-30T02:48:06Z	123	41
SRR13164887	u52822	25.11	u52822	Serratus_palmid	38.2	8.9e-19	LNMDFSQFDASQSEVTIAIEKAILTRMGARPALLELYYALRSKWSALCHGICKVDAESMKSSGEPGTLLFNTILNMAYCAYITSVHGPVFMAFKGDDSCI	SAMN16880837	viral metagenome	barefootGallium	2020-11-30T02:48:06Z	123	41
SRR10873814	u52822	4.02	u52822	Serratus_palmid	38.2	8.9e-19	LNMDFSQFDASQSEVTIAIEKAILTRMGARPALLELYYALRSKWSALCHGICKVDAESMKSSGEPGTLLFNTILNMAYCAYITSVHGPVFMAFKGDDSCI	SAMN13782218	bird metagenome	barefootGallium	2020-01-12T03:36:56Z	103.93	36.5673
SRR10874021	u52822	4.24	u52822	Serratus_palmid	38.2	8.9e-19	LNMDFSQFDASQSEVTIAIEKAILTRMGARPALLELYYALRSKWSALCHGICKVDAESMKSSGEPGTLLFNTILNMAYCAYITSVHGPVFMAFKGDDSCI	SAMN13782218	bird metagenome	barefootGallium	2020-01-12T09:01:28Z	103.93	36.5673
SRR13308445	u52822	14.27	u52822	Serratus_palmid	38.2	8.9e-19	LNMDFSQFDASQSEVTIAIEKAILTRMGARPALLELYYALRSKWSALCHGICKVDAESMKSSGEPGTLLFNTILNMAYCAYITSVHGPVFMAFKGDDSCI	SAMN13782218	bird metagenome	barefootGallium	2020-12-27T15:29:36Z	103.93	36.5673
SRR13308154	u52822	4.3	u52822	Serratus_palmid	38.2	8.9e-19	LNMDFSQFDASQSEVTIAIEKAILTRMGARPALLELYYALRSKWSALCHGICKVDAESMKSSGEPGTLLFNTILNMAYCAYITSVHGPVFMAFKGDDSCI	SAMN13782218	bird metagenome	barefootGallium	2020-12-26T15:56:28Z	103.93	36.5673
SRR13308427	u52822	4.99	u52822	Serratus_palmid	38.2	8.9e-19	LNMDFSQFDASQSEVTIAIEKAILTRMGARPALLELYYALRSKWSALCHGICKVDAESMKSSGEPGTLLFNTILNMAYCAYITSVHGPVFMAFKGDDSCI	SAMN13782218	bird metagenome	barefootGallium	2020-12-27T15:25:54Z	103.93	36.5673
SRR10875082	u52822	6.1	u52822	Serratus_palmid	38.2	8.9e-19	LNMDFSQFDASQSEVTIAIEKAILTRMGARPALLELYYALRSKWSALCHGICKVDAESMKSSGEPGTLLFNTILNMAYCAYITSVHGPVFMAFKGDDSCI	SAMN13782218	bird metagenome	barefootGallium	2020-01-13T03:38:51Z	103.93	36.5673
SRR6372876	u284330	8.41	u124963	Serratus_palmid	38.2	4.5e-17	VDNDFTEYDASQNSSTIEFETCILEDLGLTDECIDLYRNHRSQWKTYYPSYASFEGVDKKHSGEPFTIDFNTSLNMAICGYIYDFDDLVVAQFKGDDSNI	SAMN07982522	aquatic metagenome	fuglyBeebread	2017-12-13T13:19:38Z	-84.39	36.76
SRR12063541	u197053	4.79	u197053	Serratus_palmid	38.1	4.4e-23	LMLDFEQFDTSQNEKATMSSCIMLKNVGMPPHIVNYYLQRRSEWVLQVKDNTSADVDLIAFLEGEWNQHSGQPFTLSGNTQYNMSAIGMCYKIEDLVCAAFKGDDSFI	SAMN15332896	freshwater metagenome	declaredHoneydew	2020-06-22T00:08:47Z	13.6638	53.4139
SRR5995691	u117375	2.21	u165281	Serratus_palmid	38.1	2.4e-20	MVADFSEFDSSQEMQGILAGAMFMRLCNVPYHIVDMYLKQRQHWVMIACDKSDGGGVMRAVLEGAWKQHSGQPDTLNGNTTFNMMAMGACYVYTDIQFASFKGDDSII	SAMN07581534	freshwater metagenome	fiftiethGranite	2017-08-31T11:49:19Z	103.79	1.4
SRR5995696	u117375	3.7	u165281	Serratus_palmid	38.1	2.4e-20	MVADFSEFDSSQEMQGILAGAMFMRLCNVPYHIVDMYLKQRQHWVMIACDKSDGGGVMRAVLEGAWKQHSGQPDTLNGNTTFNMMAMGACYVYTDIQFASFKGDDSII	SAMN07581533	freshwater metagenome	fiftiethGranite	2017-08-31T11:51:56Z	103.8	1.4
SRR5995679	u94699	644.65	u165281	Serratus_palmid	38.1	2.4e-20	MVADFSEFDSSQEMQGILAGAMFMRLCNVPYHIVDMYLKQRQHWVMVACDKSDGGGVMRAVLEGAWKQHSGQPDTLNGNTTFNMMAMGACYVYTDIQFASFKGDDSII	SAMN07581541	freshwater metagenome	fiftiethGranite	2017-08-31T11:47:34Z	103.871	1.32
SRR5995679	u94699	65.47	u165281	Serratus_palmid	38.1	2.4e-20	MVADFSEFDSSQEMQGILAGAMFMRLCNVPYHIVDMYLKQRQHWVMVACDKSDGGGVMRAVLEGAWKQHSGQPDTLNGNTTFNMMAMGACYVYTDIQFASFKGDDSII	SAMN07581541	freshwater metagenome	fiftiethGranite	2017-08-31T11:47:34Z	103.871	1.32
SRR5995679	u94699	88.51	u165281	Serratus_palmid	38.1	2.4e-20	MVADFSEFDSSQEMQGILAGAMFMRLCNVPYHIVDMYLKQRQHWVMVACDKSDGGGVMRAVLEGAWKQHSGQPDTLNGNTTFNMMAMGACYVYTDIQFASFKGDDSII	SAMN07581541	freshwater metagenome	fiftiethGranite	2017-08-31T11:47:34Z	103.871	1.32
SRR5995679	u165281	17.82	u165281	Serratus_palmid	38.1	2.4e-20	LVADFSEFDSSQEMQGILAGAMFMRLCNVPYHIVDMYLKQRQHWVMVACDKSDGGGVMRAVLEGAWKQHSGQPDTLNGNTTFNMMAMGACYVYTDIQFASFKGDDSII	SAMN07581541	freshwater metagenome	fiftiethGranite	2017-08-31T11:47:34Z	103.871	1.32
SRR5313934	u98065	28.37	u98065	Serratus_palmid	38.1	2.3e-16	FNADFSQFDMTQSAFTQGIERAILDKLGLGGELIDLYFAIRGSWTSYTRGVVTIDAESMKASGEPGTLFLNTVLNMAYCSYITDAPGVEFQAFKGDDSCI	SAMN06461763	Ornithodoros moubata	unerectChickeree	2017-03-06T02:59:22Z	34.2407	-13.5095
SRR5313935	u98065	102.94	u98065	Serratus_palmid	38.1	2.3e-16	FNADFSQFDMTQSAFTQGIERAILDKLGLGGELIDLYFAIRGSWTSYTRGVVTIDAESMKASGEPGTLFLNTVLNMAYCSYITDAPGVEFQAFKGDDSCI	SAMN06461763	Ornithodoros moubata	unerectChickeree	2017-03-06T03:14:17Z	34.2407	-13.5095
SRR10874389	u82941	3.5	u80928	Serratus_palmid	38.1	3.8e-15	AENDMEEYDTSQNEITIENEINWLKRMGCNDFFIRLFKQHRIEWRTNYPGYCQLIGYGKKHSGEPFTLDFNTLLCMALNGLLFPLEQFVFAAFKGDDSEL	SAMN13782218	bird metagenome	scriptedRerun	2020-01-12T19:52:21Z	103.93	36.5673
SRR10874387	u82941	6.81	u80928	Serratus_palmid	38.1	3.8e-15	AENDMEEYDTSQNEITIENEINWLKRMGCNDFFIRLFKQHRIEWRTNYPGYCQLIGYGKKHSGEPFTLDFNTLLCMALNGLLFPLEQFVFAAFKGDDSEL	SAMN13782218	bird metagenome	scriptedRerun	2020-01-12T19:44:39Z	103.93	36.5673
ERR3098019	u80928	9.11	u80928	Serratus_palmid	38.1	3.8e-15	AENDMEEYDTSQNEITIENEVKWLKRMGCNEFFVKIFKQHRVEWRTNYPGYCQLIGYGKKHSGEPFTLDFNTLLCMALNGLLFPLEHFVFAAFKGDDSEL	SAMEA5278034	Norovirus 05/2010/Nanjing	scriptedRerun	2019-03-10T09:37:14Z	NA	NA
ERR3047578	u80928	44.76	u80928	Serratus_palmid	38.1	3.8e-15	AENDMEEYDTSQNEITIENEVKWLKRMGCNEFFVKIFKQHRVEWRTNYPGYCQLIGYGKKHSGEPFTLDFNTLLCMALNGLLFPLEHFVFAAFKGDDSEL	SAMEA5209348	Norovirus 02/2010/Nanjing	scriptedRerun	2019-03-10T11:28:25Z	NA	NA
ERR3098020	u80928	12.13	u80928	Serratus_palmid	38.1	3.8e-15	AENDMEEYDTSQNEITIENEVKWLKRMGCNEFFVKIFKQHRVEWRTNYPGYCQLIGYGKKHSGEPFTLDFNTLLCMALNGLLFPLEHFVFAAFKGDDSEL	SAMEA5278035	Norovirus 05/2010/Nanjing	scriptedRerun	2019-03-10T09:37:23Z	NA	NA
SRR12063601	u242238	4.72	u242238	Serratus_palmid	38.1	3.8e-15	ADNDFTEFDASQNSLTIDYDCDHLMDIGCTQECVELYREQRTDWDTVYPGKMVLKGKFKKQSGEIFTLDFNTALTIACNGYMLAIDGLVMAQFKGDDSNI	SAMN15332817	freshwater metagenome	primaryCabotage	2020-06-22T00:01:21Z	13.6992	53.3858
ERR3047577	u80928	45.45	u80928	Serratus_palmid	38.1	3.8e-15	AENDMEEYDTSQNEITIENEVKWLKRMGCNEFFVKIFKQHRVEWRTNYPGYCQLIGYGKKHSGEPFTLDFNTLLCMALNGLLFPLEHFVFAAFKGDDSEL	SAMEA5209347	Norovirus 02/2010/Nanjing	scriptedRerun	2019-03-10T09:35:41Z	NA	NA
SRR11950118	u97604	15.31	u80928	Serratus_palmid	38.1	3.8e-15	AENDMEEYDTSQNEITIENEVNWLRRMGCNEVFIRLFKQHRIEWRTNYPGYCQLIGYGKKHSGEPFTLDFNTLLCMALNGLLFPVEHFVFAAFKGDDSEL	SAMN15165713	Clarias macrocephalus	scriptedRerun	2020-06-08T09:01:34Z	NA	NA
SRR11950117	u97604	7.94	u80928	Serratus_palmid	38.1	3.8e-15	AENDMEEYDTSQNEITIENEVNWLRRMGCNEVFIRLFKQHRIEWRTNYPGYCQLIGYGKKHSGEPFTLDFNTLLCMALNGLLFPVEHFVFAAFKGDDSEL	SAMN15165714	Clarias macrocephalus	scriptedRerun	2020-06-08T09:08:28Z	NA	NA
SRR7287610	u82941	13.79	u80928	Serratus_palmid	38.1	3.8e-15	AENDMEEYDTSQNEITIENEINWLKRMGCNDFFIRLFKQHRIEWRTNYPGYCQLIGYGKKHSGEPFTLDFNTLLCMALNGLLFPLEQFVFAAFKGDDSEL	SAMN09223210	Phoenicopteridae	scriptedRerun	2018-06-11T08:04:04Z	NA	NA
SRR5277484	u26309	4.54	u26309	Serratus_palmid	38.1	1.2e-13	LSNDFTEFDSAQNNVEKHLIRIILTEIGCPAHVINHYENLRSRRLVYGSAARFVLHDKRDSGEPFTLIGNTAFNAAVVLRLVLGDVRFAIFKGDDSYV	SAMN06348394	Sogatella furcifera	subduedBottom	2017-03-22T08:40:23Z	106.717	26.5833
SRR5277484	u26309	5.24	u26309	Serratus_palmid	38.1	1.2e-13	LSNDFTEFDSAQNNVEKHLIRIILTEIGCPAHVINHYENLRSRRLVYGSAARFVLHDKRDSGEPFTLIGNTAFNAAVVLRLVLGDVRFAIFKGDDSYV	SAMN06348394	Sogatella furcifera	subduedBottom	2017-03-22T08:40:23Z	106.717	26.5833
SRR5277484	u26309	4.72	u26309	Serratus_palmid	38.1	1.2e-13	LSNDFTEFDSAQNNVEKHLIRIILTEIGCPAHVINHYENLRSRRLVYGSAARFVLHDKRDSGEPFTLIGNTAFNAAVVLRLVLGDVRFAIFKGDDSYV	SAMN06348394	Sogatella furcifera	subduedBottom	2017-03-22T08:40:23Z	106.717	26.5833
SRR4294203	u26309	15.08	u26309	Serratus_palmid	38.1	1.2e-13	LSNDFTEFDSAQNNVEKHLIRIILTEIGCPAHVINHYENLRSRRLVYGSAARFVLHDKRDSGEPFTLIGNTAFNAAVVLRLVLGDVRFAIFKGDDSYV	SAMN05821968	Sogatella furcifera	subduedBottom	2016-09-26T18:30:33Z	106.717	26.5833
SRR4294203	u26309	6.22	u26309	Serratus_palmid	38.1	1.2e-13	LSNDFTEFDSAQNNVEKHLIRIILTEIGCPAHVINHYENLRSRRLVYGSAARFVLHDKRDSGEPFTLIGNTAFNAAVVLRLVLGDVRFAIFKGDDSYV	SAMN05821968	Sogatella furcifera	subduedBottom	2016-09-26T18:30:33Z	106.717	26.5833
SRR4294203	u26309	5.82	u26309	Serratus_palmid	38.1	1.2e-13	LSNDFTEFDSAQNNVEKHLIRIILTEIGCPAHVINHYENLRSRRLVYGSAARFVLHDKRDSGEPFTLIGNTAFNAAVVLRLVLGDVRFAIFKGDDSYV	SAMN05821968	Sogatella furcifera	subduedBottom	2016-09-26T18:30:33Z	106.717	26.5833
SRR4294203	u26309	7.33	u26309	Serratus_palmid	38.1	1.2e-13	LSNDFTEFDSAQNNVEKHLIRIILTEIGCPAHVINHYENLRSRRLVYGSAARFVLHDKRDSGEPFTLIGNTAFNAAVVLRLVLGDVRFAIFKGDDSYV	SAMN05821968	Sogatella furcifera	subduedBottom	2016-09-26T18:30:33Z	106.717	26.5833
SRR9986019	u26309	2.35	u26309	Serratus_palmid	38.1	1.2e-13	LSNDFTEFDSAQNNVEKHLIRIILTEIGCPAHVINHYENLRSRRLVYGSAARFVLHDKRDSGEPFTLIGNTAFNAAVVLRLVLGDVRFAIFKGDDSYV	SAMN12587682	Sogatella furcifera	subduedBottom	2019-08-16T10:07:37Z	102.5	30.5
SRR9986020	u26309	2.59	u26309	Serratus_palmid	38.1	1.2e-13	LSNDFTEFDSAQNNVEKHLIRIILTEIGCPAHVINHYENLRSRRLVYGSAARFVLHDKRDSGEPFTLIGNTAFNAAVVLRLVLGDVRFAIFKGDDSYV	SAMN12587679	Sogatella furcifera	subduedBottom	2019-08-16T10:03:54Z	102.5	30.5
SRR8904472	u26309	4.88	u26309	Serratus_palmid	38.1	1.2e-13	LSNDFTEFDSAQNNVEKHLIRIILTEIGCPAHVINHYENLRSRRLVYGSAARFVLHDKRDSGEPFTLIGNTAFNAAVVLRLVLGDVRFAIFKGDDSYV	SAMN11415685	Sogatella furcifera	subduedBottom	2019-04-16T03:46:18Z	NA	NA
SRR9986021	u26309	1.92	u26309	Serratus_palmid	38.1	1.2e-13	LSNDFTEFDSAQNNVEKHLIRIILTEIGCPAHVINHYENLRSRRLVYGSAARFVLHDKRDSGEPFTLIGNTAFNAAVVLRLVLGDVRFAIFKGDDSYV	SAMN12587678	Sogatella furcifera	subduedBottom	2019-08-16T09:58:31Z	102.5	30.5
SRR4020606	u26309	22.74	u26309	Serratus_palmid	38.1	1.2e-13	LSNDFTEFDSAQNNVEKHLIRIILTEIGCPAHVINHYENLRSRRLVYGSAARFVLHDKRDSGEPFTLIGNTAFNAAVVLRLVLGDVRFAIFKGDDSYV	SAMN05554245	Sogatella furcifera	subduedBottom	2016-08-12T03:00:03Z	120.161	30.2936
SRR5277485	u26309	6.84	u26309	Serratus_palmid	38.1	1.2e-13	LSNDFTEFDSAQNNVEKHLIRIILTEIGCPAHVINHYENLRSRRLVYGSAARFVLHDKRDSGEPFTLIGNTAFNAAVVLRLVLGDVRFAIFKGDDSYV	SAMN06348395	Sogatella furcifera	subduedBottom	2017-03-22T07:40:47Z	106.717	26.5833
SRR5277485	u26309	7.82	u26309	Serratus_palmid	38.1	1.2e-13	LSNDFTEFDSAQNNVEKHLIRIILTEIGCPAHVINHYENLRSRRLVYGSAARFVLHDKRDSGEPFTLIGNTAFNAAVVLRLVLGDVRFAIFKGDDSYV	SAMN06348395	Sogatella furcifera	subduedBottom	2017-03-22T07:40:47Z	106.717	26.5833
SRR9986022	u26309	1.33	u26309	Serratus_palmid	38.1	1.2e-13	LSNDFTEFDSAQNNVEKHLIRIILTEIGCPAHVINHYENLRSRRLVYGSAARFVLHDKRDSGEPFTLIGNTAFNAAVVLRLVLGDVRFAIFKGDDSYV	SAMN12587681	Sogatella furcifera	subduedBottom	2019-08-16T09:57:37Z	102.5	30.5
SRR11658058	u26309	6.15	u26309	Serratus_palmid	38.1	1.2e-13	LSNDFTEFDSAQNNVEKHLIRIILTEIGCPAHVINHYENLRSRRLVYGSAARFVLHDKRDSGEPFTLIGNTAFNAAVVLRLVLGDVRFAIFKGDDSYV	SAMN14766530	Sogatella furcifera	subduedBottom	2020-05-01T00:41:40Z	120.161	30.2936
SRR13153831	u26309	60.49	u26309	Serratus_palmid	38.1	1.2e-13	VSSDFSEYDSSMNNVEVEFACMVLEKIGVPQELLNVYRMMRGKRKLRGMHSTVEVEEKRDSGEPFTLVFNSMFCFGVNMICFGKDLDGALFKRSEEHT	SAMN16838250	Meridionale flava	subduedBottom	2020-11-26T22:52:29Z	147.917	-43.0188
SRR4294200	u26309	2.85	u26309	Serratus_palmid	38.1	1.2e-13	LSNDFTEFDSAQNNVEKHLIRIILTEIGCPAHVINHYENLRSRRLVYGSAARFVLHDKRDSGEPFTLIGNTAFNAAVVLRLVLGDVRFAIFKGDDSYV	SAMN05821969	Sogatella furcifera	subduedBottom	2016-09-28T00:04:37Z	106.717	26.5833
SRR4294200	u26309	3.6	u26309	Serratus_palmid	38.1	1.2e-13	LSNDFTEFDSAQNNVEKHLIRIILTEIGCPAHVINHYENLRSRRLVYGSAARFVLHDKRDSGEPFTLIGNTAFNAAVVLRLVLGDVRFAIFKGDDSYV	SAMN05821969	Sogatella furcifera	subduedBottom	2016-09-28T00:04:37Z	106.717	26.5833
SRR4294200	u26309	3.37	u26309	Serratus_palmid	38.1	1.2e-13	LSNDFTEFDSAQNNVEKHLIRIILTEIGCPAHVINHYENLRSRRLVYGSAARFVLHDKRDSGEPFTLIGNTAFNAAVVLRLVLGDVRFAIFKGDDSYV	SAMN05821969	Sogatella furcifera	subduedBottom	2016-09-28T00:04:37Z	106.717	26.5833
SRR4294200	u26309	3.97	u26309	Serratus_palmid	38.1	1.2e-13	LSNDFTEFDSAQNNVEKHLIRIILTEIGCPAHVINHYENLRSRRLVYGSAARFVLHDKRDSGEPFTLIGNTAFNAAVVLRLVLGDVRFAIFKGDDSYV	SAMN05821969	Sogatella furcifera	subduedBottom	2016-09-28T00:04:37Z	106.717	26.5833
SRR10050126	u50292	6.37	u141219	Serratus_palmid	38.1	3.4e-12	GTNDYSAFDQSQTGEALSLEVVKMRVFNIPEHVIHYYEELKLTLTCQFGSLAVMRFTGEGPTLLFNSDFNTALIGCQYEMPPDTPLMVAGDDSAI	SAMN12636580	Lolium perenne	epilepticSelector	2019-08-30T22:12:41Z	-111.835	41.7369
SRR10050132	u50292	2.7	u141219	Serratus_palmid	38.1	3.4e-12	GTNDYSAFDQSQTGEALSLEVVKMRVFNIPEHVIHYYEELKLTLTCQFGSLAVMRFTGEGPTLLFNSDFNTALIGCQYEMPPDTPLMVAGDDSAI	SAMN12636580	Lolium perenne	epilepticSelector	2019-08-30T22:10:05Z	-111.835	41.7369
SRR10042802	u50292	3.76	u141219	Serratus_palmid	38.1	3.4e-12	GTNDYSAFDQSQTGEALSLEVVKMRVFNIPEHVIHYYEELKLTLTCQFGSLAVMRFTGEGPTLLFNSDFNTALIGCQYEMPPDTPLMVAGDDSAI	SAMN12636565	Poa pratensis	epilepticSelector	2019-08-30T17:56:19Z	-111.835	41.7369
SRR8816473	u133626	3.02	u133626	Serratus_palmid	38.1	3.4e-12	TANDFSEFDQSQTGDALSLELKLMELLSIPDHLLSHYLHLKTNMSCSLGPLATMRHTGEGPTWFFNTLFNMAVTGARYRNASEYSRCFAGDDSAV	SAMN11284887	Piper nigrum	avirulentQuahaug	2019-03-30T02:19:39Z	103.93	36.5673
SRR8816472	u133626	4.12	u133626	Serratus_palmid	38.1	3.4e-12	TANDFSEFDQSQTGDALSLELKLMELLSIPDHLLSHYLHLKTNMSCSLGPLATMRHTGEGPTWFFNTLFNMAVTGARYRNASEYSRCFAGDDSAV	SAMN11284886	Piper nigrum	avirulentQuahaug	2019-03-30T02:21:06Z	103.93	36.5673
SRR8742914	u50292	2.32	u141219	Serratus_palmid	38.1	3.4e-12	GTNDYSAFDQSQTGEALSLEVVKMRVFNIPEHVIHYYEELKLTLTCQFGSLAVMRFTGEGPTLLFNSDFNTALIGCQYEMPPDTPLMVAGDDSAI	SAMN11159805	Sorghum bicolor	epilepticSelector	2019-03-18T12:14:01Z	NA	NA
SRR8549998	u266878	3.95	u141219	Serratus_palmid	38.1	3.4e-12	GTNDYSAFDQSQTGEALSLEVVKLRVFNIPEHVIHYYEELKLTLTCQFGSLAVMRFTGEGPTLLFNSDFNTALIGCQYEMPPDTPLMVAGDDSAI	SAMN10865515	leaf litter metagenome	epilepticSelector	2019-02-08T06:59:24Z	-117.704	33.7416
SRR9016021	u50292	6.56	u141219	Serratus_palmid	38.1	3.4e-12	GTNDYSAFDQSQTGEALSLEVVKMRVFNIPEHVIHYYEELKLTLTCQFGSLAVMRFTGEGPTLLFNSDFNTALIGCQYEMPPDTPLMVAGDDSAI	SAMN11510382	leaf litter metagenome	epilepticSelector	2019-05-05T17:38:03Z	-117.704	33.7417
SRR9016183	u205425	1.69	u141219	Serratus_palmid	38.1	3.4e-12	GTNDYSAFDQSQTGEALSLEVVKMRVFNIPDHVIHYYEELKLTLTCQFGSLAVMRFTGEGPTLLFNSDFNTALIGCQYEMPPDTPLMVAGDDSAD	SAMN11510560	leaf litter metagenome	epilepticSelector	2019-05-05T20:21:33Z	-117.704	33.7417
SRR8526174	u81136	2.3	u141219	Serratus_palmid	38.1	3.4e-12	GTNDYSAFDQSQTGEALSLEVVKMRVFNIPDHVIHYYEELKLTLTCQFGSLAVMRFTGEGPTLLFNSDFNTALIGCQYEMPPDTPLMVAGDDSAI	SAMN10864662	leaf litter metagenome	epilepticSelector	2019-02-04T02:04:49Z	-117.704	33.7417
SRR8550000	u50292	1.61	u141219	Serratus_palmid	38.1	3.4e-12	GTNDYSAFDQSQTGEALSLEVVKMRVFNIPEHVIHYYEELKLTLTCQFGSLAVMRFTGEGPTLLFNSDFNTALIGCQYEMPPDTPLMVAGDDSAI	SAMN10864954	leaf litter metagenome	epilepticSelector	2019-02-08T06:54:31Z	-117.704	33.7416
SRR8550274	u50292	2.35	u141219	Serratus_palmid	38.1	3.4e-12	GTNDYSAFDQSQTGEALSLEVVKMRVFNIPEHVIHYYEELKLTLTCQFGSLAVMRFTGEGPTLLFNSDFNTALIGCQYEMPPDTPLMVAGDDSAI	SAMN10864646	leaf litter metagenome	epilepticSelector	2019-02-08T09:45:36Z	-117.704	33.7417
SRR9016508	u50292	2.2	u141219	Serratus_palmid	38.1	3.4e-12	GTNDYSAFDQSQTGEALSLEVVKMRVFNIPEHVIHYYEELKLTLTCQFGSLAVMRFTGEGPTLLFNSDFNTALIGCQYEMPPDTPLMVAGDDSAI	SAMN11510370	leaf litter metagenome	epilepticSelector	2019-05-06T04:04:43Z	-117.704	33.7417
SRR9016018	u50292	3.78	u141219	Serratus_palmid	38.1	3.4e-12	GTNDYSAFDQSQTGEALSLEVVKMRVFNIPEHVIHYYEELKLTLTCQFGSLAVMRFTGEGPTLLFNSDFNTALIGCQYEMPPDTPLMVAGDDSAI	SAMN11510381	leaf litter metagenome	epilepticSelector	2019-05-05T17:32:36Z	-117.704	33.7417
SRR9015780	u50292	5.59	u141219	Serratus_palmid	38.1	3.4e-12	GTNDYSAFDQSQTGEALSLEVVKMRVFNIPEHVIHYYEELKLTLTCQFGSLAVMRFTGEGPTLLFNSDFNTALIGCQYEMPPDTPLMVAGDDSAI	SAMN11511936	leaf litter metagenome	epilepticSelector	2019-05-05T14:50:01Z	-117.704	33.7416
SRR9016050	u81136	5.76	u141219	Serratus_palmid	38.1	3.4e-12	GTNDYSAFDQSQTGEALSLEVVKMRVFNIPDHVIHYYEELKLTLTCQFGSLAVMRFTGEGPTLLFNSDFNTALIGCQYEMPPDTPLMVAGDDSAI	SAMN11510444	leaf litter metagenome	epilepticSelector	2019-05-05T18:25:07Z	-117.704	33.7417
SRR8550141	u50292	2.97	u141219	Serratus_palmid	38.1	3.4e-12	GTNDYSAFDQSQTGEALSLEVVKMRVFNIPEHVIHYYEELKLTLTCQFGSLAVMRFTGEGPTLLFNSDFNTALIGCQYEMPPDTPLMVAGDDSAI	SAMN10864797	leaf litter metagenome	epilepticSelector	2019-02-08T08:31:23Z	-117.704	33.7417
SRR8550928	u50292	2.56	u141219	Serratus_palmid	38.1	3.4e-12	GTNDYSAFDQSQTGEALSLEVVKMRVFNIPEHVIHYYEELKLTLTCQFGSLAVMRFTGEGPTLLFNSDFNTALIGCQYEMPPDTPLMVAGDDSAI	SAMN10864674	leaf litter metagenome	epilepticSelector	2019-02-08T13:09:10Z	-117.704	33.7417
SRR8549996	u50292	1.84	u141219	Serratus_palmid	38.1	3.4e-12	GTNDYSAFDQSQTGEALSLEVVKMRVFNIPEHVIHYYEELKLTLTCQFGSLAVMRFTGEGPTLLFNSDFNTALIGCQYEMPPDTPLMVAGDDSAI	SAMN10864972	leaf litter metagenome	epilepticSelector	2019-02-08T06:53:41Z	-117.704	33.7416
SRR9015821	u50292	2.24	u141219	Serratus_palmid	38.1	3.4e-12	GTNDYSAFDQSQTGEALSLEVVKMRVFNIPEHVIHYYEELKLTLTCQFGSLAVMRFTGEGPTLLFNSDFNTALIGCQYEMPPDTPLMVAGDDSAI	SAMN11511904	leaf litter metagenome	epilepticSelector	2019-05-05T16:09:34Z	-117.704	33.7416
SRR9016052	u81136	5.28	u141219	Serratus_palmid	38.1	3.4e-12	GTNDYSAFDQSQTGEALSLEVVKMRVFNIPDHVIHYYEELKLTLTCQFGSLAVMRFTGEGPTLLFNSDFNTALIGCQYEMPPDTPLMVAGDDSAI	SAMN11510462	leaf litter metagenome	epilepticSelector	2019-05-05T19:00:14Z	-117.704	33.7417
SRR9016053	u146554	3.73	u141219	Serratus_palmid	38.1	3.4e-12	GTNDYSAFDQSQTGEALSLEVVKMRVFNIPEHIIHYYEELKLTLTCQFGSLAVMRFTGEGPTLLFNSDFNTALIGCQYEMPPDTPLMVAGDDSAI	SAMN11510561	leaf litter metagenome	epilepticSelector	2019-05-05T19:07:53Z	-117.704	33.7417
SRR8550438	u50292	3.69	u141219	Serratus_palmid	38.1	3.4e-12	GTNDYSAFDQSQTGEALSLEVVKMRVFNIPEHVIHYYEELKLTLTCQFGSLAVMRFTGEGPTLLFNSDFNTALIGCQYEMPPDTPLMVAGDDSAI	SAMN10864803	leaf litter metagenome	epilepticSelector	2019-02-08T10:59:15Z	-117.704	33.7417
SRR8549999	u50292	1.41	u141219	Serratus_palmid	38.1	3.4e-12	GTNDYSAFDQSQTGEALSLEVVKMRVFNIPEHVIHYYEELKLTLTCQFGSLAVMRFTGEGPTLLFNSDFNTALIGCQYEMPPDTPLMVAGDDSAI	SAMN10864973	leaf litter metagenome	epilepticSelector	2019-02-08T06:54:00Z	-117.704	33.7416
SRR8550663	u81136	8.25	u141219	Serratus_palmid	38.1	3.4e-12	GTNDYSAFDQSQTGEALSLEVVKMRVFNIPDHVIHYYEELKLTLTCQFGSLAVMRFTGEGPTLLFNSDFNTALIGCQYEMPPDTPLMVAGDDSAI	SAMN10864643	leaf litter metagenome	epilepticSelector	2019-02-08T12:06:56Z	-117.704	33.7417
SRR9016290	u50292	2.04	u141219	Serratus_palmid	38.1	3.4e-12	GTNDYSAFDQSQTGEALSLEVVKMRVFNIPEHVIHYYEELKLTLTCQFGSLAVMRFTGEGPTLLFNSDFNTALIGCQYEMPPDTPLMVAGDDSAI	SAMN11510373	leaf litter metagenome	epilepticSelector	2019-05-05T23:08:30Z	-117.704	33.7417
SRR9015822	u239747	4.16	u141219	Serratus_palmid	38.1	3.4e-12	GTNDYSAFDQSQTGEALSLEVVKMRVFNIPEHVIHYYEELKLILTCQFGSLAVMRFTGEGPTLLFNSDFNTALIGCQYEMPPDTPLMVAGDDSAI	SAMN11511934	leaf litter metagenome	epilepticSelector	2019-05-05T16:07:05Z	-117.704	33.7416
SRR9016020	u50292	25.56	u141219	Serratus_palmid	38.1	3.4e-12	GTNDYSAFDQSQTGEALSLEVVKMRVFNIPEHVIHYYEELKLTLTCQFGSLAVMRFTGEGPTLLFNSDFNTALIGCQYEMPPDTPLMVAGDDSAI	SAMN11510504	leaf litter metagenome	epilepticSelector	2019-05-05T17:42:48Z	-117.704	33.7417
SRR11541425	u141219	5.63	u141219	Serratus_palmid	38.1	3.4e-12	GTNDYSAFDQSQTGEALSLEVVKMRVFNIPEHVIHYYEELKLTLSCQFGSLAVMRFTGEGPTLLFNSDFNTALIGCQYEMPPDTPLMVAGDDSAI	SAMN14595163	leaf litter metagenome	epilepticSelector	2020-04-14T20:27:26Z	NA	NA
SRR11541429	u50292	2.22	u141219	Serratus_palmid	38.1	3.4e-12	GTNDYSAFDQSQTGEALSLEVVKMRVFNIPEHVIHYYEELKLTLTCQFGSLAVMRFTGEGPTLLFNSDFNTALIGCQYEMPPDTPLMVAGDDSAI	SAMN14595159	leaf litter metagenome	epilepticSelector	2020-04-14T20:26:36Z	NA	NA
SRR5186454	u100711	0.9	u115011	Serratus_palmid	38.1	2e-11	LTNDYSAFDSSQKGDSVAFAEGLQARFCIPEELRELYVWWKVSVVSDIIGEKDLGRDTGEPGTYDDNTDYNLAILASQYELSPDLPILLGGGDSAI	SAMN06161135	Zea mays	flatObliger	2017-01-19T02:34:59Z	NA	NA
SRR6827650	u115011	1.22	u115011	Serratus_palmid	38.1	2e-11	LTNDYSAFDSSQKGDSVAFAERLQARFCIPEELRELYVWWKVSVVSDIIGEKDLGRDTGEPGTYDDNTDYNLAILASQYELSPGLPILLGGDDSAI	SAMN08649710	Zea mays	flatObliger	2018-03-13T17:23:23Z	-99.4146	39.3987
SRR5166410	u98447	1.45	u115011	Serratus_palmid	38.1	2e-11	LTNDYSAFDSSQKGDSVAFAERLQARFCIPEELRELYVWWKVSVVSDIIGEKDLGRDTGEPGTYDDNTDYNLAILASQYELSPDLPILLGGDDSAI	SAMN06161134	Zea mays	flatObliger	2017-01-11T00:27:00Z	NA	NA
SRR5166396	u115011	1.22	u115011	Serratus_palmid	38.1	2e-11	LTNDYSAFDSSQKGDSVAFAERLQARFCIPEELRELYVWWKVSVVSDIIGEKDLGRDTGEPGTYDDNTDYNLAILASQYELSPGLPILLGGDDSAI	SAMN06161134	Zea mays	flatObliger	2017-01-11T00:27:24Z	NA	NA
SRR5166402	u163628	0.87	u115011	Serratus_palmid	38.1	2e-11	LTNDYSAFDSSQKGDSVAFAERLQARFCIPEELRELYVWWKVSVISDIIGEKDLGRDTGEPGTYDDNTDYNLAILASQYELSPDLPILLGGDDSAI	SAMN06161134	Zea mays	flatObliger	2017-01-11T00:23:52Z	NA	NA
SRR8089976	u115935	5.93	u115011	Serratus_palmid	38.1	2e-11	LTNDYSAFDSSQKGDSVAFAERLQARFCIPEELRELYVWWKVSVVSDIIGEKDLGRDTGEPGTYDDNTDYNLAILASQYELSPELPILLGGDDSAI	SAMN10053932	Gossypium barbadense	flatObliger	2018-10-23T06:48:16Z	NA	NA
SRR6827751	u100711	0.9	u115011	Serratus_palmid	38.1	2e-11	LTNDYSAFDSSQKGDSVAFAEGLQARFCIPEELRELYVWWKVSVVSDIIGEKDLGRDTGEPGTYDDNTDYNLAILASQYELSPDLPILLGGGDSAI	SAMN08649653	Zea mays	flatObliger	2018-03-13T19:45:26Z	-99.4146	39.3987
SRR8089897	u115935	2.19	u115011	Serratus_palmid	38.1	2e-11	LTNDYSAFDSSQKGDSVAFAERLQARFCIPEELRELYVWWKVSVVSDIIGEKDLGRDTGEPGTYDDNTDYNLAILASQYELSPELPILLGGDDSAI	SAMN10053869	Gossypium hirsutum	flatObliger	2018-10-23T06:48:24Z	NA	NA
SRR10198774	u98447	10.58	u115011	Serratus_palmid	38.1	2e-11	LTNDYSAFDSSQKGDSVAFAERLQARFCIPEELRELYVWWKVSVVSDIIGEKDLGRDTGEPGTYDDNTDYNLAILASQYELSPDLPILLGGDDSAI	SAMN12868643	Glycine max	flatObliger	2019-09-28T14:35:14Z	-113.643	60.1087
SRR5995666	u264797	0.83	u264797	Serratus_palmid	38	1.8e-21	IMADFSEFDSSQEEQGTMASIVMMKQLGMPQNIMDKYQEMRHKWKLRSITDESYIMLSGEWKQHSGQVFTLAGNTLFNMLIMGAVYQYDHIVVAAFKGDDSLI	SAMN07581551	freshwater metagenome	impreciseClusia	2017-08-31T11:45:17Z	103.911	1.39
SRR12717998	u178080	3.27	u178080	Serratus_palmid	38	3.4e-16	LEIDMSKFDKSQDEIILELNCELMLKFGMPEAIVKEWKLCHTTTKLHFVNEGISITTLFQRKSGDVFTFIGNTVTTMLVLAYCYNLTKAIYGVFGGDDSLI	SAMN16266259	seawater metagenome	disturbedWake	2020-09-27T05:59:54Z	-118.96	33.6617
SRR8840714	u177037	3.67	u177037	Serratus_palmid	38	9.6e-16	QEVDFSKFDKSQNELSLRVVCAVLKRFGMPEPVVKEWNECHKVNTLQFNAMGLSIKTRFQRRSGDVLTFMGNTILTMVALAYTHDYERAVCGVFGGDDSLV	SAMN06267347	wastewater metagenome	untendedKhamsin	2019-04-03T03:58:37Z	-87.895	43.023
SRR1153457	u182896	126.95	u182896	Serratus_palmid	38	2.2e-14	MEFDISKYDKSQGALALAFDCLWFRHYGMPEELVQLWKRGHESTRLKDRSSGLKLGVCYQRKSGDASTFLGNTLYLMAVLADVVDMNEVEVALFAGDDSLL	SAMN02614630	Cryptops hortensis	benzoicOre	2015-12-10T21:37:06Z	NA	NA
SRR4124996	u167895	14.05	u167895	Serratus_palmid	38	1.2e-13	QEIDVSKFDKSQDELSLDLNLRLMEKFGVPSWFIKEWRMCHQSNTLIESTMDLVIRTKYQRRSGDAMTFLGNTLNVMAALAYVNDYSKAYGGIFAGDDGLV	SAMN05726953	Armina californica	nippyIntestacy	2016-09-09T11:28:14Z	-119.27	36.3741
SRR6506253	u266174	13.04	u266174	Serratus_palmid	38	9.9e-13	VENDFSEFDSSQNNLEHENFLATMRLLGCPEILLEPFSAMMKQRVVTDGPNTVVVKSKKDSGRVDTLVGNTLFNLCVLLSLLDEVKSDVRAVFVKGDDSLL	SAMN08373098	Diabrotica virgifera virgifera	pithyLimiter	2018-01-24T10:33:28Z	-101.655	41.1967
SRR5134735	u130464	20.18	u130464	Serratus_palmid	38	1.8e-10	KEIDFSKYDKSQGLLALMIELRIMLEFGVPPMLRLLWLVMHVISKLRSIPQKFAAYVEYQRKSGDAMTFLGNTIFLMCVLALLVGEPIRDAFCLFAGDDSYL	SAMN06145376	Penthimia sp. PespCi34	rosaceousClubhouse	2017-01-06T18:40:21Z	-84.3275	41.6723
SRR5134735	u130464	21.32	u130464	Serratus_palmid	38	1.8e-10	KEIDFSKYDKSQGLLALMIELRIMLEFGVPPMLRLLWLVMHVISKLRSIPQKFAAYVEYQRKSGDAMTFLGNTIFLMCVLALLVGEPIRDAFCLFAGDDSYL	SAMN06145376	Penthimia sp. PespCi34	rosaceousClubhouse	2017-01-06T18:40:21Z	-84.3275	41.6723
SRR7524631	u120661	2.06	u120661	Serratus_palmid	37.9	4.5e-20	MVADFSEFDSSQEKQGIMSSILILKFCGFSTKITNFYMEMRQKWTLSARTEGDVMMNMTLCGEFMQHSGQPFTLDGNTLFNMACMGMCYNIKQMCFAAFKGDDSII	SAMN09202242	freshwater metagenome	hooflikeAzure	2018-07-16T06:32:29Z	-83.4611	33.9266
SRR7109324	u120661	5.92	u120661	Serratus_palmid	37.9	4.5e-20	MVADFSEFDSSQEKQGIMSSILILKFCGFSTKITNFYMEMRQKWTLSARTEGDVMMNMTLCGEFMQHSGQPFTLDGNTLFNMACMGMCYNIKQMCFAAFKGDDSII	SAMN08777628	freshwater metagenome	hooflikeAzure	2018-05-03T20:40:03Z	-83.4268	33.9263
SRR12918476	u258145	26.92	u258145	Serratus_palmid	37.9	3e-08	LENDAGKYDKSQLLRLMLIIRKFLMKFGMEEWLLDWWLAGLIQCTLINFQTGFKGSVFYQRKSGEPITFLANTVLMMAVSCYLYNLEGAVGMIAGDDSYF	SAMN16520119	invertebrate metagenome	viaticalDevries	2020-10-28T00:24:50Z	-156.978	21.1575
SRR6898431	u186542	5.61	u186542	Serratus_palmid	37.8	6.8e-16	MEVDISKFDKSQQKVMLYYECLMMRKFGVPEFYVSLWYIAHVFTILKNKDLKLKTFVCYQRKSGDAMTFFGNTIFLMGVLATFYDLSDADIGLFAGDDSYL	SAMN08689400	Artemisia annua	triennialLoosening	2018-03-26T14:34:58Z	102	25
SRR3745339	u52510	8.6	u291668	Serratus_palmid	37.8	5.7e-15	INCDFSEMDTSHTQSMLELELELFGLLGVNHKIVDFYATMRTEWCNMYQCSEGISMLHGLYMQHSGQPLTITGNTILNMAVLGYAYRFEDILYAAFKGDDSHI	SAMN04943372	marine metagenome	caducousPintle	2016-07-06T19:13:06Z	18.2328	58.5812
SRR5830092	u57100	5.44	u291668	Serratus_palmid	37.8	5.7e-15	INCDFSEMDTSHTRSMLELELELFGLMGVNQKIIDFYAQMRTEWCNMYQCSEGISMLHGLYMQHSGQPLTITGNTILNMAVLGYAYRFVDMLYAAFKGDDSHI	SAMN06266061	aquatic metagenome	caducousPintle	2017-07-16T14:13:33Z	-76.0017	39.2637
SRR2976265	u57100	60.23	u291668	Serratus_palmid	37.8	5.7e-15	INCDFSEMDTSHTRSMLELELELFGLMGVNQKIIDFYAQMRTEWCNMYQCSEGISMLHGLYMQHSGQPLTITGNTILNMAVLGYAYRFVDMLYAAFKGDDSHI	SAMN04296598	aquatic metagenome	caducousPintle	2015-12-05T18:08:52Z	-76.8701	34.9633
SRR3233866	u57100	69.13	u291668	Serratus_palmid	37.8	5.7e-15	INCDFSEMDTSHTRSMLELELELFGLMGVNQKIIDFYAQMRTEWCNMYQCSEGISMLHGLYMQHSGQPLTITGNTILNMAVLGYAYRFVDMLYAAFKGDDSHI	SAMN04536613	aquatic metagenome	caducousPintle	2016-03-17T11:44:23Z	-77.0765	35.1533
SRR5216636	u52510	13.81	u291668	Serratus_palmid	37.8	5.7e-15	INCDFSEMDTSHTQSMLELELELFGLLGVNHKIVDFYATMRTEWCNMYQCSEGISMLHGLYMQHSGQPLTITGNTILNMAVLGYAYRFEDILYAAFKGDDSHI	SAMN06264818	aquatic metagenome	caducousPintle	2017-01-29T22:55:14Z	-76.1533	38.0754
SRR2971130	u57100	60.23	u291668	Serratus_palmid	37.8	5.7e-15	INCDFSEMDTSHTRSMLELELELFGLMGVNQKIIDFYAQMRTEWCNMYQCSEGISMLHGLYMQHSGQPLTITGNTILNMAVLGYAYRFVDMLYAAFKGDDSHI	SAMN04296598	aquatic metagenome	caducousPintle	2016-01-25T21:32:06Z	-76.8701	34.9633
SRR3745340	u52510	3.06	u291668	Serratus_palmid	37.8	5.7e-15	INCDFSEMDTSHTQSMLELELELFGLLGVNHKIVDFYATMRTEWCNMYQCSEGISMLHGLYMQHSGQPLTITGNTILNMAVLGYAYRFEDILYAAFKGDDSHI	SAMN04943376	marine metagenome	caducousPintle	2016-07-06T19:08:31Z	18.2328	58.5812
SRR3747824	u291668	2.48	u291668	Serratus_palmid	37.8	5.7e-15	INCDFSEMDTSHTKSMLELELELFGLMGVNHKIIDFYAQMRTEWCNMYQCSEGISMLHGLYMQHSGQPLTITGNTILNVAVLGYAYRFDDILYAAFKGDDSHI	SAMN04943415	marine metagenome	caducousPintle	2016-07-07T16:36:42Z	18.2328	58.5812
ERR2497766	u280609	1.67	u291668	Serratus_palmid	37.8	5.7e-15	INCDFSEIDTSHTQSMLELELELFGLLGVNHKIVDFYATMRTEWCNMYQCSEGISMLHGLYMQHSGQPLTITGNTILNMAVLGYAYRFEDILYAAFKGDDSHI	SAMEA1061465	aquatic metagenome	caducousPintle	2018-04-08T06:54:58Z	18.2327	58.5849
SRR2976267	u57100	6.72	u291668	Serratus_palmid	37.8	5.7e-15	INCDFSEMDTSHTRSMLELELELFGLMGVNQKIIDFYAQMRTEWCNMYQCSEGISMLHGLYMQHSGQPLTITGNTILNMAVLGYAYRFVDMLYAAFKGDDSHI	SAMN04296597	aquatic metagenome	caducousPintle	2015-12-05T18:06:55Z	-76.927	34.9978
SRR5830079	u52510	285.2	u291668	Serratus_palmid	37.8	5.7e-15	INCDFSEMDTSHTQSMLELELELFGLLGVNHKIVDFYATMRTEWCNMYQCSEGISMLHGLYMQHSGQPLTITGNTILNMAVLGYAYRFEDILYAAFKGDDSHI	SAMN06266056	aquatic metagenome	caducousPintle	2017-07-16T11:25:14Z	-76.1533	38.0754
SRR3747797	u52510	31.96	u291668	Serratus_palmid	37.8	5.7e-15	INCDFSEMDTSHTQSMLELELELFGLLGVNHKIVDFYATMRTEWCNMYQCSEGISMLHGLYMQHSGQPLTITGNTILNMAVLGYAYRFEDILYAAFKGDDSHI	SAMN04943401	marine metagenome	caducousPintle	2016-07-07T12:29:36Z	11.3322	54.5702
SRR2971124	u57100	60.49	u291668	Serratus_palmid	37.8	5.7e-15	INCDFSEMDTSHTRSMLELELELFGLMGVNQKIIDFYAQMRTEWCNMYQCSEGISMLHGLYMQHSGQPLTITGNTILNMAVLGYAYRFVDMLYAAFKGDDSHI	SAMN04296596	aquatic metagenome	caducousPintle	2016-03-25T17:24:08Z	-76.98	35.0555
SRR5830086	u52510	47.73	u291668	Serratus_palmid	37.8	5.7e-15	INCDFSEMDTSHTQSMLELELELFGLLGVNHKIVDFYATMRTEWCNMYQCSEGISMLHGLYMQHSGQPLTITGNTILNMAVLGYAYRFEDILYAAFKGDDSHI	SAMN06266058	aquatic metagenome	caducousPintle	2017-07-16T12:05:33Z	-76.1811	37.1043
SRR3232071	u57100	69.13	u291668	Serratus_palmid	37.8	5.7e-15	INCDFSEMDTSHTRSMLELELELFGLMGVNQKIIDFYAQMRTEWCNMYQCSEGISMLHGLYMQHSGQPLTITGNTILNMAVLGYAYRFVDMLYAAFKGDDSHI	SAMN04536613	aquatic metagenome	caducousPintle	2016-03-16T17:04:37Z	-77.0765	35.1533
SRR2976262	u57100	60.49	u291668	Serratus_palmid	37.8	5.7e-15	INCDFSEMDTSHTRSMLELELELFGLMGVNQKIIDFYAQMRTEWCNMYQCSEGISMLHGLYMQHSGQPLTITGNTILNMAVLGYAYRFVDMLYAAFKGDDSHI	SAMN04296596	aquatic metagenome	caducousPintle	2015-12-05T18:24:01Z	-76.98	35.0555
SRR5830081	u52510	33.69	u291668	Serratus_palmid	37.8	5.7e-15	INCDFSEMDTSHTQSMLELELELFGLLGVNHKIVDFYATMRTEWCNMYQCSEGISMLHGLYMQHSGQPLTITGNTILNMAVLGYAYRFEDILYAAFKGDDSHI	SAMN06264350	aquatic metagenome	caducousPintle	2017-07-16T11:25:41Z	-76.1811	37.1043
SRR10527851	u52510	16.41	u291668	Serratus_palmid	37.8	5.7e-15	INCDFSEMDTSHTQSMLELELELFGLLGVNHKIVDFYATMRTEWCNMYQCSEGISMLHGLYMQHSGQPLTITGNTILNMAVLGYAYRFEDILYAAFKGDDSHI	SAMN06266054	aquatic metagenome	caducousPintle	2019-11-25T20:31:40Z	-76.1533	38.0754
SRR12658919	u57100	1.07	u291668	Serratus_palmid	37.8	5.7e-15	INCDFSEMDTSHTRSMLELELELFGLMGVNQKIIDFYAQMRTEWCNMYQCSEGISMLHGLYMQHSGQPLTITGNTILNMAVLGYAYRFVDMLYAAFKGDDSHI	SAMN15738963	wetland metagenome	caducousPintle	2020-09-17T02:32:58Z	-97.0387	27.8985
SRR9077583	u49558	10.56	u291668	Serratus_palmid	37.8	5.7e-15	INCDFSEMDTSHTQSMLELELELFGLLGVNHKIVDFYANMRTEWCNMYQCSEGISMLHGLYMQHSGQPLTITGNTILNMAVLGYAYRFEDILYAAFKGDDSHI	SAMN11584815	aquatic metagenome	caducousPintle	2019-05-17T08:36:03Z	23.267	59.8559
SRR9077582	u49558	5.88	u291668	Serratus_palmid	37.8	5.7e-15	INCDFSEMDTSHTQSMLELELELFGLLGVNHKIVDFYANMRTEWCNMYQCSEGISMLHGLYMQHSGQPLTITGNTILNMAVLGYAYRFEDILYAAFKGDDSHI	SAMN11584815	aquatic metagenome	caducousPintle	2019-05-17T08:45:49Z	23.267	59.8559
SRR9077578	u49558	4.98	u291668	Serratus_palmid	37.8	5.7e-15	INCDFSEMDTSHTQSMLELELELFGLLGVNHKIVDFYANMRTEWCNMYQCSEGISMLHGLYMQHSGQPLTITGNTILNMAVLGYAYRFEDILYAAFKGDDSHI	SAMN11584815	aquatic metagenome	caducousPintle	2019-05-17T08:48:32Z	23.267	59.8559
SRR9077587	u49558	6.45	u291668	Serratus_palmid	37.8	5.7e-15	INCDFSEMDTSHTQSMLELELELFGLLGVNHKIVDFYANMRTEWCNMYQCSEGISMLHGLYMQHSGQPLTITGNTILNMAVLGYAYRFEDILYAAFKGDDSHI	SAMN11584815	aquatic metagenome	caducousPintle	2019-05-17T08:41:47Z	23.267	59.8559
SRR9077570	u49558	13.64	u291668	Serratus_palmid	37.8	5.7e-15	INCDFSEMDTSHTQSMLELELELFGLLGVNHKIVDFYANMRTEWCNMYQCSEGISMLHGLYMQHSGQPLTITGNTILNMAVLGYAYRFEDILYAAFKGDDSHI	SAMN11584815	aquatic metagenome	caducousPintle	2019-05-17T08:34:27Z	23.267	59.8559
SRR9077584	u49558	6.5	u291668	Serratus_palmid	37.8	5.7e-15	INCDFSEMDTSHTQSMLELELELFGLLGVNHKIVDFYANMRTEWCNMYQCSEGISMLHGLYMQHSGQPLTITGNTILNMAVLGYAYRFEDILYAAFKGDDSHI	SAMN11584815	aquatic metagenome	caducousPintle	2019-05-17T08:44:06Z	23.267	59.8559
SRR9077572	u49558	8.53	u291668	Serratus_palmid	37.8	5.7e-15	INCDFSEMDTSHTQSMLELELELFGLLGVNHKIVDFYANMRTEWCNMYQCSEGISMLHGLYMQHSGQPLTITGNTILNMAVLGYAYRFEDILYAAFKGDDSHI	SAMN11584815	aquatic metagenome	caducousPintle	2019-05-17T08:42:17Z	23.267	59.8559
SRR9077588	u49558	5.39	u291668	Serratus_palmid	37.8	5.7e-15	INCDFSEMDTSHTQSMLELELELFGLLGVNHKIVDFYANMRTEWCNMYQCSEGISMLHGLYMQHSGQPLTITGNTILNMAVLGYAYRFEDILYAAFKGDDSHI	SAMN11584815	aquatic metagenome	caducousPintle	2019-05-17T08:41:18Z	23.267	59.8559
SRR9077574	u49558	8.38	u291668	Serratus_palmid	37.8	5.7e-15	INCDFSEMDTSHTQSMLELELELFGLLGVNHKIVDFYANMRTEWCNMYQCSEGISMLHGLYMQHSGQPLTITGNTILNMAVLGYAYRFEDILYAAFKGDDSHI	SAMN11584815	aquatic metagenome	caducousPintle	2019-05-17T08:42:44Z	23.267	59.8559
SRR9077571	u49558	10.65	u291668	Serratus_palmid	37.8	5.7e-15	INCDFSEMDTSHTQSMLELELELFGLLGVNHKIVDFYANMRTEWCNMYQCSEGISMLHGLYMQHSGQPLTITGNTILNMAVLGYAYRFEDILYAAFKGDDSHI	SAMN11584815	aquatic metagenome	caducousPintle	2019-05-17T08:37:21Z	23.267	59.8559
SRR8943077	u52510	3.12	u291668	Serratus_palmid	37.8	5.7e-15	INCDFSEMDTSHTQSMLELELELFGLLGVNHKIVDFYATMRTEWCNMYQCSEGISMLHGLYMQHSGQPLTITGNTILNMAVLGYAYRFEDILYAAFKGDDSHI	SAMN11381955	aquatic metagenome	caducousPintle	2019-04-22T16:27:05Z	19.509	57.2137
SRR8943081	u52510	4.3	u291668	Serratus_palmid	37.8	5.7e-15	INCDFSEMDTSHTQSMLELELELFGLLGVNHKIVDFYATMRTEWCNMYQCSEGISMLHGLYMQHSGQPLTITGNTILNMAVLGYAYRFEDILYAAFKGDDSHI	SAMN11381955	aquatic metagenome	caducousPintle	2019-04-22T16:35:11Z	19.509	57.2137
SRR9077580	u49558	20.02	u291668	Serratus_palmid	37.8	5.7e-15	INCDFSEMDTSHTQSMLELELELFGLLGVNHKIVDFYANMRTEWCNMYQCSEGISMLHGLYMQHSGQPLTITGNTILNMAVLGYAYRFEDILYAAFKGDDSHI	SAMN11584815	aquatic metagenome	caducousPintle	2019-05-17T08:45:24Z	23.267	59.8559
SRR9077579	u49558	8.27	u291668	Serratus_palmid	37.8	5.7e-15	INCDFSEMDTSHTQSMLELELELFGLLGVNHKIVDFYANMRTEWCNMYQCSEGISMLHGLYMQHSGQPLTITGNTILNMAVLGYAYRFEDILYAAFKGDDSHI	SAMN11584815	aquatic metagenome	caducousPintle	2019-05-17T08:46:42Z	23.267	59.8559
SRR5830076	u52510	287.78	u291668	Serratus_palmid	37.8	5.7e-15	INCDFSEMDTSHTQSMLELELELFGLLGVNHKIVDFYATMRTEWCNMYQCSEGISMLHGLYMQHSGQPLTITGNTILNMAVLGYAYRFEDILYAAFKGDDSHI	SAMN06266055	aquatic metagenome	caducousPintle	2017-07-16T10:07:17Z	-76.1533	38.0754
SRR9077568	u49558	11.51	u291668	Serratus_palmid	37.8	5.7e-15	INCDFSEMDTSHTQSMLELELELFGLLGVNHKIVDFYANMRTEWCNMYQCSEGISMLHGLYMQHSGQPLTITGNTILNMAVLGYAYRFEDILYAAFKGDDSHI	SAMN11584815	aquatic metagenome	caducousPintle	2019-05-17T08:38:20Z	23.267	59.8559
SRR8943075	u49558	4.87	u291668	Serratus_palmid	37.8	5.7e-15	INCDFSEMDTSHTQSMLELELELFGLLGVNHKIVDFYANMRTEWCNMYQCSEGISMLHGLYMQHSGQPLTITGNTILNMAVLGYAYRFEDILYAAFKGDDSHI	SAMN11381955	aquatic metagenome	caducousPintle	2019-04-22T16:41:38Z	19.509	57.2137
SRR8943078	u49558	4.14	u291668	Serratus_palmid	37.8	5.7e-15	INCDFSEMDTSHTQSMLELELELFGLLGVNHKIVDFYANMRTEWCNMYQCSEGISMLHGLYMQHSGQPLTITGNTILNMAVLGYAYRFEDILYAAFKGDDSHI	SAMN11381955	aquatic metagenome	caducousPintle	2019-04-22T16:53:17Z	19.509	57.2137
SRR9077577	u49558	7	u291668	Serratus_palmid	37.8	5.7e-15	INCDFSEMDTSHTQSMLELELELFGLLGVNHKIVDFYANMRTEWCNMYQCSEGISMLHGLYMQHSGQPLTITGNTILNMAVLGYAYRFEDILYAAFKGDDSHI	SAMN11584815	aquatic metagenome	caducousPintle	2019-05-17T08:41:44Z	23.267	59.8559
SRR9077581	u49558	25.61	u291668	Serratus_palmid	37.8	5.7e-15	INCDFSEMDTSHTQSMLELELELFGLLGVNHKIVDFYANMRTEWCNMYQCSEGISMLHGLYMQHSGQPLTITGNTILNMAVLGYAYRFEDILYAAFKGDDSHI	SAMN11584815	aquatic metagenome	caducousPintle	2019-05-17T08:41:29Z	23.267	59.8559
SRR8943076	u52510	2.97	u291668	Serratus_palmid	37.8	5.7e-15	INCDFSEMDTSHTQSMLELELELFGLLGVNHKIVDFYATMRTEWCNMYQCSEGISMLHGLYMQHSGQPLTITGNTILNMAVLGYAYRFEDILYAAFKGDDSHI	SAMN11381955	aquatic metagenome	caducousPintle	2019-04-22T16:33:25Z	19.509	57.2137
SRR8943076	u49558	6.37	u291668	Serratus_palmid	37.8	5.7e-15	INCDFSEMDTSHTQSMLELELELFGLLGVNHKIVDFYANMRTEWCNMYQCSEGISMLHGLYMQHSGQPLTITGNTILNMAVLGYAYRFEDILYAAFKGDDSHI	SAMN11381955	aquatic metagenome	caducousPintle	2019-04-22T16:33:25Z	19.509	57.2137
SRR9077575	u49558	9.08	u291668	Serratus_palmid	37.8	5.7e-15	INCDFSEMDTSHTQSMLELELELFGLLGVNHKIVDFYANMRTEWCNMYQCSEGISMLHGLYMQHSGQPLTITGNTILNMAVLGYAYRFEDILYAAFKGDDSHI	SAMN11584815	aquatic metagenome	caducousPintle	2019-05-17T08:45:35Z	23.267	59.8559
SRR9077585	u49558	7.76	u291668	Serratus_palmid	37.8	5.7e-15	INCDFSEMDTSHTQSMLELELELFGLLGVNHKIVDFYANMRTEWCNMYQCSEGISMLHGLYMQHSGQPLTITGNTILNMAVLGYAYRFEDILYAAFKGDDSHI	SAMN11584815	aquatic metagenome	caducousPintle	2019-05-17T08:40:18Z	23.267	59.8559
SRR9077576	u49558	5	u291668	Serratus_palmid	37.8	5.7e-15	INCDFSEMDTSHTQSMLELELELFGLLGVNHKIVDFYANMRTEWCNMYQCSEGISMLHGLYMQHSGQPLTITGNTILNMAVLGYAYRFEDILYAAFKGDDSHI	SAMN11584815	aquatic metagenome	caducousPintle	2019-05-17T08:46:31Z	23.267	59.8559
SRR9077573	u49558	8.45	u291668	Serratus_palmid	37.8	5.7e-15	INCDFSEMDTSHTQSMLELELELFGLLGVNHKIVDFYANMRTEWCNMYQCSEGISMLHGLYMQHSGQPLTITGNTILNMAVLGYAYRFEDILYAAFKGDDSHI	SAMN11584815	aquatic metagenome	caducousPintle	2019-05-17T08:44:30Z	23.267	59.8559
SRR8943088	u52510	7.16	u291668	Serratus_palmid	37.8	5.7e-15	INCDFSEMDTSHTQSMLELELELFGLLGVNHKIVDFYATMRTEWCNMYQCSEGISMLHGLYMQHSGQPLTITGNTILNMAVLGYAYRFEDILYAAFKGDDSHI	SAMN11381955	aquatic metagenome	caducousPintle	2019-04-22T16:50:43Z	19.509	57.2137
SRR8943082	u52510	5.73	u291668	Serratus_palmid	37.8	5.7e-15	INCDFSEMDTSHTQSMLELELELFGLLGVNHKIVDFYATMRTEWCNMYQCSEGISMLHGLYMQHSGQPLTITGNTILNMAVLGYAYRFEDILYAAFKGDDSHI	SAMN11381955	aquatic metagenome	caducousPintle	2019-04-22T17:29:31Z	19.509	57.2137
SRR9077569	u49558	7.51	u291668	Serratus_palmid	37.8	5.7e-15	INCDFSEMDTSHTQSMLELELELFGLLGVNHKIVDFYANMRTEWCNMYQCSEGISMLHGLYMQHSGQPLTITGNTILNMAVLGYAYRFEDILYAAFKGDDSHI	SAMN11584815	aquatic metagenome	caducousPintle	2019-05-17T08:37:46Z	23.267	59.8559
SRR3747799	u52510	6.49	u291668	Serratus_palmid	37.8	5.7e-15	INCDFSEMDTSHTQSMLELELELFGLLGVNHKIVDFYATMRTEWCNMYQCSEGISMLHGLYMQHSGQPLTITGNTILNMAVLGYAYRFEDILYAAFKGDDSHI	SAMN04943402	marine metagenome	caducousPintle	2019-05-28T14:03:12Z	11.3322	54.5702
SRR2971404	u57100	6.72	u291668	Serratus_palmid	37.8	5.7e-15	INCDFSEMDTSHTRSMLELELELFGLMGVNQKIIDFYAQMRTEWCNMYQCSEGISMLHGLYMQHSGQPLTITGNTILNMAVLGYAYRFVDMLYAAFKGDDSHI	SAMN04296597	aquatic metagenome	caducousPintle	2016-01-25T06:10:50Z	-76.927	34.9978
SRR5419054	u53678	9.37	u53678	Serratus_palmid	37.8	5.1e-12	FSNDWSEFDSSQNNVGRELLKRALSEIGCPEELLLNFMTQLSSRTVTDTFISICAYDKKDSGAPHTLVDNCLFNMAVILDVLDNFRVLMIKGDDSIA	SAMN06022578	wetland metagenome	jointSpritsail	2017-04-05T14:17:50Z	-122.246	49.0348
SRR5419042	u53678	15.03	u53678	Serratus_palmid	37.8	5.1e-12	FSNDWSEFDSSQNNVGRELLKRALSEIGCPEELLLNFMTQLSSRTVTDTFISICAYDKKDSGAPHTLVDNCLFNMAVILDVLDNFRVLMIKGDDSIA	SAMN06022590	wetland metagenome	jointSpritsail	2017-04-05T14:17:12Z	-122.246	49.0348
SRR5419045	u53678	6.44	u53678	Serratus_palmid	37.8	5.1e-12	FSNDWSEFDSSQNNVGRELLKRALSEIGCPEELLLNFMTQLSSRTVTDTFISICAYDKKDSGAPHTLVDNCLFNMAVILDVLDNFRVLMIKGDDSIA	SAMN06022587	wetland metagenome	jointSpritsail	2017-04-05T14:17:16Z	-122.246	49.0348
SRR5419048	u53678	5.31	u53678	Serratus_palmid	37.8	5.1e-12	FSNDWSEFDSSQNNVGRELLKRALSEIGCPEELLLNFMTQLSSRTVTDTFISICAYDKKDSGAPHTLVDNCLFNMAVILDVLDNFRVLMIKGDDSIA	SAMN06022584	wetland metagenome	jointSpritsail	2017-04-05T14:17:19Z	-122.246	49.0348
SRR5419047	u53678	9.18	u53678	Serratus_palmid	37.8	5.1e-12	FSNDWSEFDSSQNNVGRELLKRALSEIGCPEELLLNFMTQLSSRTVTDTFISICAYDKKDSGAPHTLVDNCLFNMAVILDVLDNFRVLMIKGDDSIA	SAMN06022585	wetland metagenome	jointSpritsail	2017-04-05T14:17:44Z	-122.246	49.0348
SRR5995697	u138904	26.41	u138904	Serratus_palmid	37.7	6.4e-18	LGADFSEFDSSQEMQGILAGLMFKRMCNVPENICQLYMEQRRKWMLLATDKNNVTHMMMRAILHGFWKQHSGQPETLDGNTTFNMMAMGACYNVEQLAFASFKGDDSEI	SAMN07581532	freshwater metagenome	fluentBaldness	2017-08-31T11:49:25Z	103.91	1.39
SRR7287610	u139411	3.42	u190602	Serratus_palmid	37.6	2.3e-15	RQNDVSEFDTTNGDPNVESEIESMEFSMVPQILIDIYRTYRHEWSLKAPENMRIDGYEKQHSGQPFTLVFNTQTTMKWIATAYDWDEMFMGSFKGDDSNL	SAMN09223210	Phoenicopteridae	privyFollowing	2018-06-11T08:04:04Z	NA	NA
ERR1303051	u186916	3.32	u186916	Serratus_palmid	37.6	5.9e-15	MCADISEFDSCHTEWTIDFEALLMRECGIPEVIIEIYTLVRKKWRLRSLTGSYLDGFGKQHSGQPSTLFTNSLVCLIINISTLPLDEIQAGNFAAAIKGDDSFI	SAMEA3887550	viral metagenome	fiscalStasis	2016-03-14T19:51:33Z	NA	NA
SRR5249015	u263328	2.93	u263328	Serratus_palmid	37.6	8.1e-15	TCNDFSEWDASFRKAFAKLTSFINRAMGMPEHAVDWFERNRENWTMIYRNALGATILKGKEKQFSGNPYTIAENTVCNMALCFALFEFKGMSIAMFKGDDSAV	SAMN06268418	freshwater metagenome	pettyHygrodeik	2017-02-13T09:18:57Z	-82.8541	41.4749
SRR11828806	u199230	1.64	u199230	Serratus_palmid	37.6	2.8e-12	LEVDFSKFDKSQEDLILETNLELMRRFNMPGKILQEWEECHVSTSLVFQKFGIKLETQFQRKSGDVFTFMGNTVTSMLALAFVYDLSEIAMGIFGGDDSLI	SAMN14511408	salt marsh metagenome	vaginalCurette	2020-05-21T18:41:47Z	-70.8243	42.7489
SRR8299391	u144905	5.37	u144905	Serratus_palmid	37.5	8.1e-21	LMIDFTEFDTSQESKSVISSCILMKSLGFNNNVVDFYMSRRRSWTMMTQAELNHERVVAMLDGEWNQHSGQPFTLDGNTLFNMCAVGMCYDMKGMILSAFKGDDSLI	SAMN10561990	viral metagenome	covertModeler	2018-12-11T15:09:48Z	-3.8056	53.0956
SRR7080627	u209248	1.96	u209248	Serratus_palmid	37.5	2.3e-20	MMADFTEFDSSQEEKGILASNMVLKMCGFDEDILNFYMSMRSEWKLLSNASNDVSKMIIILEGEWMQHSGQPNTLDGNTQFNMAAIGMCYDFSEPDLSSFKGDDSLL	SAMN08777994	freshwater sediment metagenome	unaryFishery	2018-04-29T06:27:30Z	-76.3954	41.4517
SRR5995671	u191586	3.75	u245242	Serratus_palmid	37.5	1.3e-19	LTADFSEFDSSQEMQGILAGATYFRMCGVPEHVIDMYLDQRRKWLMVAVDKDDSTMMRAMLEGAWKQHSGQPDTLNGNTTFNMAAMGACYDVENLQFASFKGDDSII	SAMN07581524	freshwater metagenome	childishMuralist	2017-08-31T11:45:07Z	103.92	1.39
SRR5995681	u191197	2.99	u245242	Serratus_palmid	37.5	1.3e-19	LTADFSEFDSSQEMQGILAGATYFRLCGVPEHVIDMYLDQRRRWLMVAVDKDDSTMMRAMLEGAWKQHSGQPDTLNGNTTFNMAAMGACYNVENLQFASFKGDDSII	SAMN07581543	freshwater metagenome	childishMuralist	2017-08-31T11:46:58Z	103.921	1.39
SRR10513742	u102456	8.42	u245242	Serratus_palmid	37.5	1.3e-19	LTADFSEFDSSQEMQGILAGATYFRLCGVPEHVIDMYLDQRRKWLMVAVDKDDSTMMRAMLEGAWKQHSGQPDTLNGNTTFNMAAMGACYDVENLQFASFKGDDSII	SAMN13354306	shrimp gut metagenome	childishMuralist	2019-11-22T19:45:29Z	113.22	22.37
SRR10513738	u102456	35.83	u245242	Serratus_palmid	37.5	1.3e-19	LTADFSEFDSSQEMQGILAGATYFRLCGVPEHVIDMYLDQRRKWLMVAVDKDDSTMMRAMLEGAWKQHSGQPDTLNGNTTFNMAAMGACYDVENLQFASFKGDDSII	SAMN13354306	shrimp gut metagenome	childishMuralist	2019-11-22T19:47:48Z	113.22	22.37
SRR10513738	u245242	3.04	u245242	Serratus_palmid	37.5	1.3e-19	LTADFSEFDSSQEMQGILAGATYFRLCGVPEHVIDRYLDQRRKWLMVAVDKDDSTMMRAMLEGAWKQHSGQPDTLNGNTTFNMAAMGACYDVENLQFASFKGDDSII	SAMN13354306	shrimp gut metagenome	childishMuralist	2019-11-22T19:47:48Z	113.22	22.37
SRR7080627	u144766	80.26	u144766	Serratus_palmid	37.5	4.9e-17	LCADFSEFDSSQERRGIMSSLIMLSMCGYNQKILQFYLDKRTSWTLFSRSEHCEMPIKLFLDGHDMQHSGQPFTLDGNTLFNMSSIGMCYKFDDLAVAAFKGDDSFI	SAMN08777994	freshwater sediment metagenome	mediateLull	2018-04-29T06:27:30Z	-76.3954	41.4517
SRR10875094	u219003	2.15	u219003	Serratus_palmid	37.5	2.6e-15	P*RDWTEFDSSQNNIEHLLFAKCMRALGCPQRLLLRFVDMMRSRYVQSRYGSVNVRNKKDSGRVDTLIGNTIFNATVLLSCFELDSLTAVFFKGDDSLL	SAMN13782218	bird metagenome	rancidGoitrogen	2020-01-13T03:48:39Z	103.93	36.5673
SRR12363744	u127367	4.2	u127367	Serratus_palmid	37.5	4.9e-12	TINDYSAFDSTQGGESLNMEVVLMQRFSIPTVLIQHYLDWKLHQRSLSVGEKKLARDTGEPGTFLFNTLYSIANCTLKYGKITCMALFGGDDMAA	SAMN14502466	root metagenome	activistJeans	2020-08-01T08:20:11Z	-84.594	30.545
SRR12363744	u108447	3.77	u127367	Serratus_palmid	37.5	4.9e-12	TINDYSAFDSTQGGESLNMEVVLMQRYSIPTVLIQHYLDWKLHQRSLSIGEKKLARDTGEPGTFLFNTLYSIANCTLKYGKITCMALFGGDDMAA	SAMN14502466	root metagenome	activistJeans	2020-08-01T08:20:11Z	-84.594	30.545
SRR12363743	u108447	4.04	u127367	Serratus_palmid	37.5	4.9e-12	TINDYSAFDSTQGGESLNMEVVLMQRYSIPTVLIQHYLDWKLHQRSLSIGEKKLARDTGEPGTFLFNTLYSIANCTLKYGKITCMALFGGDDMAA	SAMN14502828	root metagenome	activistJeans	2020-08-01T08:22:47Z	-84.594	30.545
SRR12363743	u127367	8.09	u127367	Serratus_palmid	37.5	4.9e-12	TINDYSAFDSTQGGESLNMEVVLMQRFSIPTVLIQHYLDWKLHQRSLSVGEKKLARDTGEPGTFLFNTLYSIANCTLKYGKITCMALFGGDDMAA	SAMN14502828	root metagenome	activistJeans	2020-08-01T08:22:47Z	-84.594	30.545
SRR9847871	u287645	6.27	u287645	Serratus_palmid	37.5	3.4e-09	VCNDYTSFDQSQRGEAVVLEQLKMRRAGIPEALVLLHVHIKTNIESQFGPLTCMRLTGEPGTYDDNTDYNIAVLYSEYEVRDEAVFVSGDDSFL	SAMN12384741	Pica pica	formlessSkank	2019-07-26T21:22:57Z	NA	NA
SRR6370988	u271039	3.1	u128301	Serratus_palmid	37.5	2.4e-06	VESDYEAFDSSQDAVVLAFEEELLRFIGMNEGFIRDYVFLKINLGCRLGSLAIMRFSGEFCTFLFNTFANMLFTFLKYDVSHSRDRILFAGDDMAS	SAMN08162577	Bombus pyrosoma	piousLooseness	2017-12-13T02:59:24Z	103.93	36.5673
SRR10873447	u41228	113.67	u41228	Serratus_palmid	37.4	1.8e-18	TETDITEFDAGQDAITLGVEIELMRSFNVPDIIVELYECLRTAWKMSARDLAWLQGEYKQHSGQPATLMGNSIVTLMILANTMRNVDKATVLVKGDDGLL	SAMN13782218	bird metagenome	chickenGasworks	2020-01-12T00:37:57Z	103.93	36.5673
DRR169035	u74900	12.46	u74900	Serratus_palmid	37.4	3e-14	LEIDISKYDKSQNELALAFECALMRRFGVDEWLVRLWITAHVQSVLIDRGNGIKATTLYQRKSGDAATFFGNTVFLMAVLATATDSGFSHGMFAGDDSLL	SAMD00161387	Parasacculina yatsui	unspacedStrait	2019-02-13T17:46:40Z	139.708	39.9564
DRR169046	u74900	2.56	u74900	Serratus_palmid	37.4	3e-14	LEIDISKYDKSQNELALAFECALMRRFGVDEWLVRLWITAHVQSVLIDRGNGIKATTLYQRKSGDAATFFGNTVFLMAVLATATDSGFSHGMFAGDDSLL	SAMD00161398	Parasacculina yatsui	unspacedStrait	2019-02-14T15:21:42Z	139.708	39.9564
DRR169044	u74900	3.32	u74900	Serratus_palmid	37.4	3e-14	LEIDISKYDKSQNELALAFECALMRRFGVDEWLVRLWITAHVQSVLIDRGNGIKATTLYQRKSGDAATFFGNTVFLMAVLATATDSGFSHGMFAGDDSLL	SAMD00161396	Parasacculina yatsui	unspacedStrait	2019-02-14T15:13:00Z	139.708	39.9564
DRR169045	u74900	1.87	u74900	Serratus_palmid	37.4	3e-14	LEIDISKYDKSQNELALAFECALMRRFGVDEWLVRLWITAHVQSVLIDRGNGIKATTLYQRKSGDAATFFGNTVFLMAVLATATDSGFSHGMFAGDDSLL	SAMD00161397	Parasacculina yatsui	unspacedStrait	2019-02-14T15:16:05Z	139.708	39.9564
SRR5204323	u293461	6.56	u293461	Serratus_palmid	37.4	4.1e-14	FEGDWTEFDSSQNNVEHALFCLQLEAIGCPKGLVRKFRSMMTSRMVSGPLGSLLVENKKDSGRVDTLVGNSTFNAAVVLSLVEGTVHHTLWKGDDSLI	SAMN06268070	freshwater metagenome	ungummedFulcrum	2017-01-26T02:20:39Z	-86.5698	43.1998
SRR5839110	u266891	6.06	u266891	Serratus_palmid	37.4	8.2e-14	FEGDWTEFDSSQNNVEHALFCLQLRAIGCPKSLVHRFASMMDRRGVSCPLASVIVENKKDSGRVDTLVGNTTFNAAVLLNLIQGDILHTLWKGDDSLI	SAMN06265029	lake water metagenome	antrorseRaj	2017-07-19T01:23:31Z	-72.5	46.8319
ERR2738371	u117465	1.76	u117465	Serratus_palmid	37.4	3.4e-13	AENDFSEFDSSQNNLEHYNFVETMRELGCPEQLLERFLAMMTERSVSSRECTVRVRNKKDSGRVDTLVGNTLFNLSILLSLIENRKEIHAIFVKGDDSLI	SAMEA4709312	viral metagenome	foolishMedusa	2018-08-18T13:14:26Z	NA	NA
ERR3179730	u117465	1.76	u117465	Serratus_palmid	37.4	3.4e-13	AENDFSEFDSSQNNLEHYNFVETMRELGCPEQLLERFLAMMTERSVSSRECTVRVRNKKDSGRVDTLVGNTLFNLSILLSLIENRKEIHAIFVKGDDSLI	SAMEA5366063	viral metagenome	foolishMedusa	2019-02-28T16:28:12Z	NA	NA
SRR10177193	u161997	2.71	u161997	Serratus_palmid	37.4	2.3e-07	VAADWTEFDTAHNLVSELLFCRLLERVGASENLVKLFRLRCGPREVRARGQASVNVEGLLDSGAVWTLCRNTVFNAAVMLTLFDGVEFAAFKGDDSML	SAMN12838352	manure metagenome	searedBrewpub	2019-09-25T13:36:59Z	29.1921	-17.1002
SRR7615555	u128704	17.91	u128704	Serratus_palmid	37.3	1.4e-16	VAADITEFDSSQEAKGIYSSALLLRSYGFNQKVIDGYLSMRNSWSLYMSGKTVNESFYCILGGVFKQHSGQPFTLDGNTIFNMGLIGACYDLGHIFFASFKGDDSFL	SAMN09201446	freshwater metagenome	enablingMotion	2018-07-28T22:30:16Z	-83.5517	33.9301
SRR7109323	u128704	19.42	u128704	Serratus_palmid	37.3	1.4e-16	VAADITEFDSSQEAKGIYSSALLLRSYGFNQKVIDGYLSMRNSWSLYMSGKTVNESFYCILGGVFKQHSGQPFTLDGNTIFNMGLIGACYDLGHIFFASFKGDDSFL	SAMN08777223	freshwater metagenome	enablingMotion	2018-05-03T20:50:32Z	-83.5517	33.9301
SRR5208455	u135201	2.36	u135201	Serratus_palmid	37.3	1.8e-12	FEGDWTEFDSSQNNVEHDLFCRQLRAIGCPKSLYYRFRQMMDRRIVAGPLASLEVKNKKDSGRVDTFVGNTTFNAAVILNVVEGKIEHSLWKGDDSLI	SAMN06266328	soil metagenome	areolarPupil	2017-01-27T03:26:41Z	-149.314	68.6137
SRR5208545	u135201	1.9	u135201	Serratus_palmid	37.3	1.8e-12	FEGDWTEFDSSQNNVEHDLFCRQLRAIGCPKSLYYRFRQMMDRRIVAGPLASLEVKNKKDSGRVDTFVGNTTFNAAVILNVVEGKIEHSLWKGDDSLI	SAMN06267482	soil metagenome	areolarPupil	2017-01-27T04:26:41Z	-149.314	68.6135
SRR12053561	u99606	1.5	u277492	Serratus_palmid	37.2	1.7e-13	GVTDFTMFDAQQDEFTQQIEKEFLAAFGFSEEFISQYYRLRKGYKIQAGPMSGKAGTEKTSGEPGTLLFNSVVNACMMNFLLRGQGPCAVAIKGDDGYK	SAMN15311463	Potentilla anserina	seeingHandbook	2020-06-19T11:05:32Z	96	36
SRR12053563	u277492	6.06	u277492	Serratus_palmid	37.2	1.7e-13	GVTDFTMFDAQQDEFTQQIEKEFLAAFGFSEEFIAQYYRLRKGYKIQAGPMSGQAGTEKTSGEPGTLLFNSVVNACMMNFLLRGQGPCAVAIKGDDGYK	SAMN15311459	Potentilla anserina	seeingHandbook	2020-06-19T11:03:53Z	96	36
SRR12053563	u99606	4.77	u277492	Serratus_palmid	37.2	1.7e-13	GVTDFTMFDAQQDEFTQQIEKEFLAAFGFSEEFISQYYRLRKGYKIQAGPMSGKAGTEKTSGEPGTLLFNSVVNACMMNFLLRGQGPCAVAIKGDDGYK	SAMN15311459	Potentilla anserina	seeingHandbook	2020-06-19T11:03:53Z	96	36
SRR7109325	u227354	2.11	u227354	Serratus_palmid	37.1	1.3e-19	DLNDFSEFDTSQEQKTVVSSCITLRMMGANPSVLDYYRDLRSKWVLSSYNEVDNMDIMQTLEGVWLQHSGQPFTLDGNTQFNMSAIGMCYDIKGMILASFKGDDSAI	SAMN08777993	freshwater metagenome	otioseIntifada	2018-05-03T20:43:02Z	-83.5226	33.9255
SRR1604864	u133926	7.14	u133926	Serratus_palmid	37.1	5.8e-17	LNMDFSQFDASQSSVTIRIERAIMAKLGFEGPLLDFYFRIRSAWTALCPGFVAIDAESMKSSGEPATLFLNTVLNMAYCAYVTDTSNIRFQAFKGDDSCI	SAMN03096800	Ixodes persulcatus	worsenedPetechia	2015-12-30T06:52:04Z	129.498	44.916
SRR13081116	u239342	245.5	u133926	Serratus_palmid	37.1	5.8e-17	LNMDFSQFDASQSSVTIRIERAIMRKLGFEGPLLDFYFRIRSAWTALCPGFVAIDAESMKSSGEPATLFLNTVLNMAYCAYVTDTSNIRFQAFKGDDSCI	SAMN15846807	Ixodes ricinus	worsenedPetechia	2020-11-18T14:33:07Z	15.3318	49.7389
SRR1598940	u133926	12.88	u133926	Serratus_palmid	37.1	5.8e-17	LNMDFSQFDASQSSVTIRIERAIMAKLGFEGPLLDFYFRIRSAWTALCPGFVAIDAESMKSSGEPATLFLNTVLNMAYCAYVTDTSNIRFQAFKGDDSCI	SAMN03096799	Ixodes persulcatus	worsenedPetechia	2014-10-08T11:39:01Z	129.498	44.916
SRR641303	u199779	22.23	u133926	Serratus_palmid	37.1	5.8e-17	LNMDFSQFDASQSSVTIRIERAIMRKLGFEGPLLDFYFRIRSAWTAICPGFVAIDAESMKSSGEPATLFLNTVLNMAYCAYVTDTSNIRFQAFKGDDSCI	SAMN01830797	Ixodes ricinus	worsenedPetechia	2012-12-27T15:57:55Z	NA	NA
SRR1781844	u232624	2.67	u232624	Serratus_palmid	37.1	1.4e-16	VVNDFSEFDSAQDEVSILAFAFYLRKLNFPDKIIRFYVKLRLRWNMALRSSCLGVQTITILKGTEKKHSGEPATLDGNTWFNKAVIGVCVNIVNPYFLGFKGDDCIM	SAMN03252787	aquatic metagenome	indocileSettling	2015-02-03T18:45:34Z	-48.9179	-1.51937
SRR10653878	u21282	23.48	u37845	Serratus_palmid	37.1	1.3e-15	LNMDFSQFDASQSRATVALERAVLARLGVEGPLMDMYFDIRCSWCARAGGLLAIDAESMKSSGEPATLFLNTVLNMAYCAYITKAETIRFQAFKGDDSCI	SAMN13528618	Ixodes uriae	insidiousMermaid	2019-12-10T21:04:31Z	-62.666	-64.8241
SRR10695018	u21282	61.1	u37845	Serratus_palmid	37.1	1.3e-15	LNMDFSQFDASQSRATVALERAVLARLGVEGPLMDMYFDIRCSWCARAGGLLAIDAESMKSSGEPATLFLNTVLNMAYCAYITKAETIRFQAFKGDDSCI	SAMN13567241	Ixodes uriae	insidiousMermaid	2019-12-15T23:02:55Z	-62.51	-64.49
SRR10695018	u37845	45.61	u37845	Serratus_palmid	37.1	1.3e-15	LNMDFSQFDASQSRATVALERAVLAKLGVEGPLMDMYFAIRCSWAARAGGLLAIDAESMKSSGEPATLFLNTVLNMAYCAYITKADAVRFQAFKGDDSCI	SAMN13567241	Ixodes uriae	insidiousMermaid	2019-12-15T23:02:55Z	-62.51	-64.49
SRR10653873	u21282	57.1	u37845	Serratus_palmid	37.1	1.3e-15	LNMDFSQFDASQSRATVALERAVLARLGVEGPLMDMYFDIRCSWCARAGGLLAIDAESMKSSGEPATLFLNTVLNMAYCAYITKAETIRFQAFKGDDSCI	SAMN13528623	Ixodes uriae	insidiousMermaid	2019-12-10T21:01:59Z	-62.666	-64.8241
SRR10695015	u37845	1083.49	u37845	Serratus_palmid	37.1	1.3e-15	LNMDFSQFDASQSRATVALERAVLAKLGVEGPLMDMYFAIRCSWAARAGGLLAIDAESMKSSGEPATLFLNTVLNMAYCAYITKADAVRFQAFKGDDSCI	SAMN13567244	Ixodes uriae	insidiousMermaid	2019-12-15T23:00:31Z	-62.51	-64.49
SRR10695015	u21282	56.44	u37845	Serratus_palmid	37.1	1.3e-15	LNMDFSQFDASQSRATVALERAVLARLGVEGPLMDMYFDIRCSWCARAGGLLAIDAESMKSSGEPATLFLNTVLNMAYCAYITKAETIRFQAFKGDDSCI	SAMN13567244	Ixodes uriae	insidiousMermaid	2019-12-15T23:00:31Z	-62.51	-64.49
SRR10653887	u21282	39.83	u37845	Serratus_palmid	37.1	1.3e-15	LNMDFSQFDASQSRATVALERAVLARLGVEGPLMDMYFDIRCSWCARAGGLLAIDAESMKSSGEPATLFLNTVLNMAYCAYITKAETIRFQAFKGDDSCI	SAMN13528615	Ixodes uriae	insidiousMermaid	2019-12-10T21:07:53Z	-62.666	-64.8241
SRR10653879	u21282	52.63	u37845	Serratus_palmid	37.1	1.3e-15	LNMDFSQFDASQSRATVALERAVLARLGVEGPLMDMYFDIRCSWCARAGGLLAIDAESMKSSGEPATLFLNTVLNMAYCAYITKAETIRFQAFKGDDSCI	SAMN13528617	Ixodes uriae	insidiousMermaid	2019-12-10T21:02:33Z	-62.666	-64.8241
SRR10695016	u21282	234.67	u37845	Serratus_palmid	37.1	1.3e-15	LNMDFSQFDASQSRATVALERAVLARLGVEGPLMDMYFDIRCSWCARAGGLLAIDAESMKSSGEPATLFLNTVLNMAYCAYITKAETIRFQAFKGDDSCI	SAMN13567243	Ixodes uriae	insidiousMermaid	2019-12-15T23:02:42Z	-62.51	-64.49
SRR10653880	u21282	46.67	u37845	Serratus_palmid	37.1	1.3e-15	LNMDFSQFDASQSRATVALERAVLARLGVEGPLMDMYFDIRCSWCARAGGLLAIDAESMKSSGEPATLFLNTVLNMAYCAYITKAETIRFQAFKGDDSCI	SAMN13528616	Ixodes uriae	insidiousMermaid	2019-12-10T21:04:59Z	-62.666	-64.8241
SRR10653880	u21282	22.39	u37845	Serratus_palmid	37.1	1.3e-15	LNMDFSQFDASQSRATVALERAVLARLGVEGPLMDMYFDIRCSWCARAGGLLAIDAESMKSSGEPATLFLNTVLNMAYCAYITKAETIRFQAFKGDDSCI	SAMN13528616	Ixodes uriae	insidiousMermaid	2019-12-10T21:04:59Z	-62.666	-64.8241
SRR10653874	u37845	34.66	u37845	Serratus_palmid	37.1	1.3e-15	LNMDFSQFDASQSRATVALERAVLAKLGVEGPLMDMYFAIRCSWAARAGGLLAIDAESMKSSGEPATLFLNTVLNMAYCAYITKADAVRFQAFKGDDSCI	SAMN13528622	Ixodes uriae	insidiousMermaid	2019-12-10T21:04:27Z	-62.666	-64.8241
SRR10695017	u37845	2434.43	u37845	Serratus_palmid	37.1	1.3e-15	LNMDFSQFDASQSRATVALERAVLAKLGVEGPLMDMYFAIRCSWAARAGGLLAIDAESMKSSGEPATLFLNTVLNMAYCAYITKADAVRFQAFKGDDSCI	SAMN13567242	Ixodes uriae	insidiousMermaid	2019-12-15T23:02:07Z	-62.51	-64.49
SRR10653875	u21282	41.61	u37845	Serratus_palmid	37.1	1.3e-15	LNMDFSQFDASQSRATVALERAVLARLGVEGPLMDMYFDIRCSWCARAGGLLAIDAESMKSSGEPATLFLNTVLNMAYCAYITKAETIRFQAFKGDDSCI	SAMN13528621	Ixodes uriae	insidiousMermaid	2019-12-10T21:04:52Z	-62.666	-64.8241
SRR10653875	u37845	10.32	u37845	Serratus_palmid	37.1	1.3e-15	LNMDFSQFDASQSRATVALERAVLAKLGVEGPLMDMYFAIRCSWAARAGGLLAIDAESMKSSGEPATLFLNTVLNMAYCAYITKADAVRFQAFKGDDSCI	SAMN13528621	Ixodes uriae	insidiousMermaid	2019-12-10T21:04:52Z	-62.666	-64.8241
SRR10653876	u19058	114.38	u37845	Serratus_palmid	37.1	1.3e-15	LNMDFSQFDASQSRATVALERAVLAKLGVEGPLMDMYFAIRCSWAARAGGLLAIDAESMKSSGEPATLFLNTVLNMAYCAYITKADVVRFQAFKGDDSCI	SAMN13528620	Ixodes uriae	insidiousMermaid	2019-12-10T21:08:04Z	-62.666	-64.8241
SRR11679753	u109953	20.39	u125855	Serratus_palmid	37.1	1.3e-12	MVNDFSDFDSTQGGNSVWLEVLVMRYCGIPDELVDAYTHWKTHLRSDRIGPKKTSRDTGEPGTYFGNTIYSIAVTFARFGWEASRKGMWVFGGDDMAT	SAMN14511440	soil metagenome	adrenalChoice	2020-05-05T10:17:17Z	-72.1899	42.5315
SRR11679753	u125855	8.77	u125855	Serratus_palmid	37.1	1.3e-12	MVNDFSDFDSTQGGNSVWLEVLVMRYCGIPDELVDAYTHWKTHLRSDRIGPKKTSRDTGEPGTYFGNTVYSIAVTFARFGWEASRKGMWVFGGDDMAT	SAMN14511440	soil metagenome	adrenalChoice	2020-05-05T10:17:17Z	-72.1899	42.5315
SRR11679818	u109953	131.07	u125855	Serratus_palmid	37.1	1.3e-12	MVNDFSDFDSTQGGNSVWLEVLVMRYCGIPDELVDAYTHWKTHLRSDRIGPKKTSRDTGEPGTYFGNTIYSIAVTFARFGWEASRKGMWVFGGDDMAT	SAMN14511355	soil metagenome	adrenalChoice	2020-05-05T12:08:03Z	-72.1899	42.5315
SRR11679818	u125855	60.25	u125855	Serratus_palmid	37.1	1.3e-12	MVNDFSDFDSTQGGNSVWLEVLVMRYCGIPDELVDAYTHWKTHLRSDRIGPKKTSRDTGEPGTYFGNTVYSIAVTFARFGWEASRKGMWVFGGDDMAT	SAMN14511355	soil metagenome	adrenalChoice	2020-05-05T12:08:03Z	-72.1899	42.5315
SRR9596405	u209018	18.93	u209018	Serratus_palmid	37.1	2.7e-12	AITDAVMFDANQDDFTQRIEKAHLRKLGMTEIAIELYYSFREKYKLISDTASGTVEYKKTSGEPGTLLNNTTIAGTFMNFFFRGSGPMALAMKGDDGFK	SAMN12139412	Triticum aestivum	caesuralToluene	2019-06-26T08:41:04Z	-7.6807	40.435
SRR8532585	u151860	2.66	u151860	Serratus_palmid	37.1	3.4e-12	FANDFSAYDQSQDQVVLGFELLFLRFFNIPEALIKEYERIKLSTRAFVGHLATMRFTGEWSTLLFNTLMNMAYMNWKYRIPKGMPCCFAGDDSAF	SAMN10865882	soil metagenome	blazingHepatoma	2019-02-05T13:43:26Z	-116.255	33.305
SRR7977580	u212416	1.46	u212416	Serratus_palmid	37.1	1.9e-11	TSNDFSEFDQSQTGDALSLEMVMMDAYHIPEPLRDYYFSLKTHLRCSLGPLATMRHTGEGPTWFFNTMFNCAVTGLRYGPCADKARCFAGDDSSI	SAMN10216098	Morella rubra	unbowedPlacation	2018-10-08T11:34:14Z	NA	NA
SRR7153030	u287816	4.14	u287816	Serratus_palmid	37.1	3.6e-09	LENDWTEFDSSQNNLTRYILAEALMAVGIPEELLENFLKHLKKRRVCTEALSFFVNDKKDSGAPHTLVDNCLFNMAVLNDIIENARLIYIKGDDSAA	SAMN07125089	peat metagenome	frayedVanity	2018-05-11T11:15:49Z	19.0467	68.3533
SRR8173984	u101581	3.04	u287816	Serratus_palmid	37.1	3.6e-09	LENDWTEFDSSQNNLTRYILAEALMAVGIPQELLENFLRHLKKRRVCTEALSFFVNDKKDSGAPHTLVDNCLFNMAILNDIIENARLIYIKGDDSAA	SAMN10364738	aquatic metagenome	frayedVanity	2018-11-08T06:35:05Z	16.667	57.4218
SRR8173984	u101581	3.71	u287816	Serratus_palmid	37.1	3.6e-09	LENDWTEFDSSQNNLTRYILAEALMAVGIPQELLENFLRHLKKRRVCTEALSFFVNDKKDSGAPHTLVDNCLFNMAILNDIIENARLIYIKGDDSAA	SAMN10364738	aquatic metagenome	frayedVanity	2018-11-08T06:35:05Z	16.667	57.4218
SRR12063542	u110299	22.26	u110299	Serratus_palmid	37.1	6.5e-07	VQSDFSQFDSTQHERCLRLINRLMRLCGMPEEVVKLMDLDMESIKVTHRKGFKYLCKNLRLSGRSETLLGNTMLTLMTFLHCCGPNLCAILVKGDDVLL	SAMN15332895	freshwater metagenome	skintightVerger	2020-06-22T00:00:25Z	13.6637	53.3935
SRR12063616	u110299	10.3	u110299	Serratus_palmid	37.1	6.5e-07	VQSDFSQFDSTQHERCLRLINRLMRLCGMPEEVVKLMDLDMESIKVTHRKGFKYLCKNLRLSGRSETLLGNTMLTLMTFLHCCGPNLCAILVKGDDVLL	SAMN15332857	freshwater metagenome	skintightVerger	2020-06-21T23:47:15Z	13.6637	53.3935
SRR7830069	u60030	1.02	u60030	Serratus_palmid	37	4.2e-17	LEVDISKYDKSQSEVVLTFECNLMRKFGVPEYWVTLWWNAHCQTTLSDKNAQVSCSVEFQRKSGDASTFFGNTVFLMALLASLYDLNKVDFACFAGDDSII	SAMN10052910	Drosophila pseudoobscura	cardinalBanjo	2018-09-14T13:40:50Z	NA	NA
SRR7829998	u60030	2.52	u60030	Serratus_palmid	37	4.2e-17	LEVDISKYDKSQSEVVLTFECNLMRKFGVPEYWVTLWWNAHCQTTLSDKNAQVSCSVEFQRKSGDASTFFGNTVFLMALLASLYDLNKVDFACFAGDDSII	SAMN10052898	Drosophila pseudoobscura	cardinalBanjo	2018-09-14T13:40:17Z	NA	NA
SRR7830066	u60030	1.81	u60030	Serratus_palmid	37	4.2e-17	LEVDISKYDKSQSEVVLTFECNLMRKFGVPEYWVTLWWNAHCQTTLSDKNAQVSCSVEFQRKSGDASTFFGNTVFLMALLASLYDLNKVDFACFAGDDSII	SAMN10052915	Drosophila pseudoobscura	cardinalBanjo	2018-09-14T13:41:13Z	NA	NA
SRR7830024	u60030	1.54	u60030	Serratus_palmid	37	4.2e-17	LEVDISKYDKSQSEVVLTFECNLMRKFGVPEYWVTLWWNAHCQTTLSDKNAQVSCSVEFQRKSGDASTFFGNTVFLMALLASLYDLNKVDFACFAGDDSII	SAMN10052943	Drosophila pseudoobscura	cardinalBanjo	2018-09-14T13:41:14Z	NA	NA
SRR7830076	u60030	2.7	u60030	Serratus_palmid	37	4.2e-17	LEVDISKYDKSQSEVVLTFECNLMRKFGVPEYWVTLWWNAHCQTTLSDKNAQVSCSVEFQRKSGDASTFFGNTVFLMALLASLYDLNKVDFACFAGDDSII	SAMN10052900	Drosophila pseudoobscura	cardinalBanjo	2018-09-14T13:40:17Z	NA	NA
SRR7830065	u60030	1.12	u60030	Serratus_palmid	37	4.2e-17	LEVDISKYDKSQSEVVLTFECNLMRKFGVPEYWVTLWWNAHCQTTLSDKNAQVSCSVEFQRKSGDASTFFGNTVFLMALLASLYDLNKVDFACFAGDDSII	SAMN10052914	Drosophila pseudoobscura	cardinalBanjo	2018-09-14T13:40:27Z	NA	NA
SRR2006804	u60030	231.52	u60030	Serratus_palmid	37	4.2e-17	LEVDISKYDKSQSEVVLTFECNLMRKFGVPEYWVTLWWNAHCQTTLSDKNAQVSCSVEFQRKSGDASTFFGNTVFLMALLASLYDLNKVDFACFAGDDSII	SAMN03570613	Rhabdoviridae	cardinalBanjo	2015-05-08T15:42:37Z	35.1665	0.31803
SRR7830014	u198181	1.12	u60030	Serratus_palmid	37	4.2e-17	LEVDISKYDKSQSEVVLTFECNLMRKFGVPEYWVTLWWNAHFQTTLSDKNAQVSCSVEFQRKSGDASTFFGNTVFLMALLASLYDLNKVDFACFAGDDSII	SAMN10052950	Drosophila pseudoobscura	cardinalBanjo	2018-09-14T13:40:51Z	NA	NA
SRR7830075	u60030	7.41	u60030	Serratus_palmid	37	4.2e-17	LEVDISKYDKSQSEVVLTFECNLMRKFGVPEYWVTLWWNAHCQTTLSDKNAQVSCSVEFQRKSGDASTFFGNTVFLMALLASLYDLNKVDFACFAGDDSII	SAMN10052901	Drosophila pseudoobscura	cardinalBanjo	2018-09-14T13:42:19Z	NA	NA
SRR1821943	u174338	3.27	u174338	Serratus_palmid	37	7.7e-15	LEVDISKYDKSQWESTLRFECCIMRRFGVPDYFVSLWHDVHMRLYLWDRKNGVKLKVLYQRKSGDASTFLGNTVFLMAVLAVIFDLSGVALAMFAGDDSVV	SAMN03341980	Melanoliarus placitus	epizoicResale	2015-02-27T16:08:27Z	-87.8332	40.0906
SRR7507856	u18938	4.69	u20442	Serratus_palmid	37	1.1e-14	CNCDFSEMDVSHTNSMLELELELFGLLGVNQKIIQFYSSMRSKWCNLYQCKEGISMLHGEYMQHSGQPLTICGNTLLNMAVLGYAYRIDNMLYAAFKGDDSTI	SAMN07484312	Halichondria panicea	cranniedCloseup	2018-07-12T12:38:21Z	-4.18127	56.84
SRR7507853	u20442	146.89	u20442	Serratus_palmid	37	1.1e-14	CNCDFSEMDVSHTKSMLELELELFGLLGVNAKIINFYSSMRTKWCNLYQCREGITMLHGEYMQHSGQPLTICGNTLLNMAVLGYAYRIENMLYASFKGDDSTI	SAMN07484311	Halichondria panicea	cranniedCloseup	2018-07-12T12:12:18Z	-4.18127	56.84
SRR7507853	u18938	4.6	u20442	Serratus_palmid	37	1.1e-14	CNCDFSEMDVSHTNSMLELELELFGLLGVNQKIIQFYSSMRSKWCNLYQCKEGISMLHGEYMQHSGQPLTICGNTLLNMAVLGYAYRIDNMLYAAFKGDDSTI	SAMN07484311	Halichondria panicea	cranniedCloseup	2018-07-12T12:12:18Z	-4.18127	56.84
ERR3661015	u18938	222.77	u20442	Serratus_palmid	37	1.1e-14	CNCDFSEMDVSHTNSMLELELELFGLLGVNQKIIQFYSSMRSKWCNLYQCKEGISMLHGEYMQHSGQPLTICGNTLLNMAVLGYAYRIDNMLYAAFKGDDSTI	SAMEA6223438	metagenome	cranniedCloseup	2019-11-19T18:55:00Z	2.55054	46.5594
ERR3661014	u18938	687.47	u20442	Serratus_palmid	37	1.1e-14	CNCDFSEMDVSHTNSMLELELELFGLLGVNQKIIQFYSSMRSKWCNLYQCKEGISMLHGEYMQHSGQPLTICGNTLLNMAVLGYAYRIDNMLYAAFKGDDSTI	SAMEA6223437	metagenome	cranniedCloseup	2021-11-01T21:47:53Z	2.55054	46.5594
ERR3660993	u18938	224.61	u20442	Serratus_palmid	37	1.1e-14	CNCDFSEMDVSHTNSMLELELELFGLLGVNQKIIQFYSSMRSKWCNLYQCKEGISMLHGEYMQHSGQPLTICGNTLLNMAVLGYAYRIDNMLYAAFKGDDSTI	SAMEA6223416	metagenome	cranniedCloseup	2019-11-19T14:57:00Z	2.55054	46.5594
ERR3660997	u18938	268.72	u20442	Serratus_palmid	37	1.1e-14	CNCDFSEMDVSHTNSMLELELELFGLLGVNQKIIQFYSSMRSKWCNLYQCKEGISMLHGEYMQHSGQPLTICGNTLLNMAVLGYAYRIDNMLYAAFKGDDSTI	SAMEA6223420	metagenome	cranniedCloseup	2021-11-01T21:34:13Z	2.55054	46.5594
ERR3661007	u18938	618.81	u20442	Serratus_palmid	37	1.1e-14	CNCDFSEMDVSHTNSMLELELELFGLLGVNQKIIQFYSSMRSKWCNLYQCKEGISMLHGEYMQHSGQPLTICGNTLLNMAVLGYAYRIDNMLYAAFKGDDSTI	SAMEA6223430	metagenome	cranniedCloseup	2019-11-22T17:00:23Z	2.55054	46.5594
ERR3661005	u18938	846.11	u20442	Serratus_palmid	37	1.1e-14	CNCDFSEMDVSHTNSMLELELELFGLLGVNQKIIQFYSSMRSKWCNLYQCKEGISMLHGEYMQHSGQPLTICGNTLLNMAVLGYAYRIDNMLYAAFKGDDSTI	SAMEA6223428	metagenome	cranniedCloseup	2019-11-22T17:06:15Z	2.55054	46.5594
ERR3660999	u18938	300.47	u20442	Serratus_palmid	37	1.1e-14	CNCDFSEMDVSHTNSMLELELELFGLLGVNQKIIQFYSSMRSKWCNLYQCKEGISMLHGEYMQHSGQPLTICGNTLLNMAVLGYAYRIDNMLYAAFKGDDSTI	SAMEA6223422	metagenome	cranniedCloseup	2021-11-01T21:16:58Z	2.55054	46.5594
ERR3661019	u18938	479.85	u20442	Serratus_palmid	37	1.1e-14	CNCDFSEMDVSHTNSMLELELELFGLLGVNQKIIQFYSSMRSKWCNLYQCKEGISMLHGEYMQHSGQPLTICGNTLLNMAVLGYAYRIDNMLYAAFKGDDSTI	SAMEA6223442	metagenome	cranniedCloseup	2021-11-01T21:53:01Z	2.55054	46.5594
ERR3661008	u18938	272	u20442	Serratus_palmid	37	1.1e-14	CNCDFSEMDVSHTNSMLELELELFGLLGVNQKIIQFYSSMRSKWCNLYQCKEGISMLHGEYMQHSGQPLTICGNTLLNMAVLGYAYRIDNMLYAAFKGDDSTI	SAMEA6223431	metagenome	cranniedCloseup	2021-11-01T19:26:43Z	2.55054	46.5594
ERR3661012	u18938	935.2	u20442	Serratus_palmid	37	1.1e-14	CNCDFSEMDVSHTNSMLELELELFGLLGVNQKIIQFYSSMRSKWCNLYQCKEGISMLHGEYMQHSGQPLTICGNTLLNMAVLGYAYRIDNMLYAAFKGDDSTI	SAMEA6223435	metagenome	cranniedCloseup	2021-11-01T21:51:17Z	2.55054	46.5594
ERR3661011	u18938	132.45	u20442	Serratus_palmid	37	1.1e-14	CNCDFSEMDVSHTNSMLELELELFGLLGVNQKIIQFYSSMRSKWCNLYQCKEGISMLHGEYMQHSGQPLTICGNTLLNMAVLGYAYRIDNMLYAAFKGDDSTI	SAMEA6223434	metagenome	cranniedCloseup	2021-11-01T22:13:20Z	2.55054	46.5594
ERR3661010	u18938	493.96	u20442	Serratus_palmid	37	1.1e-14	CNCDFSEMDVSHTNSMLELELELFGLLGVNQKIIQFYSSMRSKWCNLYQCKEGISMLHGEYMQHSGQPLTICGNTLLNMAVLGYAYRIDNMLYAAFKGDDSTI	SAMEA6223433	metagenome	cranniedCloseup	2019-11-19T18:57:49Z	2.55054	46.5594
ERR3661006	u18938	1955.22	u20442	Serratus_palmid	37	1.1e-14	CNCDFSEMDVSHTNSMLELELELFGLLGVNQKIIQFYSSMRSKWCNLYQCKEGISMLHGEYMQHSGQPLTICGNTLLNMAVLGYAYRIDNMLYAAFKGDDSTI	SAMEA6223429	metagenome	cranniedCloseup	2021-11-01T19:45:17Z	2.55054	46.5594
ERR3660995	u18938	588.7	u20442	Serratus_palmid	37	1.1e-14	CNCDFSEMDVSHTNSMLELELELFGLLGVNQKIIQFYSSMRSKWCNLYQCKEGISMLHGEYMQHSGQPLTICGNTLLNMAVLGYAYRIDNMLYAAFKGDDSTI	SAMEA6223418	metagenome	cranniedCloseup	2021-11-01T19:46:24Z	2.55054	46.5594
ERR3661017	u18938	192.81	u20442	Serratus_palmid	37	1.1e-14	CNCDFSEMDVSHTNSMLELELELFGLLGVNQKIIQFYSSMRSKWCNLYQCKEGISMLHGEYMQHSGQPLTICGNTLLNMAVLGYAYRIDNMLYAAFKGDDSTI	SAMEA6223440	metagenome	cranniedCloseup	2021-11-01T21:46:36Z	2.55054	46.5594
ERR3661020	u18938	433.64	u20442	Serratus_palmid	37	1.1e-14	CNCDFSEMDVSHTNSMLELELELFGLLGVNQKIIQFYSSMRSKWCNLYQCKEGISMLHGEYMQHSGQPLTICGNTLLNMAVLGYAYRIDNMLYAAFKGDDSTI	SAMEA6223443	metagenome	cranniedCloseup	2021-11-01T19:38:24Z	2.55054	46.5594
ERR3661021	u18938	721.41	u20442	Serratus_palmid	37	1.1e-14	CNCDFSEMDVSHTNSMLELELELFGLLGVNQKIIQFYSSMRSKWCNLYQCKEGISMLHGEYMQHSGQPLTICGNTLLNMAVLGYAYRIDNMLYAAFKGDDSTI	SAMEA6223444	metagenome	cranniedCloseup	2021-11-01T20:07:24Z	2.55054	46.5594
ERR3660998	u18938	487.55	u20442	Serratus_palmid	37	1.1e-14	CNCDFSEMDVSHTNSMLELELELFGLLGVNQKIIQFYSSMRSKWCNLYQCKEGISMLHGEYMQHSGQPLTICGNTLLNMAVLGYAYRIDNMLYAAFKGDDSTI	SAMEA6223421	metagenome	cranniedCloseup	2019-11-19T15:01:37Z	2.55054	46.5594
ERR3661004	u18938	287.81	u20442	Serratus_palmid	37	1.1e-14	CNCDFSEMDVSHTNSMLELELELFGLLGVNQKIIQFYSSMRSKWCNLYQCKEGISMLHGEYMQHSGQPLTICGNTLLNMAVLGYAYRIDNMLYAAFKGDDSTI	SAMEA6223427	metagenome	cranniedCloseup	2021-11-01T22:04:59Z	2.55054	46.5594
ERR3661003	u18938	745.14	u20442	Serratus_palmid	37	1.1e-14	CNCDFSEMDVSHTNSMLELELELFGLLGVNQKIIQFYSSMRSKWCNLYQCKEGISMLHGEYMQHSGQPLTICGNTLLNMAVLGYAYRIDNMLYAAFKGDDSTI	SAMEA6223426	metagenome	cranniedCloseup	2021-11-01T22:00:05Z	2.55054	46.5594
ERR3661000	u18938	209.33	u20442	Serratus_palmid	37	1.1e-14	CNCDFSEMDVSHTNSMLELELELFGLLGVNQKIIQFYSSMRSKWCNLYQCKEGISMLHGEYMQHSGQPLTICGNTLLNMAVLGYAYRIDNMLYAAFKGDDSTI	SAMEA6223423	metagenome	cranniedCloseup	2021-11-01T21:38:54Z	2.55054	46.5594
ERR3660994	u18938	159.72	u20442	Serratus_palmid	37	1.1e-14	CNCDFSEMDVSHTNSMLELELELFGLLGVNQKIIQFYSSMRSKWCNLYQCKEGISMLHGEYMQHSGQPLTICGNTLLNMAVLGYAYRIDNMLYAAFKGDDSTI	SAMEA6223417	metagenome	cranniedCloseup	2021-11-01T22:24:36Z	2.55054	46.5594
ERR3661002	u18938	670.41	u20442	Serratus_palmid	37	1.1e-14	CNCDFSEMDVSHTNSMLELELELFGLLGVNQKIIQFYSSMRSKWCNLYQCKEGISMLHGEYMQHSGQPLTICGNTLLNMAVLGYAYRIDNMLYAAFKGDDSTI	SAMEA6223425	metagenome	cranniedCloseup	2019-11-19T19:01:06Z	2.55054	46.5594
ERR3661016	u18938	1443.26	u20442	Serratus_palmid	37	1.1e-14	CNCDFSEMDVSHTNSMLELELELFGLLGVNQKIIQFYSSMRSKWCNLYQCKEGISMLHGEYMQHSGQPLTICGNTLLNMAVLGYAYRIDNMLYAAFKGDDSTI	SAMEA6223439	metagenome	cranniedCloseup	2019-11-22T17:10:12Z	2.55054	46.5594
ERR3660996	u18938	882.03	u20442	Serratus_palmid	37	1.1e-14	CNCDFSEMDVSHTNSMLELELELFGLLGVNQKIIQFYSSMRSKWCNLYQCKEGISMLHGEYMQHSGQPLTICGNTLLNMAVLGYAYRIDNMLYAAFKGDDSTI	SAMEA6223419	metagenome	cranniedCloseup	2019-11-19T19:03:11Z	2.55054	46.5594
ERR3661018	u18938	728.7	u20442	Serratus_palmid	37	1.1e-14	CNCDFSEMDVSHTNSMLELELELFGLLGVNQKIIQFYSSMRSKWCNLYQCKEGISMLHGEYMQHSGQPLTICGNTLLNMAVLGYAYRIDNMLYAAFKGDDSTI	SAMEA6223441	metagenome	cranniedCloseup	2021-11-01T21:30:59Z	2.55054	46.5594
ERR3661001	u18938	58.46	u20442	Serratus_palmid	37	1.1e-14	CNCDFSEMDVSHTNSMLELELELFGLLGVNQKIIQFYSSMRSKWCNLYQCKEGISMLHGEYMQHSGQPLTICGNTLLNMAVLGYAYRIDNMLYAAFKGDDSTI	SAMEA6223424	metagenome	cranniedCloseup	2019-11-19T19:02:10Z	2.55054	46.5594
ERR3661009	u18938	197.29	u20442	Serratus_palmid	37	1.1e-14	CNCDFSEMDVSHTNSMLELELELFGLLGVNQKIIQFYSSMRSKWCNLYQCKEGISMLHGEYMQHSGQPLTICGNTLLNMAVLGYAYRIDNMLYAAFKGDDSTI	SAMEA6223432	metagenome	cranniedCloseup	2021-11-01T19:46:55Z	2.55054	46.5594
SRR7507856	u20442	223.64	u20442	Serratus_palmid	37	1.1e-14	CNCDFSEMDVSHTKSMLELELELFGLLGVNAKIINFYSSMRTKWCNLYQCREGITMLHGEYMQHSGQPLTICGNTLLNMAVLGYAYRIENMLYASFKGDDSTI	SAMN07484312	Halichondria panicea	cranniedCloseup	2018-07-12T12:38:21Z	-4.18127	56.84
SRR4021131	u137196	82.26	u137196	Serratus_palmid	37	3.5e-13	LEVDISKYDKSQALLVLLYECKLMRTFGVSEDYVQLWFNAHENTTLFDRVNQLKANISYQRKSGDASTFFFNTLFIMAVLAVIFDLDLLDFAAFAGDDSIL	SAMN05518305	soil metagenome	upperThroe	2016-08-11T21:22:58Z	-72.1899	42.5314
SRR12299344	u277630	3.88	u277630	Serratus_palmid	37	7e-13	LEIDISKYDKSQDLLALSFECALMRYLGVSPDVVQLWYNAHYYTELTDPFTSFKTFVPFQRKSGDASTFLFNTFFLMAVVAYIYPPRNLDMALFSGDDSLL	SAMN15569472	Centropogon nigricans	popularSexcapade	2020-07-22T17:49:11Z	-70.3108	-18.4795
SRR5645202	u143617	0.94	u143617	Serratus_palmid	37	1.7e-10	WCCDLSQQDTLKGLWTDLFMKRVYMMFGVPESICDIFAALHTDWTLRGTDFSANVKDKFHSGEADTLAANTIMNMGVVGMSFNFDYIIAACFQGDDSAV	SAMN07174871	viral metagenome	wheatenPiaster	2017-06-05T13:11:20Z	147.63	-18.83
