# Supplementary material for: Ancient evolutionary origins of hepatitis E virus in rodents
Source: Proc Natl Acad Sci U S A. 2024 Dec 9;121(51):e2413665121. doi: 10.1073/pnas.2413665121 (PMC11665899; doi:10.1073/pnas.2413665121)
Supplement: Supplementary file 3 — Dataset S02 (XLSX) [file pnas.2413665121.sd02.xlsx]

## Sheet: DatasetS2_published
Accession	Organism_Name	SRA_Accession	Submitters	Organization	Org_location	Release_Date	Isolate	Species	Genus_hepE	Family	Molecule_type	Length	Sequence_Type	Nuc_Completeness	Genotype	Segment	Publications	Geo_Location	Country	USA	Host	genus	order	family	subfamily	Isolation_Source	Collection_Date	BioSample	BioProject	GenBank_Title
MG020022.1	Rocahepevirus ratti	NA	Wang,B., Li,W., Zhou,J.H., Li,B., Zhang,W., Yang,W.H., Pan,H., Wang,L.X., Bock,C.T., Shi,Z.L., Zhang,Y.Z., Yang,X.L., Yang,X.-L., Zhang,Y.-Z., Shi,Z.-L.	Robert Koch Institute, Infectious Diseases	Germany	2018-03-26	RdHEVAc14/LiJiang/2015	Rocahepevirus ratti	Rocahepevirus	Hepeviridae	ssRNA(+)	6982	GenBank	complete	NA	NA	1	China	China	NA	Apodemus chevrieri	Apodemus	RODENTIA	MURIDAE	MURINAE	liver, abdominal cavity	2015	NA	NA	Rocahepevirus ratti isolate RdHEVAc14/LiJiang/2015, complete genome
MG020023.1	Rocahepevirus ratti	NA	Wang,B., Li,W., Zhou,J.H., Li,B., Zhang,W., Yang,W.H., Pan,H., Wang,L.X., Bock,C.T., Shi,Z.L., Zhang,Y.Z., Yang,X.L., Yang,X.-L., Zhang,Y.-Z., Shi,Z.-L.	Robert Koch Institute, Infectious Diseases	Germany	2018-03-26	RdHEVAc86/LiJiang/2015	Rocahepevirus ratti	Rocahepevirus	Hepeviridae	ssRNA(+)	6980	GenBank	complete	NA	NA	1	China	China	NA	Apodemus chevrieri	Apodemus	RODENTIA	MURIDAE	MURINAE	liver, abdominal cavity	2015	NA	NA	Rocahepevirus ratti isolate RdHEVAc86/LiJiang/2015, complete genome
PP533464.1	Orthohepevirus sp.	NA	Wang,B., Li,F.-L., Yang,X.-L., Zhang,Y.-Z.	Virginia Tech, Biomedical Sciences and Pathobiology	USA	2024-03-31	AcDQ34	Orthohepevirus sp.	Orthohepevirus	Hepeviridae	ssRNA(+)	6955	GenBank	partial	NA	NA	NA	China	China	NA	Apodemus chevrieri	Apodemus	RODENTIA	MURIDAE	MURINAE	liver, abdominal cavity	2018	NA	NA	Orthohepevirus sp. isolate AcDQ34 polyprotein, phosphoprotein, and capsid protein genes, complete cds
MG019981.1	Rocahepevirus ratti	NA	Wang,B., Li,W., Zhou,J.H., Li,B., Zhang,W., Yang,W.H., Pan,H., Wang,L.X., Bock,C.T., Shi,Z.L., Zhang,Y.Z., Yang,X.L., Yang,X.-L., Zhang,Y.-Z., Shi,Z.-L.	Robert Koch Institute, Infectious Diseases	Germany	2018-03-26	RdHEVAc18/LiJiang/2015	Rocahepevirus ratti	Rocahepevirus	Hepeviridae	ssRNA(+)	291	GenBank	partial	NA	NA	1	China	China	NA	Apodemus chevrieri	Apodemus	RODENTIA	MURIDAE	MURINAE	liver, abdominal cavity	2015	NA	NA	Rocahepevirus ratti isolate RdHEVAc18/LiJiang/2015 nonstructural protein gene, partial cds
MG019982.1	Rocahepevirus ratti	NA	Wang,B., Li,W., Zhou,J.H., Li,B., Zhang,W., Yang,W.H., Pan,H., Wang,L.X., Bock,C.T., Shi,Z.L., Zhang,Y.Z., Yang,X.L., Yang,X.-L., Zhang,Y.-Z., Shi,Z.-L.	Robert Koch Institute, Infectious Diseases	Germany	2018-03-26	RdHEVAc59/LiJiang/2013	Rocahepevirus ratti	Rocahepevirus	Hepeviridae	ssRNA(+)	291	GenBank	partial	NA	NA	1	China	China	NA	Apodemus chevrieri	Apodemus	RODENTIA	MURIDAE	MURINAE	liver, abdominal cavity	2013	NA	NA	Rocahepevirus ratti isolate RdHEVAc59/LiJiang/2013 nonstructural protein gene, partial cds
MG019983.1	Rocahepevirus ratti	NA	Wang,B., Li,W., Zhou,J.H., Li,B., Zhang,W., Yang,W.H., Pan,H., Wang,L.X., Bock,C.T., Shi,Z.L., Zhang,Y.Z., Yang,X.L., Yang,X.-L., Zhang,Y.-Z., Shi,Z.-L.	Robert Koch Institute, Infectious Diseases	Germany	2018-03-26	RdHEVAc17/LiJiang/2014	Rocahepevirus ratti	Rocahepevirus	Hepeviridae	ssRNA(+)	291	GenBank	partial	NA	NA	1	China	China	NA	Apodemus chevrieri	Apodemus	RODENTIA	MURIDAE	MURINAE	liver, abdominal cavity	2014	NA	NA	Rocahepevirus ratti isolate RdHEVAc17/LiJiang/2014 nonstructural protein gene, partial cds
MG019980.1	Rocahepevirus ratti	NA	Wang,B., Li,W., Zhou,J.H., Li,B., Zhang,W., Yang,W.H., Pan,H., Wang,L.X., Bock,C.T., Shi,Z.L., Zhang,Y.Z., Yang,X.L., Yang,X.-L., Zhang,Y.-Z., Shi,Z.-L.	Robert Koch Institute, Infectious Diseases	Germany	2018-03-26	RdHEVAc13/LiJiang/2014	Rocahepevirus ratti	Rocahepevirus	Hepeviridae	ssRNA(+)	291	GenBank	partial	NA	NA	1	China	China	NA	Apodemus chevrieri	Apodemus	RODENTIA	MURIDAE	MURINAE	liver, abdominal cavity	2014	NA	NA	Rocahepevirus ratti isolate RdHEVAc13/LiJiang/2014 nonstructural protein gene, partial cds
MG019985.1	Rocahepevirus ratti	NA	Wang,B., Li,W., Zhou,J.H., Li,B., Zhang,W., Yang,W.H., Pan,H., Wang,L.X., Bock,C.T., Shi,Z.L., Zhang,Y.Z., Yang,X.L., Yang,X.-L., Zhang,Y.-Z., Shi,Z.-L.	Robert Koch Institute, Infectious Diseases	Germany	2018-03-26	RdHEVAc31/LiJiang/2014	Rocahepevirus ratti	Rocahepevirus	Hepeviridae	ssRNA(+)	291	GenBank	partial	NA	NA	1	China	China	NA	Apodemus chevrieri	Apodemus	RODENTIA	MURIDAE	MURINAE	liver, abdominal cavity	2014	NA	NA	Rocahepevirus ratti isolate RdHEVAc31/LiJiang/2014 nonstructural protein gene, partial cds
MG019986.1	Rocahepevirus ratti	NA	Wang,B., Li,W., Zhou,J.H., Li,B., Zhang,W., Yang,W.H., Pan,H., Wang,L.X., Bock,C.T., Shi,Z.L., Zhang,Y.Z., Yang,X.L., Yang,X.-L., Zhang,Y.-Z., Shi,Z.-L.	Robert Koch Institute, Infectious Diseases	Germany	2018-03-26	RdHEVAc57/LiJiang/2014	Rocahepevirus ratti	Rocahepevirus	Hepeviridae	ssRNA(+)	291	GenBank	partial	NA	NA	1	China	China	NA	Apodemus chevrieri	Apodemus	RODENTIA	MURIDAE	MURINAE	liver, abdominal cavity	2014	NA	NA	Rocahepevirus ratti isolate RdHEVAc57/LiJiang/2014 nonstructural protein gene, partial cds
MG019987.1	Rocahepevirus ratti	NA	Wang,B., Li,W., Zhou,J.H., Li,B., Zhang,W., Yang,W.H., Pan,H., Wang,L.X., Bock,C.T., Shi,Z.L., Zhang,Y.Z., Yang,X.L., Yang,X.-L., Zhang,Y.-Z., Shi,Z.-L.	Robert Koch Institute, Infectious Diseases	Germany	2018-03-26	RdHEVAc94/LiJiang/2014	Rocahepevirus ratti	Rocahepevirus	Hepeviridae	ssRNA(+)	291	GenBank	partial	NA	NA	1	China	China	NA	Apodemus chevrieri	Apodemus	RODENTIA	MURIDAE	MURINAE	liver, abdominal cavity	2014	NA	NA	Rocahepevirus ratti isolate RdHEVAc94/LiJiang/2014 nonstructural protein gene, partial cds
MG019988.1	Rocahepevirus ratti	NA	Wang,B., Li,W., Zhou,J.H., Li,B., Zhang,W., Yang,W.H., Pan,H., Wang,L.X., Bock,C.T., Shi,Z.L., Zhang,Y.Z., Yang,X.L., Yang,X.-L., Zhang,Y.-Z., Shi,Z.-L.	Robert Koch Institute, Infectious Diseases	Germany	2018-03-26	RdHEVAc75/LiJiang/2015	Rocahepevirus ratti	Rocahepevirus	Hepeviridae	ssRNA(+)	291	GenBank	partial	NA	NA	1	China	China	NA	Apodemus chevrieri	Apodemus	RODENTIA	MURIDAE	MURINAE	liver, abdominal cavity	2015	NA	NA	Rocahepevirus ratti isolate RdHEVAc75/LiJiang/2015 nonstructural protein gene, partial cds
MG019989.1	Rocahepevirus ratti	NA	Wang,B., Li,W., Zhou,J.H., Li,B., Zhang,W., Yang,W.H., Pan,H., Wang,L.X., Bock,C.T., Shi,Z.L., Zhang,Y.Z., Yang,X.L., Yang,X.-L., Zhang,Y.-Z., Shi,Z.-L.	Robert Koch Institute, Infectious Diseases	Germany	2018-03-26	RdHEVAc39/LiJiang/2014	Rocahepevirus ratti	Rocahepevirus	Hepeviridae	ssRNA(+)	291	GenBank	partial	NA	NA	1	China	China	NA	Apodemus chevrieri	Apodemus	RODENTIA	MURIDAE	MURINAE	liver, abdominal cavity	2014	NA	NA	Rocahepevirus ratti isolate RdHEVAc39/LiJiang/2014 nonstructural protein gene, partial cds
MG019990.1	Rocahepevirus ratti	NA	Wang,B., Li,W., Zhou,J.H., Li,B., Zhang,W., Yang,W.H., Pan,H., Wang,L.X., Bock,C.T., Shi,Z.L., Zhang,Y.Z., Yang,X.L., Yang,X.-L., Zhang,Y.-Z., Shi,Z.-L.	Robert Koch Institute, Infectious Diseases	Germany	2018-03-26	RdHEVAc53/LiJiang/2014	Rocahepevirus ratti	Rocahepevirus	Hepeviridae	ssRNA(+)	291	GenBank	partial	NA	NA	1	China	China	NA	Apodemus chevrieri	Apodemus	RODENTIA	MURIDAE	MURINAE	liver, abdominal cavity	2014	NA	NA	Rocahepevirus ratti isolate RdHEVAc53/LiJiang/2014 nonstructural protein gene, partial cds
MG019991.1	Rocahepevirus ratti	NA	Wang,B., Li,W., Zhou,J.H., Li,B., Zhang,W., Yang,W.H., Pan,H., Wang,L.X., Bock,C.T., Shi,Z.L., Zhang,Y.Z., Yang,X.L., Yang,X.-L., Zhang,Y.-Z., Shi,Z.-L.	Robert Koch Institute, Infectious Diseases	Germany	2018-03-26	RdHEVAc71/LiJiang/2014	Rocahepevirus ratti	Rocahepevirus	Hepeviridae	ssRNA(+)	291	GenBank	partial	NA	NA	1	China	China	NA	Apodemus chevrieri	Apodemus	RODENTIA	MURIDAE	MURINAE	liver, abdominal cavity	2014	NA	NA	Rocahepevirus ratti isolate RdHEVAc71/LiJiang/2014 nonstructural protein gene, partial cds
MG019992.1	Rocahepevirus ratti	NA	Wang,B., Li,W., Zhou,J.H., Li,B., Zhang,W., Yang,W.H., Pan,H., Wang,L.X., Bock,C.T., Shi,Z.L., Zhang,Y.Z., Yang,X.L., Yang,X.-L., Zhang,Y.-Z., Shi,Z.-L.	Robert Koch Institute, Infectious Diseases	Germany	2018-03-26	RdHEVAc79/LiJiang/2014	Rocahepevirus ratti	Rocahepevirus	Hepeviridae	ssRNA(+)	291	GenBank	partial	NA	NA	1	China	China	NA	Apodemus chevrieri	Apodemus	RODENTIA	MURIDAE	MURINAE	liver, abdominal cavity	2014	NA	NA	Rocahepevirus ratti isolate RdHEVAc79/LiJiang/2014 nonstructural protein gene, partial cds
MG019993.1	Rocahepevirus ratti	NA	Wang,B., Li,W., Zhou,J.H., Li,B., Zhang,W., Yang,W.H., Pan,H., Wang,L.X., Bock,C.T., Shi,Z.L., Zhang,Y.Z., Yang,X.L., Yang,X.-L., Zhang,Y.-Z., Shi,Z.-L.	Robert Koch Institute, Infectious Diseases	Germany	2018-03-26	RdHEVAc40/LiJiang/2014	Rocahepevirus ratti	Rocahepevirus	Hepeviridae	ssRNA(+)	291	GenBank	partial	NA	NA	1	China	China	NA	Apodemus chevrieri	Apodemus	RODENTIA	MURIDAE	MURINAE	liver, abdominal cavity	2014	NA	NA	Rocahepevirus ratti isolate RdHEVAc40/LiJiang/2014 nonstructural protein gene, partial cds
MG019994.1	Rocahepevirus ratti	NA	Wang,B., Li,W., Zhou,J.H., Li,B., Zhang,W., Yang,W.H., Pan,H., Wang,L.X., Bock,C.T., Shi,Z.L., Zhang,Y.Z., Yang,X.L., Yang,X.-L., Zhang,Y.-Z., Shi,Z.-L.	Robert Koch Institute, Infectious Diseases	Germany	2018-03-26	RdHEVAc84/LiJiang/2014	Rocahepevirus ratti	Rocahepevirus	Hepeviridae	ssRNA(+)	291	GenBank	partial	NA	NA	1	China	China	NA	Apodemus chevrieri	Apodemus	RODENTIA	MURIDAE	MURINAE	liver, abdominal cavity	2014	NA	NA	Rocahepevirus ratti isolate RdHEVAc84/LiJiang/2014 nonstructural protein gene, partial cds
MG019995.1	Rocahepevirus ratti	NA	Wang,B., Li,W., Zhou,J.H., Li,B., Zhang,W., Yang,W.H., Pan,H., Wang,L.X., Bock,C.T., Shi,Z.L., Zhang,Y.Z., Yang,X.L., Yang,X.-L., Zhang,Y.-Z., Shi,Z.-L.	Robert Koch Institute, Infectious Diseases	Germany	2018-03-26	RdHEVAc93/LiJiang/2014	Rocahepevirus ratti	Rocahepevirus	Hepeviridae	ssRNA(+)	291	GenBank	partial	NA	NA	1	China	China	NA	Apodemus chevrieri	Apodemus	RODENTIA	MURIDAE	MURINAE	liver, abdominal cavity	2014	NA	NA	Rocahepevirus ratti isolate RdHEVAc93/LiJiang/2014 nonstructural protein gene, partial cds
MG019996.1	Rocahepevirus ratti	NA	Wang,B., Li,W., Zhou,J.H., Li,B., Zhang,W., Yang,W.H., Pan,H., Wang,L.X., Bock,C.T., Shi,Z.L., Zhang,Y.Z., Yang,X.L., Yang,X.-L., Zhang,Y.-Z., Shi,Z.-L.	Robert Koch Institute, Infectious Diseases	Germany	2018-03-26	RdHEVAc70/LiJiang/2015	Rocahepevirus ratti	Rocahepevirus	Hepeviridae	ssRNA(+)	291	GenBank	partial	NA	NA	1	China	China	NA	Apodemus chevrieri	Apodemus	RODENTIA	MURIDAE	MURINAE	liver, abdominal cavity	2015	NA	NA	Rocahepevirus ratti isolate RdHEVAc70/LiJiang/2015 nonstructural protein gene, partial cds
MG019984.1	Rocahepevirus ratti	NA	Wang,B., Li,W., Zhou,J.H., Li,B., Zhang,W., Yang,W.H., Pan,H., Wang,L.X., Bock,C.T., Shi,Z.L., Zhang,Y.Z., Yang,X.L., Yang,X.-L., Zhang,Y.-Z., Shi,Z.-L.	Robert Koch Institute, Infectious Diseases	Germany	2018-03-26	RdHEVAc20/LiJiang/2014	Rocahepevirus ratti	Rocahepevirus	Hepeviridae	ssRNA(+)	291	GenBank	partial	NA	NA	1	China	China	NA	Apodemus chevrieri	Apodemus	RODENTIA	MURIDAE	MURINAE	liver, abdominal cavity	2014	NA	NA	Rocahepevirus ratti isolate RdHEVAc20/LiJiang/2014 nonstructural protein gene, partial cds
MG019998.1	Rocahepevirus ratti	NA	Wang,B., Li,W., Zhou,J.H., Li,B., Zhang,W., Yang,W.H., Pan,H., Wang,L.X., Bock,C.T., Shi,Z.L., Zhang,Y.Z., Yang,X.L., Yang,X.-L., Zhang,Y.-Z., Shi,Z.-L.	Robert Koch Institute, Infectious Diseases	Germany	2018-03-26	RdHEVAc83/LiJiang/2014	Rocahepevirus ratti	Rocahepevirus	Hepeviridae	ssRNA(+)	291	GenBank	partial	NA	NA	1	China	China	NA	Apodemus chevrieri	Apodemus	RODENTIA	MURIDAE	MURINAE	liver, abdominal cavity	2014	NA	NA	Rocahepevirus ratti isolate RdHEVAc83/LiJiang/2014 nonstructural protein gene, partial cds
MG019999.1	Rocahepevirus ratti	NA	Wang,B., Li,W., Zhou,J.H., Li,B., Zhang,W., Yang,W.H., Pan,H., Wang,L.X., Bock,C.T., Shi,Z.L., Zhang,Y.Z., Yang,X.L., Yang,X.-L., Zhang,Y.-Z., Shi,Z.-L.	Robert Koch Institute, Infectious Diseases	Germany	2018-03-26	RdHEVAc77/LiJiang/2014	Rocahepevirus ratti	Rocahepevirus	Hepeviridae	ssRNA(+)	291	GenBank	partial	NA	NA	1	China	China	NA	Apodemus chevrieri	Apodemus	RODENTIA	MURIDAE	MURINAE	liver, abdominal cavity	2014	NA	NA	Rocahepevirus ratti isolate RdHEVAc77/LiJiang/2014 nonstructural protein gene, partial cds
MG020000.1	Rocahepevirus ratti	NA	Wang,B., Li,W., Zhou,J.H., Li,B., Zhang,W., Yang,W.H., Pan,H., Wang,L.X., Bock,C.T., Shi,Z.L., Zhang,Y.Z., Yang,X.L., Yang,X.-L., Zhang,Y.-Z., Shi,Z.-L.	Robert Koch Institute, Infectious Diseases	Germany	2018-03-26	RdHEVAc97/LiJiang/2014	Rocahepevirus ratti	Rocahepevirus	Hepeviridae	ssRNA(+)	291	GenBank	partial	NA	NA	1	China	China	NA	Apodemus chevrieri	Apodemus	RODENTIA	MURIDAE	MURINAE	liver, abdominal cavity	2014	NA	NA	Rocahepevirus ratti isolate RdHEVAc97/LiJiang/2014 nonstructural protein gene, partial cds
MG020001.1	Rocahepevirus ratti	NA	Wang,B., Li,W., Zhou,J.H., Li,B., Zhang,W., Yang,W.H., Pan,H., Wang,L.X., Bock,C.T., Shi,Z.L., Zhang,Y.Z., Yang,X.L., Yang,X.-L., Zhang,Y.-Z., Shi,Z.-L.	Robert Koch Institute, Infectious Diseases	Germany	2018-03-26	RdHEVAc89/LiJiang/2014	Rocahepevirus ratti	Rocahepevirus	Hepeviridae	ssRNA(+)	291	GenBank	partial	NA	NA	1	China	China	NA	Apodemus chevrieri	Apodemus	RODENTIA	MURIDAE	MURINAE	liver, abdominal cavity	2014	NA	NA	Rocahepevirus ratti isolate RdHEVAc89/LiJiang/2014 nonstructural protein gene, partial cds
MG020002.1	Rocahepevirus ratti	NA	Wang,B., Li,W., Zhou,J.H., Li,B., Zhang,W., Yang,W.H., Pan,H., Wang,L.X., Bock,C.T., Shi,Z.L., Zhang,Y.Z., Yang,X.L., Yang,X.-L., Zhang,Y.-Z., Shi,Z.-L.	Robert Koch Institute, Infectious Diseases	Germany	2018-03-26	RdHEVAc72/LiJiang/2014	Rocahepevirus ratti	Rocahepevirus	Hepeviridae	ssRNA(+)	291	GenBank	partial	NA	NA	1	China	China	NA	Apodemus chevrieri	Apodemus	RODENTIA	MURIDAE	MURINAE	liver, abdominal cavity	2014	NA	NA	Rocahepevirus ratti isolate RdHEVAc72/LiJiang/2014 nonstructural protein gene, partial cds
PP533457.1	Orthohepevirus sp.	NA	Wang,B., Li,F.-L., Yang,X.-L., Zhang,Y.-Z.	Virginia Tech, Biomedical Sciences and Pathobiology	USA	2024-03-31	AcYS245	Orthohepevirus sp.	Orthohepevirus	Hepeviridae	ssRNA(+)	6936	GenBank	partial	NA	NA	NA	China	China	NA	Apodemus chevrieri	Apodemus	RODENTIA	MURIDAE	MURINAE	liver, abdominal cavity	2018	NA	NA	Orthohepevirus sp. isolate AcYS245 polyprotein, phosphoprotein, and capsid protein genes, complete cds
MG019963.1	Rocahepevirus ratti	NA	Wang,B., Li,W., Zhou,J.H., Li,B., Zhang,W., Yang,W.H., Pan,H., Wang,L.X., Bock,C.T., Shi,Z.L., Zhang,Y.Z., Yang,X.L., Yang,X.-L., Zhang,Y.-Z., Shi,Z.-L.	Robert Koch Institute, Infectious Diseases	Germany	2018-03-26	RdHEVAc3/LiJiang/2014	Rocahepevirus ratti	Rocahepevirus	Hepeviridae	ssRNA(+)	291	GenBank	partial	NA	NA	1	China	China	NA	Apodemus chevrieri	Apodemus	RODENTIA	MURIDAE	MURINAE	liver, abdominal cavity	2014	NA	NA	Rocahepevirus ratti isolate RdHEVAc3/LiJiang/2014 nonstructural protein gene, partial cds
MG019964.1	Rocahepevirus ratti	NA	Wang,B., Li,W., Zhou,J.H., Li,B., Zhang,W., Yang,W.H., Pan,H., Wang,L.X., Bock,C.T., Shi,Z.L., Zhang,Y.Z., Yang,X.L., Yang,X.-L., Zhang,Y.-Z., Shi,Z.-L.	Robert Koch Institute, Infectious Diseases	Germany	2018-03-26	RdHEVAc4/LiJiang/2014	Rocahepevirus ratti	Rocahepevirus	Hepeviridae	ssRNA(+)	291	GenBank	partial	NA	NA	1	China	China	NA	Apodemus chevrieri	Apodemus	RODENTIA	MURIDAE	MURINAE	liver, abdominal cavity	2014	NA	NA	Rocahepevirus ratti isolate RdHEVAc4/LiJiang/2014 nonstructural protein gene, partial cds
MG019965.1	Rocahepevirus ratti	NA	Wang,B., Li,W., Zhou,J.H., Li,B., Zhang,W., Yang,W.H., Pan,H., Wang,L.X., Bock,C.T., Shi,Z.L., Zhang,Y.Z., Yang,X.L., Yang,X.-L., Zhang,Y.-Z., Shi,Z.-L.	Robert Koch Institute, Infectious Diseases	Germany	2018-03-26	RdHEVAc5/LiJiang/2014	Rocahepevirus ratti	Rocahepevirus	Hepeviridae	ssRNA(+)	291	GenBank	partial	NA	NA	1	China	China	NA	Apodemus chevrieri	Apodemus	RODENTIA	MURIDAE	MURINAE	liver, abdominal cavity	2014	NA	NA	Rocahepevirus ratti isolate RdHEVAc5/LiJiang/2014 nonstructural protein gene, partial cds
MG019966.1	Rocahepevirus ratti	NA	Wang,B., Li,W., Zhou,J.H., Li,B., Zhang,W., Yang,W.H., Pan,H., Wang,L.X., Bock,C.T., Shi,Z.L., Zhang,Y.Z., Yang,X.L., Yang,X.-L., Zhang,Y.-Z., Shi,Z.-L.	Robert Koch Institute, Infectious Diseases	Germany	2018-03-26	RdHEVAc13/LiJiang/2015	Rocahepevirus ratti	Rocahepevirus	Hepeviridae	ssRNA(+)	291	GenBank	partial	NA	NA	1	China	China	NA	Apodemus chevrieri	Apodemus	RODENTIA	MURIDAE	MURINAE	liver, abdominal cavity	2015	NA	NA	Rocahepevirus ratti isolate RdHEVAc13/LiJiang/2015 nonstructural protein gene, partial cds
MG019967.1	Rocahepevirus ratti	NA	Wang,B., Li,W., Zhou,J.H., Li,B., Zhang,W., Yang,W.H., Pan,H., Wang,L.X., Bock,C.T., Shi,Z.L., Zhang,Y.Z., Yang,X.L., Yang,X.-L., Zhang,Y.-Z., Shi,Z.-L.	Robert Koch Institute, Infectious Diseases	Germany	2018-03-26	RdHEVAc12/LiJiang/2014	Rocahepevirus ratti	Rocahepevirus	Hepeviridae	ssRNA(+)	291	GenBank	partial	NA	NA	1	China	China	NA	Apodemus chevrieri	Apodemus	RODENTIA	MURIDAE	MURINAE	liver, abdominal cavity	2014	NA	NA	Rocahepevirus ratti isolate RdHEVAc12/LiJiang/2014 nonstructural protein gene, partial cds
MG019968.1	Rocahepevirus ratti	NA	Wang,B., Li,W., Zhou,J.H., Li,B., Zhang,W., Yang,W.H., Pan,H., Wang,L.X., Bock,C.T., Shi,Z.L., Zhang,Y.Z., Yang,X.L., Yang,X.-L., Zhang,Y.-Z., Shi,Z.-L.	Robert Koch Institute, Infectious Diseases	Germany	2018-03-26	RdHEVAc34/LiJiang/2014	Rocahepevirus ratti	Rocahepevirus	Hepeviridae	ssRNA(+)	291	GenBank	partial	NA	NA	1	China	China	NA	Apodemus chevrieri	Apodemus	RODENTIA	MURIDAE	MURINAE	liver, abdominal cavity	2014	NA	NA	Rocahepevirus ratti isolate RdHEVAc34/LiJiang/2014 nonstructural protein gene, partial cds
MG019997.1	Rocahepevirus ratti	NA	Wang,B., Li,W., Zhou,J.H., Li,B., Zhang,W., Yang,W.H., Pan,H., Wang,L.X., Bock,C.T., Shi,Z.L., Zhang,Y.Z., Yang,X.L., Yang,X.-L., Zhang,Y.-Z., Shi,Z.-L.	Robert Koch Institute, Infectious Diseases	Germany	2018-03-26	RdHEVAc48/LiJiang/2014	Rocahepevirus ratti	Rocahepevirus	Hepeviridae	ssRNA(+)	291	GenBank	partial	NA	NA	1	China	China	NA	Apodemus chevrieri	Apodemus	RODENTIA	MURIDAE	MURINAE	liver, abdominal cavity	2014	NA	NA	Rocahepevirus ratti isolate RdHEVAc48/LiJiang/2014 nonstructural protein gene, partial cds
MG019970.1	Rocahepevirus ratti	NA	Wang,B., Li,W., Zhou,J.H., Li,B., Zhang,W., Yang,W.H., Pan,H., Wang,L.X., Bock,C.T., Shi,Z.L., Zhang,Y.Z., Yang,X.L., Yang,X.-L., Zhang,Y.-Z., Shi,Z.-L.	Robert Koch Institute, Infectious Diseases	Germany	2018-03-26	RdHEVAc54/LiJiang/2014	Rocahepevirus ratti	Rocahepevirus	Hepeviridae	ssRNA(+)	291	GenBank	partial	NA	NA	1	China	China	NA	Apodemus chevrieri	Apodemus	RODENTIA	MURIDAE	MURINAE	liver, abdominal cavity	2014	NA	NA	Rocahepevirus ratti isolate RdHEVAc54/LiJiang/2014 nonstructural protein gene, partial cds
MG019972.1	Rocahepevirus ratti	NA	Wang,B., Li,W., Zhou,J.H., Li,B., Zhang,W., Yang,W.H., Pan,H., Wang,L.X., Bock,C.T., Shi,Z.L., Zhang,Y.Z., Yang,X.L., Yang,X.-L., Zhang,Y.-Z., Shi,Z.-L.	Robert Koch Institute, Infectious Diseases	Germany	2018-03-26	RdHEVAc15/LiJiang/2014	Rocahepevirus ratti	Rocahepevirus	Hepeviridae	ssRNA(+)	291	GenBank	partial	NA	NA	1	China	China	NA	Apodemus chevrieri	Apodemus	RODENTIA	MURIDAE	MURINAE	liver, abdominal cavity	2014	NA	NA	Rocahepevirus ratti isolate RdHEVAc15/LiJiang/2014 nonstructural protein gene, partial cds
MG019973.1	Rocahepevirus ratti	NA	Wang,B., Li,W., Zhou,J.H., Li,B., Zhang,W., Yang,W.H., Pan,H., Wang,L.X., Bock,C.T., Shi,Z.L., Zhang,Y.Z., Yang,X.L., Yang,X.-L., Zhang,Y.-Z., Shi,Z.-L.	Robert Koch Institute, Infectious Diseases	Germany	2018-03-26	RdHEVAc23/LiJiang/2014	Rocahepevirus ratti	Rocahepevirus	Hepeviridae	ssRNA(+)	291	GenBank	partial	NA	NA	1	China	China	NA	Apodemus chevrieri	Apodemus	RODENTIA	MURIDAE	MURINAE	liver, abdominal cavity	2014	NA	NA	Rocahepevirus ratti isolate RdHEVAc23/LiJiang/2014 nonstructural protein gene, partial cds
MG019974.1	Rocahepevirus ratti	NA	Wang,B., Li,W., Zhou,J.H., Li,B., Zhang,W., Yang,W.H., Pan,H., Wang,L.X., Bock,C.T., Shi,Z.L., Zhang,Y.Z., Yang,X.L., Yang,X.-L., Zhang,Y.-Z., Shi,Z.-L.	Robert Koch Institute, Infectious Diseases	Germany	2018-03-26	RdHEVAc61/LiJiang/2014	Rocahepevirus ratti	Rocahepevirus	Hepeviridae	ssRNA(+)	291	GenBank	partial	NA	NA	1	China	China	NA	Apodemus chevrieri	Apodemus	RODENTIA	MURIDAE	MURINAE	liver, abdominal cavity	2014	NA	NA	Rocahepevirus ratti isolate RdHEVAc61/LiJiang/2014 nonstructural protein gene, partial cds
MG019975.1	Rocahepevirus ratti	NA	Wang,B., Li,W., Zhou,J.H., Li,B., Zhang,W., Yang,W.H., Pan,H., Wang,L.X., Bock,C.T., Shi,Z.L., Zhang,Y.Z., Yang,X.L., Yang,X.-L., Zhang,Y.-Z., Shi,Z.-L.	Robert Koch Institute, Infectious Diseases	Germany	2018-03-26	RdHEVAc50/LiJiang/2014	Rocahepevirus ratti	Rocahepevirus	Hepeviridae	ssRNA(+)	291	GenBank	partial	NA	NA	1	China	China	NA	Apodemus chevrieri	Apodemus	RODENTIA	MURIDAE	MURINAE	liver, abdominal cavity	2014	NA	NA	Rocahepevirus ratti isolate RdHEVAc50/LiJiang/2014 nonstructural protein gene, partial cds
MG019976.1	Rocahepevirus ratti	NA	Wang,B., Li,W., Zhou,J.H., Li,B., Zhang,W., Yang,W.H., Pan,H., Wang,L.X., Bock,C.T., Shi,Z.L., Zhang,Y.Z., Yang,X.L., Yang,X.-L., Zhang,Y.-Z., Shi,Z.-L.	Robert Koch Institute, Infectious Diseases	Germany	2018-03-26	RdHEVAc66/LiJiang/2014	Rocahepevirus ratti	Rocahepevirus	Hepeviridae	ssRNA(+)	291	GenBank	partial	NA	NA	1	China	China	NA	Apodemus chevrieri	Apodemus	RODENTIA	MURIDAE	MURINAE	liver, abdominal cavity	2014	NA	NA	Rocahepevirus ratti isolate RdHEVAc66/LiJiang/2014 nonstructural protein gene, partial cds
MG019977.1	Rocahepevirus ratti	NA	Wang,B., Li,W., Zhou,J.H., Li,B., Zhang,W., Yang,W.H., Pan,H., Wang,L.X., Bock,C.T., Shi,Z.L., Zhang,Y.Z., Yang,X.L., Yang,X.-L., Zhang,Y.-Z., Shi,Z.-L.	Robert Koch Institute, Infectious Diseases	Germany	2018-03-26	RdHEVAc60/LiJiang/2014	Rocahepevirus ratti	Rocahepevirus	Hepeviridae	ssRNA(+)	291	GenBank	partial	NA	NA	1	China	China	NA	Apodemus chevrieri	Apodemus	RODENTIA	MURIDAE	MURINAE	liver, abdominal cavity	2014	NA	NA	Rocahepevirus ratti isolate RdHEVAc60/LiJiang/2014 nonstructural protein gene, partial cds
MG019978.1	Rocahepevirus ratti	NA	Wang,B., Li,W., Zhou,J.H., Li,B., Zhang,W., Yang,W.H., Pan,H., Wang,L.X., Bock,C.T., Shi,Z.L., Zhang,Y.Z., Yang,X.L., Yang,X.-L., Zhang,Y.-Z., Shi,Z.-L.	Robert Koch Institute, Infectious Diseases	Germany	2018-03-26	RdHEVAc47/LiJiang/2014	Rocahepevirus ratti	Rocahepevirus	Hepeviridae	ssRNA(+)	291	GenBank	partial	NA	NA	1	China	China	NA	Apodemus chevrieri	Apodemus	RODENTIA	MURIDAE	MURINAE	liver, abdominal cavity	2014	NA	NA	Rocahepevirus ratti isolate RdHEVAc47/LiJiang/2014 nonstructural protein gene, partial cds
MG019979.1	Rocahepevirus ratti	NA	Wang,B., Li,W., Zhou,J.H., Li,B., Zhang,W., Yang,W.H., Pan,H., Wang,L.X., Bock,C.T., Shi,Z.L., Zhang,Y.Z., Yang,X.L., Yang,X.-L., Zhang,Y.-Z., Shi,Z.-L.	Robert Koch Institute, Infectious Diseases	Germany	2018-03-26	RdHEVAc52/LiJiang/2014	Rocahepevirus ratti	Rocahepevirus	Hepeviridae	ssRNA(+)	291	GenBank	partial	NA	NA	1	China	China	NA	Apodemus chevrieri	Apodemus	RODENTIA	MURIDAE	MURINAE	liver, abdominal cavity	2014	NA	NA	Rocahepevirus ratti isolate RdHEVAc52/LiJiang/2014 nonstructural protein gene, partial cds
MK456392.1	Hepeviridae	NA	Prpic,J., Keros,T., Vucelja,M., Bjedov,L., Rode,O.D., Margaletic,J., Habrun,B., Jemersic,L.	Croatian Veterinary Institute, Virology	NA	2019-11-13	M-1448/Cro	Hepatitis E virus	NA	Hepeviridae	ssRNA(+)	242	GenBank	partial	NA	NA	NA	Croatia	Croatia	NA	Apodemus flavicollis	Apodemus	RODENTIA	MURIDAE	MURINAE	liver, abdominal cavity	2014	NA	NA	Hepeviridae isolate M-1448/Cro polyprotein gene, partial cds
MG020007.1	Rocahepevirus ratti	NA	Wang,B., Li,W., Zhou,J.H., Li,B., Zhang,W., Yang,W.H., Pan,H., Wang,L.X., Bock,C.T., Shi,Z.L., Zhang,Y.Z., Yang,X.L., Yang,X.-L., Zhang,Y.-Z., Shi,Z.-L.	Robert Koch Institute, Infectious Diseases	Germany	2018-03-26	RdHEVAc54/LiJiang/2015	Rocahepevirus ratti	Rocahepevirus	Hepeviridae	ssRNA(+)	291	GenBank	partial	NA	NA	1	China	China	NA	Apodemus chevrieri	Apodemus	RODENTIA	MURIDAE	MURINAE	liver, abdominal cavity	2015	NA	NA	Rocahepevirus ratti isolate RdHEVAc54/LiJiang/2015 nonstructural protein gene, partial cds
MG020008.1	Rocahepevirus ratti	NA	Wang,B., Li,W., Zhou,J.H., Li,B., Zhang,W., Yang,W.H., Pan,H., Wang,L.X., Bock,C.T., Shi,Z.L., Zhang,Y.Z., Yang,X.L., Yang,X.-L., Zhang,Y.-Z., Shi,Z.-L.	Robert Koch Institute, Infectious Diseases	Germany	2018-03-26	RdHEVAc55/LiJiang/2015	Rocahepevirus ratti	Rocahepevirus	Hepeviridae	ssRNA(+)	291	GenBank	partial	NA	NA	1	China	China	NA	Apodemus chevrieri	Apodemus	RODENTIA	MURIDAE	MURINAE	liver, abdominal cavity	2015	NA	NA	Rocahepevirus ratti isolate RdHEVAc55/LiJiang/2015 nonstructural protein gene, partial cds
MG020009.1	Rocahepevirus ratti	NA	Wang,B., Li,W., Zhou,J.H., Li,B., Zhang,W., Yang,W.H., Pan,H., Wang,L.X., Bock,C.T., Shi,Z.L., Zhang,Y.Z., Yang,X.L., Yang,X.-L., Zhang,Y.-Z., Shi,Z.-L.	Robert Koch Institute, Infectious Diseases	Germany	2018-03-26	RdHEVAc80/LiJiang/2015	Rocahepevirus ratti	Rocahepevirus	Hepeviridae	ssRNA(+)	291	GenBank	partial	NA	NA	1	China	China	NA	Apodemus chevrieri	Apodemus	RODENTIA	MURIDAE	MURINAE	liver, abdominal cavity	2015	NA	NA	Rocahepevirus ratti isolate RdHEVAc80/LiJiang/2015 nonstructural protein gene, partial cds
MG020010.1	Rocahepevirus ratti	NA	Wang,B., Li,W., Zhou,J.H., Li,B., Zhang,W., Yang,W.H., Pan,H., Wang,L.X., Bock,C.T., Shi,Z.L., Zhang,Y.Z., Yang,X.L., Yang,X.-L., Zhang,Y.-Z., Shi,Z.-L.	Robert Koch Institute, Infectious Diseases	Germany	2018-03-26	RdHEVAc85/LiJiang/2015	Rocahepevirus ratti	Rocahepevirus	Hepeviridae	ssRNA(+)	291	GenBank	partial	NA	NA	1	China	China	NA	Apodemus chevrieri	Apodemus	RODENTIA	MURIDAE	MURINAE	liver, abdominal cavity	2015	NA	NA	Rocahepevirus ratti isolate RdHEVAc85/LiJiang/2015 nonstructural protein gene, partial cds
MG020011.1	Rocahepevirus ratti	NA	Wang,B., Li,W., Zhou,J.H., Li,B., Zhang,W., Yang,W.H., Pan,H., Wang,L.X., Bock,C.T., Shi,Z.L., Zhang,Y.Z., Yang,X.L., Yang,X.-L., Zhang,Y.-Z., Shi,Z.-L.	Robert Koch Institute, Infectious Diseases	Germany	2018-03-26	RdHEVAc65/LiJiang/2015	Rocahepevirus ratti	Rocahepevirus	Hepeviridae	ssRNA(+)	291	GenBank	partial	NA	NA	1	China	China	NA	Apodemus chevrieri	Apodemus	RODENTIA	MURIDAE	MURINAE	liver, abdominal cavity	2015	NA	NA	Rocahepevirus ratti isolate RdHEVAc65/LiJiang/2015 nonstructural protein gene, partial cds
MG020012.1	Rocahepevirus ratti	NA	Wang,B., Li,W., Zhou,J.H., Li,B., Zhang,W., Yang,W.H., Pan,H., Wang,L.X., Bock,C.T., Shi,Z.L., Zhang,Y.Z., Yang,X.L., Yang,X.-L., Zhang,Y.-Z., Shi,Z.-L.	Robert Koch Institute, Infectious Diseases	Germany	2018-03-26	RdHEVAc68/LiJiang/2015	Rocahepevirus ratti	Rocahepevirus	Hepeviridae	ssRNA(+)	291	GenBank	partial	NA	NA	1	China	China	NA	Apodemus chevrieri	Apodemus	RODENTIA	MURIDAE	MURINAE	liver, abdominal cavity	2015	NA	NA	Rocahepevirus ratti isolate RdHEVAc68/LiJiang/2015 nonstructural protein gene, partial cds
MG020013.1	Rocahepevirus ratti	NA	Wang,B., Li,W., Zhou,J.H., Li,B., Zhang,W., Yang,W.H., Pan,H., Wang,L.X., Bock,C.T., Shi,Z.L., Zhang,Y.Z., Yang,X.L., Yang,X.-L., Zhang,Y.-Z., Shi,Z.-L.	Robert Koch Institute, Infectious Diseases	Germany	2018-03-26	RdHEVAc64/LiJiang/2015	Rocahepevirus ratti	Rocahepevirus	Hepeviridae	ssRNA(+)	291	GenBank	partial	NA	NA	1	China	China	NA	Apodemus chevrieri	Apodemus	RODENTIA	MURIDAE	MURINAE	liver, abdominal cavity	2015	NA	NA	Rocahepevirus ratti isolate RdHEVAc64/LiJiang/2015 nonstructural protein gene, partial cds
MG020014.1	Rocahepevirus ratti	NA	Wang,B., Li,W., Zhou,J.H., Li,B., Zhang,W., Yang,W.H., Pan,H., Wang,L.X., Bock,C.T., Shi,Z.L., Zhang,Y.Z., Yang,X.L., Yang,X.-L., Zhang,Y.-Z., Shi,Z.-L.	Robert Koch Institute, Infectious Diseases	Germany	2018-03-26	RdHEVAc69/LiJiang/2015	Rocahepevirus ratti	Rocahepevirus	Hepeviridae	ssRNA(+)	291	GenBank	partial	NA	NA	1	China	China	NA	Apodemus chevrieri	Apodemus	RODENTIA	MURIDAE	MURINAE	liver, abdominal cavity	2015	NA	NA	Rocahepevirus ratti isolate RdHEVAc69/LiJiang/2015 nonstructural protein gene, partial cds
MG020015.1	Rocahepevirus ratti	NA	Wang,B., Li,W., Zhou,J.H., Li,B., Zhang,W., Yang,W.H., Pan,H., Wang,L.X., Bock,C.T., Shi,Z.L., Zhang,Y.Z., Yang,X.L., Yang,X.-L., Zhang,Y.-Z., Shi,Z.-L.	Robert Koch Institute, Infectious Diseases	Germany	2018-03-26	RdHEVAc9/LiJiang/2015	Rocahepevirus ratti	Rocahepevirus	Hepeviridae	ssRNA(+)	291	GenBank	partial	NA	NA	1	China	China	NA	Apodemus chevrieri	Apodemus	RODENTIA	MURIDAE	MURINAE	liver, abdominal cavity	2015	NA	NA	Rocahepevirus ratti isolate RdHEVAc9/LiJiang/2015 nonstructural protein gene, partial cds
MG020003.1	Rocahepevirus ratti	NA	Wang,B., Li,W., Zhou,J.H., Li,B., Zhang,W., Yang,W.H., Pan,H., Wang,L.X., Bock,C.T., Shi,Z.L., Zhang,Y.Z., Yang,X.L., Yang,X.-L., Zhang,Y.-Z., Shi,Z.-L.	Robert Koch Institute, Infectious Diseases	Germany	2018-03-26	RdHEVAc98/LiJiang/2014	Rocahepevirus ratti	Rocahepevirus	Hepeviridae	ssRNA(+)	291	GenBank	partial	NA	NA	1	China	China	NA	Apodemus chevrieri	Apodemus	RODENTIA	MURIDAE	MURINAE	liver, abdominal cavity	2014	NA	NA	Rocahepevirus ratti isolate RdHEVAc98/LiJiang/2014 nonstructural protein gene, partial cds
MG020004.1	Rocahepevirus ratti	NA	Wang,B., Li,W., Zhou,J.H., Li,B., Zhang,W., Yang,W.H., Pan,H., Wang,L.X., Bock,C.T., Shi,Z.L., Zhang,Y.Z., Yang,X.L., Yang,X.-L., Zhang,Y.-Z., Shi,Z.-L.	Robert Koch Institute, Infectious Diseases	Germany	2018-03-26	RdHEVAc73/LiJiang/2014	Rocahepevirus ratti	Rocahepevirus	Hepeviridae	ssRNA(+)	291	GenBank	partial	NA	NA	1	China	China	NA	Apodemus chevrieri	Apodemus	RODENTIA	MURIDAE	MURINAE	liver, abdominal cavity	2014	NA	NA	Rocahepevirus ratti isolate RdHEVAc73/LiJiang/2014 nonstructural protein gene, partial cds
MG020005.1	Rocahepevirus ratti	NA	Wang,B., Li,W., Zhou,J.H., Li,B., Zhang,W., Yang,W.H., Pan,H., Wang,L.X., Bock,C.T., Shi,Z.L., Zhang,Y.Z., Yang,X.L., Yang,X.-L., Zhang,Y.-Z., Shi,Z.-L.	Robert Koch Institute, Infectious Diseases	Germany	2018-03-26	RdHEVAc74/LiJiang/2014	Rocahepevirus ratti	Rocahepevirus	Hepeviridae	ssRNA(+)	291	GenBank	partial	NA	NA	1	China	China	NA	Apodemus chevrieri	Apodemus	RODENTIA	MURIDAE	MURINAE	liver, abdominal cavity	2014	NA	NA	Rocahepevirus ratti isolate RdHEVAc74/LiJiang/2014 nonstructural protein gene, partial cds
MG020006.1	Rocahepevirus ratti	NA	Wang,B., Li,W., Zhou,J.H., Li,B., Zhang,W., Yang,W.H., Pan,H., Wang,L.X., Bock,C.T., Shi,Z.L., Zhang,Y.Z., Yang,X.L., Yang,X.-L., Zhang,Y.-Z., Shi,Z.-L.	Robert Koch Institute, Infectious Diseases	Germany	2018-03-26	RdHEVAc53/LiJiang/2015	Rocahepevirus ratti	Rocahepevirus	Hepeviridae	ssRNA(+)	291	GenBank	partial	NA	NA	1	China	China	NA	Apodemus chevrieri	Apodemus	RODENTIA	MURIDAE	MURINAE	liver, abdominal cavity	2015	NA	NA	Rocahepevirus ratti isolate RdHEVAc53/LiJiang/2015 nonstructural protein gene, partial cds
MG020019.1	Rocahepevirus ratti	NA	Wang,B., Li,W., Zhou,J.H., Li,B., Zhang,W., Yang,W.H., Pan,H., Wang,L.X., Bock,C.T., Shi,Z.L., Zhang,Y.Z., Yang,X.L., Yang,X.-L., Zhang,Y.-Z., Shi,Z.-L.	Robert Koch Institute, Infectious Diseases	Germany	2018-03-26	RdHEVAc26/LiJiang/2014	Rocahepevirus ratti	Rocahepevirus	Hepeviridae	ssRNA(+)	291	GenBank	partial	NA	NA	1	China	China	NA	Apodemus chevrieri	Apodemus	RODENTIA	MURIDAE	MURINAE	liver, abdominal cavity	2014	NA	NA	Rocahepevirus ratti isolate RdHEVAc26/LiJiang/2014 nonstructural protein gene, partial cds
MG019969.1	Rocahepevirus ratti	NA	Wang,B., Li,W., Zhou,J.H., Li,B., Zhang,W., Yang,W.H., Pan,H., Wang,L.X., Bock,C.T., Shi,Z.L., Zhang,Y.Z., Yang,X.L., Yang,X.-L., Zhang,Y.-Z., Shi,Z.-L.	Robert Koch Institute, Infectious Diseases	Germany	2018-03-26	RdHEVAc51/LiJiang/2014	Rocahepevirus ratti	Rocahepevirus	Hepeviridae	ssRNA(+)	291	GenBank	partial	NA	NA	1	China	China	NA	Apodemus chevrieri	Apodemus	RODENTIA	MURIDAE	MURINAE	liver, abdominal cavity	2014	NA	NA	Rocahepevirus ratti isolate RdHEVAc51/LiJiang/2014 nonstructural protein gene, partial cds
MG020017.1	Rocahepevirus ratti	NA	Wang,B., Li,W., Zhou,J.H., Li,B., Zhang,W., Yang,W.H., Pan,H., Wang,L.X., Bock,C.T., Shi,Z.L., Zhang,Y.Z., Yang,X.L., Yang,X.-L., Zhang,Y.-Z., Shi,Z.-L.	Robert Koch Institute, Infectious Diseases	Germany	2018-03-26	RdHEVAc8/LiJiang/2014	Rocahepevirus ratti	Rocahepevirus	Hepeviridae	ssRNA(+)	291	GenBank	partial	NA	NA	1	China	China	NA	Apodemus chevrieri	Apodemus	RODENTIA	MURIDAE	MURINAE	liver, abdominal cavity	2014	NA	NA	Rocahepevirus ratti isolate RdHEVAc8/LiJiang/2014 nonstructural protein gene, partial cds
MG020018.1	Rocahepevirus ratti	NA	Wang,B., Li,W., Zhou,J.H., Li,B., Zhang,W., Yang,W.H., Pan,H., Wang,L.X., Bock,C.T., Shi,Z.L., Zhang,Y.Z., Yang,X.L., Yang,X.-L., Zhang,Y.-Z., Shi,Z.-L.	Robert Koch Institute, Infectious Diseases	Germany	2018-03-26	RdHEVAc25/LiJiang/2014	Rocahepevirus ratti	Rocahepevirus	Hepeviridae	ssRNA(+)	291	GenBank	partial	NA	NA	1	China	China	NA	Apodemus chevrieri	Apodemus	RODENTIA	MURIDAE	MURINAE	liver, abdominal cavity	2014	NA	NA	Rocahepevirus ratti isolate RdHEVAc25/LiJiang/2014 nonstructural protein gene, partial cds
MG020016.1	Rocahepevirus ratti	NA	Wang,B., Li,W., Zhou,J.H., Li,B., Zhang,W., Yang,W.H., Pan,H., Wang,L.X., Bock,C.T., Shi,Z.L., Zhang,Y.Z., Yang,X.L., Yang,X.-L., Zhang,Y.-Z., Shi,Z.-L.	Robert Koch Institute, Infectious Diseases	Germany	2018-03-26	RdHEVAc16/LiJiang/2014	Rocahepevirus ratti	Rocahepevirus	Hepeviridae	ssRNA(+)	291	GenBank	partial	NA	NA	1	China	China	NA	Apodemus chevrieri	Apodemus	RODENTIA	MURIDAE	MURINAE	liver, abdominal cavity	2014	NA	NA	Rocahepevirus ratti isolate RdHEVAc16/LiJiang/2014 nonstructural protein gene, partial cds
PP533462.1	Orthohepevirus sp.	NA	Wang,B., Li,F.-L., Yang,X.-L., Zhang,Y.-Z.	Virginia Tech, Biomedical Sciences and Pathobiology	USA	2024-03-31	BbRL26	Orthohepevirus sp.	Orthohepevirus	Hepeviridae	ssRNA(+)	6948	GenBank	partial	NA	NA	NA	China	China	NA	Bandicota bengalensis	Bandicota	RODENTIA	MURIDAE	MURINAE	liver, abdominal cavity	2017	NA	NA	Orthohepevirus sp. isolate BbRL26 polyprotein gene, partial cds; and phosphoprotein and capsid protein genes, complete cds
PP533454.1	Orthohepevirus sp.	NA	Wang,B., Li,F.-L., Yang,X.-L., Zhang,Y.-Z.	Virginia Tech, Biomedical Sciences and Pathobiology	USA	2024-03-31	BbRL60	Orthohepevirus sp.	Orthohepevirus	Hepeviridae	ssRNA(+)	6914	GenBank	partial	NA	NA	NA	China	China	NA	Bandicota bengalensis	Bandicota	RODENTIA	MURIDAE	MURINAE	liver, abdominal cavity	2017	NA	NA	Orthohepevirus sp. isolate BbRL60 polyprotein gene, partial cds; and phosphoprotein and capsid protein genes, complete cds
PP533451.1	Orthohepevirus sp.	NA	Wang,B., Li,F.-L., Yang,X.-L., Zhang,Y.-Z.	Virginia Tech, Biomedical Sciences and Pathobiology	USA	2024-03-31	BbRL323	Orthohepevirus sp.	Orthohepevirus	Hepeviridae	ssRNA(+)	6862	GenBank	partial	NA	NA	NA	China	China	NA	Bandicota bengalensis	Bandicota	RODENTIA	MURIDAE	MURINAE	liver, abdominal cavity	2017	NA	NA	Orthohepevirus sp. isolate BbRL323 polyprotein gene, partial cds; and phosphoprotein and capsid protein genes, complete cds
MG600454.1	Rodent hepevirus	NA	Van Nguyen,D., Van Nguyen,C., Bonsall,D., Ngo,T.T., Carrique-Mas,J., Pham,A.H., Bryant,J.E., Thwaites,G., Baker,S., Woolhouse,M., Simmonds,P., Nguyen,D.V., Nguyen,C.V., Hoa,N.T., Bryant,J.	Oxford University, Nuffield Department of Medicine	NA	2018-04-14	83GR-70-Rat088	Rodent hepevirus	NA	Hepeviridae	ssRNA(+)	283	GenBank	partial	NA	NA	1	Viet Nam	Viet Nam	NA	Bandicota indica	Bandicota	RODENTIA	MURIDAE	MURINAE	liver, abdominal cavity	2012-01-10	NA	NA	Rodent hepevirus isolate 83GR-70-Rat088 nonstructural protein gene, partial cds
PP533460.1	Orthohepevirus sp.	NA	Wang,B., Li,F.-L., Yang,X.-L., Zhang,Y.-Z.	Virginia Tech, Biomedical Sciences and Pathobiology	USA	2024-03-31	BbRL274	Orthohepevirus sp.	Orthohepevirus	Hepeviridae	ssRNA(+)	6946	GenBank	partial	NA	NA	NA	China	China	NA	Bandicota bengalensis	Bandicota	RODENTIA	MURIDAE	MURINAE	liver, abdominal cavity	2017	NA	NA	Orthohepevirus sp. isolate BbRL274 polyprotein, phosphoprotein, and capsid protein genes, complete cds
KC465995.1	Hepeviridae	NA	Li,W., Guan,D., Su,J., Takeda,N., Wakita,T., Li,T.C., Ke,C.W., Takaji,W., Li,T.-C., Ke,C.	Institute of Microbiology, Center for Disease Control and Prevention of Guangdong Province	China	2013-05-08	CHZMRat-E-542	Hepatitis E virus	NA	Hepeviridae	ssRNA(+)	281	GenBank	partial	NA	NA	1	China	China	NA	Bandicota indica	Bandicota	RODENTIA	MURIDAE	MURINAE	blood	2012-04-15	NA	NA	Hepatitis E virus isolate CHZMRat-E-542 nonstructural protein gene, partial cds
KC465997.1	Hepeviridae	NA	Li,W., Guan,D., Su,J., Takeda,N., Wakita,T., Li,T.C., Ke,C.W., Takaji,W., Li,T.-C., Ke,C.	Institute of Microbiology, Center for Disease Control and Prevention of Guangdong Province	China	2013-05-08	CHZMRat-E-782	Hepatitis E virus	NA	Hepeviridae	ssRNA(+)	281	GenBank	partial	NA	NA	1	China	China	NA	Bandicota indica	Bandicota	RODENTIA	MURIDAE	MURINAE	blood	2012-05-14	NA	NA	Hepatitis E virus isolate CHZMRat-E-782 nonstructural protein gene, partial cds
KC465998.1	Hepeviridae	NA	Li,W., Guan,D., Su,J., Takeda,N., Wakita,T., Li,T.C., Ke,C.W., Takaji,W., Li,T.-C., Ke,C.	Institute of Microbiology, Center for Disease Control and Prevention of Guangdong Province	China	2013-05-08	CHZMRat-E-833	Hepatitis E virus	NA	Hepeviridae	ssRNA(+)	281	GenBank	partial	NA	NA	1	China	China	NA	Bandicota indica	Bandicota	RODENTIA	MURIDAE	MURINAE	blood	2012-06-16	NA	NA	Hepatitis E virus isolate CHZMRat-E-833 nonstructural protein gene, partial cds
KC465994.1	Hepeviridae	NA	Li,W., Guan,D., Su,J., Takeda,N., Wakita,T., Li,T.C., Ke,C.W., Takaji,W., Li,T.-C., Ke,C.	Institute of Microbiology, Center for Disease Control and Prevention of Guangdong Province	China	2013-05-08	CHZMRat-E-510	Hepatitis E virus	NA	Hepeviridae	ssRNA(+)	281	GenBank	partial	NA	NA	1	China	China	NA	Bandicota indica	Bandicota	RODENTIA	MURIDAE	MURINAE	blood	2012-04-15	NA	NA	Hepatitis E virus isolate CHZMRat-E-510 nonstructural protein gene, partial cds
MG021329.1	Calomys tener Hepatitis E virus	NA	de Souza,W.M., Fumagalli,M.J., de Araujo,J., Sabino-Santos,G. Jr., Maia,F.G.M., Romeiro,M.F., Modha,S., Nardi,M.S., Queiroz,L.H., Durigon,E.L., Nunes,M.R.T., Murcia,P.R., Figueiredo,L.T.M., Souza,W.M., Maia,F.G., Nunes,M.R.Teixeira., Figueiredo,L.T.Moraes.	University of Sao Paulo, Virology Research Center	Brazil	2017-11-22	2	Calomys tener Hepatitis E virus	Orthohepevirus	Hepeviridae	ssRNA(+)	752	GenBank	partial	NA	NA	1	Brazil: Sao Paulo State	Brazil	NA	Calomys tener	Calomys	RODENTIA	CRICETIDAE	SIGMODONTINAE	blood	2008	NA	NA	Calomys tener Hepatitis E virus isolate 2 ORF1 gene, partial cds
MG021330.1	Calomys tener Hepatitis E virus	NA	de Souza,W.M., Fumagalli,M.J., de Araujo,J., Sabino-Santos,G. Jr., Maia,F.G.M., Romeiro,M.F., Modha,S., Nardi,M.S., Queiroz,L.H., Durigon,E.L., Nunes,M.R.T., Murcia,P.R., Figueiredo,L.T.M., Souza,W.M., Maia,F.G., Nunes,M.R.Teixeira., Figueiredo,L.T.Moraes.	University of Sao Paulo, Virology Research Center	Brazil	2017-11-22	2	Calomys tener Hepatitis E virus	Orthohepevirus	Hepeviridae	ssRNA(+)	1500	GenBank	partial	NA	NA	1	Brazil: Sao Paulo State	Brazil	NA	Calomys tener	Calomys	RODENTIA	CRICETIDAE	SIGMODONTINAE	blood	2008	NA	NA	Calomys tener Hepatitis E virus isolate 2 capsid protein gene, partial cds
ON009841.1	Rocahepevirus ratti	NA	Ma,X., Li,L., Wang,J., Chai,S., Zheng,G., Duan,Z.	China CDC, Department of Viral Diarrhea, Institute for Viral Disease Control and Prevention	China	2022-09-20	Nmr99P	Rocahepevirus ratti	Rocahepevirus	Hepeviridae	ssRNA(+)	7241	GenBank	complete	NA	NA	NA	China	China	NA	Cricetulus sokolovi	Cricetulus	RODENTIA	CRICETIDAE	CRICETINAE	spleen, abdominal cavity	2017-07	NA	NA	Rocahepevirus ratti isolate Nmr99P, complete genome
MK935161.1	Hepeviridae	NA	Onyuok,S.O., Hu,B., Li,B., Fan,Y., Kering,K., Ochola,G.O., Zheng,X.S., Obanda,V., Ommeh,S., Yang,X.L., Agwanda,B., Shi,Z.L., Onyuok,S., Ochola,G., Zheng,X., Yang,X., Shi,Z.	Wuhan Institute of Virology (WIV), Chinese Academy of Sciences, Key Laboratory of Special Pathogens and Biosafety	China	2020-01-07	NA	Hepatitis E virus	NA	Hepeviridae	ssRNA(+)	288	GenBank	partial	NA	NA	1	Kenya	Kenya	NA	Crocidura olivieri	Crocidura	EULIPOTYPHLA	SORICIDAE	CROCIDURINAE	NA	2016-08	NA	NA	Hepeviridae strain HEV2004KEN RNA-dependent RNA polymerase gene, partial cds
PP101766.1	Rocahepevirus ratti	NA	Caballero Gomez,J., Rivero Juarez,A.	University of Cordoba, Animal Health	NA	2024-05-09	HepETraz277	Rocahepevirus ratti	Rocahepevirus	Hepeviridae	ssRNA(+)	277	GenBank	partial	NA	NA	NA	Spain	Spain	NA	Eliomys quercinus	Eliomys	RODENTIA	GLIRIDAE	LEITHIINAE	liver, abdominal cavity	2023	NA	NA	Rocahepevirus ratti isolate HepETraz277 nonstructural protein gene, partial cds
PP101765.1	Rocahepevirus ratti	NA	Caballero Gomez,J., Rivero Juarez,A.	University of Cordoba, Animal Health	NA	2024-05-09	HepETraz276	Rocahepevirus ratti	Rocahepevirus	Hepeviridae	ssRNA(+)	237	GenBank	partial	NA	NA	NA	Spain	Spain	NA	Eliomys quercinus	Eliomys	RODENTIA	GLIRIDAE	LEITHIINAE	liver, abdominal cavity	2023	NA	NA	Rocahepevirus ratti isolate HepETraz276 nonstructural protein gene, partial cds
MG020025.1	Rocahepevirus ratti	NA	Wang,B., Li,W., Zhou,J.H., Li,B., Zhang,W., Yang,W.H., Pan,H., Wang,L.X., Bock,C.T., Shi,Z.L., Zhang,Y.Z., Yang,X.L., Yang,X.-L., Zhang,Y.-Z., Shi,Z.-L.	Robert Koch Institute, Infectious Diseases	Germany	2018-03-26	RdHEVEm67/LuXi/2014	Rocahepevirus ratti	Rocahepevirus	Hepeviridae	ssRNA(+)	6977	GenBank	complete	NA	NA	1	China	China	NA	Eothenomys melanogaster	Eothenomys	RODENTIA	CRICETIDAE	ARVICOLINAE	liver, abdominal cavity	2014	NA	NA	Rocahepevirus ratti isolate RdHEVEm67/LuXi/2014, complete genome
NC_076623.1	Rocahepevirus ratti	NA	Wang,B., Li,W., Zhou,J.H., Li,B., Zhang,W., Yang,W.H., Pan,H., Wang,L.X., Bock,C.T., Shi,Z.L., Zhang,Y.Z., Yang,X.L., Yang,X.-L., Zhang,Y.-Z., Shi,Z.-L.	National Center for Biotechnology Information, NIH	USA	2023-05-04	RdHEVEm40/LuXi/2014	Rocahepevirus ratti	Rocahepevirus	Hepeviridae	ssRNA(+)	6974	RefSeq	complete	NA	NA	1	China	China	NA	Eothenomys melanogaster	Eothenomys	RODENTIA	CRICETIDAE	ARVICOLINAE	liver, abdominal cavity	2014	NA	PRJNA485481	Rocahepevirus ratti isolate RdHEVEm40/LuXi/2014, complete genome
MG020024.1	vole hepatitis E virus	NA	Wang,B., Li,W., Zhou,J.H., Li,B., Zhang,W., Yang,W.H., Pan,H., Wang,L.X., Bock,C.T., Shi,Z.L., Zhang,Y.Z., Yang,X.L., Yang,X.-L., Zhang,Y.-Z., Shi,Z.-L.	Robert Koch Institute, Infectious Diseases	Germany	2018-03-26	RdHEVEm40/LuXi/2014	Rocahepevirus eothenomi	Rocahepevirus	Hepeviridae	ssRNA(+)	6974	GenBank	complete	NA	NA	1	China	China	NA	Eothenomys melanogaster	Eothenomys	RODENTIA	CRICETIDAE	ARVICOLINAE	liver, abdominal cavity	2014	NA	NA	Vole hepatitis E virus isolate RdHEVEm40/LuXi/2014, complete genome
MG019971.1	Rocahepevirus ratti	NA	Wang,B., Li,W., Zhou,J.H., Li,B., Zhang,W., Yang,W.H., Pan,H., Wang,L.X., Bock,C.T., Shi,Z.L., Zhang,Y.Z., Yang,X.L., Yang,X.-L., Zhang,Y.-Z., Shi,Z.-L.	Robert Koch Institute, Infectious Diseases	Germany	2018-03-26	RdHEVEc41/LiJiang/2014	Rocahepevirus ratti	Rocahepevirus	Hepeviridae	ssRNA(+)	291	GenBank	partial	NA	NA	1	China	China	NA	Eothenomys chinensis	Eothenomys	RODENTIA	CRICETIDAE	ARVICOLINAE	liver, abdominal cavity	2014	NA	NA	Rocahepevirus ratti isolate RdHEVEc41/LiJiang/2014 nonstructural protein gene, partial cds
MG020020.1	Rocahepevirus ratti	NA	Wang,B., Li,W., Zhou,J.H., Li,B., Zhang,W., Yang,W.H., Pan,H., Wang,L.X., Bock,C.T., Shi,Z.L., Zhang,Y.Z., Yang,X.L., Yang,X.-L., Zhang,Y.-Z., Shi,Z.-L.	Robert Koch Institute, Infectious Diseases	Germany	2018-03-26	RdHEVEm55/LuXi/2014	Rocahepevirus ratti	Rocahepevirus	Hepeviridae	ssRNA(+)	291	GenBank	partial	NA	NA	1	China	China	NA	Eothenomys melanogaster	Eothenomys	RODENTIA	CRICETIDAE	ARVICOLINAE	liver, abdominal cavity	2014	NA	NA	Rocahepevirus ratti isolate RdHEVEm55/LuXi/2014 nonstructural protein gene, partial cds
MG020021.1	Rocahepevirus ratti	NA	Wang,B., Li,W., Zhou,J.H., Li,B., Zhang,W., Yang,W.H., Pan,H., Wang,L.X., Bock,C.T., Shi,Z.L., Zhang,Y.Z., Yang,X.L., Yang,X.-L., Zhang,Y.-Z., Shi,Z.-L.	Robert Koch Institute, Infectious Diseases	Germany	2018-03-26	RdHEVEm66/LuXi/2014	Rocahepevirus ratti	Rocahepevirus	Hepeviridae	ssRNA(+)	291	GenBank	partial	NA	NA	1	China	China	NA	Eothenomys melanogaster	Eothenomys	RODENTIA	CRICETIDAE	ARVICOLINAE	liver, abdominal cavity	2014	NA	NA	Rocahepevirus ratti isolate RdHEVEm66/LuXi/2014 nonstructural protein gene, partial cds
PP533450.1	Orthohepevirus sp.	NA	Wang,B., Li,F.-L., Yang,X.-L., Zhang,Y.-Z.	Virginia Tech, Biomedical Sciences and Pathobiology	USA	2024-03-31	EeLX101	Orthohepevirus sp.	Orthohepevirus	Hepeviridae	ssRNA(+)	6754	GenBank	partial	NA	NA	NA	China	China	NA	Eothenomys eleusis	Eothenomys	RODENTIA	CRICETIDAE	ARVICOLINAE	liver, abdominal cavity	2017	NA	NA	Orthohepevirus sp. isolate EeLX101 polyprotein gene, partial cds; and phosphoprotein and capsid protein genes, complete cds
PP533472.1	Orthohepevirus sp.	NA	Wang,B., Li,F.-L., Yang,X.-L., Zhang,Y.-Z.	Virginia Tech, Biomedical Sciences and Pathobiology	USA	2024-03-31	EcYS16	Orthohepevirus sp.	Orthohepevirus	Hepeviridae	ssRNA(+)	7092	GenBank	partial	NA	NA	NA	China	China	NA	Episoriculus caudatus	Episoriculus	EULIPOTYPHLA	SORICIDAE	SORICINAE	liver, abdominal cavity	2018	NA	NA	Orthohepevirus sp. isolate EcYS16 polyprotein, phosphoprotein, and capsid protein genes, complete cds
OP485092.1	Paslahepevirus balayani	NA	Cunha,L., Luchs,A., Azevedo,L.S., Silva,V.C.M., Lemos,M.F., Costa,A.C., Compri,A.P., Franca,Y., Viana,E., Malta,F., Medeiros,R.S., Guiducci,R., Morillo,S.G., Gomes-Gouvea,M.S., Amgarten,D., Pinho,J.R.R., Moreira,R.C.	Adolfo Lutz Institute, Enteric Diseases Laboratory - Virology Center	Brazil	2023-02-11	IAL-HEV_921	Paslahepevirus balayani	Paslahepevirus	Hepeviridae	ssRNA(+)	442	GenBank	partial	NA	NA	1	Brazil	Brazil	NA	Hydrochoerus hydrochaeris	Hydrochoerus	RODENTIA	CAVIIDAE	HYDROCHOERINAE	feces	2019	NA	NA	Paslahepevirus balayani strain BRA/Capybara/IAL-HEV_921/Stool/2019/HEV-3 isolate IAL-HEV_921 ORF-1 gene, partial cds
OP485093.1	Paslahepevirus balayani	NA	Cunha,L., Luchs,A., Azevedo,L.S., Silva,V.C.M., Lemos,M.F., Costa,A.C., Compri,A.P., Franca,Y., Viana,E., Malta,F., Medeiros,R.S., Guiducci,R., Morillo,S.G., Gomes-Gouvea,M.S., Amgarten,D., Pinho,J.R.R., Moreira,R.C.	Adolfo Lutz Institute, Enteric Diseases Laboratory - Virology Center	Brazil	2023-02-11	IAL-HEV_921	Paslahepevirus balayani	Paslahepevirus	Hepeviridae	ssRNA(+)	1305	GenBank	partial	NA	NA	1	Brazil	Brazil	NA	Hydrochoerus hydrochaeris	Hydrochoerus	RODENTIA	CAVIIDAE	HYDROCHOERINAE	feces	2019	NA	NA	Paslahepevirus balayani strain BRA/Capybara/IAL-HEV_921/Stool/2019/HEV-3 isolate IAL-HEV_921 ORF-2 gene, partial cds
MT085260.1	Hepatitis E virus	NA	Wu,Z., Han,Y., Liu,B., Li,H., Zhu,G., Latinne,A., Dong,J., Sun,L., Su,H., Liu,L., Du,J., Zhou,S., Chen,M., Kritiyakan,A., Jittapalapong,S., Chaisiri,K., Buchy,P., Duong,V., Yang,J., Jiang,J., Xu,X., Zhou,H., Yang,F., Irwin,D.M., Morand,S., Daszak,P., Wang,J., Jin,Q.	Institute of Pathogen Biology, Chinese Academy of Medical Sciences & Peking Union Medical College, MOH Key Laboratory of Systems Biology of Pathogens	China	2020-10-12	RtMs-HepV/Tl2007	Hepatitis E virus	NA	Hepeviridae	ssRNA(+)	5560	GenBank	partial	NA	NA	1	Thailand	Thailand	NA	Maxomys surifer	Maxomys	RODENTIA	MURIDAE	MURINAE	NA	2007-08	NA	NA	Hepatitis E virus isolate RtMs-HepV/Tl2007, partial genome
PP291577.1	Hepatitis E virus	NA	Liu,T.	Peking University Health Science Center, Peking University Health Science Center	China	2024-02-14	W2-1-P3	Hepatitis E virus	NA	Hepeviridae	ssRNA(+)	7212	GenBank	complete	NA	NA	NA	China	China	NA	Meriones unguiculatus	Meriones	RODENTIA	MURIDAE	GERBILLINAE	NA	2023-03	NA	NA	Hepatitis E virus isolate W2-1-P3, complete genome
MK192413.1	Hepeviridae	NA	Ryll,R., Heckel,G., Corman,V.M., Drexler,J.F., Ulrich,R.G., Drexler,J.-F.	Friedrich-Loeffler-Institut, Institute for Novel and Emerging Infectious Diseases	Germany	2019-08-15	KS_10_3499	Hepatitis E virus	NA	Hepeviridae	ssRNA(+)	276	GenBank	partial	NA	NA	1	Germany: Thuringia, Eisenach	Germany	NA	Microtus arvalis	Microtus	RODENTIA	CRICETIDAE	ARVICOLINAE	liver, abdominal cavity	2010	NA	NA	Hepeviridae strain common vole/KS_10_3499/GER/2010 non-structural polyprotein gene, partial cds
MH581172.1	Hepeviridae	NA	Kurucz,K., Hederics,D., Bali,D., Kemenesi,G., Horvath,G., Jakab,F.	University of Pecs, Szentagothai Research Centre	Hungary	2018-12-09	HUN_Marv_PLP152	Hepatitis E virus	NA	Hepeviridae	ssRNA(+)	314	GenBank	partial	NA	NA	1	Hungary	Hungary	NA	Microtus arvalis	Microtus	RODENTIA	CRICETIDAE	ARVICOLINAE	liver, abdominal cavity	2016-05	NA	NA	Hepeviridae isolate HUN_Marv_PLP152 RNA-dependent RNA-polymerase (RdRp) gene, partial cds
MH581165.1	Hepeviridae	NA	Kurucz,K., Hederics,D., Bali,D., Kemenesi,G., Horvath,G., Jakab,F.	University of Pecs, Szentagothai Research Centre	Hungary	2018-12-09	HUN_Marv_LAK177	Hepatitis E virus	NA	Hepeviridae	ssRNA(+)	299	GenBank	partial	NA	NA	1	Hungary	Hungary	NA	Microtus arvalis	Microtus	RODENTIA	CRICETIDAE	ARVICOLINAE	liver, abdominal cavity	2016-05	NA	NA	Hepeviridae isolate HUN_Marv_LAK177 RNA-dependent RNA-polymerase (RdRp) gene, partial cds
MK192416.1	Hepeviridae	NA	Ryll,R., Heckel,G., Corman,V.M., Drexler,J.F., Ulrich,R.G., Drexler,J.-F.	Friedrich-Loeffler-Institut, Institute for Novel and Emerging Infectious Diseases	Germany	2019-08-15	KS_11_818	Hepatitis E virus	NA	Hepeviridae	ssRNA(+)	276	GenBank	partial	NA	NA	1	Czech Republic: Hayek	Czech Republic	NA	Microtus arvalis	Microtus	RODENTIA	CRICETIDAE	ARVICOLINAE	liver, abdominal cavity	2010	NA	NA	Hepeviridae strain common vole/KS_11_818/CZE/2010 non-structural polyprotein gene, partial cds
MK192417.1	Hepeviridae	NA	Ryll,R., Heckel,G., Corman,V.M., Drexler,J.F., Ulrich,R.G., Drexler,J.-F.	Friedrich-Loeffler-Institut, Institute for Novel and Emerging Infectious Diseases	Germany	2019-08-15	KS_11_822	Hepatitis E virus	NA	Hepeviridae	ssRNA(+)	276	GenBank	partial	NA	NA	1	Czech Republic: Hayek	Czech Republic	NA	Microtus arvalis	Microtus	RODENTIA	CRICETIDAE	ARVICOLINAE	liver, abdominal cavity	2010	NA	NA	Hepeviridae strain common vole/KS_11_822/CZE/2010 non-structural polyprotein gene, partial cds
MK192414.1	Hepeviridae	NA	Ryll,R., Heckel,G., Corman,V.M., Drexler,J.F., Ulrich,R.G., Drexler,J.-F.	Friedrich-Loeffler-Institut, Institute for Novel and Emerging Infectious Diseases	Germany	2019-08-15	KS_11_744	Hepatitis E virus	NA	Hepeviridae	ssRNA(+)	276	GenBank	partial	NA	NA	1	Czech Republic: Zalesi	Czech Republic	NA	Microtus arvalis	Microtus	RODENTIA	CRICETIDAE	ARVICOLINAE	liver, abdominal cavity	2010	NA	NA	Hepeviridae strain common vole/KS_11_744/CZE/2010 non-structural polyprotein gene, partial cds
MK192415.1	Hepeviridae	NA	Ryll,R., Heckel,G., Corman,V.M., Drexler,J.F., Ulrich,R.G., Drexler,J.-F.	Friedrich-Loeffler-Institut, Institute for Novel and Emerging Infectious Diseases	Germany	2019-08-15	KS_11_748	Hepatitis E virus	NA	Hepeviridae	ssRNA(+)	276	GenBank	partial	NA	NA	1	Czech Republic: Hayek	Czech Republic	NA	Microtus arvalis	Microtus	RODENTIA	CRICETIDAE	ARVICOLINAE	liver, abdominal cavity	2010	NA	NA	Hepeviridae strain common vole/KS_11_748/CZE/2010 non-structural polyprotein gene, partial cds
MH581163.1	Hepeviridae	NA	Kurucz,K., Hederics,D., Bali,D., Kemenesi,G., Horvath,G., Jakab,F.	University of Pecs, Szentagothai Research Centre	Hungary	2018-12-09	HUN_Marv_UJH126	Hepatitis E virus	NA	Hepeviridae	ssRNA(+)	314	GenBank	partial	NA	NA	1	Hungary	Hungary	NA	Microtus arvalis	Microtus	RODENTIA	CRICETIDAE	ARVICOLINAE	liver, abdominal cavity	2016-03	NA	NA	Hepeviridae isolate HUN_Marv_UJH126 RNA-dependent RNA-polymerase (RdRp) gene, partial cds
MH581166.1	Hepeviridae	NA	Kurucz,K., Hederics,D., Bali,D., Kemenesi,G., Horvath,G., Jakab,F.	University of Pecs, Szentagothai Research Centre	Hungary	2018-12-09	HUN_Marv_PEL184	Hepatitis E virus	NA	Hepeviridae	ssRNA(+)	314	GenBank	partial	NA	NA	1	Hungary	Hungary	NA	Microtus arvalis	Microtus	RODENTIA	CRICETIDAE	ARVICOLINAE	liver, abdominal cavity	2016-05	NA	NA	Hepeviridae isolate HUN_Marv_PEL184 RNA-dependent RNA-polymerase (RdRp) gene, partial cds
MH581171.1	Hepeviridae	NA	Kurucz,K., Hederics,D., Bali,D., Kemenesi,G., Horvath,G., Jakab,F.	University of Pecs, Szentagothai Research Centre	Hungary	2018-12-09	HUN_Marv_LAK302	Hepatitis E virus	NA	Hepeviridae	ssRNA(+)	314	GenBank	partial	NA	NA	1	Hungary	Hungary	NA	Microtus arvalis	Microtus	RODENTIA	CRICETIDAE	ARVICOLINAE	liver, abdominal cavity	2016-05	NA	NA	Hepeviridae isolate HUN_Marv_LAK302 RNA-dependent RNA-polymerase (RdRp) gene, partial cds
ON009840.1	Rocahepevirus ratti	NA	Ma,X., Li,L., Wang,J., Chai,S., Zheng,G., Duan,Z.	China CDC, Department of Viral Diarrhea, Institute for Viral Disease Control and Prevention	China	2022-09-20	Nmr103C	Rocahepevirus ratti	Rocahepevirus	Hepeviridae	ssRNA(+)	7251	GenBank	complete	NA	NA	NA	China	China	NA	Microtus fortis	Microtus	RODENTIA	CRICETIDAE	ARVICOLINAE	feces, abdominal cavity	2017-07	NA	NA	Rocahepevirus ratti isolate Nmr103C, complete genome
MK192407.1	Hepeviridae	NA	Ryll,R., Heckel,G., Corman,V.M., Drexler,J.F., Ulrich,R.G., Drexler,J.-F.	Friedrich-Loeffler-Institut, Institute for Novel and Emerging Infectious Diseases	Germany	2019-08-15	KS_11_700	Hepatitis E virus	NA	Hepeviridae	ssRNA(+)	7091	GenBank	complete	NA	NA	1	Germany: Bavaria, Falkenstein	Germany	NA	Microtus arvalis	Microtus	RODENTIA	CRICETIDAE	ARVICOLINAE	liver, abdominal cavity	2010	NA	NA	Hepeviridae strain common vole/KS_11_700/GER/2010, complete genome
MH581169.1	Hepeviridae	NA	Kurucz,K., Hederics,D., Bali,D., Kemenesi,G., Horvath,G., Jakab,F.	University of Pecs, Szentagothai Research Centre	Hungary	2018-12-09	HUN_Marv_PEL207	Hepatitis E virus	NA	Hepeviridae	ssRNA(+)	298	GenBank	partial	NA	NA	1	Hungary	Hungary	NA	Microtus arvalis	Microtus	RODENTIA	CRICETIDAE	ARVICOLINAE	liver, abdominal cavity	2016-05	NA	NA	Hepeviridae isolate HUN_Marv_PEL207 RNA-dependent RNA-polymerase (RdRp) gene, partial cds
MK192408.1	Hepeviridae	NA	Ryll,R., Heckel,G., Corman,V.M., Drexler,J.F., Ulrich,R.G., Drexler,J.-F.	Friedrich-Loeffler-Institut, Institute for Novel and Emerging Infectious Diseases	Germany	2019-08-15	KS_11_746	Hepatitis E virus	NA	Hepeviridae	ssRNA(+)	7040	GenBank	complete	NA	NA	1	Czech Republic: Zalesi	Czech Republic	NA	Microtus arvalis	Microtus	RODENTIA	CRICETIDAE	ARVICOLINAE	liver, abdominal cavity	2010	NA	NA	Hepeviridae strain common vole/KS_11_746/CZE/2010, complete genome
MK192406.1	Hepeviridae	NA	Ryll,R., Heckel,G., Corman,V.M., Drexler,J.F., Ulrich,R.G., Drexler,J.-F.	Friedrich-Loeffler-Institut, Institute for Novel and Emerging Infectious Diseases	Germany	2019-08-15	KS_10_2645	Hepatitis E virus	NA	Hepeviridae	ssRNA(+)	7034	GenBank	complete	NA	NA	1	Germany: North Rhine-Westphalia, Billerbeck	Germany	NA	Microtus arvalis	Microtus	RODENTIA	CRICETIDAE	ARVICOLINAE	liver, abdominal cavity	2010	NA	NA	Hepeviridae strain common vole/KS_10_2645/GER/2010, complete genome
MK192405.1	Hepeviridae	NA	Ryll,R., Heckel,G., Corman,V.M., Drexler,J.F., Ulrich,R.G., Drexler,J.-F.	Friedrich-Loeffler-Institut, Institute for Novel and Emerging Infectious Diseases	Germany	2019-08-15	KS_10_1641	Hepatitis E virus	NA	Hepeviridae	ssRNA(+)	7019	GenBank	complete	NA	NA	1	Germany: Brandenburg, Spremberg	Germany	NA	Microtus arvalis	Microtus	RODENTIA	CRICETIDAE	ARVICOLINAE	liver, abdominal cavity	2009	NA	NA	Hepeviridae strain common vole/KS_10_1641/GER/2009, complete genome
PP216687.1	Rocahepevirus ratti	NA	Caballero Gomez,J., Rivero Juarez,A.	University of Cordoba, Animal Health	NA	2024-05-09	HepETraz329	Rocahepevirus ratti	Rocahepevirus	Hepeviridae	ssRNA(+)	864	GenBank	partial	NA	NA	NA	Spain	Spain	NA	Microtus arvalis	Microtus	RODENTIA	CRICETIDAE	ARVICOLINAE	liver, abdominal cavity	2014	NA	NA	Rocahepevirus ratti isolate HepETraz329 nonstructural protein (ORF1), phosphoprotein (ORF3), and capsid protein (ORF2) genes, partial cds
MH581173.1	Hepeviridae	NA	Kurucz,K., Hederics,D., Bali,D., Kemenesi,G., Horvath,G., Jakab,F.	University of Pecs, Szentagothai Research Centre	Hungary	2018-12-09	HUN_Marv_LAK216	Hepatitis E virus	NA	Hepeviridae	ssRNA(+)	780	GenBank	partial	NA	NA	1	Hungary	Hungary	NA	Microtus arvalis	Microtus	RODENTIA	CRICETIDAE	ARVICOLINAE	liver, abdominal cavity	2016-05	NA	NA	Hepeviridae isolate HUN_Marv_LAK216 RNA-dependent RNA-polymerase (RdRp) gene, partial cds
MK192418.1	Hepeviridae	NA	Ryll,R., Heckel,G., Corman,V.M., Drexler,J.F., Ulrich,R.G., Drexler,J.-F.	Friedrich-Loeffler-Institut, Institute for Novel and Emerging Infectious Diseases	Germany	2019-08-15	KS_11_823	Hepatitis E virus	NA	Hepeviridae	ssRNA(+)	276	GenBank	partial	NA	NA	1	Czech Republic: Hayek	Czech Republic	NA	Microtus arvalis	Microtus	RODENTIA	CRICETIDAE	ARVICOLINAE	liver, abdominal cavity	2010	NA	NA	Hepeviridae strain common vole/KS_11_823/CZE/2010 non-structural polyprotein gene, partial cds
MK192419.1	Hepeviridae	NA	Ryll,R., Heckel,G., Corman,V.M., Drexler,J.F., Ulrich,R.G., Drexler,J.-F.	Friedrich-Loeffler-Institut, Institute for Novel and Emerging Infectious Diseases	Germany	2019-08-15	KS_11_825	Hepatitis E virus	NA	Hepeviridae	ssRNA(+)	276	GenBank	partial	NA	NA	1	Czech Republic: Hayek	Czech Republic	NA	Microtus arvalis	Microtus	RODENTIA	CRICETIDAE	ARVICOLINAE	liver, abdominal cavity	2010	NA	NA	Hepeviridae strain common vole/KS_11_825/CZE/2010 non-structural polyprotein gene, partial cds
MK192420.1	Hepeviridae	NA	Ryll,R., Heckel,G., Corman,V.M., Drexler,J.F., Ulrich,R.G., Drexler,J.-F.	Friedrich-Loeffler-Institut, Institute for Novel and Emerging Infectious Diseases	Germany	2019-08-15	KS_11_705	Hepatitis E virus	NA	Hepeviridae	ssRNA(+)	276	GenBank	partial	NA	NA	1	Germany: Bavaria, Falkenstein	Germany	NA	Microtus arvalis	Microtus	RODENTIA	CRICETIDAE	ARVICOLINAE	liver, abdominal cavity	2010	NA	NA	Hepeviridae strain common vole/KS_11_705/GER/2010 non-structural polyprotein gene, partial cds
PP256185.1	Rocahepevirus ratti	NA	Caballero Gomez,J., Rivero Juarez,A.	University of Cordoba, Animal Health	NA	2024-05-09	HepETraz355	Rocahepevirus ratti	Rocahepevirus	Hepeviridae	ssRNA(+)	216	GenBank	partial	NA	NA	NA	Spain	Spain	NA	Microtus arvalis	Microtus	RODENTIA	CRICETIDAE	ARVICOLINAE	liver, abdominal cavity	2014	NA	NA	Rocahepevirus ratti isolate HepETraz355 nonstructural protein gene, partial cds
MK192409.1	Hepeviridae	NA	Ryll,R., Heckel,G., Corman,V.M., Drexler,J.F., Ulrich,R.G., Drexler,J.-F.	Friedrich-Loeffler-Institut, Institute for Novel and Emerging Infectious Diseases	Germany	2019-08-15	KS_11_819	Hepatitis E virus	NA	Hepeviridae	ssRNA(+)	7085	GenBank	complete	NA	NA	1	Czech Republic: Hayek	Czech Republic	NA	Microtus arvalis	Microtus	RODENTIA	CRICETIDAE	ARVICOLINAE	liver, abdominal cavity	2010	NA	NA	Hepeviridae strain common vole/KS_11_819/CZE/2010, complete genome
MH581164.1	Hepeviridae	NA	Kurucz,K., Hederics,D., Bali,D., Kemenesi,G., Horvath,G., Jakab,F.	University of Pecs, Szentagothai Research Centre	Hungary	2018-12-09	HUN_Marv_KFD154	Hepatitis E virus	NA	Hepeviridae	ssRNA(+)	322	GenBank	partial	NA	NA	1	Hungary	Hungary	NA	Microtus arvalis	Microtus	RODENTIA	CRICETIDAE	ARVICOLINAE	liver, abdominal cavity	2016-05	NA	NA	Hepeviridae isolate HUN_Marv_KFD154 RNA-dependent RNA-polymerase (RdRp) gene, partial cds
MH581168.1	Hepeviridae	NA	Kurucz,K., Hederics,D., Bali,D., Kemenesi,G., Horvath,G., Jakab,F.	University of Pecs, Szentagothai Research Centre	Hungary	2018-12-09	HUN_Marv_PEL206	Hepatitis E virus	NA	Hepeviridae	ssRNA(+)	322	GenBank	partial	NA	NA	1	Hungary	Hungary	NA	Microtus arvalis	Microtus	RODENTIA	CRICETIDAE	ARVICOLINAE	liver, abdominal cavity	2016-05	NA	NA	Hepeviridae isolate HUN_Marv_PEL206 RNA-dependent RNA-polymerase (RdRp) gene, partial cds
MH581170.1	Hepeviridae	NA	Kurucz,K., Hederics,D., Bali,D., Kemenesi,G., Horvath,G., Jakab,F.	University of Pecs, Szentagothai Research Centre	Hungary	2018-12-09	HUN_Marv_PEL261	Hepatitis E virus	NA	Hepeviridae	ssRNA(+)	321	GenBank	partial	NA	NA	1	Hungary	Hungary	NA	Microtus arvalis	Microtus	RODENTIA	CRICETIDAE	ARVICOLINAE	liver, abdominal cavity	2016-05	NA	NA	Hepeviridae isolate HUN_Marv_PEL261 RNA-dependent RNA-polymerase (RdRp) gene, partial cds
MH581167.1	Hepeviridae	NA	Kurucz,K., Hederics,D., Bali,D., Kemenesi,G., Horvath,G., Jakab,F.	University of Pecs, Szentagothai Research Centre	Hungary	2018-12-09	HUN_Marv_PEL197	Hepatitis E virus	NA	Hepeviridae	ssRNA(+)	315	GenBank	partial	NA	NA	1	Hungary	Hungary	NA	Microtus arvalis	Microtus	RODENTIA	CRICETIDAE	ARVICOLINAE	liver, abdominal cavity	2016-05	NA	NA	Hepeviridae isolate HUN_Marv_PEL197 RNA-dependent RNA-polymerase (RdRp) gene, partial cds
MN629976.1	Hepeviridae	NA	Sari,G., van de Garde,M.D.B., van Schoonhoven,A., Voermans,J.J.C., van der Eijk,A.A., de Man,R.A., Boonstra,A., Vanwolleghem,T., Pas,S.D.	Erasmus University Medical Center, Gastroenterology and Hepatology	Netherlands	2019-12-16	HEV_feces/mouse	Hepatitis E virus	NA	Hepeviridae	ssRNA(+)	7094	GenBank	partial	NA	NA	1	Netherlands	Netherlands	NA	Mus musculus	Mus	RODENTIA	MURIDAE	MURINAE	NA	2015	NA	NA	Hepeviridae isolate HEV_feces/mouse, partial genome
OP947206.1	Paslahepevirus balayani	NA	Ding,Q., Gan,M., Zhang,N., Chen,D., Zheng,Z.	Chinese Academy of Sciences, Wuhan Institute of Virology	China	2023-05-30	NA	Paslahepevirus balayani	Paslahepevirus	Hepeviridae	ssRNA(+)	6978	GenBank	complete	NA	NA	NA	China	China	NA	Mus musculus	Mus	RODENTIA	MURIDAE	MURINAE	liver, abdominal cavity	2021	NA	NA	Paslahepevirus balayani strain rat HBSY92/CHN/2021, complete genome
PP216709.1	Rocahepevirus ratti	NA	Caballero Gomez,J., Rivero Juarez,A.	University of Cordoba, Animal Health	NA	2024-05-09	HepETraz351	Rocahepevirus ratti	Rocahepevirus	Hepeviridae	ssRNA(+)	845	GenBank	partial	NA	NA	NA	Spain	Spain	NA	Mus musculus	Mus	RODENTIA	MURIDAE	MURINAE	liver, abdominal cavity	2023	NA	NA	Rocahepevirus ratti isolate HepETraz351 nonstructural protein (ORF1), phosphoprotein (ORF3), and capsid protein (ORF2) genes, partial cds
MF175081.1	Murine feces-associated hepe-like virus	NA	Willams,S.H., Che,X., Garcia,J.A., Klena,J.D., Lee,B., Muller,D., Ulrich,W., Corrigan,R.M., Nichol,S., Jain,K., Lipkin,W.I., Williams,S.H.	Columbia University, Center for Infection & Immunity	USA	2018-04-25	MFAHLV/NYC/Qpool/2393	Murine feces-associated hepe-like virus	NA	Hepeviridae	ssRNA(+)	7192	GenBank	partial	NA	NA	NA	USA	USA	NA	Mus musculus	Mus	RODENTIA	MURIDAE	MURINAE	feces	2014-11-12	NA	NA	Murine feces-associated hepe-like virus isolate MFAHLV/NYC/Qpool/2393, partial genome
KY709295.1	Hepeviridae	NA	Grierson,S., Rabie,A., Lambert,M., Choudhury,B., Smith,R.P., Grierson,S.S.	Animal and Plant Health Agency, Department of Virology	NA	2017-12-07	NA	Hepatitis E virus	NA	Hepeviridae	ssRNA(+)	304	GenBank	partial	NA	NA	1	United Kingdom: England	United Kingdom	NA	Mus musculus	Mus	RODENTIA	MURIDAE	MURINAE	abdominal cavity	2015	NA	NA	Hepeviridae strain I76 capsid protein gene, partial cds
PP083438.1	Rocahepevirus ratti	NA	Caballero Gomez,J., Rivero Juarez,A.	University of Cordoba, Animal Health	NA	2024-05-09	HepETraz255	Rocahepevirus ratti	Rocahepevirus	Hepeviridae	ssRNA(+)	290	GenBank	partial	NA	NA	NA	Spain	Spain	NA	Mus musculus	Mus	RODENTIA	MURIDAE	MURINAE	liver, abdominal cavity	2023	NA	NA	Rocahepevirus ratti isolate HepETraz255 nonstructural protein gene, partial cds
PP083439.1	Rocahepevirus ratti	NA	Caballero Gomez,J., Rivero Juarez,A.	University of Cordoba, Animal Health	NA	2024-05-09	HepETraz256	Rocahepevirus ratti	Rocahepevirus	Hepeviridae	ssRNA(+)	263	GenBank	partial	NA	NA	NA	Spain	Spain	NA	Mus musculus	Mus	RODENTIA	MURIDAE	MURINAE	liver, abdominal cavity	2023	NA	NA	Rocahepevirus ratti isolate HepETraz256 nonstructural protein gene, partial cds
PP507108.1	Rocahepevirus ratti	NA	Caballero Gomez,J., Rivero Juarez,A.	University of Cordoba, Animal Health	NA	2024-05-09	HepETraz412	Rocahepevirus ratti	Rocahepevirus	Hepeviridae	ssRNA(+)	263	GenBank	partial	NA	NA	NA	Spain	Spain	NA	Mus musculus	Mus	RODENTIA	MURIDAE	MURINAE	liver, abdominal cavity	2022	NA	NA	Rocahepevirus ratti isolate HepETraz412 nonstructural protein gene, partial cds
PP507106.1	Rocahepevirus ratti	NA	Caballero Gomez,J., Rivero Juarez,A.	University of Cordoba, Animal Health	NA	2024-05-09	HepETraz410	Rocahepevirus ratti	Rocahepevirus	Hepeviridae	ssRNA(+)	195	GenBank	partial	NA	NA	NA	Spain	Spain	NA	Mus musculus	Mus	RODENTIA	MURIDAE	MURINAE	liver, abdominal cavity	2023	NA	NA	Rocahepevirus ratti isolate HepETraz410 nonstructural protein gene, partial cds
PP507111.1	Rocahepevirus ratti	NA	Caballero Gomez,J., Rivero Juarez,A.	University of Cordoba, Animal Health	NA	2024-05-09	HepETraz415	Rocahepevirus ratti	Rocahepevirus	Hepeviridae	ssRNA(+)	193	GenBank	partial	NA	NA	NA	Spain	Spain	NA	Mus musculus	Mus	RODENTIA	MURIDAE	MURINAE	liver, abdominal cavity	2023	NA	NA	Rocahepevirus ratti isolate HepETraz415 nonstructural protein gene, partial cds
PP507103.1	Rocahepevirus ratti	NA	Caballero Gomez,J., Rivero Juarez,A.	University of Cordoba, Animal Health	NA	2024-05-09	HepETraz407	Rocahepevirus ratti	Rocahepevirus	Hepeviridae	ssRNA(+)	190	GenBank	partial	NA	NA	NA	Spain	Spain	NA	Mus musculus	Mus	RODENTIA	MURIDAE	MURINAE	liver, abdominal cavity	2022	NA	NA	Rocahepevirus ratti isolate HepETraz407 nonstructural protein gene, partial cds
PP101768.1	Rocahepevirus ratti	NA	Caballero Gomez,J., Rivero Juarez,A.	University of Cordoba, Animal Health	NA	2024-05-09	HepETraz279	Rocahepevirus ratti	Rocahepevirus	Hepeviridae	ssRNA(+)	160	GenBank	partial	NA	NA	NA	Spain	Spain	NA	Mus musculus	Mus	RODENTIA	MURIDAE	MURINAE	liver, abdominal cavity	2022	NA	NA	Rocahepevirus ratti isolate HepETraz279 nonstructural protein gene, partial cds
OK545865.1	Paslahepevirus balayani	NA	Moraes,D., Lopez-Lopez,P., Nascimento,M.S.J., Rivero-Juarez,A., Dutra,V., Pauperio,J., Mesquita,J.	Abel Salazar Biomedical Institute of Sciences (ICBAS), Department of Veterinary Clinics	Portugal	2021-12-26	51M	Paslahepevirus balayani	Paslahepevirus	Hepeviridae	ssRNA(+)	428	GenBank	partial	NA	NA	NA	Portugal	Portugal	NA	Mus spretus	Mus	RODENTIA	MURIDAE	MURINAE	feces	2014	NA	NA	Orthohepevirus A isolate 51M capsid protein gene, partial cds
PP471855.1	Rocahepevirus ratti	NA	Caballero Gomez,J., Rivero Juarez,A.	University of Cordoba, Animal Health	NA	2024-05-09	HepETraz387	Rocahepevirus ratti	Rocahepevirus	Hepeviridae	ssRNA(+)	233	GenBank	partial	NA	NA	NA	Spain	Spain	NA	Mus musculus	Mus	RODENTIA	MURIDAE	MURINAE	liver, abdominal cavity	2023	NA	NA	Rocahepevirus ratti isolate HepETraz387 nonstructural protein (ORF1) gene, partial cds
PP507104.1	Rocahepevirus ratti	NA	Caballero Gomez,J., Rivero Juarez,A.	University of Cordoba, Animal Health	NA	2024-05-09	HepETraz408	Rocahepevirus ratti	Rocahepevirus	Hepeviridae	ssRNA(+)	217	GenBank	partial	NA	NA	NA	Spain	Spain	NA	Mus musculus	Mus	RODENTIA	MURIDAE	MURINAE	liver, abdominal cavity	2022	NA	NA	Rocahepevirus ratti isolate HepETraz408 nonstructural protein gene, partial cds
PP507105.1	Rocahepevirus ratti	NA	Caballero Gomez,J., Rivero Juarez,A.	University of Cordoba, Animal Health	NA	2024-05-09	HepETraz409	Rocahepevirus ratti	Rocahepevirus	Hepeviridae	ssRNA(+)	209	GenBank	partial	NA	NA	NA	Spain	Spain	NA	Mus musculus	Mus	RODENTIA	MURIDAE	MURINAE	liver, abdominal cavity	2023	NA	NA	Rocahepevirus ratti isolate HepETraz409 nonstructural protein gene, partial cds
MK192412.1	Hepeviridae	NA	Ryll,R., Heckel,G., Corman,V.M., Drexler,J.F., Ulrich,R.G., Drexler,J.-F.	Friedrich-Loeffler-Institut, Institute for Novel and Emerging Infectious Diseases	Germany	2019-08-15	KS_10_3456	Hepatitis E virus	NA	Hepeviridae	ssRNA(+)	276	GenBank	partial	NA	NA	1	Germany: Baden-Wuerttemberg, Heimerdingen	Germany	NA	Myodes glareolus	Myodes	RODENTIA	CRICETIDAE	ARVICOLINAE	liver, abdominal cavity	2010	NA	NA	Hepeviridae strain bank vole/KS_10_3456/GER/2010 non-structural polyprotein gene, partial cds
BR001719.1	Spalax hepevirus	ERR1742977	Kawasaki,J., Kojima,S., Tomonaga,K., Horie,M.	shogo-in, Sakyo-ku, Kyoto, Kyoto 606-8507	Japan	2021-08-19	spalax/2018/2	Spalax hepevirus	NA	Hepeviridae	ssRNA(+)	7111	GenBank	partial	NA	NA	1	NA	NA	NA	Nannospalax galili	Nannospalax	RODENTIA	SPALACIDAE	SPALACINAE	NA	NA	NA	NA	TPA_asm: Spalax hepevirus spalax/2018/2 genes for ORF1 protein, putative ORF3 protein, ORF2 protein, complete cds
MG021328.1	Necromys lasiurus Hepatitis E virus	NA	de Souza,W.M., Fumagalli,M.J., de Araujo,J., Sabino-Santos,G. Jr., Maia,F.G.M., Romeiro,M.F., Modha,S., Nardi,M.S., Queiroz,L.H., Durigon,E.L., Nunes,M.R.T., Murcia,P.R., Figueiredo,L.T.M., Souza,W.M., Maia,F.G., Nunes,M.R.Teixeira., Figueiredo,L.T.Moraes.	University of Sao Paulo, Virology Research Center	Brazil	2017-11-22	1	Necromys lasiurus Hepatitis E virus	Orthohepevirus	Hepeviridae	ssRNA(+)	6830	GenBank	partial	NA	NA	1	Brazil: Sao Paulo State	Brazil	NA	Necromys lasiurus	Necromys	RODENTIA	CRICETIDAE	SIGMODONTINAE	blood	2013	NA	NA	Necromys lasiurus Hepatitis E virus isolate 1 ORF1 and capsid protein genes, complete cds
OP947208.1	Paslahepevirus balayani	NA	Ding,Q., Gan,M., Zhang,N., Chen,D., Wei,J., Zheng,Z.	Chinese Academy of Sciences, Wuhan Institute of Virology	China	2023-05-30	NA	Paslahepevirus balayani	Paslahepevirus	Hepeviridae	ssRNA(+)	7048	GenBank	complete	NA	NA	NA	China	China	NA	Niviventer niviventer	Niviventer	RODENTIA	MURIDAE	MURINAE	liver, abdominal cavity	2021	NA	NA	Paslahepevirus balayani strain rat HBXN127/CHN/2021, complete genome
OP921755.1	Rocahepevirus ratti	NA	Wu,H., Li,B., Hu,L., Zhou,L., Lu,Y.	School of Public Health, Fudan University, Department of Epidemiology	China	2023-09-16	MSI-21	Rocahepevirus ratti	Rocahepevirus	Hepeviridae	ssRNA(+)	306	GenBank	partial	NA	NA	NA	China: Yunnan Province	China	NA	Niviventer fulvescens	Niviventer	RODENTIA	MURIDAE	MURINAE	liver, abdominal cavity	2019	NA	NA	Rocahepevirus ratti isolate MSI-21 RNA-dependent RNA polymerase gene, partial cds
PP533470.1	Orthohepevirus sp.	NA	Wang,B., Li,F.-L., Yang,X.-L., Zhang,Y.-Z.	Virginia Tech, Biomedical Sciences and Pathobiology	USA	2024-03-31	RnLX33	Orthohepevirus sp.	Orthohepevirus	Hepeviridae	ssRNA(+)	6981	GenBank	partial	NA	NA	NA	China	China	NA	Rattus norvegicus	Rattus	RODENTIA	MURIDAE	MURINAE	liver, abdominal cavity	2017	NA	NA	Orthohepevirus sp. isolate RnLX33 polyprotein, phosphoprotein, and capsid protein genes, complete cds
MZ542728.1	Rocahepevirus ratti	NA	Ma,X., Li,L., Wang,J., Chai,S., Duan,Z., Zheng,G.	China CDC, Department of Viral Diarrhea, Institute for Viral Disease Control and Prevention	China	2021-11-01	YnrG38	Rocahepevirus ratti	Rocahepevirus	Hepeviridae	ssRNA(+)	6998	GenBank	complete	NA	NA	NA	China	China	NA	Rattus norvegicus	Rattus	RODENTIA	MURIDAE	MURINAE	liver, abdominal cavity	2016-06	NA	NA	Orthohepevirus C isolate YnrG38, complete genome
MG600417.1	Rodent hepevirus	NA	Van Nguyen,D., Van Nguyen,C., Bonsall,D., Ngo,T.T., Carrique-Mas,J., Pham,A.H., Bryant,J.E., Thwaites,G., Baker,S., Woolhouse,M., Simmonds,P., Nguyen,D.V., Nguyen,C.V., Bryant,J.	Oxford University, Nuffield Department of Medicine	NA	2018-04-14	05VZ-75-65-L08-R3	Rodent hepevirus	NA	Hepeviridae	ssRNA(+)	6993	GenBank	complete	NA	NA	1	Viet Nam	Viet Nam	NA	Rattus argentiventer	Rattus	RODENTIA	MURIDAE	MURINAE	liver, abdominal cavity	2014-03-19	NA	NA	Rodent hepevirus isolate 05VZ-75-65-L08-R3, complete genome
PP533471.1	Orthohepevirus sp.	NA	Wang,B., Li,F.-L., Yang,X.-L., Zhang,Y.-Z.	Virginia Tech, Biomedical Sciences and Pathobiology	USA	2024-03-31	RnYL10	Orthohepevirus sp.	Orthohepevirus	Hepeviridae	ssRNA(+)	6993	GenBank	partial	NA	NA	NA	China	China	NA	Rattus norvegicus	Rattus	RODENTIA	MURIDAE	MURINAE	liver, abdominal cavity	2016	NA	NA	Orthohepevirus sp. isolate RnYL10 polyprotein, phosphoprotein, and capsid protein genes, complete cds
LC225388.1	Paslahepevirus balayani	NA	Primadharsini,P.P., Mulyanto, Wibawa,I.D.N., Anggoro,J., Nishizawa,T., Takahashi,M., Jirintai,S., Okamoto,H.	Division of Virology, Department of Infection and Immunity; 3311-1 Yakushiji, Shimotsuke, Tochigi 329-0498	Japan	2018-03-01	ratEBali-2016D-047L	Paslahepevirus balayani	Paslahepevirus	Hepeviridae	ssRNA(+)	6988	GenBank	complete	NA	NA	1	Indonesia:Bali	Indonesia	NA	Rattus rattus	Rattus	RODENTIA	MURIDAE	MURINAE	liver	2015	NA	NA	Orthohepevirus A genomic RNA, complete genome, isolate: ratEBali-2016D-047L
LC225389.1	Paslahepevirus balayani	NA	Primadharsini,P.P., Mulyanto, Wibawa,I.D.N., Anggoro,J., Nishizawa,T., Takahashi,M., Jirintai,S., Okamoto,H.	Division of Virology, Department of Infection and Immunity; 3311-1 Yakushiji, Shimotsuke, Tochigi 329-0498	Japan	2018-03-01	ratESUMBAWA-140L	Paslahepevirus balayani	Paslahepevirus	Hepeviridae	ssRNA(+)	6988	GenBank	complete	NA	NA	1	Indonesia:Sumbawa	Indonesia	NA	Rattus rattus	Rattus	RODENTIA	MURIDAE	MURINAE	liver	2010	NA	NA	Orthohepevirus A genomic RNA, complete genome, isolate: ratESUMBAWA-140L
AB847305.1	Paslahepevirus balayani	NA	Mulyanto, Suparyatmo,J.B., Andayani,I.G., Khalid, Takahashi,M., Ohnishi,H., Jirintai,S., Nagashima,S., Nishizawa,T., Okamoto,H.	Division of Virology, Department of Infection and Immunity; 3311-1 Yakushiji, Shimotsuke, Tochigi 329-0498	Japan	2014-01-24	ratIDE079F	Paslahepevirus balayani	Paslahepevirus	Hepeviridae	ssRNA(+)	6987	GenBank	complete	NA	NA	1	Indonesia:Lombok, Mataram	Indonesia	NA	Rattus rattus	Rattus	RODENTIA	MURIDAE	MURINAE	blood	2011	NA	NA	Orthohepevirus A DNA, complete genome, isolate: ratIDE079F
OR500096.1	Rocahepevirus ratti	NA	Park,K., Kim,J., Noh,J., Kim,K., Yang,E., Kim,S.G., Cho,H.K., Byun,K.S., Kim,J.H., Lee,Y.S., Shim,J.O., Shin,M., Kim,W.K., Song,J.W., Song,J.-W.	Korea University College of Medicine, Department of Microbiology	NA	2024-01-28	NA	Rocahepevirus ratti	Rocahepevirus	Hepeviridae	ssRNA(+)	6984	GenBank	complete	NA	NA	1	South Korea: Jeju	South Korea	NA	Rattus norvegicus	Rattus	RODENTIA	MURIDAE	MURINAE	liver	2019-12-29	NA	NA	Rocahepevirus ratti strain Rn19-14, complete genome
LC145325.1	Paslahepevirus balayani	NA	Takahashi,M., Kobayashi,T., Tanggis, Jirintai,S., Mulyanto, Nagashima,S., Nishizawa,T., Kunita,S., Okamoto,H.	Division of Virology, Department of Infection and Immunity; 3311-1 Yakushiji, Shimotsuke, Tochigi 329-0498	Japan	2016-10-25	ratELOMB-131L_p0	Paslahepevirus balayani	Paslahepevirus	Hepeviridae	ssRNA(+)	6984	GenBank	complete	NA	NA	1	Indonesia:Lombok (Mataram)	Indonesia	NA	Rattus rattus	Rattus	RODENTIA	MURIDAE	MURINAE	NA	2012	NA	NA	Orthohepevirus A genomic RNA, complete genome, strain: ratELOMB-131
AB847306.1	Paslahepevirus balayani	NA	Mulyanto, Suparyatmo,J.B., Andayani,I.G., Khalid, Takahashi,M., Ohnishi,H., Jirintai,S., Nagashima,S., Nishizawa,T., Okamoto,H.	Division of Virology, Department of Infection and Immunity; 3311-1 Yakushiji, Shimotsuke, Tochigi 329-0498	Japan	2014-01-24	ratESOLO-014SF	Paslahepevirus balayani	Paslahepevirus	Hepeviridae	ssRNA(+)	6983	GenBank	complete	NA	NA	1	Indonesia:Central Java, Solo	Indonesia	NA	Rattus rattus	Rattus	RODENTIA	MURIDAE	MURINAE	blood	2012	NA	NA	Orthohepevirus A DNA, complete genome, isolate: ratESOLO-014SF
LC549185.1	Paslahepevirus balayani	NA	Bai,H., Li,W., Guan,D., Su,J., Ke,C., Ami,Y., Suzaki,Y., Takeda,N., Muramatsu,M., Li,T.C., Li,T.	Virology 2; Gakuen 4-7-1, Musashimurayama, Tokyo 208-0011	Japan	2020-08-27	NA	Paslahepevirus balayani	Paslahepevirus	Hepeviridae	ssRNA(+)	6961	GenBank	complete	NA	NA	1	China:Guangdong Province, Zhanjiang City	China	NA	Rattus losea	Rattus	RODENTIA	MURIDAE	MURINAE	NA	2012-01-12	NA	NA	Orthohepevirus A Rat HEV324 genomic RNA, complete genome
AB847309.1	Paslahepevirus balayani	NA	Mulyanto, Suparyatmo,J.B., Andayani,I.G., Khalid, Takahashi,M., Ohnishi,H., Jirintai,S., Nagashima,S., Nishizawa,T., Okamoto,H.	Division of Virology, Department of Infection and Immunity; 3311-1 Yakushiji, Shimotsuke, Tochigi 329-0498	Japan	2014-01-24	ratIDE113F	Paslahepevirus balayani	Paslahepevirus	Hepeviridae	ssRNA(+)	6979	GenBank	complete	NA	NA	1	Indonesia:Lombok, West Lombok	Indonesia	NA	Rattus rattus	Rattus	RODENTIA	MURIDAE	MURINAE	blood	2012	NA	NA	Orthohepevirus A DNA, complete genome, isolate: ratIDE113F
PP533469.1	Orthohepevirus sp.	NA	Wang,B., Li,F.-L., Yang,X.-L., Zhang,Y.-Z.	Virginia Tech, Biomedical Sciences and Pathobiology	USA	2024-03-31	RnLX92	Orthohepevirus sp.	Orthohepevirus	Hepeviridae	ssRNA(+)	6977	GenBank	partial	NA	NA	NA	China	China	NA	Rattus norvegicus	Rattus	RODENTIA	MURIDAE	MURINAE	liver, abdominal cavity	2017	NA	NA	Orthohepevirus sp. isolate RnLX92 polyprotein gene, partial cds; and phosphoprotein and capsid protein genes, complete cds
OP947207.1	Paslahepevirus balayani	NA	Ding,Q., Gan,M., Zhang,N., Chen,D., Wei,J., Zheng,Z.	Chinese Academy of Sciences, Wuhan Institute of Virology	China	2023-05-30	NA	Paslahepevirus balayani	Paslahepevirus	Hepeviridae	ssRNA(+)	6973	GenBank	complete	NA	NA	NA	China	China	NA	Rattus norvegicus	Rattus	RODENTIA	MURIDAE	MURINAE	liver, abdominal cavity	2021	NA	NA	Paslahepevirus balayani strain rat HBXN-73/CHN/2021, complete genome
OP947211.1	Paslahepevirus balayani	NA	Ding,Q., Gan,M., Zhang,N., Chen,D., Wei,J., Zheng,Z.	Chinese Academy of Sciences, Wuhan Institute of Virology	China	2023-05-30	NA	Paslahepevirus balayani	Paslahepevirus	Hepeviridae	ssRNA(+)	6971	GenBank	complete	NA	NA	NA	China	China	NA	Rattus norvegicus	Rattus	RODENTIA	MURIDAE	MURINAE	liver, abdominal cavity	2021	NA	NA	Paslahepevirus balayani strain HBXY138/CHN/2021, complete genome
OR786722.1	Rocahepevirus sp.	NA	Zong,L.	Dali University, School of Public Health	China	2023-11-18	DL147-HEV-C1	Rocahepevirus sp.	Rocahepevirus	Hepeviridae	ssRNA(+)	6970	GenBank	complete	NA	NA	NA	China	China	NA	Rattus norvegicus	Rattus	RODENTIA	MURIDAE	MURINAE	liver, abdominal cavity	2023	NA	NA	Rocahepevirus sp. isolate DL147-HEV-C1, complete genome
MZ357113.1	Rocahepevirus ratti	SRR14640327	Zhao,M., Yue,C., Yang,Z., Li,Y., Zhang,D., Zhang,J., Yang,S., Shen,Q., Su,X., Qi,D., Ma,R., Xiao,Y., Hou,R., Yan,X., Li,L., Zhou,Y., Liu,J., Wang,X., Wu,W., Zhang,W., Shan,T., Liu,S.	Jiangsu University, School of Medicine	China	2021-08-28	HEV/SCmol141/2020	Rocahepevirus ratti	Rocahepevirus	Hepeviridae	ssRNA(+)	6967	GenBank	partial	NA	NA	NA	China: Sichuan Province	China	NA	Rattus norvegicus	Rattus	RODENTIA	MURIDAE	MURINAE	liver	2020	SAMN16880838	PRJNA680461	MAG: Orthohepevirus C isolate HEV/SCmol141/2020 genomic sequence
NC_038504.1	Hepatitis E virus rat/R63/DEU/2009	NA	NA	National Center for Biotechnology Information, NIH	USA	2018-08-24	R63	Rocahepevirus ratti	Rocahepevirus	Hepeviridae	ssRNA(+)	6965	RefSeq	complete	NA	NA	NA	Germany	Germany	NA	Rattus norvegicus	Rattus	RODENTIA	MURIDAE	MURINAE	liver, abdominal cavity	2009	NA	PRJNA485481	Hepatitis E virus rat/R63/DEU/2009, complete genome
GU345042.1	Hepatitis E virus rat/R63/DEU/2009	NA	Johne,R., Heckel,G., Plenge-Bonig,A., Kindler,E., Maresch,C., Reetz,J., Schielke,A., Ulrich,R.G., Plenge-Boenig,A.	Federal Institute for Risk Assessment, Food Hygiene and Safety Concepts	Germany	2010-08-30	R63	Rocahepevirus ratti	Rocahepevirus	Hepeviridae	ssRNA(+)	6965	GenBank	complete	NA	NA	1	Germany	Germany	NA	Rattus norvegicus	Rattus	RODENTIA	MURIDAE	MURINAE	liver, abdominal cavity	2009	NA	NA	Hepatitis E virus rat/R63/DEU/2009, complete genome
AB847308.1	Paslahepevirus balayani	NA	Mulyanto, Suparyatmo,J.B., Andayani,I.G., Khalid, Takahashi,M., Ohnishi,H., Jirintai,S., Nagashima,S., Nishizawa,T., Okamoto,H.	Division of Virology, Department of Infection and Immunity; 3311-1 Yakushiji, Shimotsuke, Tochigi 329-0498	Japan	2014-01-24	ratESOLO-006SF	Paslahepevirus balayani	Paslahepevirus	Hepeviridae	ssRNA(+)	6965	GenBank	complete	NA	NA	1	Indonesia:Central Java, Solo	Indonesia	NA	Rattus rattus	Rattus	RODENTIA	MURIDAE	MURINAE	blood	2012	NA	NA	Orthohepevirus A DNA, complete genome, isolate: ratESOLO-006SF
PP533468.1	Orthohepevirus sp.	NA	Wang,B., Li,F.-L., Yang,X.-L., Zhang,Y.-Z.	Virginia Tech, Biomedical Sciences and Pathobiology	USA	2024-03-31	RnYJ25	Orthohepevirus sp.	Orthohepevirus	Hepeviridae	ssRNA(+)	6964	GenBank	partial	NA	NA	NA	China	China	NA	Rattus norvegicus	Rattus	RODENTIA	MURIDAE	MURINAE	liver, abdominal cavity	2017	NA	NA	Orthohepevirus sp. isolate RnYJ25 polyprotein, phosphoprotein, and capsid protein genes, complete cds
PP533467.1	Orthohepevirus sp.	NA	Wang,B., Li,F.-L., Yang,X.-L., Zhang,Y.-Z.	Virginia Tech, Biomedical Sciences and Pathobiology	USA	2024-03-31	RnLX91	Orthohepevirus sp.	Orthohepevirus	Hepeviridae	ssRNA(+)	6963	GenBank	partial	NA	NA	NA	China	China	NA	Rattus norvegicus	Rattus	RODENTIA	MURIDAE	MURINAE	liver, abdominal cavity	2017	NA	NA	Orthohepevirus sp. isolate RnLX91 polyprotein, phosphoprotein, and capsid protein genes, complete cds
GU345043.1	Hepatitis E virus rat/R68/DEU/2009	NA	Johne,R., Heckel,G., Plenge-Bonig,A., Kindler,E., Maresch,C., Reetz,J., Schielke,A., Ulrich,R.G., Plenge-Boenig,A.	Federal Institute for Risk Assessment, Food Hygiene and Safety Concepts	Germany	2010-08-30	R68	Paslahepevirus balayani	Paslahepevirus	Hepeviridae	ssRNA(+)	6962	GenBank	complete	NA	NA	1	Germany	Germany	NA	Rattus norvegicus	Rattus	RODENTIA	MURIDAE	MURINAE	liver, abdominal cavity	2009	NA	NA	Hepatitis E virus rat/R68/DEU/2009, complete genome
MW826539.1	Hepeviridae sp.	SRR13847389	Zhu,W., Yang,J., Huang,Y., Lu,S., Xu,J.	National Institute for Communicable Disease Control and Prevention, Chinese Center for Disease Control and Prevention	China	2021-09-20	YSS66421	Hepeviridae sp.	NA	Hepeviridae	ssRNA(+)	7934	GenBank	partial	NA	NA	NA	China	China	NA	Rattus	Rattus	RODENTIA	MURIDAE	MURINAE	feces	2019-07	SAMN18118618	PRJNA706129	Hepeviridae sp. isolate YSS66421 genomic sequence, sequence
LC573546.1	Paslahepevirus balayani	NA	Takahashi,M., Kunita,S., Kawakami,M., Kadosaka,T., Fujita,H., Takada,N., Miyake,M., Kobayashi,T., Ohnishi,H., Nagashima,S., Murata,K., Okamoto,H.	Division of Virology, Department of Infection and Immunity; 3311-1 Yakushiji, Shimotsuke, Tochigi 329-0498	Japan	2022-04-07	ratEJM1703495L	Paslahepevirus balayani	Paslahepevirus	Hepeviridae	ssRNA(+)	7012	GenBank	complete	NA	NA	1	Japan	Japan	NA	Rattus rattus	Rattus	RODENTIA	MURIDAE	MURINAE	liver	2017-07-15	NA	NA	Orthohepevirus A ratEJM1703495L RNA, complete genome
OQ067397.1	Paslahepevirus balayani	NA	Ding,Q., Gan,M., Zhang,N., Chen,D., Wei,J., Zheng,z.	Chinese Academy of Sciences, Wuhan Institute of Virology	China	2023-05-30	HBXY134/CHN/2021	Paslahepevirus balayani	Paslahepevirus	Hepeviridae	ssRNA(+)	7009	GenBank	complete	NA	NA	NA	China	China	NA	Rattus norvegicus	Rattus	RODENTIA	MURIDAE	MURINAE	liver, abdominal cavity	2021	NA	NA	Hepatitis E virus strain rat HBXY134/CHN/2021 complete genome
MZ868954.1	Rocahepevirus ratti	NA	Ma,X., Li,L., Wang,J., Chai,S., Duan,Z., Zheng,G.	China CDC, Department of Viral Diarrhea, Institute for Viral Disease Control and Prevention	China	2021-11-04	YnrG41	Rocahepevirus ratti	Rocahepevirus	Hepeviridae	ssRNA(+)	7002	GenBank	complete	NA	NA	NA	China	China	NA	Rattus norvegicus	Rattus	RODENTIA	MURIDAE	MURINAE	liver, abdominal cavity	2016-06	NA	NA	Rocahepevirus ratti isolate YnrG41, complete genome
LC549184.1	Paslahepevirus balayani	NA	Bai,H., Li,W., Guan,D., Su,J., Ke,C., Ami,Y., Suzaki,Y., Takeda,N., Muramatsu,M., Li,T.C., Li,T.	Virology 2; Gakuen 4-7-1, Musashimurayama, Tokyo 208-0011	Japan	2020-08-27	NA	Paslahepevirus balayani	Paslahepevirus	Hepeviridae	ssRNA(+)	7002	GenBank	complete	NA	NA	1	China:Guangdong Province, Zhanjiang City	China	NA	Rattus norvegicus	Rattus	RODENTIA	MURIDAE	MURINAE	NA	2012-04-18	NA	NA	Orthohepevirus A Rat HEV577 genomic RNA, complete genome
PP839291.1	Rocahepevirus ratti	NA	Altan,E., Erdin,M., Suomalainen,N., Alburkat,H., Aivelo,T., Smura,T., Sironen,T.	University of Helsinki, Virology	Finland	2024-06-04	FIN_226	Rocahepevirus ratti	Rocahepevirus	Hepeviridae	ssRNA(+)	6938	GenBank	complete	NA	NA	NA	Finland	Finland	NA	Rattus norvegicus	Rattus	RODENTIA	MURIDAE	MURINAE	liver, abdominal cavity	2022-05	NA	NA	Rocahepevirus ratti isolate FIN_226, complete genome
PP533456.1	Orthohepevirus sp.	NA	Wang,B., Li,F.-L., Yang,X.-L., Zhang,Y.-Z.	Virginia Tech, Biomedical Sciences and Pathobiology	USA	2024-03-31	RtMH71	Orthohepevirus sp.	Orthohepevirus	Hepeviridae	ssRNA(+)	6935	GenBank	partial	NA	NA	NA	China	China	NA	Rattus tanezumi	Rattus	RODENTIA	MURIDAE	MURINAE	liver, abdominal cavity	2016	NA	NA	Orthohepevirus sp. isolate RtMH71 polyprotein, phosphoprotein, and capsid protein genes, complete cds
PP839293.1	Rocahepevirus ratti	NA	Altan,E., Erdin,M., Suomalainen,N., Alburkat,H., Aivelo,T., Smura,T., Sironen,T.	University of Helsinki, Virology	Finland	2024-06-04	FIN_256	Rocahepevirus ratti	Rocahepevirus	Hepeviridae	ssRNA(+)	6926	GenBank	complete	NA	NA	NA	Finland	Finland	NA	Rattus norvegicus	Rattus	RODENTIA	MURIDAE	MURINAE	liver, abdominal cavity	2023-05	NA	NA	Rocahepevirus ratti isolate FIN_256, complete genome
MT210621.1	Wenzhou Rattus norvegicus orthohepevirus 1	NA	Tan,Z.-Z., Nie,F.-Y., Zhang,Y.-Z.	National Institute for Communicable Disease Control and Prevention, Chinese Center for Disease Control and Prevention, Department of Zoonosis	China	2021-05-12	LCS_hejia	Wenzhou Rattus norvegicus orthohepevirus 1	Orthohepevirus	Hepeviridae	ssRNA(+)	6925	GenBank	complete	NA	NA	NA	China	China	NA	Rattus norvegicus	Rattus	RODENTIA	MURIDAE	MURINAE	NA	2016	NA	NA	Wenzhou Rattus norvegicus orthohepevirus 1 isolate LCS_hejia, complete genome
PP533455.1	Orthohepevirus sp.	NA	Wang,B., Li,F.-L., Yang,X.-L., Zhang,Y.-Z.	Virginia Tech, Biomedical Sciences and Pathobiology	USA	2024-03-31	RtMH77	Orthohepevirus sp.	Orthohepevirus	Hepeviridae	ssRNA(+)	6924	GenBank	partial	NA	NA	NA	China	China	NA	Rattus tanezumi	Rattus	RODENTIA	MURIDAE	MURINAE	liver, abdominal cavity	2016	NA	NA	Orthohepevirus sp. isolate RtMH77 polyprotein, phosphoprotein, and capsid protein genes, complete cds
PP533453.1	Orthohepevirus sp.	NA	Wang,B., Li,F.-L., Yang,X.-L., Zhang,Y.-Z.	Virginia Tech, Biomedical Sciences and Pathobiology	USA	2024-03-31	RnXY58	Orthohepevirus sp.	Orthohepevirus	Hepeviridae	ssRNA(+)	6896	GenBank	partial	NA	NA	NA	China	China	NA	Rattus norvegicus	Rattus	RODENTIA	MURIDAE	MURINAE	liver, abdominal cavity	2016	NA	NA	Orthohepevirus sp. isolate RnXY58 polyprotein gene, partial cds; and phosphoprotein and capsid protein genes, complete cds
PP533452.1	Orthohepevirus sp.	NA	Wang,B., Li,F.-L., Yang,X.-L., Zhang,Y.-Z.	Virginia Tech, Biomedical Sciences and Pathobiology	USA	2024-03-31	RrLH15	Orthohepevirus sp.	Orthohepevirus	Hepeviridae	ssRNA(+)	6881	GenBank	partial	NA	NA	NA	China	China	NA	Rattus rattus	Rattus	RODENTIA	MURIDAE	MURINAE	liver, abdominal cavity	2016	NA	NA	Orthohepevirus sp. isolate RrLH15 polyprotein, phosphoprotein, and capsid protein genes, complete cds
ON644869.1	Rocahepevirus ratti	SRR19373541	de Cock,M., Fonville,M., Vries,A., Bossers,A., van den Bogert,B., Hakze-van der Honing,R., Koets,A., Sprong,H., van der Poel,W., Maas,M.	Central Vetinary Institute of Wageningen UR, Virologie	Netherlands	2022-07-23	rat-87	Rocahepevirus ratti	Rocahepevirus	Hepeviridae	ssRNA(+)	6877	GenBank	complete	NA	NA	NA	Netherlands: Baarle Nassau	Netherlands	NA	Rattus rattus	Rattus	RODENTIA	MURIDAE	MURINAE	liver	2016-06-17	SAMN28631624	PRJNA841946	MAG: Rocahepevirus ratti isolate rat-87, complete genome
ON887283.1	Rocahepevirus ratti	NA	Wu,H., Li,B., Hu,L., Zhou,L., Lu,Y.	School of Public Health, Fudan University, Department of Epidemiology	China	2023-03-20	LHK-54	Rocahepevirus ratti	Rocahepevirus	Hepeviridae	ssRNA(+)	6852	GenBank	complete	NA	NA	NA	China: Yunnan Province	China	NA	Rattus tanezumi	Rattus	RODENTIA	MURIDAE	MURINAE	liver, abdominal cavity	2019-08-11	NA	NA	Rocahepevirus ratti isolate LHK-54, complete genome
ON887282.1	Rocahepevirus ratti	NA	Wu,H., Li,B., Hu,L., Zhou,L., Lu,Y.	School of Public Health, Fudan University, Department of Epidemiology	China	2023-03-20	MSE-17	Rocahepevirus ratti	Rocahepevirus	Hepeviridae	ssRNA(+)	6846	GenBank	complete	NA	NA	NA	China: Yunnan Province	China	NA	Rattus tanezumi	Rattus	RODENTIA	MURIDAE	MURINAE	liver, abdominal cavity	2019-07-30	NA	NA	Rocahepevirus ratti isolate MSE-17, complete genome
MH729812.1	Hepeviridae	NA	He,W., Wen,Y., Xiong,Y., Zhang,M., Cheng,M., Chen,Q.	School of Public Health, Southern Medical University, Department of Epidemiology	China	2019-01-15	XM11	Hepatitis E virus	NA	Hepeviridae	ssRNA(+)	6799	GenBank	partial	NA	NA	1	China	China	NA	Rattus losea	Rattus	RODENTIA	MURIDAE	MURINAE	liver, abdominal cavity	2015-10-13	NA	NA	Hepeviridae isolate XM11, partial genome
MH729811.1	Hepeviridae	NA	He,W., Wen,Y., Xiong,Y., Zhang,M., Cheng,M., Chen,Q.	School of Public Health, Southern Medical University, Department of Epidemiology	China	2019-01-15	GZ481	Hepatitis E virus	NA	Hepeviridae	ssRNA(+)	6790	GenBank	partial	NA	NA	1	China	China	NA	Rattus norvegicus	Rattus	RODENTIA	MURIDAE	MURINAE	liver, abdominal cavity	2016-02-27	NA	NA	Hepeviridae isolate GZ481, partial genome
OP947210.1	Paslahepevirus balayani	NA	Ding,Q., Gan,M., Zhang,N., Chen,D., Wei,J.	Chinese Academy of Sciences, Wuhan Institute of Virology	China	2023-05-30	NA	Paslahepevirus balayani	Paslahepevirus	Hepeviridae	ssRNA(+)	6731	GenBank	partial	NA	NA	NA	China	China	NA	Rattus norvegicus	Rattus	RODENTIA	MURIDAE	MURINAE	liver, abdominal cavity	2021	NA	NA	Paslahepevirus balayani strain HBXY121/CHN/2021, partial genome
PP839292.1	Rocahepevirus ratti	NA	Altan,E., Erdin,M., Suomalainen,N., Alburkat,H., Aivelo,T., Smura,T., Sironen,T.	University of Helsinki, Virology	Finland	2024-06-04	FIN_227	Rocahepevirus ratti	Rocahepevirus	Hepeviridae	ssRNA(+)	6693	GenBank	partial	NA	NA	NA	Finland	Finland	NA	Rattus norvegicus	Rattus	RODENTIA	MURIDAE	MURINAE	liver, abdominal cavity	2022-05	NA	NA	Rocahepevirus ratti isolate FIN_227, partial genome
MH729810.1	Hepeviridae	NA	He,W., Wen,Y., Xiong,Y., Zhang,M., Cheng,M., Chen,Q.	School of Public Health, Southern Medical University, Department of Epidemiology	China	2019-01-15	GZ95	Hepatitis E virus	NA	Hepeviridae	ssRNA(+)	6692	GenBank	partial	NA	NA	1	China	China	NA	Rattus norvegicus	Rattus	RODENTIA	MURIDAE	MURINAE	liver, abdominal cavity	2017-02-25	NA	NA	Hepeviridae isolate GZ95, partial genome
OM037396.1	Rocahepevirus ratti	NA	He,W., Fu,J., Gao,Y.	School of Public Health, Southern Medical University, Department of Epidemiology	China	2023-01-22	SZ140	Rocahepevirus ratti	Rocahepevirus	Hepeviridae	ssRNA(+)	6634	GenBank	partial	NA	NA	NA	China	China	NA	Rattus tanezumi	Rattus	RODENTIA	MURIDAE	MURINAE	NA	2021-05	NA	NA	Rocahepevirus ratti isolate SZ140 non-structural polyprotein and hypothetical protein genes, partial cds; phosphoprotein gene, complete cds; and capsid protein gene, partial cds
OM037395.1	Rocahepevirus ratti	NA	He,W., Fu,J., Gao,Y.	School of Public Health, Southern Medical University, Department of Epidemiology	China	2023-01-22	SZ148	Rocahepevirus ratti	Rocahepevirus	Hepeviridae	ssRNA(+)	6632	GenBank	partial	NA	NA	NA	China	China	NA	Rattus norvegicus	Rattus	RODENTIA	MURIDAE	MURINAE	NA	2021-05	NA	NA	Rocahepevirus ratti isolate SZ148 non-structural polyprotein and hypothetical protein genes, partial cds; phosphoprotein gene, complete cds; and capsid protein gene, partial cds
PP533449.1	Orthohepevirus sp.	NA	Wang,B., Li,F.-L., Yang,X.-L., Zhang,Y.-Z.	Virginia Tech, Biomedical Sciences and Pathobiology	USA	2024-03-31	RtRL51	Orthohepevirus sp.	Orthohepevirus	Hepeviridae	ssRNA(+)	6628	GenBank	partial	NA	NA	NA	China	China	NA	Rattus tanezumi	Rattus	RODENTIA	MURIDAE	MURINAE	liver, abdominal cavity	2017	NA	NA	Orthohepevirus sp. isolate RtRL51 polyprotein gene, partial cds; phosphoprotein gene, complete cds; and capsid protein gene, partial cds
OM037397.1	Rocahepevirus ratti	NA	He,W., Fu,J., Gao,Y.	School of Public Health, Southern Medical University, Department of Epidemiology	China	2023-01-22	SZ87	Rocahepevirus ratti	Rocahepevirus	Hepeviridae	ssRNA(+)	6602	GenBank	partial	NA	NA	NA	China	China	NA	Rattus norvegicus	Rattus	RODENTIA	MURIDAE	MURINAE	NA	2021-02	NA	NA	Rocahepevirus ratti isolate SZ87 non-structural polyprotein and hypothetical protein genes, partial cds; phosphoprotein gene, complete cds; and capsid protein gene, partial cds
MZ643466.1	Rocahepevirus ratti	NA	Ma,X., Li,L., Wang,J., Chai,S., Duan,Z., Zheng,G.	China CDC, Department of Viral Diarrhea, Institute for Viral Disease Control and Prevention	China	2021-11-01	ynrG58	Rocahepevirus ratti	Rocahepevirus	Hepeviridae	ssRNA(+)	6601	GenBank	partial	NA	NA	NA	China	China	NA	Rattus norvegicus	Rattus	RODENTIA	MURIDAE	MURINAE	liver, abdominal cavity	2016-06	NA	NA	Orthohepevirus C isolate ynrG58 non-structural polyprotein (ORF1) and hypothetical protein (ORF4) genes, partial cds; phosphoprotein (ORF3) gene, complete cds; and capsid protein (ORF2) gene, partial cds
MT085261.1	Hepatitis E virus	NA	Wu,Z., Han,Y., Liu,B., Li,H., Zhu,G., Latinne,A., Dong,J., Sun,L., Su,H., Liu,L., Du,J., Zhou,S., Chen,M., Kritiyakan,A., Jittapalapong,S., Chaisiri,K., Buchy,P., Duong,V., Yang,J., Jiang,J., Xu,X., Zhou,H., Yang,F., Irwin,D.M., Morand,S., Daszak,P., Wang,J., Jin,Q.	Institute of Pathogen Biology, Chinese Academy of Medical Sciences & Peking Union Medical College, MOH Key Laboratory of Systems Biology of Pathogens	China	2020-10-12	RtRe-HepV/Cs2008	Hepatitis E virus	NA	Hepeviridae	ssRNA(+)	6347	GenBank	partial	NA	NA	1	Cambodia	Cambodia	NA	Rattus exulans	Rattus	RODENTIA	MURIDAE	MURINAE	NA	2008-11	NA	NA	Hepatitis E virus isolate RtRe-HepV/Cs2008, partial genome
MT085262.1	Hepatitis E virus	NA	Wu,Z., Han,Y., Liu,B., Li,H., Zhu,G., Latinne,A., Dong,J., Sun,L., Su,H., Liu,L., Du,J., Zhou,S., Chen,M., Kritiyakan,A., Jittapalapong,S., Chaisiri,K., Buchy,P., Duong,V., Yang,J., Jiang,J., Xu,X., Zhou,H., Yang,F., Irwin,D.M., Morand,S., Daszak,P., Wang,J., Jin,Q.	Institute of Pathogen Biology, Chinese Academy of Medical Sciences & Peking Union Medical College, MOH Key Laboratory of Systems Biology of Pathogens	China	2020-10-12	RtRe-HepV/Cs2009	Hepatitis E virus	NA	Hepeviridae	ssRNA(+)	5997	GenBank	partial	NA	NA	1	Cambodia	Cambodia	NA	Rattus exulans	Rattus	RODENTIA	MURIDAE	MURINAE	NA	2009-07	NA	NA	Hepatitis E virus isolate RtRe-HepV/Cs2009, partial genome
MT085259.1	Hepatitis E virus	NA	Wu,Z., Han,Y., Liu,B., Li,H., Zhu,G., Latinne,A., Dong,J., Sun,L., Su,H., Liu,L., Du,J., Zhou,S., Chen,M., Kritiyakan,A., Jittapalapong,S., Chaisiri,K., Buchy,P., Duong,V., Yang,J., Jiang,J., Xu,X., Zhou,H., Yang,F., Irwin,D.M., Morand,S., Daszak,P., Wang,J., Jin,Q.	Institute of Pathogen Biology, Chinese Academy of Medical Sciences & Peking Union Medical College, MOH Key Laboratory of Systems Biology of Pathogens	China	2020-10-12	RtRl-HepV/Lv2015	Hepatitis E virus	NA	Hepeviridae	ssRNA(+)	5628	GenBank	partial	NA	NA	1	Laos	Laos	NA	Rattus losea	Rattus	RODENTIA	MURIDAE	MURINAE	NA	2015-05	NA	NA	Hepatitis E virus isolate RtRl-HepV/Lv2015, partial genome
PP533466.1	Orthohepevirus sp.	NA	Wang,B., Li,F.-L., Yang,X.-L., Zhang,Y.-Z.	Virginia Tech, Biomedical Sciences and Pathobiology	USA	2024-03-31	RnLX20	Orthohepevirus sp.	Orthohepevirus	Hepeviridae	ssRNA(+)	6961	GenBank	partial	NA	NA	NA	China	China	NA	Rattus norvegicus	Rattus	RODENTIA	MURIDAE	MURINAE	liver, abdominal cavity	2017	NA	NA	Orthohepevirus sp. isolate RnLX20 polyprotein, phosphoprotein, and capsid protein genes, complete cds
JN167537.1	Hepeviridae	NA	Johne,R., Dremsek,P., Kindler,E., Schielke,A., Plenge-Bonig,A., Gregersen,H., Wessels,U., Schmidt,K., Rietschel,W., Groschup,M.H., Guenther,S., Heckel,G., Ulrich,R.G., Plenge-Boenig,A.	Federal Institute for Risk Assessment, Food Hygiene and Safety Concepts	Germany	2012-05-30	NA	Hepatitis E virus	NA	Hepeviridae	ssRNA(+)	6959	GenBank	complete	NA	NA	1	Germany: Berlin	Germany	NA	Rattus norvegicus	Rattus	RODENTIA	MURIDAE	MURINAE	liver, abdominal cavity	2009	NA	NA	Hepatitis E virus strain rat/Mu09/0685/DEU/2010, complete genome
KM516906.1	Rocahepevirus ratti	NA	Debing,Y., Emerson,S.U., Purcell,R.H., Neyts,J., Dallmeier,K.	Rega Institute for Medical Research, University of Leuven, Microbiology and Immunology	Belgium	2014-09-27	NA	Rocahepevirus ratti	Rocahepevirus	Hepeviridae	ssRNA(+)	6959	GenBank	complete	NA	NA	1	USA: Los Angeles, CA	USA	CA	Rattus norvegicus	Rattus	RODENTIA	MURIDAE	MURINAE	liver, abdominal cavity	2003	NA	NA	Rocahepevirus ratti strain LA-B350, complete genome
PP533465.1	Orthohepevirus sp.	NA	Wang,B., Li,F.-L., Yang,X.-L., Zhang,Y.-Z.	Virginia Tech, Biomedical Sciences and Pathobiology	USA	2024-03-31	RnLX36	Orthohepevirus sp.	Orthohepevirus	Hepeviridae	ssRNA(+)	6959	GenBank	partial	NA	NA	NA	China	China	NA	Rattus norvegicus	Rattus	RODENTIA	MURIDAE	MURINAE	liver, abdominal cavity	2017	NA	NA	Orthohepevirus sp. isolate RnLX36 polyprotein gene, partial cds; and phosphoprotein and capsid protein genes, complete cds
JX120573.1	Hepeviridae	NA	Li,T.C., Ami,Y., Suzaki,Y., Yasuda,S.P., Yoshimatsu,K., Arikawa,J., Takeda,N., Takaji,W., Li,T., Takeda,n., Wakita,T.	National Institute of Infectious Diseases, Virology 2	Japan	2013-01-31	NA	Hepatitis E virus	NA	Hepeviridae	ssRNA(+)	6958	GenBank	complete	NA	NA	1	Viet Nam: Hanoi	Viet Nam	NA	Rattus tanezumi	Rattus	RODENTIA	MURIDAE	MURINAE	NA	2011	NA	NA	Hepatitis E virus strain Vietnam-105, complete genome
JN167538.1	Hepeviridae	NA	Johne,R., Dremsek,P., Kindler,E., Schielke,A., Plenge-Bonig,A., Gregersen,H., Wessels,U., Schmidt,K., Rietschel,W., Groschup,M.H., Guenther,S., Heckel,G., Ulrich,R.G., Plenge-Boenig,A.	Federal Institute for Risk Assessment, Food Hygiene and Safety Concepts	Germany	2012-05-30	NA	Hepatitis E virus	NA	Hepeviridae	ssRNA(+)	6957	GenBank	complete	NA	NA	1	Germany: Stuttgart	Germany	NA	Rattus norvegicus	Rattus	RODENTIA	MURIDAE	MURINAE	liver, abdominal cavity	2009	NA	NA	Hepatitis E virus strain rat/Mu09/0434/DEU/2010, complete genome
OR500094.1	Rocahepevirus ratti	NA	Park,K., Kim,J., Noh,J., Kim,K., Yang,E., Kim,S.G., Cho,H.K., Byun,K.S., Kim,J.H., Lee,Y.S., Shim,J.O., Shin,M., Kim,W.K., Song,J.W., Song,J.-W.	Korea University College of Medicine, Department of Microbiology	NA	2024-01-28	NA	Rocahepevirus ratti	Rocahepevirus	Hepeviridae	ssRNA(+)	6951	GenBank	complete	NA	NA	1	South Korea: Seoul	South Korea	NA	Rattus norvegicus	Rattus	RODENTIA	MURIDAE	MURINAE	liver	2011-02-28	NA	NA	Rocahepevirus ratti strain Rn11-8, complete genome
AB847307.1	Paslahepevirus balayani	NA	Mulyanto, Suparyatmo,J.B., Andayani,I.G., Khalid, Takahashi,M., Ohnishi,H., Jirintai,S., Nagashima,S., Nishizawa,T., Okamoto,H.	Division of Virology, Department of Infection and Immunity; 3311-1 Yakushiji, Shimotsuke, Tochigi 329-0498	Japan	2014-01-24	ratELOMB-187SF	Paslahepevirus balayani	Paslahepevirus	Hepeviridae	ssRNA(+)	6948	GenBank	complete	NA	NA	1	Indonesia:Lombok, Mataram	Indonesia	NA	Rattus rattus	Rattus	RODENTIA	MURIDAE	MURINAE	blood	2012	NA	NA	Orthohepevirus A DNA, complete genome, isolate: ratELOMB-187SF
PP533463.1	Orthohepevirus sp.	NA	Wang,B., Li,F.-L., Yang,X.-L., Zhang,Y.-Z.	Virginia Tech, Biomedical Sciences and Pathobiology	USA	2024-03-31	RtJH59	Orthohepevirus sp.	Orthohepevirus	Hepeviridae	ssRNA(+)	6948	GenBank	partial	NA	NA	NA	China	China	NA	Rattus tanezumi	Rattus	RODENTIA	MURIDAE	MURINAE	liver, abdominal cavity	2018	NA	NA	Orthohepevirus sp. isolate RtJH59 polyprotein, phosphoprotein, and capsid protein genes, complete cds
PP533461.1	Orthohepevirus sp.	NA	Wang,B., Li,F.-L., Yang,X.-L., Zhang,Y.-Z.	Virginia Tech, Biomedical Sciences and Pathobiology	USA	2024-03-31	RrLH258	Orthohepevirus sp.	Orthohepevirus	Hepeviridae	ssRNA(+)	6947	GenBank	partial	NA	NA	NA	China	China	NA	Rattus rattus	Rattus	RODENTIA	MURIDAE	MURINAE	liver, abdominal cavity	2016	NA	NA	Orthohepevirus sp. isolate RrLH258 polyprotein, phosphoprotein, and capsid protein genes, complete cds
OR500095.1	Rocahepevirus ratti	NA	Park,K., Kim,J., Noh,J., Kim,K., Yang,E., Kim,S.G., Cho,H.K., Byun,K.S., Kim,J.H., Lee,Y.S., Shim,J.O., Shin,M., Kim,W.K., Song,J.W., Song,J.-W.	Korea University College of Medicine, Department of Microbiology	NA	2024-01-28	NA	Rocahepevirus ratti	Rocahepevirus	Hepeviridae	ssRNA(+)	6946	GenBank	complete	NA	NA	1	South Korea: Seoul	South Korea	NA	Rattus norvegicus	Rattus	RODENTIA	MURIDAE	MURINAE	liver	2016-08-27	NA	NA	Rocahepevirus ratti strain Rn16-10, complete genome
MW149254.1	Rocahepevirus ratti	NA	Pankovics,P., Boros,A., Laszlo,Z., Szekeres,S., Foldvari,G., Altan,E., Delwart,E., Reuter,G.	University of Pecs, Medical School, Department of Medical Microbiology and Immunology	Hungary	2021-06-15	NA	Rocahepevirus ratti	Rocahepevirus	Hepeviridae	ssRNA(+)	6945	GenBank	partial	NA	NA	1	Hungary	Hungary	NA	Rattus norvegicus	Rattus	RODENTIA	MURIDAE	MURINAE	feces	2017	NA	NA	Rocahepevirus ratti strain NR/rat08-HEV/HUN/2018 ORF1, ORF4, ORF3, and ORF2 genes, complete cds
MN450855.1	Rocahepevirus ratti	NA	Sridhar,S., Yip,C.C., Wu,S., Chew,N.F., Leung,K.H., Chan,J.F., Zhao,P.S., Chan,W.M., Poon,R.W., Tsoi,H.W., Cai,J.P., Chan,H.S., Leung,A.W., Tse,C.W., Zee,J.S., Tsang,O.T., Cheng,V.C., Lau,S.K., Woo,P.C., Tsang,D.N., Yuen,K.Y., Yip,C.C.Y.	The University of Hong Kong, Department of Microbiology	China	2021-07-06	NA	Rocahepevirus ratti	Rocahepevirus	Hepeviridae	ssRNA(+)	6945	GenBank	complete	NA	NA	1	Hong Kong	Hong Kong	NA	Rattus norvegicus	Rattus	RODENTIA	MURIDAE	MURINAE	NA	2019	NA	NA	Rocahepevirus ratti strain WTSRN170519-1, complete genome
PP533459.1	Orthohepevirus sp.	NA	Wang,B., Li,F.-L., Yang,X.-L., Zhang,Y.-Z.	Virginia Tech, Biomedical Sciences and Pathobiology	USA	2024-03-31	RtJH124	Orthohepevirus sp.	Orthohepevirus	Hepeviridae	ssRNA(+)	6944	GenBank	partial	NA	NA	NA	China	China	NA	Rattus tanezumi	Rattus	RODENTIA	MURIDAE	MURINAE	liver, abdominal cavity	2018	NA	NA	Orthohepevirus sp. isolate RtJH124 polyprotein, phosphoprotein, and capsid protein genes, complete cds
MG813927.1	Hepeviridae	NA	Sridhar,S., Yip,C.C., Wu,S., Cai,J., Zhang,A.J., Leung,K.H., Chung,T.W., Chan,J.F., Chan,W.M., Teng,J.L., Au-Yeung,R.K., Cheng,V.C., Chen,H., Lau,S.K., Woo,P.C., Xia,N.S., Lo,C.M., Yuen,K.Y., Yip,C.C.Y.	The University of Hong Kong, Department of Microbiology	China	2018-11-21	NA	Hepatitis E virus	NA	Hepeviridae	ssRNA(+)	6942	GenBank	complete	NA	NA	1	Hong Kong	Hong Kong	NA	Rattus sp.	Rattus	RODENTIA	MURIDAE	MURINAE	NA	2017-08-31	NA	NA	Hepeviridae strain LCK-3110, complete genome
MW795566.1	Hepeviridae	NA	Niendorf,S., Harms,D., Hellendahl,K.F., Heuser,E., Bottcher,S., Bock,C.T., Ulrich,R.G., Boettcher,S., Bock,C.-T.	Robert Koch Institute, Consultant Laboratory for Noroviruses	Germany	2021-06-22	KS/11/616	Hepatitis E virus	NA	Hepeviridae	ssRNA(+)	6941	GenBank	complete	NA	NA	1	Hungary	Hungary	NA	Rattus norvegicus	Rattus	RODENTIA	MURIDAE	MURINAE	NA	2010-06	NA	NA	Hepeviridae isolate KS/11/616, complete genome
MW795567.1	Hepeviridae	NA	Niendorf,S., Harms,D., Hellendahl,K.F., Heuser,E., Bottcher,S., Bock,C.T., Ulrich,R.G., Boettcher,S., Bock,C.-T.	Robert Koch Institute, Consultant Laboratory for Noroviruses	Germany	2021-06-22	KS/11/620	Hepatitis E virus	NA	Hepeviridae	ssRNA(+)	6940	GenBank	complete	NA	NA	1	Hungary	Hungary	NA	Rattus norvegicus	Rattus	RODENTIA	MURIDAE	MURINAE	feces	2010-05	NA	NA	Hepeviridae isolate KS/11/620, complete genome
KX774669.1	Hepeviridae	NA	Ryll,R., Bernstein,S., Heuser,E., Schlegel,M., Dremsek,P., Zumpe,M., Wolf,S., Pepin,M., Bajomi,D., Mueller,G., Heiberg,A.-C., Spahr,C., Lang,J., Groschup,M.H., Ansorge,H., Freise,J., Guenther,S., Imholt,C., Heckel,G., Johne,R., Ulrich,R.G.	Friedrich-Loeffler-Institut, Institute for Novel and Emerging Infectious Diseases	Germany	2017-08-13	KS12/1363	Hepatitis E virus	NA	Hepeviridae	ssRNA(+)	1468	GenBank	partial	NA	NA	NA	Switzerland: Zurich	Switzerland	NA	Rattus norvegicus	Rattus	RODENTIA	MURIDAE	MURINAE	liver, abdominal cavity	2011	NA	NA	Hepeviridae strain rat/KS12/1363/CH/2011 polyprotein gene, partial cds; phosphoprotein gene, complete cds; and capsid protein gene, partial cds
KX774670.1	Hepeviridae	NA	Ryll,R., Bernstein,S., Heuser,E., Schlegel,M., Dremsek,P., Zumpe,M., Wolf,S., Pepin,M., Bajomi,D., Mueller,G., Heiberg,A.-C., Spahr,C., Lang,J., Groschup,M.H., Ansorge,H., Freise,J., Guenther,S., Imholt,C., Heckel,G., Johne,R., Ulrich,R.G.	Friedrich-Loeffler-Institut, Institute for Novel and Emerging Infectious Diseases	Germany	2017-08-13	Mu/07/0761	Hepatitis E virus	NA	Hepeviridae	ssRNA(+)	1468	GenBank	partial	NA	NA	NA	Germany: Kampehl	Germany	NA	Rattus norvegicus	Rattus	RODENTIA	MURIDAE	MURINAE	liver, abdominal cavity	2004	NA	NA	Hepeviridae strain rat/Mu07/0761/DEU/2004 polyprotein gene, partial cds; phosphoprotein gene, complete cds; and capsid protein gene, partial cds
KX774671.1	Hepeviridae	NA	Ryll,R., Bernstein,S., Heuser,E., Schlegel,M., Dremsek,P., Zumpe,M., Wolf,S., Pepin,M., Bajomi,D., Mueller,G., Heiberg,A.-C., Spahr,C., Lang,J., Groschup,M.H., Ansorge,H., Freise,J., Guenther,S., Imholt,C., Heckel,G., Johne,R., Ulrich,R.G.	Friedrich-Loeffler-Institut, Institute for Novel and Emerging Infectious Diseases	Germany	2017-08-13	Mu/10/1567	Hepatitis E virus	NA	Hepeviridae	ssRNA(+)	1468	GenBank	partial	NA	NA	NA	Germany: Esslingen	Germany	NA	Rattus norvegicus	Rattus	RODENTIA	MURIDAE	MURINAE	liver, abdominal cavity	2009	NA	NA	Hepeviridae strain rat/Mu10/1567/DEU/2009 polyprotein gene, partial cds; phosphoprotein gene, complete cds; and capsid protein gene, partial cds
KX774672.1	Hepeviridae	NA	Ryll,R., Bernstein,S., Heuser,E., Schlegel,M., Dremsek,P., Zumpe,M., Wolf,S., Pepin,M., Bajomi,D., Mueller,G., Heiberg,A.-C., Spahr,C., Lang,J., Groschup,M.H., Ansorge,H., Freise,J., Guenther,S., Imholt,C., Heckel,G., Johne,R., Ulrich,R.G.	Friedrich-Loeffler-Institut, Institute for Novel and Emerging Infectious Diseases	Germany	2017-08-13	Mu/10/0672	Hepatitis E virus	NA	Hepeviridae	ssRNA(+)	1468	GenBank	partial	NA	NA	NA	Germany: Warburg	Germany	NA	Rattus norvegicus	Rattus	RODENTIA	MURIDAE	MURINAE	liver, abdominal cavity	2009	NA	NA	Hepeviridae strain rat/Mu10/0672/DEU/2009 polyprotein gene, partial cds; phosphoprotein gene, complete cds; and capsid protein gene, partial cds
KX774673.1	Hepeviridae	NA	Ryll,R., Bernstein,S., Heuser,E., Schlegel,M., Dremsek,P., Zumpe,M., Wolf,S., Pepin,M., Bajomi,D., Mueller,G., Heiberg,A.-C., Spahr,C., Lang,J., Groschup,M.H., Ansorge,H., Freise,J., Guenther,S., Imholt,C., Heckel,G., Johne,R., Ulrich,R.G.	Friedrich-Loeffler-Institut, Institute for Novel and Emerging Infectious Diseases	Germany	2017-08-13	VAS/E4	Hepatitis E virus	NA	Hepeviridae	ssRNA(+)	1468	GenBank	partial	NA	NA	NA	France: Lyon	France	NA	Rattus norvegicus	Rattus	RODENTIA	MURIDAE	MURINAE	liver, abdominal cavity	2012	NA	NA	Hepeviridae strain rat/VAS/E4/FRA/2012 polyprotein gene, partial cds; phosphoprotein gene, complete cds; and capsid protein gene, partial cds
KX774664.1	Hepeviridae	NA	Ryll,R., Bernstein,S., Heuser,E., Schlegel,M., Dremsek,P., Zumpe,M., Wolf,S., Pepin,M., Bajomi,D., Mueller,G., Heiberg,A.-C., Spahr,C., Lang,J., Groschup,M.H., Ansorge,H., Freise,J., Guenther,S., Baert,K., Ruiz-Fons,F., Pikula,J., Knap,N., Tsakmakidis,I., Dovas,C., Zanet,S., Imholt,C., Heckel,G., Johne,R., Ulrich,R.G.	Friedrich-Loeffler-Institut, Institute for Novel and Emerging Infectious Diseases	Germany	2017-08-21	VAS-B1	Hepatitis E virus	NA	Hepeviridae	ssRNA(+)	1125	GenBank	partial	NA	NA	NA	France: Lyon	France	NA	Rattus norvegicus	Rattus	RODENTIA	MURIDAE	MURINAE	liver, abdominal cavity	2012	NA	NA	Hepeviridae strain rat/VAS/B1/FR/2012 polyprotein, phosphoprotein, and capsid protein genes, partial cds
KX774665.1	Hepeviridae	NA	Ryll,R., Bernstein,S., Heuser,E., Schlegel,M., Dremsek,P., Zumpe,M., Wolf,S., Pepin,M., Bajomi,D., Mueller,G., Heiberg,A.-C., Spahr,C., Lang,J., Groschup,M.H., Ansorge,H., Freise,J., Guenther,S., Baert,K., Ruiz-Fons,F., Pikula,J., Knap,N., Tsakmakidis,I., Dovas,C., Zanet,S., Imholt,C., Heckel,G., Johne,R., Ulrich,R.G.	Friedrich-Loeffler-Institut, Institute for Novel and Emerging Infectious Diseases	Germany	2017-08-21	VAS-B4	Hepatitis E virus	NA	Hepeviridae	ssRNA(+)	1125	GenBank	partial	NA	NA	NA	France: Lyon	France	NA	Rattus norvegicus	Rattus	RODENTIA	MURIDAE	MURINAE	liver, abdominal cavity	2012	NA	NA	Hepeviridae strain rat/VAS/B4/FR/2012 polyprotein, phosphoprotein, and capsid protein genes, partial cds
KY938025.1	Hepeviridae	NA	Ryll,R., Bernstein,S., Heuser,E., Schlegel,M., Dremsek,P., Zumpe,M., Wolf,S., Pepin,M., Bajomi,D., Mueller,G., Heiberg,A.-C., Spahr,C., Lang,J., Groschup,M.H., Ansorge,H., Freise,J., Guenther,S., Imholt,C., Heckel,G., Johne,R., Ulrich,R.G.	Friedrich-Loeffler-Institut, Institute for Novel and Emerging Infectious Diseases	Germany	2017-08-13	KS16/774	Hepatitis E virus	NA	Hepeviridae	ssRNA(+)	1122	GenBank	partial	NA	NA	NA	Belgium: Dender	Belgium	NA	Rattus norvegicus	Rattus	RODENTIA	MURIDAE	MURINAE	liver, abdominal cavity	2016	NA	NA	Hepeviridae strain rat/KS16/774/BE/2016 RNA-dependent RNA-polymerase, phosphoprotein, and capsid protein genes, partial cds
KY938026.1	Hepeviridae	NA	Ryll,R., Bernstein,S., Heuser,E., Schlegel,M., Dremsek,P., Zumpe,M., Wolf,S., Pepin,M., Bajomi,D., Mueller,G., Heiberg,A.-C., Spahr,C., Lang,J., Groschup,M.H., Ansorge,H., Freise,J., Guenther,S., Imholt,C., Heckel,G., Johne,R., Ulrich,R.G.	Friedrich-Loeffler-Institut, Institute for Novel and Emerging Infectious Diseases	Germany	2017-08-13	M1366/13	Hepatitis E virus	NA	Hepeviridae	ssRNA(+)	1122	GenBank	partial	NA	NA	NA	Spain: Cadiz	Spain	NA	Rattus rattus	Rattus	RODENTIA	MURIDAE	MURINAE	liver, abdominal cavity	2013	NA	NA	Hepeviridae strain rat/1366/13/SP/2013 RNA-dependent RNA-polymerase, phosphoprotein, and capsid protein genes, partial cds
KY938027.1	Hepeviridae	NA	Ryll,R., Bernstein,S., Heuser,E., Schlegel,M., Dremsek,P., Zumpe,M., Wolf,S., Pepin,M., Bajomi,D., Mueller,G., Heiberg,A.-C., Spahr,C., Lang,J., Groschup,M.H., Ansorge,H., Freise,J., Guenther,S., Imholt,C., Heckel,G., Johne,R., Ulrich,R.G.	Friedrich-Loeffler-Institut, Institute for Novel and Emerging Infectious Diseases	Germany	2017-08-13	M1374/13	Hepatitis E virus	NA	Hepeviridae	ssRNA(+)	1122	GenBank	partial	NA	NA	NA	Spain: Cadiz	Spain	NA	Rattus rattus	Rattus	RODENTIA	MURIDAE	MURINAE	liver, abdominal cavity	2013	NA	NA	Hepeviridae strain rat/1374/13/SP/2013 RNA-dependent RNA-polymerase, phosphoprotein, and capsid protein genes, partial cds
OP748394.1	Rodent hepevirus	NA	Li,Y., Tang,C., Zhang,Y., Li,Z., Wang,G., Peng,R., Huang,Y., Hu,X., Xin,H., Feng,B., Cao,X., He,Y., Guo,T., Su,H., Cui,X., Niu,L., Wu,Z., Yang,J., Yang,F., Lu,G., Gao,L., Jin,Q., Xiao,M., Yin,F., Du,J.	Hainan medical university-university of Hong Kong Joint Laboratory of Tropical Infectious Diseases, Hainan medical university	China	2023-05-10	Hepe-HMU-1	Rodent hepevirus	NA	Hepeviridae	ssRNA(+)	1099	GenBank	partial	NA	NA	NA	China	China	NA	Rattus norvegicus	Rattus	RODENTIA	MURIDAE	MURINAE	oronasopharynx	2017-05	NA	NA	Rodent hepevirus isolate Hepe-HMU-1 polyprotein gene, partial cds
MH236827.1	Paslahepevirus balayani	NA	Blasdell,K.R., Perera,D., Firth,C.	University of Melbourne, School of BioSciences	Australia	2020-04-23	MYR-289	Paslahepevirus balayani	Paslahepevirus	Hepeviridae	ssRNA(+)	984	GenBank	partial	NA	NA	NA	Malaysia: Sarawak	Malaysia	NA	Rattus	Rattus	RODENTIA	MURIDAE	MURINAE	liver, abdominal cavity	2016-04-07	NA	NA	Paslahepevirus balayani isolate MYR-289 nonstructural polyprotein gene, partial cds
JN040433.1	Hepeviridae	NA	Li,T.C., Yoshimatsu,K., Yasuda,S.P., Arikawa,J., Koma,T., Kataoka,M., Ami,Y., Suzaki,Y., Mai le,T.Q., Hoa,N.T., Yamashiro,T., Hasebe,F., Takeda,N., Wakita,T., Li,T.	NIID, Virology 2	Japan	2011-11-05	NA	Hepatitis E virus	NA	Hepeviridae	ssRNA(+)	901	GenBank	partial	NA	NA	1	Viet Nam	Viet Nam	NA	Rattus	Rattus	RODENTIA	MURIDAE	MURINAE	blood	2011	NA	NA	Hepatitis E virus strain 105 polyprotein, phosphoprotein, and capsid protein genes, partial cds
PP083431.1	Rocahepevirus ratti	NA	Caballero Gomez,J., Rivero Juarez,A.	University of Cordoba, Animal Health	NA	2024-05-09	HepETraz248	Rocahepevirus ratti	Rocahepevirus	Hepeviridae	ssRNA(+)	879	GenBank	partial	NA	NA	NA	Spain	Spain	NA	Rattus rattus	Rattus	RODENTIA	MURIDAE	MURINAE	liver, abdominal cavity	2023	NA	NA	Rocahepevirus ratti isolate HepETraz248 nonstructural protein gene, partial cds
PP591814.1	Rocahepevirus ratti	NA	Caballero Gomez,J., Rivero Juarez,A.	University of Cordoba, Animal Health	NA	2024-05-09	HepETraz419	Rocahepevirus ratti	Rocahepevirus	Hepeviridae	ssRNA(+)	874	GenBank	partial	NA	NA	NA	Spain	Spain	NA	Rattus norvegicus	Rattus	RODENTIA	MURIDAE	MURINAE	feces	2022	NA	NA	Rocahepevirus ratti isolate HepETraz419 nonstructural protein gene, partial cds
PP083432.1	Rocahepevirus ratti	NA	Caballero Gomez,J., Rivero Juarez,A.	University of Cordoba, Animal Health	NA	2024-05-09	HepETraz249	Rocahepevirus ratti	Rocahepevirus	Hepeviridae	ssRNA(+)	874	GenBank	partial	NA	NA	NA	Spain	Spain	NA	Rattus rattus	Rattus	RODENTIA	MURIDAE	MURINAE	liver, abdominal cavity	2023	NA	NA	Rocahepevirus ratti isolate HepETraz249 nonstructural protein gene, partial cds
PP083435.1	Rocahepevirus ratti	NA	Caballero Gomez,J., Rivero Juarez,A.	University of Cordoba, Animal Health	NA	2024-05-09	HepETraz252	Rocahepevirus ratti	Rocahepevirus	Hepeviridae	ssRNA(+)	873	GenBank	partial	NA	NA	NA	Spain	Spain	NA	Rattus norvegicus	Rattus	RODENTIA	MURIDAE	MURINAE	liver, abdominal cavity	2023	NA	NA	Rocahepevirus ratti isolate HepETraz252 nonstructural protein gene, partial cds
PP083428.1	Rocahepevirus ratti	NA	Caballero Gomez,J., Rivero Juarez,A.	University of Cordoba, Animal Health	NA	2024-05-09	HepETraz245	Rocahepevirus ratti	Rocahepevirus	Hepeviridae	ssRNA(+)	872	GenBank	partial	NA	NA	NA	Spain	Spain	NA	Rattus rattus	Rattus	RODENTIA	MURIDAE	MURINAE	liver, abdominal cavity	2023	NA	NA	Rocahepevirus ratti isolate HepETraz245 nonstructural protein gene, partial cds
PP083427.1	Rocahepevirus ratti	NA	Caballero Gomez,J., Rivero Juarez,A.	University of Cordoba, Animal Health	NA	2024-05-09	HepETraz244	Rocahepevirus ratti	Rocahepevirus	Hepeviridae	ssRNA(+)	871	GenBank	partial	NA	NA	NA	Spain	Spain	NA	Rattus norvegicus	Rattus	RODENTIA	MURIDAE	MURINAE	liver, abdominal cavity	2023	NA	NA	Rocahepevirus ratti isolate HepETraz244 nonstructural protein gene, partial cds
PP216705.1	Rocahepevirus ratti	NA	Caballero Gomez,J., Rivero Juarez,A.	University of Cordoba, Animal Health	NA	2024-05-09	HepETraz347	Rocahepevirus ratti	Rocahepevirus	Hepeviridae	ssRNA(+)	871	GenBank	partial	NA	NA	NA	Spain	Spain	NA	Rattus norvegicus	Rattus	RODENTIA	MURIDAE	MURINAE	liver, abdominal cavity	2022	NA	NA	Rocahepevirus ratti isolate HepETraz347 nonstructural protein (ORF1), phosphoprotein (ORF3), and capsid protein (ORF2) genes, partial cds
PP083436.1	Rocahepevirus ratti	NA	Caballero Gomez,J., Rivero Juarez,A.	University of Cordoba, Animal Health	NA	2024-05-09	HepETraz253	Rocahepevirus ratti	Rocahepevirus	Hepeviridae	ssRNA(+)	868	GenBank	partial	NA	NA	NA	Spain	Spain	NA	Rattus norvegicus	Rattus	RODENTIA	MURIDAE	MURINAE	liver, abdominal cavity	2023	NA	NA	Rocahepevirus ratti isolate HepETraz253 nonstructural protein gene, partial cds
PP216691.1	Rocahepevirus ratti	NA	Caballero Gomez,J., Rivero Juarez,A.	University of Cordoba, Animal Health	NA	2024-05-09	HepETraz333	Rocahepevirus ratti	Rocahepevirus	Hepeviridae	ssRNA(+)	867	GenBank	partial	NA	NA	NA	Spain	Spain	NA	Rattus norvegicus	Rattus	RODENTIA	MURIDAE	MURINAE	liver, abdominal cavity	2022	NA	NA	Rocahepevirus ratti isolate HepETraz333 nonstructural protein (ORF1), phosphoprotein (ORF3), and capsid protein (ORF2) genes, partial cds
PP216690.1	Rocahepevirus ratti	NA	Caballero Gomez,J., Rivero Juarez,A.	University of Cordoba, Animal Health	NA	2024-05-09	HepETraz332	Rocahepevirus ratti	Rocahepevirus	Hepeviridae	ssRNA(+)	867	GenBank	partial	NA	NA	NA	Spain	Spain	NA	Rattus rattus	Rattus	RODENTIA	MURIDAE	MURINAE	liver, abdominal cavity	2022	NA	NA	Rocahepevirus ratti isolate HepETraz332 nonstructural protein (ORF1), phosphoprotein (ORF3), and capsid protein (ORF2) genes, partial cds
PP083430.1	Rocahepevirus ratti	NA	Caballero Gomez,J., Rivero Juarez,A.	University of Cordoba, Animal Health	NA	2024-05-09	HepETraz247	Rocahepevirus ratti	Rocahepevirus	Hepeviridae	ssRNA(+)	866	GenBank	partial	NA	NA	NA	Spain	Spain	NA	Rattus norvegicus	Rattus	RODENTIA	MURIDAE	MURINAE	liver, abdominal cavity	2023	NA	NA	Rocahepevirus ratti isolate HepETraz247 nonstructural protein gene, partial cds
PP216688.1	Rocahepevirus ratti	NA	Caballero Gomez,J., Rivero Juarez,A.	University of Cordoba, Animal Health	NA	2024-05-09	HepETraz330	Rocahepevirus ratti	Rocahepevirus	Hepeviridae	ssRNA(+)	864	GenBank	partial	NA	NA	NA	Spain	Spain	NA	Rattus norvegicus	Rattus	RODENTIA	MURIDAE	MURINAE	liver, abdominal cavity	2022	NA	NA	Rocahepevirus ratti isolate HepETraz330 nonstructural protein (ORF1), phosphoprotein (ORF3), and capsid protein (ORF2) genes, partial cds
PP216689.1	Rocahepevirus ratti	NA	Caballero Gomez,J., Rivero Juarez,A.	University of Cordoba, Animal Health	NA	2024-05-09	HepETraz331	Rocahepevirus ratti	Rocahepevirus	Hepeviridae	ssRNA(+)	864	GenBank	partial	NA	NA	NA	Spain	Spain	NA	Rattus norvegicus	Rattus	RODENTIA	MURIDAE	MURINAE	liver, abdominal cavity	2022	NA	NA	Rocahepevirus ratti isolate HepETraz331 nonstructural protein (ORF1), phosphoprotein (ORF3), and capsid protein (ORF2) genes, partial cds
PP591815.1	Rocahepevirus ratti	NA	Caballero Gomez,J., Rivero Juarez,A.	University of Cordoba, Animal Health	NA	2024-05-09	HepETraz420	Rocahepevirus ratti	Rocahepevirus	Hepeviridae	ssRNA(+)	864	GenBank	partial	NA	NA	NA	Spain	Spain	NA	Rattus norvegicus	Rattus	RODENTIA	MURIDAE	MURINAE	feces	2022	NA	NA	Rocahepevirus ratti isolate HepETraz420 nonstructural protein gene, partial cds
OR674892.1	Rocahepevirus ratti	NA	Caballero Gomez,J., Rivero Juarez,A.	University of Cordoba, Animal Health	NA	2023-11-04	Rat92	Rocahepevirus ratti	Rocahepevirus	Hepeviridae	ssRNA(+)	863	GenBank	partial	NA	NA	NA	Spain	Spain	NA	Rattus norvegicus	Rattus	RODENTIA	MURIDAE	MURINAE	liver, abdominal cavity	2022	NA	NA	Rocahepevirus ratti isolate Rat92 ORF1 (ORF1) gene, partial cds
PP216701.1	Rocahepevirus ratti	NA	Caballero Gomez,J., Rivero Juarez,A.	University of Cordoba, Animal Health	NA	2024-05-09	HepETraz343	Rocahepevirus ratti	Rocahepevirus	Hepeviridae	ssRNA(+)	862	GenBank	partial	NA	NA	NA	Spain	Spain	NA	Rattus norvegicus	Rattus	RODENTIA	MURIDAE	MURINAE	liver, abdominal cavity	2023	NA	NA	Rocahepevirus ratti isolate HepETraz343 nonstructural protein (ORF1), phosphoprotein (ORF3), and capsid protein (ORF2) genes, partial cds
PP216707.1	Rocahepevirus ratti	NA	Caballero Gomez,J., Rivero Juarez,A.	University of Cordoba, Animal Health	NA	2024-05-09	HepETraz349	Rocahepevirus ratti	Rocahepevirus	Hepeviridae	ssRNA(+)	862	GenBank	partial	NA	NA	NA	Spain	Spain	NA	Rattus norvegicus	Rattus	RODENTIA	MURIDAE	MURINAE	liver, abdominal cavity	2022	NA	NA	Rocahepevirus ratti isolate HepETraz349 nonstructural protein (ORF1), phosphoprotein (ORF3), and capsid protein (ORF2) genes, partial cds
PP083429.1	Rocahepevirus ratti	NA	Caballero Gomez,J., Rivero Juarez,A.	University of Cordoba, Animal Health	NA	2024-05-09	HepETraz246	Rocahepevirus ratti	Rocahepevirus	Hepeviridae	ssRNA(+)	861	GenBank	partial	NA	NA	NA	Spain	Spain	NA	Rattus norvegicus	Rattus	RODENTIA	MURIDAE	MURINAE	liver, abdominal cavity	2023	NA	NA	Rocahepevirus ratti isolate HepETraz246 nonstructural protein gene, partial cds
PP216704.1	Rocahepevirus ratti	NA	Caballero Gomez,J., Rivero Juarez,A.	University of Cordoba, Animal Health	NA	2024-05-09	HepETraz346	Rocahepevirus ratti	Rocahepevirus	Hepeviridae	ssRNA(+)	860	GenBank	partial	NA	NA	NA	Spain	Spain	NA	Rattus norvegicus	Rattus	RODENTIA	MURIDAE	MURINAE	liver, abdominal cavity	2023	NA	NA	Rocahepevirus ratti isolate HepETraz346 nonstructural protein (ORF1), phosphoprotein (ORF3), and capsid protein (ORF2) genes, partial cds
PP083434.1	Rocahepevirus ratti	NA	Caballero Gomez,J., Rivero Juarez,A.	University of Cordoba, Animal Health	NA	2024-05-09	HepETraz251	Rocahepevirus ratti	Rocahepevirus	Hepeviridae	ssRNA(+)	859	GenBank	partial	NA	NA	NA	Spain	Spain	NA	Rattus norvegicus	Rattus	RODENTIA	MURIDAE	MURINAE	liver, abdominal cavity	2023	NA	NA	Rocahepevirus ratti isolate HepETraz251 nonstructural protein gene, partial cds
PP216702.1	Rocahepevirus ratti	NA	Caballero Gomez,J., Rivero Juarez,A.	University of Cordoba, Animal Health	NA	2024-05-09	HepETraz344	Rocahepevirus ratti	Rocahepevirus	Hepeviridae	ssRNA(+)	857	GenBank	partial	NA	NA	NA	Spain	Spain	NA	Rattus rattus	Rattus	RODENTIA	MURIDAE	MURINAE	liver, abdominal cavity	2023	NA	NA	Rocahepevirus ratti isolate HepETraz344 nonstructural protein (ORF1), phosphoprotein (ORF3), and capsid protein (ORF2) genes, partial cds
OR977587.1	Rocahepevirus ratti	NA	Caballero Gomez,J., Rivero Juarez,A.	University of Cordoba, Animal Health	NA	2024-05-09	HepETraz147	Rocahepevirus ratti	Rocahepevirus	Hepeviridae	ssRNA(+)	856	GenBank	partial	NA	NA	NA	Spain	Spain	NA	Rattus norvegicus	Rattus	RODENTIA	MURIDAE	MURINAE	liver, abdominal cavity	2021	NA	NA	Rocahepevirus ratti isolate HepETraz147 nonstructural protein gene, partial cds
PP216706.1	Rocahepevirus ratti	NA	Caballero Gomez,J., Rivero Juarez,A.	University of Cordoba, Animal Health	NA	2024-05-09	HepETraz348	Rocahepevirus ratti	Rocahepevirus	Hepeviridae	ssRNA(+)	856	GenBank	partial	NA	NA	NA	Spain	Spain	NA	Rattus rattus	Rattus	RODENTIA	MURIDAE	MURINAE	liver, abdominal cavity	2022	NA	NA	Rocahepevirus ratti isolate HepETraz348 nonstructural protein (ORF1), phosphoprotein (ORF3), and capsid protein (ORF2) genes, partial cds
OR977597.1	Rocahepevirus ratti	NA	Caballero Gomez,J., Rivero Juarez,A.	University of Cordoba, Animal Health	NA	2024-05-09	HepETraz157	Rocahepevirus ratti	Rocahepevirus	Hepeviridae	ssRNA(+)	855	GenBank	partial	NA	NA	NA	Spain	Spain	NA	Rattus norvegicus	Rattus	RODENTIA	MURIDAE	MURINAE	liver, abdominal cavity	2022	NA	NA	Rocahepevirus ratti isolate HepETraz157 nonstructural protein gene, partial cds
PP216711.1	Rocahepevirus ratti	NA	Caballero Gomez,J., Rivero Juarez,A.	University of Cordoba, Animal Health	NA	2024-05-09	HepETraz353	Rocahepevirus ratti	Rocahepevirus	Hepeviridae	ssRNA(+)	855	GenBank	partial	NA	NA	NA	Spain	Spain	NA	Rattus norvegicus	Rattus	RODENTIA	MURIDAE	MURINAE	liver, abdominal cavity	2022	NA	NA	Rocahepevirus ratti isolate HepETraz353 nonstructural protein (ORF1), phosphoprotein (ORF3), and capsid protein (ORF2) genes, partial cds
OR977594.1	Rocahepevirus ratti	NA	Caballero Gomez,J., Rivero Juarez,A.	University of Cordoba, Animal Health	NA	2024-05-09	HepETraz154	Rocahepevirus ratti	Rocahepevirus	Hepeviridae	ssRNA(+)	851	GenBank	partial	NA	NA	NA	Spain	Spain	NA	Rattus norvegicus	Rattus	RODENTIA	MURIDAE	MURINAE	liver, abdominal cavity	2022	NA	NA	Rocahepevirus ratti isolate HepETraz154 nonstructural protein gene, partial cds
PP083426.1	Rocahepevirus ratti	NA	Caballero Gomez,J., Rivero Juarez,A.	University of Cordoba, Animal Health	NA	2024-05-09	HepETraz243	Rocahepevirus ratti	Rocahepevirus	Hepeviridae	ssRNA(+)	851	GenBank	partial	NA	NA	NA	Spain	Spain	NA	Rattus norvegicus	Rattus	RODENTIA	MURIDAE	MURINAE	liver, abdominal cavity	2023	NA	NA	Rocahepevirus ratti isolate HepETraz243 nonstructural protein gene, partial cds
OR674891.1	Rocahepevirus ratti	NA	Caballero Gomez,J., Rivero Juarez,A.	University of Cordoba, Animal Health	NA	2023-11-04	Rat90	Rocahepevirus ratti	Rocahepevirus	Hepeviridae	ssRNA(+)	849	GenBank	partial	NA	NA	NA	Spain	Spain	NA	Rattus norvegicus	Rattus	RODENTIA	MURIDAE	MURINAE	liver, abdominal cavity	2022	NA	NA	Rocahepevirus ratti isolate Rat90 ORF1 (ORF1) gene, partial cds
PP083437.1	Rocahepevirus ratti	NA	Caballero Gomez,J., Rivero Juarez,A.	University of Cordoba, Animal Health	NA	2024-05-09	HepETraz254	Rocahepevirus ratti	Rocahepevirus	Hepeviridae	ssRNA(+)	848	GenBank	partial	NA	NA	NA	Spain	Spain	NA	Rattus norvegicus	Rattus	RODENTIA	MURIDAE	MURINAE	liver, abdominal cavity	2023	NA	NA	Rocahepevirus ratti isolate HepETraz254 nonstructural protein gene, partial cds
OR977598.1	Rocahepevirus ratti	NA	Caballero Gomez,J., Rivero Juarez,A.	University of Cordoba, Animal Health	NA	2024-05-09	HepETraz158	Rocahepevirus ratti	Rocahepevirus	Hepeviridae	ssRNA(+)	846	GenBank	partial	NA	NA	NA	Spain	Spain	NA	Rattus norvegicus	Rattus	RODENTIA	MURIDAE	MURINAE	liver, abdominal cavity	2022	NA	NA	Rocahepevirus ratti isolate HepETraz158 nonstructural protein gene, partial cds
OR977585.1	Rocahepevirus ratti	NA	Caballero Gomez,J., Rivero Juarez,A.	University of Cordoba, Animal Health	NA	2024-05-09	HepETraz145	Rocahepevirus ratti	Rocahepevirus	Hepeviridae	ssRNA(+)	843	GenBank	partial	NA	NA	NA	Spain	Spain	NA	Rattus norvegicus	Rattus	RODENTIA	MURIDAE	MURINAE	liver, abdominal cavity	2020	NA	NA	Rocahepevirus ratti isolate HepETraz145 nonstructural protein gene, partial cds
OR977599.1	Rocahepevirus ratti	NA	Caballero Gomez,J., Rivero Juarez,A.	University of Cordoba, Animal Health	NA	2024-05-09	HepETraz159	Rocahepevirus ratti	Rocahepevirus	Hepeviridae	ssRNA(+)	841	GenBank	partial	NA	NA	NA	Spain	Spain	NA	Rattus norvegicus	Rattus	RODENTIA	MURIDAE	MURINAE	liver, abdominal cavity	2022	NA	NA	Rocahepevirus ratti isolate HepETraz159 nonstructural protein gene, partial cds
LC088965.1	Paslahepevirus balayani	NA	Pham,V.H., Huynh,L.V., Abe,K.	Molecular Diagnostics Section; 793/58 Tran Xuan Soan, P. Tan Hung, District 7, Ho Chi Minh City 70999	Viet Nam	2015-10-06	NA	Paslahepevirus balayani	Paslahepevirus	Hepeviridae	ssRNA(+)	840	GenBank	partial	NA	NA	NA	Myanmar	Myanmar	NA	Rattus norvegicus	Rattus	RODENTIA	MURIDAE	MURINAE	liver	2003	NA	NA	Orthohepevirus A gene for nonstructural protein, partial cds, strain: Rat-RM30
LC088966.1	Paslahepevirus balayani	NA	Pham,V.H., Huynh,L.V., Abe,K.	Molecular Diagnostics Section; 793/58 Tran Xuan Soan, P. Tan Hung, District 7, Ho Chi Minh City 70999	Viet Nam	2015-10-06	NA	Paslahepevirus balayani	Paslahepevirus	Hepeviridae	ssRNA(+)	840	GenBank	partial	NA	NA	NA	Myanmar	Myanmar	NA	Rattus norvegicus	Rattus	RODENTIA	MURIDAE	MURINAE	liver	2003	NA	NA	Orthohepevirus A gene for nonstructural protein, partial cds, strain: Rat-RM32
LC088967.1	Paslahepevirus balayani	NA	Pham,V.H., Huynh,L.V., Abe,K.	Molecular Diagnostics Section; 793/58 Tran Xuan Soan, P. Tan Hung, District 7, Ho Chi Minh City 70999	Viet Nam	2015-10-06	NA	Paslahepevirus balayani	Paslahepevirus	Hepeviridae	ssRNA(+)	840	GenBank	partial	NA	NA	NA	Myanmar	Myanmar	NA	Rattus norvegicus	Rattus	RODENTIA	MURIDAE	MURINAE	liver	2003	NA	NA	Orthohepevirus A gene for nonstructural protein, partial cds, strain: Rat-RM35
LC088968.1	Paslahepevirus balayani	NA	Pham,V.H., Huynh,L.V., Abe,K.	Molecular Diagnostics Section; 793/58 Tran Xuan Soan, P. Tan Hung, District 7, Ho Chi Minh City 70999	Viet Nam	2015-10-06	NA	Paslahepevirus balayani	Paslahepevirus	Hepeviridae	ssRNA(+)	840	GenBank	partial	NA	NA	NA	Myanmar	Myanmar	NA	Rattus norvegicus	Rattus	RODENTIA	MURIDAE	MURINAE	liver	2003	NA	NA	Orthohepevirus A gene for nonstructural protein, partial cds, strain: Rat-RM37
LC088969.1	Paslahepevirus balayani	NA	Pham,V.H., Huynh,L.V., Abe,K.	Molecular Diagnostics Section; 793/58 Tran Xuan Soan, P. Tan Hung, District 7, Ho Chi Minh City 70999	Viet Nam	2015-10-06	NA	Paslahepevirus balayani	Paslahepevirus	Hepeviridae	ssRNA(+)	840	GenBank	partial	NA	NA	NA	Myanmar	Myanmar	NA	Rattus norvegicus	Rattus	RODENTIA	MURIDAE	MURINAE	liver	2003	NA	NA	Orthohepevirus A gene for nonstructural protein, partial cds, strain: Rat-RM46
LC088970.1	Paslahepevirus balayani	NA	Pham,V.H., Huynh,L.V., Abe,K.	Molecular Diagnostics Section; 793/58 Tran Xuan Soan, P. Tan Hung, District 7, Ho Chi Minh City 70999	Viet Nam	2015-10-06	NA	Paslahepevirus balayani	Paslahepevirus	Hepeviridae	ssRNA(+)	840	GenBank	partial	NA	NA	NA	Myanmar	Myanmar	NA	Rattus norvegicus	Rattus	RODENTIA	MURIDAE	MURINAE	liver	2003	NA	NA	Orthohepevirus A gene for nonstructural protein, partial cds, strain: Rat-RM55
LC088971.1	Paslahepevirus balayani	NA	Pham,V.H., Huynh,L.V., Abe,K.	Molecular Diagnostics Section; 793/58 Tran Xuan Soan, P. Tan Hung, District 7, Ho Chi Minh City 70999	Viet Nam	2015-10-06	NA	Paslahepevirus balayani	Paslahepevirus	Hepeviridae	ssRNA(+)	840	GenBank	partial	NA	NA	NA	Myanmar	Myanmar	NA	Rattus norvegicus	Rattus	RODENTIA	MURIDAE	MURINAE	liver	2003	NA	NA	Orthohepevirus A gene for nonstructural protein, partial cds, strain: Rat-RM60
LC088972.1	Paslahepevirus balayani	NA	Pham,V.H., Huynh,L.V., Abe,K.	Molecular Diagnostics Section; 793/58 Tran Xuan Soan, P. Tan Hung, District 7, Ho Chi Minh City 70999	Viet Nam	2015-10-06	NA	Paslahepevirus balayani	Paslahepevirus	Hepeviridae	ssRNA(+)	840	GenBank	partial	NA	NA	NA	Myanmar	Myanmar	NA	Rattus norvegicus	Rattus	RODENTIA	MURIDAE	MURINAE	liver	2003	NA	NA	Orthohepevirus A gene for nonstructural protein, partial cds, strain: Rat-RM65
LC088973.1	Paslahepevirus balayani	NA	Pham,V.H., Huynh,L.V., Abe,K.	Molecular Diagnostics Section; 793/58 Tran Xuan Soan, P. Tan Hung, District 7, Ho Chi Minh City 70999	Viet Nam	2015-10-06	NA	Paslahepevirus balayani	Paslahepevirus	Hepeviridae	ssRNA(+)	840	GenBank	partial	NA	NA	NA	Myanmar	Myanmar	NA	Rattus norvegicus	Rattus	RODENTIA	MURIDAE	MURINAE	liver	2003	NA	NA	Orthohepevirus A gene for nonstructural protein, partial cds, strain: Rat-RM73
LC088974.1	Paslahepevirus balayani	NA	Pham,V.H., Huynh,L.V., Abe,K.	Molecular Diagnostics Section; 793/58 Tran Xuan Soan, P. Tan Hung, District 7, Ho Chi Minh City 70999	Viet Nam	2015-10-06	NA	Paslahepevirus balayani	Paslahepevirus	Hepeviridae	ssRNA(+)	840	GenBank	partial	NA	NA	NA	Myanmar	Myanmar	NA	Rattus norvegicus	Rattus	RODENTIA	MURIDAE	MURINAE	liver	2003	NA	NA	Orthohepevirus A gene for nonstructural protein, partial cds, strain: Rat-RM74
LC088975.1	Paslahepevirus balayani	NA	Pham,V.H., Huynh,L.V., Abe,K.	Molecular Diagnostics Section; 793/58 Tran Xuan Soan, P. Tan Hung, District 7, Ho Chi Minh City 70999	Viet Nam	2015-10-06	NA	Paslahepevirus balayani	Paslahepevirus	Hepeviridae	ssRNA(+)	840	GenBank	partial	NA	NA	NA	Myanmar	Myanmar	NA	Rattus norvegicus	Rattus	RODENTIA	MURIDAE	MURINAE	liver	2003	NA	NA	Orthohepevirus A gene for nonstructural protein, partial cds, strain: Rat-RM75
LC088976.1	Paslahepevirus balayani	NA	Pham,V.H., Huynh,L.V., Abe,K.	Molecular Diagnostics Section; 793/58 Tran Xuan Soan, P. Tan Hung, District 7, Ho Chi Minh City 70999	Viet Nam	2015-10-06	NA	Paslahepevirus balayani	Paslahepevirus	Hepeviridae	ssRNA(+)	840	GenBank	partial	NA	NA	NA	Myanmar	Myanmar	NA	Rattus norvegicus	Rattus	RODENTIA	MURIDAE	MURINAE	liver	2003	NA	NA	Orthohepevirus A gene for nonstructural protein, partial cds, strain: Rat-RM82
LC088977.1	Paslahepevirus balayani	NA	Pham,V.H., Huynh,L.V., Abe,K.	Molecular Diagnostics Section; 793/58 Tran Xuan Soan, P. Tan Hung, District 7, Ho Chi Minh City 70999	Viet Nam	2015-10-06	NA	Paslahepevirus balayani	Paslahepevirus	Hepeviridae	ssRNA(+)	840	GenBank	partial	NA	NA	NA	Myanmar	Myanmar	NA	Rattus norvegicus	Rattus	RODENTIA	MURIDAE	MURINAE	liver	2003	NA	NA	Orthohepevirus A gene for nonstructural protein, partial cds, strain: Rat-RM83
LC088978.1	Paslahepevirus balayani	NA	Pham,V.H., Huynh,L.V., Abe,K.	Molecular Diagnostics Section; 793/58 Tran Xuan Soan, P. Tan Hung, District 7, Ho Chi Minh City 70999	Viet Nam	2015-10-06	NA	Paslahepevirus balayani	Paslahepevirus	Hepeviridae	ssRNA(+)	840	GenBank	partial	NA	NA	NA	Myanmar	Myanmar	NA	Rattus norvegicus	Rattus	RODENTIA	MURIDAE	MURINAE	liver	2003	NA	NA	Orthohepevirus A gene for nonstructural protein, partial cds, strain: Rat-RM85
LC088979.1	Paslahepevirus balayani	NA	Pham,V.H., Huynh,L.V., Abe,K.	Molecular Diagnostics Section; 793/58 Tran Xuan Soan, P. Tan Hung, District 7, Ho Chi Minh City 70999	Viet Nam	2015-10-06	NA	Paslahepevirus balayani	Paslahepevirus	Hepeviridae	ssRNA(+)	840	GenBank	partial	NA	NA	NA	Myanmar	Myanmar	NA	Rattus norvegicus	Rattus	RODENTIA	MURIDAE	MURINAE	liver	2003	NA	NA	Orthohepevirus A gene for nonstructural protein, partial cds, strain: Rat-RM87
LC088980.1	Paslahepevirus balayani	NA	Pham,V.H., Huynh,L.V., Abe,K.	Molecular Diagnostics Section; 793/58 Tran Xuan Soan, P. Tan Hung, District 7, Ho Chi Minh City 70999	Viet Nam	2015-10-06	NA	Paslahepevirus balayani	Paslahepevirus	Hepeviridae	ssRNA(+)	840	GenBank	partial	NA	NA	NA	Myanmar	Myanmar	NA	Rattus norvegicus	Rattus	RODENTIA	MURIDAE	MURINAE	liver	2003	NA	NA	Orthohepevirus A gene for nonstructural protein, partial cds, strain: Rat-RM88
LC088981.1	Paslahepevirus balayani	NA	Pham,V.H., Huynh,L.V., Abe,K.	Molecular Diagnostics Section; 793/58 Tran Xuan Soan, P. Tan Hung, District 7, Ho Chi Minh City 70999	Viet Nam	2015-10-06	NA	Paslahepevirus balayani	Paslahepevirus	Hepeviridae	ssRNA(+)	840	GenBank	partial	NA	NA	NA	Myanmar	Myanmar	NA	Rattus norvegicus	Rattus	RODENTIA	MURIDAE	MURINAE	liver	2003	NA	NA	Orthohepevirus A gene for nonstructural protein, partial cds, strain: Rat-RM93
LC088982.1	Paslahepevirus balayani	NA	Pham,V.H., Huynh,L.V., Abe,K.	Molecular Diagnostics Section; 793/58 Tran Xuan Soan, P. Tan Hung, District 7, Ho Chi Minh City 70999	Viet Nam	2015-10-06	NA	Paslahepevirus balayani	Paslahepevirus	Hepeviridae	ssRNA(+)	840	GenBank	partial	NA	NA	NA	Myanmar	Myanmar	NA	Rattus norvegicus	Rattus	RODENTIA	MURIDAE	MURINAE	liver	2003	NA	NA	Orthohepevirus A gene for nonstructural protein, partial cds, strain: Rat-RM96
LC088983.1	Paslahepevirus balayani	NA	Pham,V.H., Huynh,L.V., Abe,K.	Molecular Diagnostics Section; 793/58 Tran Xuan Soan, P. Tan Hung, District 7, Ho Chi Minh City 70999	Viet Nam	2015-10-06	NA	Paslahepevirus balayani	Paslahepevirus	Hepeviridae	ssRNA(+)	840	GenBank	partial	NA	NA	NA	Myanmar	Myanmar	NA	Rattus norvegicus	Rattus	RODENTIA	MURIDAE	MURINAE	liver	2003	NA	NA	Orthohepevirus A gene for nonstructural protein, partial cds, strain: Rat-RM97
LC088984.1	Paslahepevirus balayani	NA	Pham,V.H., Huynh,L.V., Abe,K.	Molecular Diagnostics Section; 793/58 Tran Xuan Soan, P. Tan Hung, District 7, Ho Chi Minh City 70999	Viet Nam	2015-10-06	NA	Paslahepevirus balayani	Paslahepevirus	Hepeviridae	ssRNA(+)	840	GenBank	partial	NA	NA	NA	Myanmar	Myanmar	NA	Rattus norvegicus	Rattus	RODENTIA	MURIDAE	MURINAE	liver	2003	NA	NA	Orthohepevirus A gene for nonstructural protein, partial cds, strain: Rat-RM99
LC088985.1	Paslahepevirus balayani	NA	Pham,V.H., Huynh,L.V., Abe,K.	Molecular Diagnostics Section; 793/58 Tran Xuan Soan, P. Tan Hung, District 7, Ho Chi Minh City 70999	Viet Nam	2015-10-06	NA	Paslahepevirus balayani	Paslahepevirus	Hepeviridae	ssRNA(+)	840	GenBank	partial	NA	NA	NA	Myanmar	Myanmar	NA	Rattus norvegicus	Rattus	RODENTIA	MURIDAE	MURINAE	liver	2003	NA	NA	Orthohepevirus A gene for nonstructural protein, partial cds, strain: Rat-RM106
LC573769.1	Paslahepevirus balayani	NA	Takahashi,M., Kunita,S., Kawakami,M., Kadosaka,T., Fujita,H., Takada,N., Miyake,M., Kobayashi,T., Ohnishi,H., Nagashima,S., Murata,K., Okamoto,H.	Division of Virology, Department of Infection and Immunity; 3311-1 Yakushiji, Shimotsuke, Tochigi 329-0498	Japan	2022-04-07	ratEJM1702086F_2	Paslahepevirus balayani	Paslahepevirus	Hepeviridae	ssRNA(+)	840	GenBank	partial	NA	NA	1	Japan	Japan	NA	Rattus rattus	Rattus	RODENTIA	MURIDAE	MURINAE	feces	2017-02-16	NA	NA	Orthohepevirus A ratEJM1702086F_2 gene for non-structural polyprotein, partial cds
LC573770.1	Paslahepevirus balayani	NA	Takahashi,M., Kunita,S., Kawakami,M., Kadosaka,T., Fujita,H., Takada,N., Miyake,M., Kobayashi,T., Ohnishi,H., Nagashima,S., Murata,K., Okamoto,H.	Division of Virology, Department of Infection and Immunity; 3311-1 Yakushiji, Shimotsuke, Tochigi 329-0498	Japan	2022-04-07	ratEJM1702094F_2	Paslahepevirus balayani	Paslahepevirus	Hepeviridae	ssRNA(+)	840	GenBank	partial	NA	NA	1	Japan	Japan	NA	Rattus rattus	Rattus	RODENTIA	MURIDAE	MURINAE	feces	2017-02-16	NA	NA	Orthohepevirus A ratEJM1702094F_2 gene for non-structural polyprotein, partial cds
LC573771.1	Paslahepevirus balayani	NA	Takahashi,M., Kunita,S., Kawakami,M., Kadosaka,T., Fujita,H., Takada,N., Miyake,M., Kobayashi,T., Ohnishi,H., Nagashima,S., Murata,K., Okamoto,H.	Division of Virology, Department of Infection and Immunity; 3311-1 Yakushiji, Shimotsuke, Tochigi 329-0498	Japan	2022-04-07	ratEJM1702095F_2	Paslahepevirus balayani	Paslahepevirus	Hepeviridae	ssRNA(+)	840	GenBank	partial	NA	NA	1	Japan	Japan	NA	Rattus rattus	Rattus	RODENTIA	MURIDAE	MURINAE	feces	2017-02-16	NA	NA	Orthohepevirus A ratEJM1702095F_2 gene for non-structural polyprotein, partial cds
LC573772.1	Paslahepevirus balayani	NA	Takahashi,M., Kunita,S., Kawakami,M., Kadosaka,T., Fujita,H., Takada,N., Miyake,M., Kobayashi,T., Ohnishi,H., Nagashima,S., Murata,K., Okamoto,H.	Division of Virology, Department of Infection and Immunity; 3311-1 Yakushiji, Shimotsuke, Tochigi 329-0498	Japan	2022-04-07	ratEJM1702096F_2	Paslahepevirus balayani	Paslahepevirus	Hepeviridae	ssRNA(+)	840	GenBank	partial	NA	NA	1	Japan	Japan	NA	Rattus rattus	Rattus	RODENTIA	MURIDAE	MURINAE	feces	2017-02-16	NA	NA	Orthohepevirus A ratEJM1702096F_2 gene for non-structural polyprotein, partial cds
LC573773.1	Paslahepevirus balayani	NA	Takahashi,M., Kunita,S., Kawakami,M., Kadosaka,T., Fujita,H., Takada,N., Miyake,M., Kobayashi,T., Ohnishi,H., Nagashima,S., Murata,K., Okamoto,H.	Division of Virology, Department of Infection and Immunity; 3311-1 Yakushiji, Shimotsuke, Tochigi 329-0498	Japan	2022-04-07	ratEJM1702097F_2	Paslahepevirus balayani	Paslahepevirus	Hepeviridae	ssRNA(+)	840	GenBank	partial	NA	NA	1	Japan	Japan	NA	Rattus rattus	Rattus	RODENTIA	MURIDAE	MURINAE	feces	2017-02-16	NA	NA	Orthohepevirus A ratEJM1702097F_2 gene for non-structural polyprotein, partial cds
LC573774.1	Paslahepevirus balayani	NA	Takahashi,M., Kunita,S., Kawakami,M., Kadosaka,T., Fujita,H., Takada,N., Miyake,M., Kobayashi,T., Ohnishi,H., Nagashima,S., Murata,K., Okamoto,H.	Division of Virology, Department of Infection and Immunity; 3311-1 Yakushiji, Shimotsuke, Tochigi 329-0498	Japan	2022-04-07	ratEJM1702098F_2	Paslahepevirus balayani	Paslahepevirus	Hepeviridae	ssRNA(+)	840	GenBank	partial	NA	NA	1	Japan	Japan	NA	Rattus rattus	Rattus	RODENTIA	MURIDAE	MURINAE	feces	2017-02-16	NA	NA	Orthohepevirus A ratEJM1702098F_2 gene for non-structural polyprotein, partial cds
LC573775.1	Paslahepevirus balayani	NA	Takahashi,M., Kunita,S., Kawakami,M., Kadosaka,T., Fujita,H., Takada,N., Miyake,M., Kobayashi,T., Ohnishi,H., Nagashima,S., Murata,K., Okamoto,H.	Division of Virology, Department of Infection and Immunity; 3311-1 Yakushiji, Shimotsuke, Tochigi 329-0498	Japan	2022-04-07	ratEJM1702099F_2	Paslahepevirus balayani	Paslahepevirus	Hepeviridae	ssRNA(+)	840	GenBank	partial	NA	NA	1	Japan	Japan	NA	Rattus rattus	Rattus	RODENTIA	MURIDAE	MURINAE	feces	2017-02-16	NA	NA	Orthohepevirus A ratEJM1702099F_2 gene for non-structural polyprotein, partial cds
LC573776.1	Paslahepevirus balayani	NA	Takahashi,M., Kunita,S., Kawakami,M., Kadosaka,T., Fujita,H., Takada,N., Miyake,M., Kobayashi,T., Ohnishi,H., Nagashima,S., Murata,K., Okamoto,H.	Division of Virology, Department of Infection and Immunity; 3311-1 Yakushiji, Shimotsuke, Tochigi 329-0498	Japan	2022-04-07	ratEJM1702101F_2	Paslahepevirus balayani	Paslahepevirus	Hepeviridae	ssRNA(+)	840	GenBank	partial	NA	NA	1	Japan	Japan	NA	Rattus rattus	Rattus	RODENTIA	MURIDAE	MURINAE	feces	2017-02-16	NA	NA	Orthohepevirus A ratEJM1702101F_2 gene for non-structural polyprotein, partial cds
LC573777.1	Paslahepevirus balayani	NA	Takahashi,M., Kunita,S., Kawakami,M., Kadosaka,T., Fujita,H., Takada,N., Miyake,M., Kobayashi,T., Ohnishi,H., Nagashima,S., Murata,K., Okamoto,H.	Division of Virology, Department of Infection and Immunity; 3311-1 Yakushiji, Shimotsuke, Tochigi 329-0498	Japan	2022-04-07	ratEJM1702105F_2	Paslahepevirus balayani	Paslahepevirus	Hepeviridae	ssRNA(+)	840	GenBank	partial	NA	NA	1	Japan	Japan	NA	Rattus rattus	Rattus	RODENTIA	MURIDAE	MURINAE	feces	2017-02-16	NA	NA	Orthohepevirus A ratEJM1702105F_2 gene for non-structural polyprotein, partial cds
LC573778.1	Paslahepevirus balayani	NA	Takahashi,M., Kunita,S., Kawakami,M., Kadosaka,T., Fujita,H., Takada,N., Miyake,M., Kobayashi,T., Ohnishi,H., Nagashima,S., Murata,K., Okamoto,H.	Division of Virology, Department of Infection and Immunity; 3311-1 Yakushiji, Shimotsuke, Tochigi 329-0498	Japan	2022-04-07	ratEJM1702106F_2	Paslahepevirus balayani	Paslahepevirus	Hepeviridae	ssRNA(+)	840	GenBank	partial	NA	NA	1	Japan	Japan	NA	Rattus rattus	Rattus	RODENTIA	MURIDAE	MURINAE	feces	2017-02-16	NA	NA	Orthohepevirus A ratEJM1702106F_2 gene for non-structural polyprotein, partial cds
LC573779.1	Paslahepevirus balayani	NA	Takahashi,M., Kunita,S., Kawakami,M., Kadosaka,T., Fujita,H., Takada,N., Miyake,M., Kobayashi,T., Ohnishi,H., Nagashima,S., Murata,K., Okamoto,H.	Division of Virology, Department of Infection and Immunity; 3311-1 Yakushiji, Shimotsuke, Tochigi 329-0498	Japan	2022-04-07	ratEJM1702110F_2	Paslahepevirus balayani	Paslahepevirus	Hepeviridae	ssRNA(+)	840	GenBank	partial	NA	NA	1	Japan	Japan	NA	Rattus rattus	Rattus	RODENTIA	MURIDAE	MURINAE	feces	2017-02-16	NA	NA	Orthohepevirus A ratEJM1702110F_2 gene for non-structural polyprotein, partial cds
LC573780.1	Paslahepevirus balayani	NA	Takahashi,M., Kunita,S., Kawakami,M., Kadosaka,T., Fujita,H., Takada,N., Miyake,M., Kobayashi,T., Ohnishi,H., Nagashima,S., Murata,K., Okamoto,H.	Division of Virology, Department of Infection and Immunity; 3311-1 Yakushiji, Shimotsuke, Tochigi 329-0498	Japan	2022-04-07	ratEJM1702113F_2	Paslahepevirus balayani	Paslahepevirus	Hepeviridae	ssRNA(+)	840	GenBank	partial	NA	NA	1	Japan	Japan	NA	Rattus rattus	Rattus	RODENTIA	MURIDAE	MURINAE	feces	2017-02-16	NA	NA	Orthohepevirus A ratEJM1702113F_2 gene for non-structural polyprotein, partial cds
LC573781.1	Paslahepevirus balayani	NA	Takahashi,M., Kunita,S., Kawakami,M., Kadosaka,T., Fujita,H., Takada,N., Miyake,M., Kobayashi,T., Ohnishi,H., Nagashima,S., Murata,K., Okamoto,H.	Division of Virology, Department of Infection and Immunity; 3311-1 Yakushiji, Shimotsuke, Tochigi 329-0498	Japan	2022-04-07	ratEJM1702150F_2	Paslahepevirus balayani	Paslahepevirus	Hepeviridae	ssRNA(+)	840	GenBank	partial	NA	NA	1	Japan	Japan	NA	Rattus rattus	Rattus	RODENTIA	MURIDAE	MURINAE	feces	2017-02-20	NA	NA	Orthohepevirus A ratEJM1702150F_2 gene for non-structural polyprotein, partial cds
LC573782.1	Paslahepevirus balayani	NA	Takahashi,M., Kunita,S., Kawakami,M., Kadosaka,T., Fujita,H., Takada,N., Miyake,M., Kobayashi,T., Ohnishi,H., Nagashima,S., Murata,K., Okamoto,H.	Division of Virology, Department of Infection and Immunity; 3311-1 Yakushiji, Shimotsuke, Tochigi 329-0498	Japan	2022-04-07	ratEJM1702152F_2	Paslahepevirus balayani	Paslahepevirus	Hepeviridae	ssRNA(+)	840	GenBank	partial	NA	NA	1	Japan	Japan	NA	Rattus rattus	Rattus	RODENTIA	MURIDAE	MURINAE	feces	2017-02-20	NA	NA	Orthohepevirus A ratEJM1702152F_2 gene for non-structural polyprotein, partial cds
LC573783.1	Paslahepevirus balayani	NA	Takahashi,M., Kunita,S., Kawakami,M., Kadosaka,T., Fujita,H., Takada,N., Miyake,M., Kobayashi,T., Ohnishi,H., Nagashima,S., Murata,K., Okamoto,H.	Division of Virology, Department of Infection and Immunity; 3311-1 Yakushiji, Shimotsuke, Tochigi 329-0498	Japan	2022-04-07	ratEJM1702153F_2	Paslahepevirus balayani	Paslahepevirus	Hepeviridae	ssRNA(+)	840	GenBank	partial	NA	NA	1	Japan	Japan	NA	Rattus rattus	Rattus	RODENTIA	MURIDAE	MURINAE	feces	2017-02-20	NA	NA	Orthohepevirus A ratEJM1702153F_2 gene for non-structural polyprotein, partial cds
LC573784.1	Paslahepevirus balayani	NA	Takahashi,M., Kunita,S., Kawakami,M., Kadosaka,T., Fujita,H., Takada,N., Miyake,M., Kobayashi,T., Ohnishi,H., Nagashima,S., Murata,K., Okamoto,H.	Division of Virology, Department of Infection and Immunity; 3311-1 Yakushiji, Shimotsuke, Tochigi 329-0498	Japan	2022-04-07	ratEJM1702156F_2	Paslahepevirus balayani	Paslahepevirus	Hepeviridae	ssRNA(+)	840	GenBank	partial	NA	NA	1	Japan	Japan	NA	Rattus rattus	Rattus	RODENTIA	MURIDAE	MURINAE	feces	2017-02-20	NA	NA	Orthohepevirus A ratEJM1702156F_2 gene for non-structural polyprotein, partial cds
LC573785.1	Paslahepevirus balayani	NA	Takahashi,M., Kunita,S., Kawakami,M., Kadosaka,T., Fujita,H., Takada,N., Miyake,M., Kobayashi,T., Ohnishi,H., Nagashima,S., Murata,K., Okamoto,H.	Division of Virology, Department of Infection and Immunity; 3311-1 Yakushiji, Shimotsuke, Tochigi 329-0498	Japan	2022-04-07	ratEJM1702157F_2	Paslahepevirus balayani	Paslahepevirus	Hepeviridae	ssRNA(+)	840	GenBank	partial	NA	NA	1	Japan	Japan	NA	Rattus rattus	Rattus	RODENTIA	MURIDAE	MURINAE	feces	2017-02-20	NA	NA	Orthohepevirus A ratEJM1702157F_2 gene for non-structural polyprotein, partial cds
LC573786.1	Paslahepevirus balayani	NA	Takahashi,M., Kunita,S., Kawakami,M., Kadosaka,T., Fujita,H., Takada,N., Miyake,M., Kobayashi,T., Ohnishi,H., Nagashima,S., Murata,K., Okamoto,H.	Division of Virology, Department of Infection and Immunity; 3311-1 Yakushiji, Shimotsuke, Tochigi 329-0498	Japan	2022-04-07	ratEJM1702158F_2	Paslahepevirus balayani	Paslahepevirus	Hepeviridae	ssRNA(+)	840	GenBank	partial	NA	NA	1	Japan	Japan	NA	Rattus rattus	Rattus	RODENTIA	MURIDAE	MURINAE	feces	2017-02-20	NA	NA	Orthohepevirus A ratEJM1702158F_2 gene for non-structural polyprotein, partial cds
LC573787.1	Paslahepevirus balayani	NA	Takahashi,M., Kunita,S., Kawakami,M., Kadosaka,T., Fujita,H., Takada,N., Miyake,M., Kobayashi,T., Ohnishi,H., Nagashima,S., Murata,K., Okamoto,H.	Division of Virology, Department of Infection and Immunity; 3311-1 Yakushiji, Shimotsuke, Tochigi 329-0498	Japan	2022-04-07	ratEJM1702163F_2	Paslahepevirus balayani	Paslahepevirus	Hepeviridae	ssRNA(+)	840	GenBank	partial	NA	NA	1	Japan	Japan	NA	Rattus rattus	Rattus	RODENTIA	MURIDAE	MURINAE	feces	2017-02-20	NA	NA	Orthohepevirus A ratEJM1702163F_2 gene for non-structural polyprotein, partial cds
LC573788.1	Paslahepevirus balayani	NA	Takahashi,M., Kunita,S., Kawakami,M., Kadosaka,T., Fujita,H., Takada,N., Miyake,M., Kobayashi,T., Ohnishi,H., Nagashima,S., Murata,K., Okamoto,H.	Division of Virology, Department of Infection and Immunity; 3311-1 Yakushiji, Shimotsuke, Tochigi 329-0498	Japan	2022-04-07	ratEJM1703493I_2	Paslahepevirus balayani	Paslahepevirus	Hepeviridae	ssRNA(+)	840	GenBank	partial	NA	NA	1	Japan	Japan	NA	Rattus rattus	Rattus	RODENTIA	MURIDAE	MURINAE	feces, abdominal cavity	2017-07-15	NA	NA	Orthohepevirus A ratEJM1703493I_2 gene for non-structural polyprotein, partial cds
LC573789.1	Paslahepevirus balayani	NA	Takahashi,M., Kunita,S., Kawakami,M., Kadosaka,T., Fujita,H., Takada,N., Miyake,M., Kobayashi,T., Ohnishi,H., Nagashima,S., Murata,K., Okamoto,H.	Division of Virology, Department of Infection and Immunity; 3311-1 Yakushiji, Shimotsuke, Tochigi 329-0498	Japan	2022-04-07	ratEJM1703495I_2	Paslahepevirus balayani	Paslahepevirus	Hepeviridae	ssRNA(+)	840	GenBank	partial	NA	NA	1	Japan	Japan	NA	Rattus rattus	Rattus	RODENTIA	MURIDAE	MURINAE	feces, abdominal cavity	2017-07-15	NA	NA	Orthohepevirus A ratEJM1703495I_2 gene for non-structural polyprotein, partial cds
LC573790.1	Paslahepevirus balayani	NA	Takahashi,M., Kunita,S., Kawakami,M., Kadosaka,T., Fujita,H., Takada,N., Miyake,M., Kobayashi,T., Ohnishi,H., Nagashima,S., Murata,K., Okamoto,H.	Division of Virology, Department of Infection and Immunity; 3311-1 Yakushiji, Shimotsuke, Tochigi 329-0498	Japan	2022-04-07	ratEJM1703512I_2	Paslahepevirus balayani	Paslahepevirus	Hepeviridae	ssRNA(+)	840	GenBank	partial	NA	NA	1	Japan	Japan	NA	Rattus rattus	Rattus	RODENTIA	MURIDAE	MURINAE	feces, abdominal cavity	2017-07-13	NA	NA	Orthohepevirus A ratEJM1703512I_2 gene for non-structural polyprotein, partial cds
LC573791.1	Paslahepevirus balayani	NA	Takahashi,M., Kunita,S., Kawakami,M., Kadosaka,T., Fujita,H., Takada,N., Miyake,M., Kobayashi,T., Ohnishi,H., Nagashima,S., Murata,K., Okamoto,H.	Division of Virology, Department of Infection and Immunity; 3311-1 Yakushiji, Shimotsuke, Tochigi 329-0498	Japan	2022-04-07	ratEJM1703514I_2	Paslahepevirus balayani	Paslahepevirus	Hepeviridae	ssRNA(+)	840	GenBank	partial	NA	NA	1	Japan	Japan	NA	Rattus rattus	Rattus	RODENTIA	MURIDAE	MURINAE	feces, abdominal cavity	2017-07-16	NA	NA	Orthohepevirus A ratEJM1703514I_2 gene for non-structural polyprotein, partial cds
LC573792.1	Paslahepevirus balayani	NA	Takahashi,M., Kunita,S., Kawakami,M., Kadosaka,T., Fujita,H., Takada,N., Miyake,M., Kobayashi,T., Ohnishi,H., Nagashima,S., Murata,K., Okamoto,H.	Division of Virology, Department of Infection and Immunity; 3311-1 Yakushiji, Shimotsuke, Tochigi 329-0498	Japan	2022-04-07	ratEJM1703520I_2	Paslahepevirus balayani	Paslahepevirus	Hepeviridae	ssRNA(+)	840	GenBank	partial	NA	NA	1	Japan	Japan	NA	Rattus rattus	Rattus	RODENTIA	MURIDAE	MURINAE	feces, abdominal cavity	2017-07-12	NA	NA	Orthohepevirus A ratEJM1703520I_2 gene for non-structural polyprotein, partial cds
LC573793.1	Paslahepevirus balayani	NA	Takahashi,M., Kunita,S., Kawakami,M., Kadosaka,T., Fujita,H., Takada,N., Miyake,M., Kobayashi,T., Ohnishi,H., Nagashima,S., Murata,K., Okamoto,H.	Division of Virology, Department of Infection and Immunity; 3311-1 Yakushiji, Shimotsuke, Tochigi 329-0498	Japan	2022-04-07	ratEJM1703524I_2	Paslahepevirus balayani	Paslahepevirus	Hepeviridae	ssRNA(+)	840	GenBank	partial	NA	NA	1	Japan	Japan	NA	Rattus rattus	Rattus	RODENTIA	MURIDAE	MURINAE	feces, abdominal cavity	2017-07-14	NA	NA	Orthohepevirus A ratEJM1703524I_2 gene for non-structural polyprotein, partial cds
LC573794.1	Paslahepevirus balayani	NA	Takahashi,M., Kunita,S., Kawakami,M., Kadosaka,T., Fujita,H., Takada,N., Miyake,M., Kobayashi,T., Ohnishi,H., Nagashima,S., Murata,K., Okamoto,H.	Division of Virology, Department of Infection and Immunity; 3311-1 Yakushiji, Shimotsuke, Tochigi 329-0498	Japan	2022-04-07	ratEJM1703491L_2	Paslahepevirus balayani	Paslahepevirus	Hepeviridae	ssRNA(+)	840	GenBank	partial	NA	NA	1	Japan	Japan	NA	Rattus rattus	Rattus	RODENTIA	MURIDAE	MURINAE	liver, abdominal cavity	2017-07-12	NA	NA	Orthohepevirus A ratEJM1703491L_2 gene for non-structural polyprotein, partial cds
LC573795.1	Paslahepevirus balayani	NA	Takahashi,M., Kunita,S., Kawakami,M., Kadosaka,T., Fujita,H., Takada,N., Miyake,M., Kobayashi,T., Ohnishi,H., Nagashima,S., Murata,K., Okamoto,H.	Division of Virology, Department of Infection and Immunity; 3311-1 Yakushiji, Shimotsuke, Tochigi 329-0498	Japan	2022-04-07	ratEJM1703493L_2	Paslahepevirus balayani	Paslahepevirus	Hepeviridae	ssRNA(+)	840	GenBank	partial	NA	NA	1	Japan	Japan	NA	Rattus rattus	Rattus	RODENTIA	MURIDAE	MURINAE	liver, abdominal cavity	2017-07-15	NA	NA	Orthohepevirus A ratEJM1703493L_2 gene for non-structural polyprotein, partial cds
LC573796.1	Paslahepevirus balayani	NA	Takahashi,M., Kunita,S., Kawakami,M., Kadosaka,T., Fujita,H., Takada,N., Miyake,M., Kobayashi,T., Ohnishi,H., Nagashima,S., Murata,K., Okamoto,H.	Division of Virology, Department of Infection and Immunity; 3311-1 Yakushiji, Shimotsuke, Tochigi 329-0498	Japan	2022-04-07	ratEJM1703495L_2	Paslahepevirus balayani	Paslahepevirus	Hepeviridae	ssRNA(+)	840	GenBank	partial	NA	NA	1	Japan	Japan	NA	Rattus rattus	Rattus	RODENTIA	MURIDAE	MURINAE	liver, abdominal cavity	2017-07-15	NA	NA	Orthohepevirus A ratEJM1703495L_2 gene for non-structural polyprotein, partial cds
LC573797.1	Paslahepevirus balayani	NA	Takahashi,M., Kunita,S., Kawakami,M., Kadosaka,T., Fujita,H., Takada,N., Miyake,M., Kobayashi,T., Ohnishi,H., Nagashima,S., Murata,K., Okamoto,H.	Division of Virology, Department of Infection and Immunity; 3311-1 Yakushiji, Shimotsuke, Tochigi 329-0498	Japan	2022-04-07	ratEJM1703512L_2	Paslahepevirus balayani	Paslahepevirus	Hepeviridae	ssRNA(+)	840	GenBank	partial	NA	NA	1	Japan	Japan	NA	Rattus rattus	Rattus	RODENTIA	MURIDAE	MURINAE	liver, abdominal cavity	2017-07-13	NA	NA	Orthohepevirus A ratEJM1703512L_2 gene for non-structural polyprotein, partial cds
LC573798.1	Paslahepevirus balayani	NA	Takahashi,M., Kunita,S., Kawakami,M., Kadosaka,T., Fujita,H., Takada,N., Miyake,M., Kobayashi,T., Ohnishi,H., Nagashima,S., Murata,K., Okamoto,H.	Division of Virology, Department of Infection and Immunity; 3311-1 Yakushiji, Shimotsuke, Tochigi 329-0498	Japan	2022-04-07	ratEJM1703514L_2	Paslahepevirus balayani	Paslahepevirus	Hepeviridae	ssRNA(+)	840	GenBank	partial	NA	NA	1	Japan	Japan	NA	Rattus rattus	Rattus	RODENTIA	MURIDAE	MURINAE	liver, abdominal cavity	2017-07-16	NA	NA	Orthohepevirus A ratEJM1703514L_2 gene for non-structural polyprotein, partial cds
LC573799.1	Paslahepevirus balayani	NA	Takahashi,M., Kunita,S., Kawakami,M., Kadosaka,T., Fujita,H., Takada,N., Miyake,M., Kobayashi,T., Ohnishi,H., Nagashima,S., Murata,K., Okamoto,H.	Division of Virology, Department of Infection and Immunity; 3311-1 Yakushiji, Shimotsuke, Tochigi 329-0498	Japan	2022-04-07	ratEJM1703520L_2	Paslahepevirus balayani	Paslahepevirus	Hepeviridae	ssRNA(+)	840	GenBank	partial	NA	NA	1	Japan	Japan	NA	Rattus rattus	Rattus	RODENTIA	MURIDAE	MURINAE	liver, abdominal cavity	2017-07-12	NA	NA	Orthohepevirus A ratEJM1703520L_2 gene for non-structural polyprotein, partial cds
LC573800.1	Paslahepevirus balayani	NA	Takahashi,M., Kunita,S., Kawakami,M., Kadosaka,T., Fujita,H., Takada,N., Miyake,M., Kobayashi,T., Ohnishi,H., Nagashima,S., Murata,K., Okamoto,H.	Division of Virology, Department of Infection and Immunity; 3311-1 Yakushiji, Shimotsuke, Tochigi 329-0498	Japan	2022-04-07	ratEJM1703524L_2	Paslahepevirus balayani	Paslahepevirus	Hepeviridae	ssRNA(+)	840	GenBank	partial	NA	NA	1	Japan	Japan	NA	Rattus rattus	Rattus	RODENTIA	MURIDAE	MURINAE	liver, abdominal cavity	2017-07-14	NA	NA	Orthohepevirus A ratEJM1703524L_2 gene for non-structural polyprotein, partial cds
AB897758.1	Paslahepevirus balayani	NA	Jirintai,S., Tanggis, Mulyanto, Suparyatmo,J.B., Takahashi,M., Kobayashi,T., Nagashima,S., Nishizawa,T., Okamoto,H.	Division of Virology, Department of Infection and Immunity; 3311-1 Yakushiji, Shimotsuke, Tochigi 329-0498	Japan	2014-05-22	ratESOLO-006L	Paslahepevirus balayani	Paslahepevirus	Hepeviridae	ssRNA(+)	840	GenBank	partial	NA	NA	1	Indonesia:Central Java, Solo	Indonesia	NA	Rattus rattus	Rattus	RODENTIA	MURIDAE	MURINAE	liver, abdominal cavity	2012	NA	NA	Orthohepevirus A gene for nonstructural polyprotein, partial cds, isolate: ratESOLO-006L
AB897759.1	Paslahepevirus balayani	NA	Jirintai,S., Tanggis, Mulyanto, Suparyatmo,J.B., Takahashi,M., Kobayashi,T., Nagashima,S., Nishizawa,T., Okamoto,H.	Division of Virology, Department of Infection and Immunity; 3311-1 Yakushiji, Shimotsuke, Tochigi 329-0498	Japan	2014-05-22	ratELOMB-095L	Paslahepevirus balayani	Paslahepevirus	Hepeviridae	ssRNA(+)	840	GenBank	partial	NA	NA	1	Indonesia:Lombok, Mataram	Indonesia	NA	Rattus rattus	Rattus	RODENTIA	MURIDAE	MURINAE	liver, abdominal cavity	2012	NA	NA	Orthohepevirus A gene for nonstructural polyprotein, partial cds, isolate: ratELOMB-095L
AB897760.1	Paslahepevirus balayani	NA	Jirintai,S., Tanggis, Mulyanto, Suparyatmo,J.B., Takahashi,M., Kobayashi,T., Nagashima,S., Nishizawa,T., Okamoto,H.	Division of Virology, Department of Infection and Immunity; 3311-1 Yakushiji, Shimotsuke, Tochigi 329-0498	Japan	2014-05-22	ratELOMB-131L	Paslahepevirus balayani	Paslahepevirus	Hepeviridae	ssRNA(+)	840	GenBank	partial	NA	NA	1	Indonesia:Lombok, Mataram	Indonesia	NA	Rattus rattus	Rattus	RODENTIA	MURIDAE	MURINAE	liver, abdominal cavity	2012	NA	NA	Orthohepevirus A gene for nonstructural polyprotein, partial cds, isolate: ratELOMB-131L
AB897761.1	Paslahepevirus balayani	NA	Jirintai,S., Tanggis, Mulyanto, Suparyatmo,J.B., Takahashi,M., Kobayashi,T., Nagashima,S., Nishizawa,T., Okamoto,H.	Division of Virology, Department of Infection and Immunity; 3311-1 Yakushiji, Shimotsuke, Tochigi 329-0498	Japan	2014-05-22	ratELOMB-159L	Paslahepevirus balayani	Paslahepevirus	Hepeviridae	ssRNA(+)	840	GenBank	partial	NA	NA	1	Indonesia:Lombok, Mataram	Indonesia	NA	Rattus rattus	Rattus	RODENTIA	MURIDAE	MURINAE	liver, abdominal cavity	2012	NA	NA	Orthohepevirus A gene for nonstructural polyprotein, partial cds, isolate: ratELOMB-159L
AB897762.1	Paslahepevirus balayani	NA	Jirintai,S., Tanggis, Mulyanto, Suparyatmo,J.B., Takahashi,M., Kobayashi,T., Nagashima,S., Nishizawa,T., Okamoto,H.	Division of Virology, Department of Infection and Immunity; 3311-1 Yakushiji, Shimotsuke, Tochigi 329-0498	Japan	2014-05-22	ratELOMB-213L	Paslahepevirus balayani	Paslahepevirus	Hepeviridae	ssRNA(+)	840	GenBank	partial	NA	NA	1	Indonesia:Lombok, Mataram	Indonesia	NA	Rattus rattus	Rattus	RODENTIA	MURIDAE	MURINAE	liver, abdominal cavity	2012	NA	NA	Orthohepevirus A gene for nonstructural polyprotein, partial cds, isolate: ratELOMB-213L
AB897763.1	Paslahepevirus balayani	NA	Jirintai,S., Tanggis, Mulyanto, Suparyatmo,J.B., Takahashi,M., Kobayashi,T., Nagashima,S., Nishizawa,T., Okamoto,H.	Division of Virology, Department of Infection and Immunity; 3311-1 Yakushiji, Shimotsuke, Tochigi 329-0498	Japan	2014-05-22	ratESOLO-010L	Paslahepevirus balayani	Paslahepevirus	Hepeviridae	ssRNA(+)	840	GenBank	partial	NA	NA	1	Indonesia:Central Java (Solo)	Indonesia	NA	Rattus rattus	Rattus	RODENTIA	MURIDAE	MURINAE	liver, abdominal cavity	2012	NA	NA	Orthohepevirus A gene for nonstructural polyprotein, partial cds, isolate: ratESOLO-010L
GQ504009.1	Hepeviridae	NA	Johne,R., Plenge-Bonig,A., Hess,M., Ulrich,R.G., Reetz,J., Schielke,A., Ulrich,R.	Federal Institute for Risk Assessment, Food Hygiene and Safety Concepts	Germany	2010-02-02	R4	Hepatitis E virus	NA	Hepeviridae	ssRNA(+)	4019	GenBank	partial	NA	NA	1	Germany: Hamburg	Germany	NA	Rattus norvegicus	Rattus	RODENTIA	MURIDAE	MURINAE	feces	2009	NA	NA	Hepatitis E virus isolate R4 polyprotein gene, partial cds; and phosphoprotein and capsid protein genes, complete cds
LC145326.1	Paslahepevirus balayani	NA	Takahashi,M., Kobayashi,T., Tanggis, Jirintai,S., Mulyanto, Nagashima,S., Nishizawa,T., Kunita,S., Okamoto,H.	Division of Virology, Department of Infection and Immunity; 3311-1 Yakushiji, Shimotsuke, Tochigi 329-0498	Japan	2016-10-25	ratESOLO-006L_p0	Paslahepevirus balayani	Paslahepevirus	Hepeviridae	ssRNA(+)	2849	GenBank	partial	NA	NA	1	Indonesia:Central Java (Solo)	Indonesia	NA	Rattus rattus	Rattus	RODENTIA	MURIDAE	MURINAE	NA	2012	NA	NA	Orthohepevirus A genes for non-structural polyprotein, hypothetical protein, capsid protein, partial and complete cds, strain: ratESOLO-006
LC145330.1	Paslahepevirus balayani	NA	Takahashi,M., Kobayashi,T., Tanggis, Jirintai,S., Mulyanto, Nagashima,S., Nishizawa,T., Kunita,S., Okamoto,H.	Division of Virology, Department of Infection and Immunity; 3311-1 Yakushiji, Shimotsuke, Tochigi 329-0498	Japan	2016-10-25	ratESOLO-010L_p0	Paslahepevirus balayani	Paslahepevirus	Hepeviridae	ssRNA(+)	2846	GenBank	partial	NA	NA	1	Indonesia:Central Java (Solo)	Indonesia	NA	Rattus rattus	Rattus	RODENTIA	MURIDAE	MURINAE	NA	2012	NA	NA	Orthohepevirus A genes for non-structural polyprotein, hypothetical protein, capsid protein, partial and complete cds, strain: ratESOLO-010
LC145327.1	Paslahepevirus balayani	NA	Takahashi,M., Kobayashi,T., Tanggis, Jirintai,S., Mulyanto, Nagashima,S., Nishizawa,T., Kunita,S., Okamoto,H.	Division of Virology, Department of Infection and Immunity; 3311-1 Yakushiji, Shimotsuke, Tochigi 329-0498	Japan	2016-10-25	ratELOMB-095L_p0	Paslahepevirus balayani	Paslahepevirus	Hepeviridae	ssRNA(+)	2844	GenBank	partial	NA	NA	1	Indonesia:Lombok (Mataram)	Indonesia	NA	Rattus rattus	Rattus	RODENTIA	MURIDAE	MURINAE	NA	2012	NA	NA	Orthohepevirus A genes for non-structural polyprotein, hypothetical protein, capsid protein, partial and complete cds, strain: ratELOMB-095
LC145328.1	Paslahepevirus balayani	NA	Takahashi,M., Kobayashi,T., Tanggis, Jirintai,S., Mulyanto, Nagashima,S., Nishizawa,T., Kunita,S., Okamoto,H.	Division of Virology, Department of Infection and Immunity; 3311-1 Yakushiji, Shimotsuke, Tochigi 329-0498	Japan	2016-10-25	ratELOMB-159L_p0	Paslahepevirus balayani	Paslahepevirus	Hepeviridae	ssRNA(+)	2844	GenBank	partial	NA	NA	1	Indonesia:Lombok (Mataram)	Indonesia	NA	Rattus rattus	Rattus	RODENTIA	MURIDAE	MURINAE	NA	2012	NA	NA	Orthohepevirus A genes for non-structural polyprotein, hypothetical protein, capsid protein, partial and complete cds, strain: ratELOMB-159
LC145331.1	Paslahepevirus balayani	NA	Takahashi,M., Kobayashi,T., Tanggis, Jirintai,S., Mulyanto, Nagashima,S., Nishizawa,T., Kunita,S., Okamoto,H.	Division of Virology, Department of Infection and Immunity; 3311-1 Yakushiji, Shimotsuke, Tochigi 329-0498	Japan	2016-10-25	ratESOLO-010L_p0	Paslahepevirus balayani	Paslahepevirus	Hepeviridae	ssRNA(+)	2843	GenBank	partial	NA	NA	1	Indonesia:Central Java (Solo)	Indonesia	NA	Rattus rattus	Rattus	RODENTIA	MURIDAE	MURINAE	NA	2012	NA	NA	Orthohepevirus A genes for non-structural polyprotein, hypothetical protein, capsid protein, partial and complete cds, strain: ratESOLO-010
LC145332.1	Paslahepevirus balayani	NA	Takahashi,M., Kobayashi,T., Tanggis, Jirintai,S., Mulyanto, Nagashima,S., Nishizawa,T., Kunita,S., Okamoto,H.	Division of Virology, Department of Infection and Immunity; 3311-1 Yakushiji, Shimotsuke, Tochigi 329-0498	Japan	2016-10-25	ratESOLO-061L_p0	Paslahepevirus balayani	Paslahepevirus	Hepeviridae	ssRNA(+)	2842	GenBank	partial	NA	NA	1	Indonesia:Central Java (Solo)	Indonesia	NA	Rattus rattus	Rattus	RODENTIA	MURIDAE	MURINAE	NA	2012	NA	NA	Orthohepevirus A genes for non-structural polyprotein, hypothetical protein, capsid protein, partial and complete cds, strain: ratESOLO-061
LC145329.1	Paslahepevirus balayani	NA	Takahashi,M., Kobayashi,T., Tanggis, Jirintai,S., Mulyanto, Nagashima,S., Nishizawa,T., Kunita,S., Okamoto,H.	Division of Virology, Department of Infection and Immunity; 3311-1 Yakushiji, Shimotsuke, Tochigi 329-0498	Japan	2016-10-25	ratELOMB-213L_p0	Paslahepevirus balayani	Paslahepevirus	Hepeviridae	ssRNA(+)	2841	GenBank	partial	NA	NA	1	Indonesia:Lombok (Mataram)	Indonesia	NA	Rattus rattus	Rattus	RODENTIA	MURIDAE	MURINAE	NA	2012	NA	NA	Orthohepevirus A genes for non-structural polyprotein, hypothetical protein, capsid protein, partial and complete cds, strain: ratELOMB-213
LC164679.1	Paslahepevirus balayani	NA	Obana,S., Shimizu,K., Yoshimatsu,K., Hasebe,F., Hotta,K., Isozumi,R., Nguyen,H.T., Le,M.Q., Yamashiro,T., Tsuda,Y., Arikawa,J.	Department of Microbiology, Graduate School of Medicine; Kita-15, Nishi-7, Kita-ku, Sapporo, Hokkaido 060-8638	Japan	2017-03-24	NA	Paslahepevirus balayani	Paslahepevirus	Hepeviridae	ssRNA(+)	2820	GenBank	partial	NA	NA	1	Viet Nam:Hanoi	Viet Nam	NA	Rattus tanezumi	Rattus	RODENTIA	MURIDAE	MURINAE	NA	2013	NA	NA	Orthohepevirus A ORF1, ORF3, ORF2 genes for polyprotein, phosphoprotein, capsid protein, partial and complete cds, strain: Vietnam-Rt153-2013
LC164684.1	Paslahepevirus balayani	NA	Obana,S., Shimizu,K., Yoshimatsu,K., Hasebe,F., Hotta,K., Isozumi,R., Nguyen,H.T., Le,M.Q., Yamashiro,T., Tsuda,Y., Arikawa,J.	Department of Microbiology, Graduate School of Medicine; Kita-15, Nishi-7, Kita-ku, Sapporo, Hokkaido 060-8638	Japan	2017-03-24	NA	Paslahepevirus balayani	Paslahepevirus	Hepeviridae	ssRNA(+)	2820	GenBank	partial	NA	NA	1	Viet Nam:Hanoi	Viet Nam	NA	Rattus tanezumi	Rattus	RODENTIA	MURIDAE	MURINAE	NA	2013	NA	NA	Orthohepevirus A ORF1, ORF3, ORF2 genes for polyprotein, phosphoprotein, capsid protein, partial cds, strain: Vietnam-Rt335-2013
LC164675.1	Paslahepevirus balayani	NA	Obana,S., Shimizu,K., Yoshimatsu,K., Hasebe,F., Hotta,K., Isozumi,R., Nguyen,H.T., Le,M.Q., Yamashiro,T., Tsuda,Y., Arikawa,J.	Department of Microbiology, Graduate School of Medicine; Kita-15, Nishi-7, Kita-ku, Sapporo, Hokkaido 060-8638	Japan	2017-03-24	NA	Paslahepevirus balayani	Paslahepevirus	Hepeviridae	ssRNA(+)	2819	GenBank	partial	NA	NA	1	Viet Nam:Hanoi	Viet Nam	NA	Rattus norvegicus	Rattus	RODENTIA	MURIDAE	MURINAE	NA	2013	NA	NA	Orthohepevirus A ORF1, ORF3, ORF2 genes for polyprotein, phosphoprotein, capsid protein, partial and complete cds, strain: Vietnam-Rn142-2013
MG813928.1	Hepeviridae	NA	Sridhar,S., Yip,C.C., Chan,W.M., Yuen,K.Y., Yip,C.C.Y.	The University of Hong Kong, Department of Microbiology	China	2020-12-31	NA	Hepatitis E virus	NA	Hepeviridae	ssRNA(+)	1935	GenBank	partial	NA	NA	NA	Hong Kong	Hong Kong	NA	Rattus norvegicus	Rattus	RODENTIA	MURIDAE	MURINAE	NA	2011-08-25	NA	NA	Hepeviridae strain SRN-01 capsid protein gene, complete cds
MG813929.1	Hepeviridae	NA	Sridhar,S., Yip,C.C., Wu,S., Cai,J., Zhang,A.J., Leung,K.H., Chung,T.W., Chan,J.F., Chan,W.M., Teng,J.L., Au-Yeung,R.K., Cheng,V.C., Chen,H., Lau,S.K., Woo,P.C., Xia,N.S., Lo,C.M., Yuen,K.Y., Yip,C.C.Y.	The University of Hong Kong, Department of Microbiology	China	2018-11-27	NA	Hepatitis E virus	NA	Hepeviridae	ssRNA(+)	1935	GenBank	partial	NA	NA	1	Hong Kong	Hong Kong	NA	Rattus norvegicus	Rattus	RODENTIA	MURIDAE	MURINAE	NA	2012-03-06	NA	NA	Hepeviridae strain SRN-02 capsid protein gene, complete cds
MT847624.1	Hepatitis E virus rat08/HUN/2018	NA	Reuter,G., Boros,A., Pankovics,P.	University of Pecs, Medical School, Department of Medical Microbiology and Immunology	Hungary	2020-11-03	NorwayRat/rat08-HEV/HUN/2018	Rocahepevirus ratti	Rocahepevirus	Hepeviridae	ssRNA(+)	1935	GenBank	partial	NA	NA	1	Hungary	Hungary	NA	Rattus norvegicus	Rattus	RODENTIA	MURIDAE	MURINAE	feces	2018	NA	NA	Hepatitis E virus rat08/HUN/2018 capsid protein gene, complete cds
GQ504010.1	Hepeviridae	NA	Johne,R., Plenge-Bonig,A., Hess,M., Ulrich,R.G., Reetz,J., Schielke,A., Ulrich,R.	Federal Institute for Risk Assessment, Food Hygiene and Safety Concepts	Germany	2010-02-02	R8	Hepatitis E virus	NA	Hepeviridae	ssRNA(+)	1545	GenBank	partial	NA	NA	1	Germany: Hamburg	Germany	NA	Rattus norvegicus	Rattus	RODENTIA	MURIDAE	MURINAE	feces	2009	NA	NA	Hepatitis E virus isolate R8 polyprotein gene, partial cds; phosphoprotein gene, complete cds; and capsid protein gene, partial cds
KX774667.1	Hepeviridae	NA	Ryll,R., Bernstein,S., Heuser,E., Schlegel,M., Dremsek,P., Zumpe,M., Wolf,S., Pepin,M., Bajomi,D., Mueller,G., Heiberg,A.-C., Spahr,C., Lang,J., Groschup,M.H., Ansorge,H., Freise,J., Guenther,S., Imholt,C., Heckel,G., Johne,R., Ulrich,R.G.	Friedrich-Loeffler-Institut, Institute for Novel and Emerging Infectious Diseases	Germany	2017-08-13	KS12/1299	Hepatitis E virus	NA	Hepeviridae	ssRNA(+)	1468	GenBank	partial	NA	NA	NA	Denmark: Kopenhagen	Denmark	NA	Rattus norvegicus	Rattus	RODENTIA	MURIDAE	MURINAE	liver, abdominal cavity	2012	NA	NA	Hepeviridae strain rat/KS12/1299/DEN/2012 polyprotein gene, partial cds; phosphoprotein gene, complete cds; and capsid protein gene, partial cds
KX774668.1	Hepeviridae	NA	Ryll,R., Bernstein,S., Heuser,E., Schlegel,M., Dremsek,P., Zumpe,M., Wolf,S., Pepin,M., Bajomi,D., Mueller,G., Heiberg,A.-C., Spahr,C., Lang,J., Groschup,M.H., Ansorge,H., Freise,J., Guenther,S., Imholt,C., Heckel,G., Johne,R., Ulrich,R.G.	Friedrich-Loeffler-Institut, Institute for Novel and Emerging Infectious Diseases	Germany	2017-08-13	KS12/1337	Hepatitis E virus	NA	Hepeviridae	ssRNA(+)	1468	GenBank	partial	NA	NA	NA	Austria: Vienna	Austria	NA	Rattus norvegicus	Rattus	RODENTIA	MURIDAE	MURINAE	liver, abdominal cavity	2009	NA	NA	Hepeviridae strain rat/KS12/1337/AUS/2009 polyprotein gene, partial cds; phosphoprotein gene, complete cds; and capsid protein gene, partial cds
AB847325.1	Paslahepevirus balayani	NA	Mulyanto, Suparyatmo,J.B., Andayani,I.G., Khalid, Takahashi,M., Ohnishi,H., Jirintai,S., Nagashima,S., Nishizawa,T., Okamoto,H.	Division of Virology, Department of Infection and Immunity; 3311-1 Yakushiji, Shimotsuke, Tochigi 329-0498	Japan	2014-01-24	ratESOLO-055S	Paslahepevirus balayani	Paslahepevirus	Hepeviridae	ssRNA(+)	840	GenBank	partial	NA	NA	1	Indonesia:Central Java, Solo	Indonesia	NA	Rattus rattus	Rattus	RODENTIA	MURIDAE	MURINAE	blood	2012	NA	NA	Orthohepevirus A gene for nonstructural polyprotein, partial cds, isolate: ratESOLO-055S
AB847326.1	Paslahepevirus balayani	NA	Mulyanto, Suparyatmo,J.B., Andayani,I.G., Khalid, Takahashi,M., Ohnishi,H., Jirintai,S., Nagashima,S., Nishizawa,T., Okamoto,H.	Division of Virology, Department of Infection and Immunity; 3311-1 Yakushiji, Shimotsuke, Tochigi 329-0498	Japan	2014-01-24	ratESOLO-059S	Paslahepevirus balayani	Paslahepevirus	Hepeviridae	ssRNA(+)	840	GenBank	partial	NA	NA	1	Indonesia:Central Java, Solo	Indonesia	NA	Rattus rattus	Rattus	RODENTIA	MURIDAE	MURINAE	blood	2012	NA	NA	Orthohepevirus A gene for nonstructural polyprotein, partial cds, isolate: ratESOLO-059S
AB847327.1	Paslahepevirus balayani	NA	Mulyanto, Suparyatmo,J.B., Andayani,I.G., Khalid, Takahashi,M., Ohnishi,H., Jirintai,S., Nagashima,S., Nishizawa,T., Okamoto,H.	Division of Virology, Department of Infection and Immunity; 3311-1 Yakushiji, Shimotsuke, Tochigi 329-0498	Japan	2014-01-24	ratESOLO-061S	Paslahepevirus balayani	Paslahepevirus	Hepeviridae	ssRNA(+)	840	GenBank	partial	NA	NA	1	Indonesia:Central Java, Solo	Indonesia	NA	Rattus rattus	Rattus	RODENTIA	MURIDAE	MURINAE	blood	2012	NA	NA	Orthohepevirus A gene for nonstructural polyprotein, partial cds, isolate: ratESOLO-061S
AB847328.1	Paslahepevirus balayani	NA	Mulyanto, Suparyatmo,J.B., Andayani,I.G., Khalid, Takahashi,M., Ohnishi,H., Jirintai,S., Nagashima,S., Nishizawa,T., Okamoto,H.	Division of Virology, Department of Infection and Immunity; 3311-1 Yakushiji, Shimotsuke, Tochigi 329-0498	Japan	2014-01-24	ratESOLO-062S	Paslahepevirus balayani	Paslahepevirus	Hepeviridae	ssRNA(+)	840	GenBank	partial	NA	NA	1	Indonesia:Central Java, Solo	Indonesia	NA	Rattus rattus	Rattus	RODENTIA	MURIDAE	MURINAE	blood	2012	NA	NA	Orthohepevirus A gene for nonstructural polyprotein, partial cds, isolate: ratESOLO-062S
AB847329.1	Paslahepevirus balayani	NA	Mulyanto, Suparyatmo,J.B., Andayani,I.G., Khalid, Takahashi,M., Ohnishi,H., Jirintai,S., Nagashima,S., Nishizawa,T., Okamoto,H.	Division of Virology, Department of Infection and Immunity; 3311-1 Yakushiji, Shimotsuke, Tochigi 329-0498	Japan	2014-01-24	ratESOLO-063S	Paslahepevirus balayani	Paslahepevirus	Hepeviridae	ssRNA(+)	840	GenBank	partial	NA	NA	1	Indonesia:Central Java, Solo	Indonesia	NA	Rattus rattus	Rattus	RODENTIA	MURIDAE	MURINAE	blood	2012	NA	NA	Orthohepevirus A gene for nonstructural polyprotein, partial cds, isolate: ratESOLO-063S
AB847330.1	Paslahepevirus balayani	NA	Mulyanto, Suparyatmo,J.B., Andayani,I.G., Khalid, Takahashi,M., Ohnishi,H., Jirintai,S., Nagashima,S., Nishizawa,T., Okamoto,H.	Division of Virology, Department of Infection and Immunity; 3311-1 Yakushiji, Shimotsuke, Tochigi 329-0498	Japan	2014-01-24	ratESOLO-067S	Paslahepevirus balayani	Paslahepevirus	Hepeviridae	ssRNA(+)	840	GenBank	partial	NA	NA	1	Indonesia:Central Java, Solo	Indonesia	NA	Rattus rattus	Rattus	RODENTIA	MURIDAE	MURINAE	blood	2012	NA	NA	Orthohepevirus A gene for nonstructural polyprotein, partial cds, isolate: ratESOLO-067S
AB847331.1	Paslahepevirus balayani	NA	Mulyanto, Suparyatmo,J.B., Andayani,I.G., Khalid, Takahashi,M., Ohnishi,H., Jirintai,S., Nagashima,S., Nishizawa,T., Okamoto,H.	Division of Virology, Department of Infection and Immunity; 3311-1 Yakushiji, Shimotsuke, Tochigi 329-0498	Japan	2014-01-24	ratESOLO-071S	Paslahepevirus balayani	Paslahepevirus	Hepeviridae	ssRNA(+)	840	GenBank	partial	NA	NA	1	Indonesia:Central Java, Solo	Indonesia	NA	Rattus rattus	Rattus	RODENTIA	MURIDAE	MURINAE	blood	2012	NA	NA	Orthohepevirus A gene for nonstructural polyprotein, partial cds, isolate: ratESOLO-071S
AB847332.1	Paslahepevirus balayani	NA	Mulyanto, Suparyatmo,J.B., Andayani,I.G., Khalid, Takahashi,M., Ohnishi,H., Jirintai,S., Nagashima,S., Nishizawa,T., Okamoto,H.	Division of Virology, Department of Infection and Immunity; 3311-1 Yakushiji, Shimotsuke, Tochigi 329-0498	Japan	2014-01-24	ratESOLO-072S	Paslahepevirus balayani	Paslahepevirus	Hepeviridae	ssRNA(+)	840	GenBank	partial	NA	NA	1	Indonesia:Central Java, Solo	Indonesia	NA	Rattus rattus	Rattus	RODENTIA	MURIDAE	MURINAE	blood	2012	NA	NA	Orthohepevirus A gene for nonstructural polyprotein, partial cds, isolate: ratESOLO-072S
AB847333.1	Paslahepevirus balayani	NA	Mulyanto, Suparyatmo,J.B., Andayani,I.G., Khalid, Takahashi,M., Ohnishi,H., Jirintai,S., Nagashima,S., Nishizawa,T., Okamoto,H.	Division of Virology, Department of Infection and Immunity; 3311-1 Yakushiji, Shimotsuke, Tochigi 329-0498	Japan	2014-01-24	ratESOLO-074S	Paslahepevirus balayani	Paslahepevirus	Hepeviridae	ssRNA(+)	840	GenBank	partial	NA	NA	1	Indonesia:Central Java, Solo	Indonesia	NA	Rattus rattus	Rattus	RODENTIA	MURIDAE	MURINAE	blood	2012	NA	NA	Orthohepevirus A gene for nonstructural polyprotein, partial cds, isolate: ratESOLO-074S
AB847334.1	Paslahepevirus balayani	NA	Mulyanto, Suparyatmo,J.B., Andayani,I.G., Khalid, Takahashi,M., Ohnishi,H., Jirintai,S., Nagashima,S., Nishizawa,T., Okamoto,H.	Division of Virology, Department of Infection and Immunity; 3311-1 Yakushiji, Shimotsuke, Tochigi 329-0498	Japan	2014-01-24	ratESOLO-075S	Paslahepevirus balayani	Paslahepevirus	Hepeviridae	ssRNA(+)	840	GenBank	partial	NA	NA	1	Indonesia:Central Java, Solo	Indonesia	NA	Rattus rattus	Rattus	RODENTIA	MURIDAE	MURINAE	blood	2012	NA	NA	Orthohepevirus A gene for nonstructural polyprotein, partial cds, isolate: ratESOLO-075S
AB847335.1	Paslahepevirus balayani	NA	Mulyanto, Suparyatmo,J.B., Andayani,I.G., Khalid, Takahashi,M., Ohnishi,H., Jirintai,S., Nagashima,S., Nishizawa,T., Okamoto,H.	Division of Virology, Department of Infection and Immunity; 3311-1 Yakushiji, Shimotsuke, Tochigi 329-0498	Japan	2014-01-24	ratESOLO-077S	Paslahepevirus balayani	Paslahepevirus	Hepeviridae	ssRNA(+)	840	GenBank	partial	NA	NA	1	Indonesia:Central Java, Solo	Indonesia	NA	Rattus rattus	Rattus	RODENTIA	MURIDAE	MURINAE	blood	2012	NA	NA	Orthohepevirus A gene for nonstructural polyprotein, partial cds, isolate: ratESOLO-077S
AB847336.1	Paslahepevirus balayani	NA	Mulyanto, Suparyatmo,J.B., Andayani,I.G., Khalid, Takahashi,M., Ohnishi,H., Jirintai,S., Nagashima,S., Nishizawa,T., Okamoto,H.	Division of Virology, Department of Infection and Immunity; 3311-1 Yakushiji, Shimotsuke, Tochigi 329-0498	Japan	2014-01-24	ratESOLO-079S	Paslahepevirus balayani	Paslahepevirus	Hepeviridae	ssRNA(+)	840	GenBank	partial	NA	NA	1	Indonesia:Central Java, Solo	Indonesia	NA	Rattus rattus	Rattus	RODENTIA	MURIDAE	MURINAE	blood	2012	NA	NA	Orthohepevirus A gene for nonstructural polyprotein, partial cds, isolate: ratESOLO-079S
AB847337.1	Paslahepevirus balayani	NA	Mulyanto, Suparyatmo,J.B., Andayani,I.G., Khalid, Takahashi,M., Ohnishi,H., Jirintai,S., Nagashima,S., Nishizawa,T., Okamoto,H.	Division of Virology, Department of Infection and Immunity; 3311-1 Yakushiji, Shimotsuke, Tochigi 329-0498	Japan	2014-01-24	ratESOLO-080S	Paslahepevirus balayani	Paslahepevirus	Hepeviridae	ssRNA(+)	840	GenBank	partial	NA	NA	1	Indonesia:Central Java, Solo	Indonesia	NA	Rattus rattus	Rattus	RODENTIA	MURIDAE	MURINAE	blood	2012	NA	NA	Orthohepevirus A gene for nonstructural polyprotein, partial cds, isolate: ratESOLO-080S
AB847338.1	Paslahepevirus balayani	NA	Mulyanto, Suparyatmo,J.B., Andayani,I.G., Khalid, Takahashi,M., Ohnishi,H., Jirintai,S., Nagashima,S., Nishizawa,T., Okamoto,H.	Division of Virology, Department of Infection and Immunity; 3311-1 Yakushiji, Shimotsuke, Tochigi 329-0498	Japan	2014-01-24	ratESOLO-082S	Paslahepevirus balayani	Paslahepevirus	Hepeviridae	ssRNA(+)	840	GenBank	partial	NA	NA	1	Indonesia:Central Java, Solo	Indonesia	NA	Rattus rattus	Rattus	RODENTIA	MURIDAE	MURINAE	blood	2012	NA	NA	Orthohepevirus A gene for nonstructural polyprotein, partial cds, isolate: ratESOLO-082S
AB847339.1	Paslahepevirus balayani	NA	Mulyanto, Suparyatmo,J.B., Andayani,I.G., Khalid, Takahashi,M., Ohnishi,H., Jirintai,S., Nagashima,S., Nishizawa,T., Okamoto,H.	Division of Virology, Department of Infection and Immunity; 3311-1 Yakushiji, Shimotsuke, Tochigi 329-0498	Japan	2014-01-24	ratESOLO-083S	Paslahepevirus balayani	Paslahepevirus	Hepeviridae	ssRNA(+)	840	GenBank	partial	NA	NA	1	Indonesia:Central Java, Solo	Indonesia	NA	Rattus rattus	Rattus	RODENTIA	MURIDAE	MURINAE	blood	2012	NA	NA	Orthohepevirus A gene for nonstructural polyprotein, partial cds, isolate: ratESOLO-083S
AB847340.1	Paslahepevirus balayani	NA	Mulyanto, Suparyatmo,J.B., Andayani,I.G., Khalid, Takahashi,M., Ohnishi,H., Jirintai,S., Nagashima,S., Nishizawa,T., Okamoto,H.	Division of Virology, Department of Infection and Immunity; 3311-1 Yakushiji, Shimotsuke, Tochigi 329-0498	Japan	2014-01-24	ratESOLO-085S	Paslahepevirus balayani	Paslahepevirus	Hepeviridae	ssRNA(+)	840	GenBank	partial	NA	NA	1	Indonesia:Central Java, Solo	Indonesia	NA	Rattus rattus	Rattus	RODENTIA	MURIDAE	MURINAE	blood	2012	NA	NA	Orthohepevirus A gene for nonstructural polyprotein, partial cds, isolate: ratESOLO-085S
AB847341.1	Paslahepevirus balayani	NA	Mulyanto, Suparyatmo,J.B., Andayani,I.G., Khalid, Takahashi,M., Ohnishi,H., Jirintai,S., Nagashima,S., Nishizawa,T., Okamoto,H.	Division of Virology, Department of Infection and Immunity; 3311-1 Yakushiji, Shimotsuke, Tochigi 329-0498	Japan	2014-01-24	ratESOLO-092S	Paslahepevirus balayani	Paslahepevirus	Hepeviridae	ssRNA(+)	840	GenBank	partial	NA	NA	1	Indonesia:Central Java, Solo	Indonesia	NA	Rattus rattus	Rattus	RODENTIA	MURIDAE	MURINAE	blood	2012	NA	NA	Orthohepevirus A gene for nonstructural polyprotein, partial cds, isolate: ratESOLO-092S
AB847342.1	Paslahepevirus balayani	NA	Mulyanto, Suparyatmo,J.B., Andayani,I.G., Khalid, Takahashi,M., Ohnishi,H., Jirintai,S., Nagashima,S., Nishizawa,T., Okamoto,H.	Division of Virology, Department of Infection and Immunity; 3311-1 Yakushiji, Shimotsuke, Tochigi 329-0498	Japan	2014-01-24	ratESOLO-098S	Paslahepevirus balayani	Paslahepevirus	Hepeviridae	ssRNA(+)	840	GenBank	partial	NA	NA	1	Indonesia:Central Java, Solo	Indonesia	NA	Rattus rattus	Rattus	RODENTIA	MURIDAE	MURINAE	blood	2012	NA	NA	Orthohepevirus A gene for nonstructural polyprotein, partial cds, isolate: ratESOLO-098S
AB847343.1	Paslahepevirus balayani	NA	Mulyanto, Suparyatmo,J.B., Andayani,I.G., Khalid, Takahashi,M., Ohnishi,H., Jirintai,S., Nagashima,S., Nishizawa,T., Okamoto,H.	Division of Virology, Department of Infection and Immunity; 3311-1 Yakushiji, Shimotsuke, Tochigi 329-0498	Japan	2014-01-24	ratESOLO-101S	Paslahepevirus balayani	Paslahepevirus	Hepeviridae	ssRNA(+)	840	GenBank	partial	NA	NA	1	Indonesia:Central Java, Solo	Indonesia	NA	Rattus rattus	Rattus	RODENTIA	MURIDAE	MURINAE	blood	2012	NA	NA	Orthohepevirus A gene for nonstructural polyprotein, partial cds, isolate: ratESOLO-101S
AB847344.1	Paslahepevirus balayani	NA	Mulyanto, Suparyatmo,J.B., Andayani,I.G., Khalid, Takahashi,M., Ohnishi,H., Jirintai,S., Nagashima,S., Nishizawa,T., Okamoto,H.	Division of Virology, Department of Infection and Immunity; 3311-1 Yakushiji, Shimotsuke, Tochigi 329-0498	Japan	2014-01-24	ratESOLO-104S	Paslahepevirus balayani	Paslahepevirus	Hepeviridae	ssRNA(+)	840	GenBank	partial	NA	NA	1	Indonesia:Central Java, Solo	Indonesia	NA	Rattus rattus	Rattus	RODENTIA	MURIDAE	MURINAE	blood	2012	NA	NA	Orthohepevirus A gene for nonstructural polyprotein, partial cds, isolate: ratESOLO-104S
AB847345.1	Paslahepevirus balayani	NA	Mulyanto, Suparyatmo,J.B., Andayani,I.G., Khalid, Takahashi,M., Ohnishi,H., Jirintai,S., Nagashima,S., Nishizawa,T., Okamoto,H.	Division of Virology, Department of Infection and Immunity; 3311-1 Yakushiji, Shimotsuke, Tochigi 329-0498	Japan	2014-01-24	ratESOLO-112S	Paslahepevirus balayani	Paslahepevirus	Hepeviridae	ssRNA(+)	840	GenBank	partial	NA	NA	1	Indonesia:Central Java, Solo	Indonesia	NA	Rattus rattus	Rattus	RODENTIA	MURIDAE	MURINAE	blood	2012	NA	NA	Orthohepevirus A gene for nonstructural polyprotein, partial cds, isolate: ratESOLO-112S
AB847346.1	Paslahepevirus balayani	NA	Mulyanto, Suparyatmo,J.B., Andayani,I.G., Khalid, Takahashi,M., Ohnishi,H., Jirintai,S., Nagashima,S., Nishizawa,T., Okamoto,H.	Division of Virology, Department of Infection and Immunity; 3311-1 Yakushiji, Shimotsuke, Tochigi 329-0498	Japan	2014-01-24	ratESOLO-119S	Paslahepevirus balayani	Paslahepevirus	Hepeviridae	ssRNA(+)	840	GenBank	partial	NA	NA	1	Indonesia:Central Java, Solo	Indonesia	NA	Rattus rattus	Rattus	RODENTIA	MURIDAE	MURINAE	blood	2012	NA	NA	Orthohepevirus A gene for nonstructural polyprotein, partial cds, isolate: ratESOLO-119S
AB847347.1	Paslahepevirus balayani	NA	Mulyanto, Suparyatmo,J.B., Andayani,I.G., Khalid, Takahashi,M., Ohnishi,H., Jirintai,S., Nagashima,S., Nishizawa,T., Okamoto,H.	Division of Virology, Department of Infection and Immunity; 3311-1 Yakushiji, Shimotsuke, Tochigi 329-0498	Japan	2014-01-24	ratESOLO-121S	Paslahepevirus balayani	Paslahepevirus	Hepeviridae	ssRNA(+)	840	GenBank	partial	NA	NA	1	Indonesia:Central Java, Solo	Indonesia	NA	Rattus rattus	Rattus	RODENTIA	MURIDAE	MURINAE	blood	2012	NA	NA	Orthohepevirus A gene for nonstructural polyprotein, partial cds, isolate: ratESOLO-121S
AB847348.1	Paslahepevirus balayani	NA	Mulyanto, Suparyatmo,J.B., Andayani,I.G., Khalid, Takahashi,M., Ohnishi,H., Jirintai,S., Nagashima,S., Nishizawa,T., Okamoto,H.	Division of Virology, Department of Infection and Immunity; 3311-1 Yakushiji, Shimotsuke, Tochigi 329-0498	Japan	2014-01-24	ratESOLO-122S	Paslahepevirus balayani	Paslahepevirus	Hepeviridae	ssRNA(+)	840	GenBank	partial	NA	NA	1	Indonesia:Central Java, Solo	Indonesia	NA	Rattus rattus	Rattus	RODENTIA	MURIDAE	MURINAE	blood	2012	NA	NA	Orthohepevirus A gene for nonstructural polyprotein, partial cds, isolate: ratESOLO-122S
AB847349.1	Paslahepevirus balayani	NA	Mulyanto, Suparyatmo,J.B., Andayani,I.G., Khalid, Takahashi,M., Ohnishi,H., Jirintai,S., Nagashima,S., Nishizawa,T., Okamoto,H.	Division of Virology, Department of Infection and Immunity; 3311-1 Yakushiji, Shimotsuke, Tochigi 329-0498	Japan	2014-01-24	ratESOLO-126S	Paslahepevirus balayani	Paslahepevirus	Hepeviridae	ssRNA(+)	840	GenBank	partial	NA	NA	1	Indonesia:Central Java, Solo	Indonesia	NA	Rattus rattus	Rattus	RODENTIA	MURIDAE	MURINAE	blood	2012	NA	NA	Orthohepevirus A gene for nonstructural polyprotein, partial cds, isolate: ratESOLO-126S
AB847350.1	Paslahepevirus balayani	NA	Mulyanto, Suparyatmo,J.B., Andayani,I.G., Khalid, Takahashi,M., Ohnishi,H., Jirintai,S., Nagashima,S., Nishizawa,T., Okamoto,H.	Division of Virology, Department of Infection and Immunity; 3311-1 Yakushiji, Shimotsuke, Tochigi 329-0498	Japan	2014-01-24	ratESOLO-127S	Paslahepevirus balayani	Paslahepevirus	Hepeviridae	ssRNA(+)	840	GenBank	partial	NA	NA	1	Indonesia:Central Java, Solo	Indonesia	NA	Rattus rattus	Rattus	RODENTIA	MURIDAE	MURINAE	blood	2012	NA	NA	Orthohepevirus A gene for nonstructural polyprotein, partial cds, isolate: ratESOLO-127S
AB847351.1	Paslahepevirus balayani	NA	Mulyanto, Suparyatmo,J.B., Andayani,I.G., Khalid, Takahashi,M., Ohnishi,H., Jirintai,S., Nagashima,S., Nishizawa,T., Okamoto,H.	Division of Virology, Department of Infection and Immunity; 3311-1 Yakushiji, Shimotsuke, Tochigi 329-0498	Japan	2014-01-24	ratELOMB-003S	Paslahepevirus balayani	Paslahepevirus	Hepeviridae	ssRNA(+)	840	GenBank	partial	NA	NA	1	Indonesia:Lombok, West Lombok	Indonesia	NA	Rattus rattus	Rattus	RODENTIA	MURIDAE	MURINAE	blood	2012	NA	NA	Orthohepevirus A gene for nonstructural polyprotein, partial cds, isolate: ratELOMB-003S
AB847352.1	Paslahepevirus balayani	NA	Mulyanto, Suparyatmo,J.B., Andayani,I.G., Khalid, Takahashi,M., Ohnishi,H., Jirintai,S., Nagashima,S., Nishizawa,T., Okamoto,H.	Division of Virology, Department of Infection and Immunity; 3311-1 Yakushiji, Shimotsuke, Tochigi 329-0498	Japan	2014-01-24	ratELOMB-020S	Paslahepevirus balayani	Paslahepevirus	Hepeviridae	ssRNA(+)	840	GenBank	partial	NA	NA	1	Indonesia:Lombok, Mataram	Indonesia	NA	Rattus rattus	Rattus	RODENTIA	MURIDAE	MURINAE	blood	2012	NA	NA	Orthohepevirus A gene for nonstructural polyprotein, partial cds, isolate: ratELOMB-020S
AB847353.1	Paslahepevirus balayani	NA	Mulyanto, Suparyatmo,J.B., Andayani,I.G., Khalid, Takahashi,M., Ohnishi,H., Jirintai,S., Nagashima,S., Nishizawa,T., Okamoto,H.	Division of Virology, Department of Infection and Immunity; 3311-1 Yakushiji, Shimotsuke, Tochigi 329-0498	Japan	2014-01-24	ratELOMB-027S	Paslahepevirus balayani	Paslahepevirus	Hepeviridae	ssRNA(+)	840	GenBank	partial	NA	NA	1	Indonesia:Lombok, Mataram	Indonesia	NA	Rattus rattus	Rattus	RODENTIA	MURIDAE	MURINAE	blood	2012	NA	NA	Orthohepevirus A gene for nonstructural polyprotein, partial cds, isolate: ratELOMB-027S
AB847354.1	Paslahepevirus balayani	NA	Mulyanto, Suparyatmo,J.B., Andayani,I.G., Khalid, Takahashi,M., Ohnishi,H., Jirintai,S., Nagashima,S., Nishizawa,T., Okamoto,H.	Division of Virology, Department of Infection and Immunity; 3311-1 Yakushiji, Shimotsuke, Tochigi 329-0498	Japan	2014-01-24	ratELOMB-031S	Paslahepevirus balayani	Paslahepevirus	Hepeviridae	ssRNA(+)	840	GenBank	partial	NA	NA	1	Indonesia:Lombok, Mataram	Indonesia	NA	Rattus rattus	Rattus	RODENTIA	MURIDAE	MURINAE	blood	2012	NA	NA	Orthohepevirus A gene for nonstructural polyprotein, partial cds, isolate: ratELOMB-031S
AB847355.1	Paslahepevirus balayani	NA	Mulyanto, Suparyatmo,J.B., Andayani,I.G., Khalid, Takahashi,M., Ohnishi,H., Jirintai,S., Nagashima,S., Nishizawa,T., Okamoto,H.	Division of Virology, Department of Infection and Immunity; 3311-1 Yakushiji, Shimotsuke, Tochigi 329-0498	Japan	2014-01-24	ratELOMB-056S	Paslahepevirus balayani	Paslahepevirus	Hepeviridae	ssRNA(+)	840	GenBank	partial	NA	NA	1	Indonesia:Lombok, Mataram	Indonesia	NA	Rattus rattus	Rattus	RODENTIA	MURIDAE	MURINAE	blood	2012	NA	NA	Orthohepevirus A gene for nonstructural polyprotein, partial cds, isolate: ratELOMB-056S
AB847356.1	Paslahepevirus balayani	NA	Mulyanto, Suparyatmo,J.B., Andayani,I.G., Khalid, Takahashi,M., Ohnishi,H., Jirintai,S., Nagashima,S., Nishizawa,T., Okamoto,H.	Division of Virology, Department of Infection and Immunity; 3311-1 Yakushiji, Shimotsuke, Tochigi 329-0498	Japan	2014-01-24	ratELOMB-065S	Paslahepevirus balayani	Paslahepevirus	Hepeviridae	ssRNA(+)	840	GenBank	partial	NA	NA	1	Indonesia:Lombok, Mataram	Indonesia	NA	Rattus rattus	Rattus	RODENTIA	MURIDAE	MURINAE	blood	2012	NA	NA	Orthohepevirus A gene for nonstructural polyprotein, partial cds, isolate: ratELOMB-065S
AB847357.1	Paslahepevirus balayani	NA	Mulyanto, Suparyatmo,J.B., Andayani,I.G., Khalid, Takahashi,M., Ohnishi,H., Jirintai,S., Nagashima,S., Nishizawa,T., Okamoto,H.	Division of Virology, Department of Infection and Immunity; 3311-1 Yakushiji, Shimotsuke, Tochigi 329-0498	Japan	2014-01-24	ratELOMB-075S	Paslahepevirus balayani	Paslahepevirus	Hepeviridae	ssRNA(+)	840	GenBank	partial	NA	NA	1	Indonesia:Lombok, Mataram	Indonesia	NA	Rattus rattus	Rattus	RODENTIA	MURIDAE	MURINAE	blood	2012	NA	NA	Orthohepevirus A gene for nonstructural polyprotein, partial cds, isolate: ratELOMB-075S
AB847358.1	Paslahepevirus balayani	NA	Mulyanto, Suparyatmo,J.B., Andayani,I.G., Khalid, Takahashi,M., Ohnishi,H., Jirintai,S., Nagashima,S., Nishizawa,T., Okamoto,H.	Division of Virology, Department of Infection and Immunity; 3311-1 Yakushiji, Shimotsuke, Tochigi 329-0498	Japan	2014-01-24	ratELOMB-081S	Paslahepevirus balayani	Paslahepevirus	Hepeviridae	ssRNA(+)	840	GenBank	partial	NA	NA	1	Indonesia:Lombok, Mataram	Indonesia	NA	Rattus rattus	Rattus	RODENTIA	MURIDAE	MURINAE	blood	2012	NA	NA	Orthohepevirus A gene for nonstructural polyprotein, partial cds, isolate: ratELOMB-081S
AB847359.1	Paslahepevirus balayani	NA	Mulyanto, Suparyatmo,J.B., Andayani,I.G., Khalid, Takahashi,M., Ohnishi,H., Jirintai,S., Nagashima,S., Nishizawa,T., Okamoto,H.	Division of Virology, Department of Infection and Immunity; 3311-1 Yakushiji, Shimotsuke, Tochigi 329-0498	Japan	2014-01-24	ratELOMB-086S	Paslahepevirus balayani	Paslahepevirus	Hepeviridae	ssRNA(+)	840	GenBank	partial	NA	NA	1	Indonesia:Lombok, Mataram	Indonesia	NA	Rattus rattus	Rattus	RODENTIA	MURIDAE	MURINAE	blood	2012	NA	NA	Orthohepevirus A gene for nonstructural polyprotein, partial cds, isolate: ratELOMB-086S
AB847360.1	Paslahepevirus balayani	NA	Mulyanto, Suparyatmo,J.B., Andayani,I.G., Khalid, Takahashi,M., Ohnishi,H., Jirintai,S., Nagashima,S., Nishizawa,T., Okamoto,H.	Division of Virology, Department of Infection and Immunity; 3311-1 Yakushiji, Shimotsuke, Tochigi 329-0498	Japan	2014-01-24	ratELOMB-088S	Paslahepevirus balayani	Paslahepevirus	Hepeviridae	ssRNA(+)	840	GenBank	partial	NA	NA	1	Indonesia:Lombok, Mataram	Indonesia	NA	Rattus rattus	Rattus	RODENTIA	MURIDAE	MURINAE	blood	2012	NA	NA	Orthohepevirus A gene for nonstructural polyprotein, partial cds, isolate: ratELOMB-088S
AB847361.1	Paslahepevirus balayani	NA	Mulyanto, Suparyatmo,J.B., Andayani,I.G., Khalid, Takahashi,M., Ohnishi,H., Jirintai,S., Nagashima,S., Nishizawa,T., Okamoto,H.	Division of Virology, Department of Infection and Immunity; 3311-1 Yakushiji, Shimotsuke, Tochigi 329-0498	Japan	2014-01-24	ratELOMB-092S	Paslahepevirus balayani	Paslahepevirus	Hepeviridae	ssRNA(+)	840	GenBank	partial	NA	NA	1	Indonesia:Lombok, Mataram	Indonesia	NA	Rattus rattus	Rattus	RODENTIA	MURIDAE	MURINAE	blood	2012	NA	NA	Orthohepevirus A gene for nonstructural polyprotein, partial cds, isolate: ratELOMB-092S
AB847362.1	Paslahepevirus balayani	NA	Mulyanto, Suparyatmo,J.B., Andayani,I.G., Khalid, Takahashi,M., Ohnishi,H., Jirintai,S., Nagashima,S., Nishizawa,T., Okamoto,H.	Division of Virology, Department of Infection and Immunity; 3311-1 Yakushiji, Shimotsuke, Tochigi 329-0498	Japan	2014-01-24	ratELOMB-094S	Paslahepevirus balayani	Paslahepevirus	Hepeviridae	ssRNA(+)	840	GenBank	partial	NA	NA	1	Indonesia:Lombok, Mataram	Indonesia	NA	Rattus rattus	Rattus	RODENTIA	MURIDAE	MURINAE	blood	2012	NA	NA	Orthohepevirus A gene for nonstructural polyprotein, partial cds, isolate: ratELOMB-094S
AB847363.1	Paslahepevirus balayani	NA	Mulyanto, Suparyatmo,J.B., Andayani,I.G., Khalid, Takahashi,M., Ohnishi,H., Jirintai,S., Nagashima,S., Nishizawa,T., Okamoto,H.	Division of Virology, Department of Infection and Immunity; 3311-1 Yakushiji, Shimotsuke, Tochigi 329-0498	Japan	2014-01-24	ratELOMB-095S	Paslahepevirus balayani	Paslahepevirus	Hepeviridae	ssRNA(+)	840	GenBank	partial	NA	NA	1	Indonesia:Lombok, Mataram	Indonesia	NA	Rattus rattus	Rattus	RODENTIA	MURIDAE	MURINAE	blood	2012	NA	NA	Orthohepevirus A gene for nonstructural polyprotein, partial cds, isolate: ratELOMB-095S
AB847364.1	Paslahepevirus balayani	NA	Mulyanto, Suparyatmo,J.B., Andayani,I.G., Khalid, Takahashi,M., Ohnishi,H., Jirintai,S., Nagashima,S., Nishizawa,T., Okamoto,H.	Division of Virology, Department of Infection and Immunity; 3311-1 Yakushiji, Shimotsuke, Tochigi 329-0498	Japan	2014-01-24	ratELOMB-099S	Paslahepevirus balayani	Paslahepevirus	Hepeviridae	ssRNA(+)	840	GenBank	partial	NA	NA	1	Indonesia:Lombok, Mataram	Indonesia	NA	Rattus rattus	Rattus	RODENTIA	MURIDAE	MURINAE	blood	2012	NA	NA	Orthohepevirus A gene for nonstructural polyprotein, partial cds, isolate: ratELOMB-099S
AB847365.1	Paslahepevirus balayani	NA	Mulyanto, Suparyatmo,J.B., Andayani,I.G., Khalid, Takahashi,M., Ohnishi,H., Jirintai,S., Nagashima,S., Nishizawa,T., Okamoto,H.	Division of Virology, Department of Infection and Immunity; 3311-1 Yakushiji, Shimotsuke, Tochigi 329-0498	Japan	2014-01-24	ratELOMB-102S	Paslahepevirus balayani	Paslahepevirus	Hepeviridae	ssRNA(+)	840	GenBank	partial	NA	NA	1	Indonesia:Lombok, Mataram	Indonesia	NA	Rattus rattus	Rattus	RODENTIA	MURIDAE	MURINAE	blood	2012	NA	NA	Orthohepevirus A gene for nonstructural polyprotein, partial cds, isolate: ratELOMB-102S
AB847366.1	Paslahepevirus balayani	NA	Mulyanto, Suparyatmo,J.B., Andayani,I.G., Khalid, Takahashi,M., Ohnishi,H., Jirintai,S., Nagashima,S., Nishizawa,T., Okamoto,H.	Division of Virology, Department of Infection and Immunity; 3311-1 Yakushiji, Shimotsuke, Tochigi 329-0498	Japan	2014-01-24	ratELOMB-103S	Paslahepevirus balayani	Paslahepevirus	Hepeviridae	ssRNA(+)	840	GenBank	partial	NA	NA	1	Indonesia:Lombok, Mataram	Indonesia	NA	Rattus rattus	Rattus	RODENTIA	MURIDAE	MURINAE	blood	2012	NA	NA	Orthohepevirus A gene for nonstructural polyprotein, partial cds, isolate: ratELOMB-103S
AB847367.1	Paslahepevirus balayani	NA	Mulyanto, Suparyatmo,J.B., Andayani,I.G., Khalid, Takahashi,M., Ohnishi,H., Jirintai,S., Nagashima,S., Nishizawa,T., Okamoto,H.	Division of Virology, Department of Infection and Immunity; 3311-1 Yakushiji, Shimotsuke, Tochigi 329-0498	Japan	2014-01-24	ratELOMB-104S	Paslahepevirus balayani	Paslahepevirus	Hepeviridae	ssRNA(+)	840	GenBank	partial	NA	NA	1	Indonesia:Lombok, Mataram	Indonesia	NA	Rattus rattus	Rattus	RODENTIA	MURIDAE	MURINAE	blood	2012	NA	NA	Orthohepevirus A gene for nonstructural polyprotein, partial cds, isolate: ratELOMB-104S
AB847368.1	Paslahepevirus balayani	NA	Mulyanto, Suparyatmo,J.B., Andayani,I.G., Khalid, Takahashi,M., Ohnishi,H., Jirintai,S., Nagashima,S., Nishizawa,T., Okamoto,H.	Division of Virology, Department of Infection and Immunity; 3311-1 Yakushiji, Shimotsuke, Tochigi 329-0498	Japan	2014-01-24	ratELOMB-105S	Paslahepevirus balayani	Paslahepevirus	Hepeviridae	ssRNA(+)	840	GenBank	partial	NA	NA	1	Indonesia:Lombok, Mataram	Indonesia	NA	Rattus rattus	Rattus	RODENTIA	MURIDAE	MURINAE	blood	2012	NA	NA	Orthohepevirus A gene for nonstructural polyprotein, partial cds, isolate: ratELOMB-105S
AB847369.1	Paslahepevirus balayani	NA	Mulyanto, Suparyatmo,J.B., Andayani,I.G., Khalid, Takahashi,M., Ohnishi,H., Jirintai,S., Nagashima,S., Nishizawa,T., Okamoto,H.	Division of Virology, Department of Infection and Immunity; 3311-1 Yakushiji, Shimotsuke, Tochigi 329-0498	Japan	2014-01-24	ratELOMB-107S	Paslahepevirus balayani	Paslahepevirus	Hepeviridae	ssRNA(+)	840	GenBank	partial	NA	NA	1	Indonesia:Lombok, Mataram	Indonesia	NA	Rattus rattus	Rattus	RODENTIA	MURIDAE	MURINAE	blood	2012	NA	NA	Orthohepevirus A gene for nonstructural polyprotein, partial cds, isolate: ratELOMB-107S
AB847370.1	Paslahepevirus balayani	NA	Mulyanto, Suparyatmo,J.B., Andayani,I.G., Khalid, Takahashi,M., Ohnishi,H., Jirintai,S., Nagashima,S., Nishizawa,T., Okamoto,H.	Division of Virology, Department of Infection and Immunity; 3311-1 Yakushiji, Shimotsuke, Tochigi 329-0498	Japan	2014-01-24	ratELOMB-108S	Paslahepevirus balayani	Paslahepevirus	Hepeviridae	ssRNA(+)	840	GenBank	partial	NA	NA	1	Indonesia:Lombok, Mataram	Indonesia	NA	Rattus rattus	Rattus	RODENTIA	MURIDAE	MURINAE	blood	2012	NA	NA	Orthohepevirus A gene for nonstructural polyprotein, partial cds, isolate: ratELOMB-108S
AB847371.1	Paslahepevirus balayani	NA	Mulyanto, Suparyatmo,J.B., Andayani,I.G., Khalid, Takahashi,M., Ohnishi,H., Jirintai,S., Nagashima,S., Nishizawa,T., Okamoto,H.	Division of Virology, Department of Infection and Immunity; 3311-1 Yakushiji, Shimotsuke, Tochigi 329-0498	Japan	2014-01-24	ratELOMB-110S	Paslahepevirus balayani	Paslahepevirus	Hepeviridae	ssRNA(+)	840	GenBank	partial	NA	NA	1	Indonesia:Lombok, Mataram	Indonesia	NA	Rattus rattus	Rattus	RODENTIA	MURIDAE	MURINAE	blood	2012	NA	NA	Orthohepevirus A gene for nonstructural polyprotein, partial cds, isolate: ratELOMB-110S
AB847372.1	Paslahepevirus balayani	NA	Mulyanto, Suparyatmo,J.B., Andayani,I.G., Khalid, Takahashi,M., Ohnishi,H., Jirintai,S., Nagashima,S., Nishizawa,T., Okamoto,H.	Division of Virology, Department of Infection and Immunity; 3311-1 Yakushiji, Shimotsuke, Tochigi 329-0498	Japan	2014-01-24	ratELOMB-115S	Paslahepevirus balayani	Paslahepevirus	Hepeviridae	ssRNA(+)	840	GenBank	partial	NA	NA	1	Indonesia:Lombok, Mataram	Indonesia	NA	Rattus rattus	Rattus	RODENTIA	MURIDAE	MURINAE	blood	2012	NA	NA	Orthohepevirus A gene for nonstructural polyprotein, partial cds, isolate: ratELOMB-115S
AB847373.1	Paslahepevirus balayani	NA	Mulyanto, Suparyatmo,J.B., Andayani,I.G., Khalid, Takahashi,M., Ohnishi,H., Jirintai,S., Nagashima,S., Nishizawa,T., Okamoto,H.	Division of Virology, Department of Infection and Immunity; 3311-1 Yakushiji, Shimotsuke, Tochigi 329-0498	Japan	2014-01-24	ratELOMB-131S	Paslahepevirus balayani	Paslahepevirus	Hepeviridae	ssRNA(+)	840	GenBank	partial	NA	NA	1	Indonesia:Lombok, Mataram	Indonesia	NA	Rattus rattus	Rattus	RODENTIA	MURIDAE	MURINAE	blood	2012	NA	NA	Orthohepevirus A gene for nonstructural polyprotein, partial cds, isolate: ratELOMB-131S
AB847374.1	Paslahepevirus balayani	NA	Mulyanto, Suparyatmo,J.B., Andayani,I.G., Khalid, Takahashi,M., Ohnishi,H., Jirintai,S., Nagashima,S., Nishizawa,T., Okamoto,H.	Division of Virology, Department of Infection and Immunity; 3311-1 Yakushiji, Shimotsuke, Tochigi 329-0498	Japan	2014-01-24	ratELOMB-133S	Paslahepevirus balayani	Paslahepevirus	Hepeviridae	ssRNA(+)	840	GenBank	partial	NA	NA	1	Indonesia:Lombok, Mataram	Indonesia	NA	Rattus rattus	Rattus	RODENTIA	MURIDAE	MURINAE	blood	2012	NA	NA	Orthohepevirus A gene for nonstructural polyprotein, partial cds, isolate: ratELOMB-133S
AB847375.1	Paslahepevirus balayani	NA	Mulyanto, Suparyatmo,J.B., Andayani,I.G., Khalid, Takahashi,M., Ohnishi,H., Jirintai,S., Nagashima,S., Nishizawa,T., Okamoto,H.	Division of Virology, Department of Infection and Immunity; 3311-1 Yakushiji, Shimotsuke, Tochigi 329-0498	Japan	2014-01-24	ratELOMB-141S	Paslahepevirus balayani	Paslahepevirus	Hepeviridae	ssRNA(+)	840	GenBank	partial	NA	NA	1	Indonesia:Lombok, Mataram	Indonesia	NA	Rattus rattus	Rattus	RODENTIA	MURIDAE	MURINAE	blood	2012	NA	NA	Orthohepevirus A gene for nonstructural polyprotein, partial cds, isolate: ratELOMB-141S
AB847376.1	Paslahepevirus balayani	NA	Mulyanto, Suparyatmo,J.B., Andayani,I.G., Khalid, Takahashi,M., Ohnishi,H., Jirintai,S., Nagashima,S., Nishizawa,T., Okamoto,H.	Division of Virology, Department of Infection and Immunity; 3311-1 Yakushiji, Shimotsuke, Tochigi 329-0498	Japan	2014-01-24	ratELOMB-147S	Paslahepevirus balayani	Paslahepevirus	Hepeviridae	ssRNA(+)	840	GenBank	partial	NA	NA	1	Indonesia:Lombok, Mataram	Indonesia	NA	Rattus rattus	Rattus	RODENTIA	MURIDAE	MURINAE	blood	2012	NA	NA	Orthohepevirus A gene for nonstructural polyprotein, partial cds, isolate: ratELOMB-147S
AB847377.1	Paslahepevirus balayani	NA	Mulyanto, Suparyatmo,J.B., Andayani,I.G., Khalid, Takahashi,M., Ohnishi,H., Jirintai,S., Nagashima,S., Nishizawa,T., Okamoto,H.	Division of Virology, Department of Infection and Immunity; 3311-1 Yakushiji, Shimotsuke, Tochigi 329-0498	Japan	2014-01-24	ratELOMB-149S	Paslahepevirus balayani	Paslahepevirus	Hepeviridae	ssRNA(+)	840	GenBank	partial	NA	NA	1	Indonesia:Lombok, Mataram	Indonesia	NA	Rattus rattus	Rattus	RODENTIA	MURIDAE	MURINAE	blood	2012	NA	NA	Orthohepevirus A gene for nonstructural polyprotein, partial cds, isolate: ratELOMB-149S
AB847378.1	Paslahepevirus balayani	NA	Mulyanto, Suparyatmo,J.B., Andayani,I.G., Khalid, Takahashi,M., Ohnishi,H., Jirintai,S., Nagashima,S., Nishizawa,T., Okamoto,H.	Division of Virology, Department of Infection and Immunity; 3311-1 Yakushiji, Shimotsuke, Tochigi 329-0498	Japan	2014-01-24	ratELOMB-150S	Paslahepevirus balayani	Paslahepevirus	Hepeviridae	ssRNA(+)	840	GenBank	partial	NA	NA	1	Indonesia:Lombok, Mataram	Indonesia	NA	Rattus rattus	Rattus	RODENTIA	MURIDAE	MURINAE	blood	2012	NA	NA	Orthohepevirus A gene for nonstructural polyprotein, partial cds, isolate: ratELOMB-150S
AB847379.1	Paslahepevirus balayani	NA	Mulyanto, Suparyatmo,J.B., Andayani,I.G., Khalid, Takahashi,M., Ohnishi,H., Jirintai,S., Nagashima,S., Nishizawa,T., Okamoto,H.	Division of Virology, Department of Infection and Immunity; 3311-1 Yakushiji, Shimotsuke, Tochigi 329-0498	Japan	2014-01-24	ratELOMB-151S	Paslahepevirus balayani	Paslahepevirus	Hepeviridae	ssRNA(+)	840	GenBank	partial	NA	NA	1	Indonesia:Lombok, Mataram	Indonesia	NA	Rattus rattus	Rattus	RODENTIA	MURIDAE	MURINAE	blood	2012	NA	NA	Orthohepevirus A gene for nonstructural polyprotein, partial cds, isolate: ratELOMB-151S
AB847380.1	Paslahepevirus balayani	NA	Mulyanto, Suparyatmo,J.B., Andayani,I.G., Khalid, Takahashi,M., Ohnishi,H., Jirintai,S., Nagashima,S., Nishizawa,T., Okamoto,H.	Division of Virology, Department of Infection and Immunity; 3311-1 Yakushiji, Shimotsuke, Tochigi 329-0498	Japan	2014-01-24	ratELOMB-158S	Paslahepevirus balayani	Paslahepevirus	Hepeviridae	ssRNA(+)	840	GenBank	partial	NA	NA	1	Indonesia:Lombok, Mataram	Indonesia	NA	Rattus rattus	Rattus	RODENTIA	MURIDAE	MURINAE	blood	2012	NA	NA	Orthohepevirus A gene for nonstructural polyprotein, partial cds, isolate: ratELOMB-158S
AB847381.1	Paslahepevirus balayani	NA	Mulyanto, Suparyatmo,J.B., Andayani,I.G., Khalid, Takahashi,M., Ohnishi,H., Jirintai,S., Nagashima,S., Nishizawa,T., Okamoto,H.	Division of Virology, Department of Infection and Immunity; 3311-1 Yakushiji, Shimotsuke, Tochigi 329-0498	Japan	2014-01-24	ratELOMB-159S	Paslahepevirus balayani	Paslahepevirus	Hepeviridae	ssRNA(+)	840	GenBank	partial	NA	NA	1	Indonesia:Lombok, Mataram	Indonesia	NA	Rattus rattus	Rattus	RODENTIA	MURIDAE	MURINAE	blood	2012	NA	NA	Orthohepevirus A gene for nonstructural polyprotein, partial cds, isolate: ratELOMB-159S
AB847382.1	Paslahepevirus balayani	NA	Mulyanto, Suparyatmo,J.B., Andayani,I.G., Khalid, Takahashi,M., Ohnishi,H., Jirintai,S., Nagashima,S., Nishizawa,T., Okamoto,H.	Division of Virology, Department of Infection and Immunity; 3311-1 Yakushiji, Shimotsuke, Tochigi 329-0498	Japan	2014-01-24	ratELOMB-161S	Paslahepevirus balayani	Paslahepevirus	Hepeviridae	ssRNA(+)	840	GenBank	partial	NA	NA	1	Indonesia:Lombok, Mataram	Indonesia	NA	Rattus rattus	Rattus	RODENTIA	MURIDAE	MURINAE	blood	2012	NA	NA	Orthohepevirus A gene for nonstructural polyprotein, partial cds, isolate: ratELOMB-161S
AB847383.1	Paslahepevirus balayani	NA	Mulyanto, Suparyatmo,J.B., Andayani,I.G., Khalid, Takahashi,M., Ohnishi,H., Jirintai,S., Nagashima,S., Nishizawa,T., Okamoto,H.	Division of Virology, Department of Infection and Immunity; 3311-1 Yakushiji, Shimotsuke, Tochigi 329-0498	Japan	2014-01-24	ratELOMB-162S	Paslahepevirus balayani	Paslahepevirus	Hepeviridae	ssRNA(+)	840	GenBank	partial	NA	NA	1	Indonesia:Lombok, Mataram	Indonesia	NA	Rattus rattus	Rattus	RODENTIA	MURIDAE	MURINAE	blood	2012	NA	NA	Orthohepevirus A gene for nonstructural polyprotein, partial cds, isolate: ratELOMB-162S
AB847384.1	Paslahepevirus balayani	NA	Mulyanto, Suparyatmo,J.B., Andayani,I.G., Khalid, Takahashi,M., Ohnishi,H., Jirintai,S., Nagashima,S., Nishizawa,T., Okamoto,H.	Division of Virology, Department of Infection and Immunity; 3311-1 Yakushiji, Shimotsuke, Tochigi 329-0498	Japan	2014-01-24	ratELOMB-171S	Paslahepevirus balayani	Paslahepevirus	Hepeviridae	ssRNA(+)	840	GenBank	partial	NA	NA	1	Indonesia:Lombok, Mataram	Indonesia	NA	Rattus rattus	Rattus	RODENTIA	MURIDAE	MURINAE	blood	2012	NA	NA	Orthohepevirus A gene for nonstructural polyprotein, partial cds, isolate: ratELOMB-171S
AB847385.1	Paslahepevirus balayani	NA	Mulyanto, Suparyatmo,J.B., Andayani,I.G., Khalid, Takahashi,M., Ohnishi,H., Jirintai,S., Nagashima,S., Nishizawa,T., Okamoto,H.	Division of Virology, Department of Infection and Immunity; 3311-1 Yakushiji, Shimotsuke, Tochigi 329-0498	Japan	2014-01-24	ratELOMB-173S	Paslahepevirus balayani	Paslahepevirus	Hepeviridae	ssRNA(+)	840	GenBank	partial	NA	NA	1	Indonesia:Lombok, Mataram	Indonesia	NA	Rattus rattus	Rattus	RODENTIA	MURIDAE	MURINAE	blood	2012	NA	NA	Orthohepevirus A gene for nonstructural polyprotein, partial cds, isolate: ratELOMB-173S
AB847386.1	Paslahepevirus balayani	NA	Mulyanto, Suparyatmo,J.B., Andayani,I.G., Khalid, Takahashi,M., Ohnishi,H., Jirintai,S., Nagashima,S., Nishizawa,T., Okamoto,H.	Division of Virology, Department of Infection and Immunity; 3311-1 Yakushiji, Shimotsuke, Tochigi 329-0498	Japan	2014-01-24	ratELOMB-176S	Paslahepevirus balayani	Paslahepevirus	Hepeviridae	ssRNA(+)	840	GenBank	partial	NA	NA	1	Indonesia:Lombok, Mataram	Indonesia	NA	Rattus rattus	Rattus	RODENTIA	MURIDAE	MURINAE	blood	2012	NA	NA	Orthohepevirus A gene for nonstructural polyprotein, partial cds, isolate: ratELOMB-176S
AB847387.1	Paslahepevirus balayani	NA	Mulyanto, Suparyatmo,J.B., Andayani,I.G., Khalid, Takahashi,M., Ohnishi,H., Jirintai,S., Nagashima,S., Nishizawa,T., Okamoto,H.	Division of Virology, Department of Infection and Immunity; 3311-1 Yakushiji, Shimotsuke, Tochigi 329-0498	Japan	2014-01-24	ratELOMB-178S	Paslahepevirus balayani	Paslahepevirus	Hepeviridae	ssRNA(+)	840	GenBank	partial	NA	NA	1	Indonesia:Lombok, Mataram	Indonesia	NA	Rattus rattus	Rattus	RODENTIA	MURIDAE	MURINAE	blood	2012	NA	NA	Orthohepevirus A gene for nonstructural polyprotein, partial cds, isolate: ratELOMB-178S
AB847388.1	Paslahepevirus balayani	NA	Mulyanto, Suparyatmo,J.B., Andayani,I.G., Khalid, Takahashi,M., Ohnishi,H., Jirintai,S., Nagashima,S., Nishizawa,T., Okamoto,H.	Division of Virology, Department of Infection and Immunity; 3311-1 Yakushiji, Shimotsuke, Tochigi 329-0498	Japan	2014-01-24	ratELOMB-182S	Paslahepevirus balayani	Paslahepevirus	Hepeviridae	ssRNA(+)	840	GenBank	partial	NA	NA	1	Indonesia:Lombok, Mataram	Indonesia	NA	Rattus rattus	Rattus	RODENTIA	MURIDAE	MURINAE	blood	2012	NA	NA	Orthohepevirus A gene for nonstructural polyprotein, partial cds, isolate: ratELOMB-182S
AB847389.1	Paslahepevirus balayani	NA	Mulyanto, Suparyatmo,J.B., Andayani,I.G., Khalid, Takahashi,M., Ohnishi,H., Jirintai,S., Nagashima,S., Nishizawa,T., Okamoto,H.	Division of Virology, Department of Infection and Immunity; 3311-1 Yakushiji, Shimotsuke, Tochigi 329-0498	Japan	2014-01-24	ratELOMB-183S	Paslahepevirus balayani	Paslahepevirus	Hepeviridae	ssRNA(+)	840	GenBank	partial	NA	NA	1	Indonesia:Lombok, Mataram	Indonesia	NA	Rattus rattus	Rattus	RODENTIA	MURIDAE	MURINAE	blood	2012	NA	NA	Orthohepevirus A gene for nonstructural polyprotein, partial cds, isolate: ratELOMB-183S
AB847390.1	Paslahepevirus balayani	NA	Mulyanto, Suparyatmo,J.B., Andayani,I.G., Khalid, Takahashi,M., Ohnishi,H., Jirintai,S., Nagashima,S., Nishizawa,T., Okamoto,H.	Division of Virology, Department of Infection and Immunity; 3311-1 Yakushiji, Shimotsuke, Tochigi 329-0498	Japan	2014-01-24	ratELOMB-185S	Paslahepevirus balayani	Paslahepevirus	Hepeviridae	ssRNA(+)	840	GenBank	partial	NA	NA	1	Indonesia:Lombok, Mataram	Indonesia	NA	Rattus rattus	Rattus	RODENTIA	MURIDAE	MURINAE	blood	2012	NA	NA	Orthohepevirus A gene for nonstructural polyprotein, partial cds, isolate: ratELOMB-185S
AB847391.1	Paslahepevirus balayani	NA	Mulyanto, Suparyatmo,J.B., Andayani,I.G., Khalid, Takahashi,M., Ohnishi,H., Jirintai,S., Nagashima,S., Nishizawa,T., Okamoto,H.	Division of Virology, Department of Infection and Immunity; 3311-1 Yakushiji, Shimotsuke, Tochigi 329-0498	Japan	2014-01-24	ratELOMB-187S	Paslahepevirus balayani	Paslahepevirus	Hepeviridae	ssRNA(+)	840	GenBank	partial	NA	NA	1	Indonesia:Lombok, Mataram	Indonesia	NA	Rattus rattus	Rattus	RODENTIA	MURIDAE	MURINAE	blood	2012	NA	NA	Orthohepevirus A gene for nonstructural polyprotein, partial cds, isolate: ratELOMB-187S
AB847392.1	Paslahepevirus balayani	NA	Mulyanto, Suparyatmo,J.B., Andayani,I.G., Khalid, Takahashi,M., Ohnishi,H., Jirintai,S., Nagashima,S., Nishizawa,T., Okamoto,H.	Division of Virology, Department of Infection and Immunity; 3311-1 Yakushiji, Shimotsuke, Tochigi 329-0498	Japan	2014-01-24	ratELOMB-188S	Paslahepevirus balayani	Paslahepevirus	Hepeviridae	ssRNA(+)	840	GenBank	partial	NA	NA	1	Indonesia:Lombok, Mataram	Indonesia	NA	Rattus rattus	Rattus	RODENTIA	MURIDAE	MURINAE	blood	2012	NA	NA	Orthohepevirus A gene for nonstructural polyprotein, partial cds, isolate: ratELOMB-188S
AB847393.1	Paslahepevirus balayani	NA	Mulyanto, Suparyatmo,J.B., Andayani,I.G., Khalid, Takahashi,M., Ohnishi,H., Jirintai,S., Nagashima,S., Nishizawa,T., Okamoto,H.	Division of Virology, Department of Infection and Immunity; 3311-1 Yakushiji, Shimotsuke, Tochigi 329-0498	Japan	2014-01-24	ratELOMB-192S	Paslahepevirus balayani	Paslahepevirus	Hepeviridae	ssRNA(+)	840	GenBank	partial	NA	NA	1	Indonesia:Lombok, West Lombok	Indonesia	NA	Rattus rattus	Rattus	RODENTIA	MURIDAE	MURINAE	blood	2012	NA	NA	Orthohepevirus A gene for nonstructural polyprotein, partial cds, isolate: ratELOMB-192S
AB847394.1	Paslahepevirus balayani	NA	Mulyanto, Suparyatmo,J.B., Andayani,I.G., Khalid, Takahashi,M., Ohnishi,H., Jirintai,S., Nagashima,S., Nishizawa,T., Okamoto,H.	Division of Virology, Department of Infection and Immunity; 3311-1 Yakushiji, Shimotsuke, Tochigi 329-0498	Japan	2014-01-24	ratELOMB-202S	Paslahepevirus balayani	Paslahepevirus	Hepeviridae	ssRNA(+)	840	GenBank	partial	NA	NA	1	Indonesia:Lombok, Mataram	Indonesia	NA	Rattus rattus	Rattus	RODENTIA	MURIDAE	MURINAE	blood	2012	NA	NA	Orthohepevirus A gene for nonstructural polyprotein, partial cds, isolate: ratELOMB-202S
AB847395.1	Paslahepevirus balayani	NA	Mulyanto, Suparyatmo,J.B., Andayani,I.G., Khalid, Takahashi,M., Ohnishi,H., Jirintai,S., Nagashima,S., Nishizawa,T., Okamoto,H.	Division of Virology, Department of Infection and Immunity; 3311-1 Yakushiji, Shimotsuke, Tochigi 329-0498	Japan	2014-01-24	ratELOMB-203S	Paslahepevirus balayani	Paslahepevirus	Hepeviridae	ssRNA(+)	840	GenBank	partial	NA	NA	1	Indonesia:Lombok, Mataram	Indonesia	NA	Rattus rattus	Rattus	RODENTIA	MURIDAE	MURINAE	blood	2012	NA	NA	Orthohepevirus A gene for nonstructural polyprotein, partial cds, isolate: ratELOMB-203S
AB847396.1	Paslahepevirus balayani	NA	Mulyanto, Suparyatmo,J.B., Andayani,I.G., Khalid, Takahashi,M., Ohnishi,H., Jirintai,S., Nagashima,S., Nishizawa,T., Okamoto,H.	Division of Virology, Department of Infection and Immunity; 3311-1 Yakushiji, Shimotsuke, Tochigi 329-0498	Japan	2014-01-24	ratELOMB-207S	Paslahepevirus balayani	Paslahepevirus	Hepeviridae	ssRNA(+)	840	GenBank	partial	NA	NA	1	Indonesia:Lombok, Mataram	Indonesia	NA	Rattus rattus	Rattus	RODENTIA	MURIDAE	MURINAE	blood	2012	NA	NA	Orthohepevirus A gene for nonstructural polyprotein, partial cds, isolate: ratELOMB-207S
AB847397.1	Paslahepevirus balayani	NA	Mulyanto, Suparyatmo,J.B., Andayani,I.G., Khalid, Takahashi,M., Ohnishi,H., Jirintai,S., Nagashima,S., Nishizawa,T., Okamoto,H.	Division of Virology, Department of Infection and Immunity; 3311-1 Yakushiji, Shimotsuke, Tochigi 329-0498	Japan	2014-01-24	ratELOMB-209S	Paslahepevirus balayani	Paslahepevirus	Hepeviridae	ssRNA(+)	840	GenBank	partial	NA	NA	1	Indonesia:Lombok, Mataram	Indonesia	NA	Rattus rattus	Rattus	RODENTIA	MURIDAE	MURINAE	blood	2012	NA	NA	Orthohepevirus A gene for nonstructural polyprotein, partial cds, isolate: ratELOMB-209S
AB847398.1	Paslahepevirus balayani	NA	Mulyanto, Suparyatmo,J.B., Andayani,I.G., Khalid, Takahashi,M., Ohnishi,H., Jirintai,S., Nagashima,S., Nishizawa,T., Okamoto,H.	Division of Virology, Department of Infection and Immunity; 3311-1 Yakushiji, Shimotsuke, Tochigi 329-0498	Japan	2014-01-24	ratELOMB-212S	Paslahepevirus balayani	Paslahepevirus	Hepeviridae	ssRNA(+)	840	GenBank	partial	NA	NA	1	Indonesia:Lombok, Mataram	Indonesia	NA	Rattus rattus	Rattus	RODENTIA	MURIDAE	MURINAE	blood	2012	NA	NA	Orthohepevirus A gene for nonstructural polyprotein, partial cds, isolate: ratELOMB-212S
AB847399.1	Paslahepevirus balayani	NA	Mulyanto, Suparyatmo,J.B., Andayani,I.G., Khalid, Takahashi,M., Ohnishi,H., Jirintai,S., Nagashima,S., Nishizawa,T., Okamoto,H.	Division of Virology, Department of Infection and Immunity; 3311-1 Yakushiji, Shimotsuke, Tochigi 329-0498	Japan	2014-01-24	ratELOMB-213S	Paslahepevirus balayani	Paslahepevirus	Hepeviridae	ssRNA(+)	840	GenBank	partial	NA	NA	1	Indonesia:Lombok, Mataram	Indonesia	NA	Rattus rattus	Rattus	RODENTIA	MURIDAE	MURINAE	blood	2012	NA	NA	Orthohepevirus A gene for nonstructural polyprotein, partial cds, isolate: ratELOMB-213S
AB847400.1	Paslahepevirus balayani	NA	Mulyanto, Suparyatmo,J.B., Andayani,I.G., Khalid, Takahashi,M., Ohnishi,H., Jirintai,S., Nagashima,S., Nishizawa,T., Okamoto,H.	Division of Virology, Department of Infection and Immunity; 3311-1 Yakushiji, Shimotsuke, Tochigi 329-0498	Japan	2014-01-24	ratELOMB-214S	Paslahepevirus balayani	Paslahepevirus	Hepeviridae	ssRNA(+)	840	GenBank	partial	NA	NA	1	Indonesia:Lombok, Mataram	Indonesia	NA	Rattus rattus	Rattus	RODENTIA	MURIDAE	MURINAE	blood	2012	NA	NA	Orthohepevirus A gene for nonstructural polyprotein, partial cds, isolate: ratELOMB-214S
AB847401.1	Paslahepevirus balayani	NA	Mulyanto, Suparyatmo,J.B., Andayani,I.G., Khalid, Takahashi,M., Ohnishi,H., Jirintai,S., Nagashima,S., Nishizawa,T., Okamoto,H.	Division of Virology, Department of Infection and Immunity; 3311-1 Yakushiji, Shimotsuke, Tochigi 329-0498	Japan	2014-01-24	ratELOMB-217S	Paslahepevirus balayani	Paslahepevirus	Hepeviridae	ssRNA(+)	840	GenBank	partial	NA	NA	1	Indonesia:Lombok, Mataram	Indonesia	NA	Rattus rattus	Rattus	RODENTIA	MURIDAE	MURINAE	blood	2012	NA	NA	Orthohepevirus A gene for nonstructural polyprotein, partial cds, isolate: ratELOMB-217S
AB847402.1	Paslahepevirus balayani	NA	Mulyanto, Suparyatmo,J.B., Andayani,I.G., Khalid, Takahashi,M., Ohnishi,H., Jirintai,S., Nagashima,S., Nishizawa,T., Okamoto,H.	Division of Virology, Department of Infection and Immunity; 3311-1 Yakushiji, Shimotsuke, Tochigi 329-0498	Japan	2014-01-24	ratELOMB-219S	Paslahepevirus balayani	Paslahepevirus	Hepeviridae	ssRNA(+)	840	GenBank	partial	NA	NA	1	Indonesia:Lombok, Mataram	Indonesia	NA	Rattus rattus	Rattus	RODENTIA	MURIDAE	MURINAE	blood	2012	NA	NA	Orthohepevirus A gene for nonstructural polyprotein, partial cds, isolate: ratELOMB-219S
AB847403.1	Paslahepevirus balayani	NA	Mulyanto, Suparyatmo,J.B., Andayani,I.G., Khalid, Takahashi,M., Ohnishi,H., Jirintai,S., Nagashima,S., Nishizawa,T., Okamoto,H.	Division of Virology, Department of Infection and Immunity; 3311-1 Yakushiji, Shimotsuke, Tochigi 329-0498	Japan	2014-01-24	ratELOMB-223S	Paslahepevirus balayani	Paslahepevirus	Hepeviridae	ssRNA(+)	840	GenBank	partial	NA	NA	1	Indonesia:Lombok, Mataram	Indonesia	NA	Rattus rattus	Rattus	RODENTIA	MURIDAE	MURINAE	blood	2012	NA	NA	Orthohepevirus A gene for nonstructural polyprotein, partial cds, isolate: ratELOMB-223S
AB847404.1	Paslahepevirus balayani	NA	Mulyanto, Suparyatmo,J.B., Andayani,I.G., Khalid, Takahashi,M., Ohnishi,H., Jirintai,S., Nagashima,S., Nishizawa,T., Okamoto,H.	Division of Virology, Department of Infection and Immunity; 3311-1 Yakushiji, Shimotsuke, Tochigi 329-0498	Japan	2014-01-24	ratELOMB-227S	Paslahepevirus balayani	Paslahepevirus	Hepeviridae	ssRNA(+)	840	GenBank	partial	NA	NA	1	Indonesia:Lombok, Mataram	Indonesia	NA	Rattus rattus	Rattus	RODENTIA	MURIDAE	MURINAE	blood	2012	NA	NA	Orthohepevirus A gene for nonstructural polyprotein, partial cds, isolate: ratELOMB-227S
AB847405.1	Paslahepevirus balayani	NA	Mulyanto, Suparyatmo,J.B., Andayani,I.G., Khalid, Takahashi,M., Ohnishi,H., Jirintai,S., Nagashima,S., Nishizawa,T., Okamoto,H.	Division of Virology, Department of Infection and Immunity; 3311-1 Yakushiji, Shimotsuke, Tochigi 329-0498	Japan	2014-01-24	ratELOMB-229S	Paslahepevirus balayani	Paslahepevirus	Hepeviridae	ssRNA(+)	840	GenBank	partial	NA	NA	1	Indonesia:Lombok, Mataram	Indonesia	NA	Rattus rattus	Rattus	RODENTIA	MURIDAE	MURINAE	blood	2012	NA	NA	Orthohepevirus A gene for nonstructural polyprotein, partial cds, isolate: ratELOMB-229S
AB847406.1	Paslahepevirus balayani	NA	Mulyanto, Suparyatmo,J.B., Andayani,I.G., Khalid, Takahashi,M., Ohnishi,H., Jirintai,S., Nagashima,S., Nishizawa,T., Okamoto,H.	Division of Virology, Department of Infection and Immunity; 3311-1 Yakushiji, Shimotsuke, Tochigi 329-0498	Japan	2014-01-24	ratELOMB-231S	Paslahepevirus balayani	Paslahepevirus	Hepeviridae	ssRNA(+)	840	GenBank	partial	NA	NA	1	Indonesia:Lombok, Mataram	Indonesia	NA	Rattus rattus	Rattus	RODENTIA	MURIDAE	MURINAE	blood	2012	NA	NA	Orthohepevirus A gene for nonstructural polyprotein, partial cds, isolate: ratELOMB-231S
AB725884.1	Paslahepevirus balayani	NA	Mulyanto, Depamede,S.N., Sriasih,M., Takahashi,M., Nagashima,S., Jirintai,S., Nishizawa,T., Okamoto,H.	Division of Virology, Department of Infection and Immunity; 3311-1 Yakushiji, Shimotsuke-Shi, Tochigi 329-0498	Japan	2012-09-22	NA	Paslahepevirus balayani	Paslahepevirus	Hepeviridae	ssRNA(+)	840	GenBank	partial	NA	NA	1	Indonesia	Indonesia	NA	Rattus rattus	Rattus	RODENTIA	MURIDAE	MURINAE	blood	2011	NA	NA	Orthohepevirus A gene for nonstructural protein, partial cds, strain: ratIDE003
AB725885.1	Paslahepevirus balayani	NA	Mulyanto, Depamede,S.N., Sriasih,M., Takahashi,M., Nagashima,S., Jirintai,S., Nishizawa,T., Okamoto,H.	Division of Virology, Department of Infection and Immunity; 3311-1 Yakushiji, Shimotsuke-Shi, Tochigi 329-0498	Japan	2012-09-22	NA	Paslahepevirus balayani	Paslahepevirus	Hepeviridae	ssRNA(+)	840	GenBank	partial	NA	NA	1	Indonesia	Indonesia	NA	Rattus rattus	Rattus	RODENTIA	MURIDAE	MURINAE	blood	2011	NA	NA	Orthohepevirus A gene for nonstructural protein, partial cds, strain: ratIDE004
AB725886.1	Paslahepevirus balayani	NA	Mulyanto, Depamede,S.N., Sriasih,M., Takahashi,M., Nagashima,S., Jirintai,S., Nishizawa,T., Okamoto,H.	Division of Virology, Department of Infection and Immunity; 3311-1 Yakushiji, Shimotsuke-Shi, Tochigi 329-0498	Japan	2012-09-22	NA	Paslahepevirus balayani	Paslahepevirus	Hepeviridae	ssRNA(+)	840	GenBank	partial	NA	NA	1	Indonesia	Indonesia	NA	Rattus rattus	Rattus	RODENTIA	MURIDAE	MURINAE	blood	2011	NA	NA	Orthohepevirus A gene for nonstructural protein, partial cds, strain: ratIDE022
AB725887.1	Paslahepevirus balayani	NA	Mulyanto, Depamede,S.N., Sriasih,M., Takahashi,M., Nagashima,S., Jirintai,S., Nishizawa,T., Okamoto,H.	Division of Virology, Department of Infection and Immunity; 3311-1 Yakushiji, Shimotsuke-Shi, Tochigi 329-0498	Japan	2012-09-22	NA	Paslahepevirus balayani	Paslahepevirus	Hepeviridae	ssRNA(+)	840	GenBank	partial	NA	NA	1	Indonesia	Indonesia	NA	Rattus rattus	Rattus	RODENTIA	MURIDAE	MURINAE	blood	2011	NA	NA	Orthohepevirus A gene for nonstructural protein, partial cds, strain: ratIDE026
AB725888.1	Paslahepevirus balayani	NA	Mulyanto, Depamede,S.N., Sriasih,M., Takahashi,M., Nagashima,S., Jirintai,S., Nishizawa,T., Okamoto,H.	Division of Virology, Department of Infection and Immunity; 3311-1 Yakushiji, Shimotsuke-Shi, Tochigi 329-0498	Japan	2012-09-22	NA	Paslahepevirus balayani	Paslahepevirus	Hepeviridae	ssRNA(+)	840	GenBank	partial	NA	NA	1	Indonesia	Indonesia	NA	Rattus rattus	Rattus	RODENTIA	MURIDAE	MURINAE	blood	2011	NA	NA	Orthohepevirus A gene for nonstructural protein, partial cds, strain: ratIDE027
AB725889.1	Paslahepevirus balayani	NA	Mulyanto, Depamede,S.N., Sriasih,M., Takahashi,M., Nagashima,S., Jirintai,S., Nishizawa,T., Okamoto,H.	Division of Virology, Department of Infection and Immunity; 3311-1 Yakushiji, Shimotsuke-Shi, Tochigi 329-0498	Japan	2012-09-22	NA	Paslahepevirus balayani	Paslahepevirus	Hepeviridae	ssRNA(+)	840	GenBank	partial	NA	NA	1	Indonesia	Indonesia	NA	Rattus rattus	Rattus	RODENTIA	MURIDAE	MURINAE	blood	2011	NA	NA	Orthohepevirus A gene for nonstructural protein, partial cds, strain: ratIDE045
AB725890.1	Paslahepevirus balayani	NA	Mulyanto, Depamede,S.N., Sriasih,M., Takahashi,M., Nagashima,S., Jirintai,S., Nishizawa,T., Okamoto,H.	Division of Virology, Department of Infection and Immunity; 3311-1 Yakushiji, Shimotsuke-Shi, Tochigi 329-0498	Japan	2012-09-22	NA	Paslahepevirus balayani	Paslahepevirus	Hepeviridae	ssRNA(+)	840	GenBank	partial	NA	NA	1	Indonesia	Indonesia	NA	Rattus rattus	Rattus	RODENTIA	MURIDAE	MURINAE	blood	2011	NA	NA	Orthohepevirus A gene for nonstructural protein, partial cds, strain: ratIDE047
AB725891.1	Paslahepevirus balayani	NA	Mulyanto, Depamede,S.N., Sriasih,M., Takahashi,M., Nagashima,S., Jirintai,S., Nishizawa,T., Okamoto,H.	Division of Virology, Department of Infection and Immunity; 3311-1 Yakushiji, Shimotsuke-Shi, Tochigi 329-0498	Japan	2012-09-22	NA	Paslahepevirus balayani	Paslahepevirus	Hepeviridae	ssRNA(+)	840	GenBank	partial	NA	NA	1	Indonesia	Indonesia	NA	Rattus rattus	Rattus	RODENTIA	MURIDAE	MURINAE	blood	2011	NA	NA	Orthohepevirus A gene for nonstructural protein, partial cds, strain: ratIDE054
AB725892.1	Paslahepevirus balayani	NA	Mulyanto, Depamede,S.N., Sriasih,M., Takahashi,M., Nagashima,S., Jirintai,S., Nishizawa,T., Okamoto,H.	Division of Virology, Department of Infection and Immunity; 3311-1 Yakushiji, Shimotsuke-Shi, Tochigi 329-0498	Japan	2012-09-22	NA	Paslahepevirus balayani	Paslahepevirus	Hepeviridae	ssRNA(+)	840	GenBank	partial	NA	NA	1	Indonesia	Indonesia	NA	Rattus rattus	Rattus	RODENTIA	MURIDAE	MURINAE	blood	2011	NA	NA	Orthohepevirus A gene for nonstructural protein, partial cds, strain: ratIDE056
AB725893.1	Paslahepevirus balayani	NA	Mulyanto, Depamede,S.N., Sriasih,M., Takahashi,M., Nagashima,S., Jirintai,S., Nishizawa,T., Okamoto,H.	Division of Virology, Department of Infection and Immunity; 3311-1 Yakushiji, Shimotsuke-Shi, Tochigi 329-0498	Japan	2012-09-22	NA	Paslahepevirus balayani	Paslahepevirus	Hepeviridae	ssRNA(+)	840	GenBank	partial	NA	NA	1	Indonesia	Indonesia	NA	Rattus rattus	Rattus	RODENTIA	MURIDAE	MURINAE	blood	2011	NA	NA	Orthohepevirus A gene for nonstructural protein, partial cds, strain: ratIDE060
AB725894.1	Paslahepevirus balayani	NA	Mulyanto, Depamede,S.N., Sriasih,M., Takahashi,M., Nagashima,S., Jirintai,S., Nishizawa,T., Okamoto,H.	Division of Virology, Department of Infection and Immunity; 3311-1 Yakushiji, Shimotsuke-Shi, Tochigi 329-0498	Japan	2012-09-22	NA	Paslahepevirus balayani	Paslahepevirus	Hepeviridae	ssRNA(+)	840	GenBank	partial	NA	NA	1	Indonesia	Indonesia	NA	Rattus rattus	Rattus	RODENTIA	MURIDAE	MURINAE	blood	2011	NA	NA	Orthohepevirus A gene for nonstructural protein, partial cds, strain: ratIDE075
AB725895.1	Paslahepevirus balayani	NA	Mulyanto, Depamede,S.N., Sriasih,M., Takahashi,M., Nagashima,S., Jirintai,S., Nishizawa,T., Okamoto,H.	Division of Virology, Department of Infection and Immunity; 3311-1 Yakushiji, Shimotsuke-Shi, Tochigi 329-0498	Japan	2012-09-22	NA	Paslahepevirus balayani	Paslahepevirus	Hepeviridae	ssRNA(+)	840	GenBank	partial	NA	NA	1	Indonesia	Indonesia	NA	Rattus rattus	Rattus	RODENTIA	MURIDAE	MURINAE	blood	2011	NA	NA	Orthohepevirus A gene for nonstructural protein, partial cds, strain: ratIDE077
AB725896.1	Paslahepevirus balayani	NA	Mulyanto, Depamede,S.N., Sriasih,M., Takahashi,M., Nagashima,S., Jirintai,S., Nishizawa,T., Okamoto,H.	Division of Virology, Department of Infection and Immunity; 3311-1 Yakushiji, Shimotsuke-Shi, Tochigi 329-0498	Japan	2012-09-22	NA	Paslahepevirus balayani	Paslahepevirus	Hepeviridae	ssRNA(+)	840	GenBank	partial	NA	NA	1	Indonesia	Indonesia	NA	Rattus rattus	Rattus	RODENTIA	MURIDAE	MURINAE	blood	2011	NA	NA	Orthohepevirus A gene for nonstructural protein, partial cds, strain: ratIDE078
AB725897.1	Paslahepevirus balayani	NA	Mulyanto, Depamede,S.N., Sriasih,M., Takahashi,M., Nagashima,S., Jirintai,S., Nishizawa,T., Okamoto,H.	Division of Virology, Department of Infection and Immunity; 3311-1 Yakushiji, Shimotsuke-Shi, Tochigi 329-0498	Japan	2012-09-22	NA	Paslahepevirus balayani	Paslahepevirus	Hepeviridae	ssRNA(+)	840	GenBank	partial	NA	NA	1	Indonesia	Indonesia	NA	Rattus rattus	Rattus	RODENTIA	MURIDAE	MURINAE	blood	2011	NA	NA	Orthohepevirus A gene for nonstructural protein, partial cds, strain: ratIDE079
AB725898.1	Paslahepevirus balayani	NA	Mulyanto, Depamede,S.N., Sriasih,M., Takahashi,M., Nagashima,S., Jirintai,S., Nishizawa,T., Okamoto,H.	Division of Virology, Department of Infection and Immunity; 3311-1 Yakushiji, Shimotsuke-Shi, Tochigi 329-0498	Japan	2012-09-22	NA	Paslahepevirus balayani	Paslahepevirus	Hepeviridae	ssRNA(+)	840	GenBank	partial	NA	NA	1	Indonesia	Indonesia	NA	Rattus rattus	Rattus	RODENTIA	MURIDAE	MURINAE	blood	2011	NA	NA	Orthohepevirus A gene for nonstructural protein, partial cds, strain: ratIDE080
AB725899.1	Paslahepevirus balayani	NA	Mulyanto, Depamede,S.N., Sriasih,M., Takahashi,M., Nagashima,S., Jirintai,S., Nishizawa,T., Okamoto,H.	Division of Virology, Department of Infection and Immunity; 3311-1 Yakushiji, Shimotsuke-Shi, Tochigi 329-0498	Japan	2012-09-22	NA	Paslahepevirus balayani	Paslahepevirus	Hepeviridae	ssRNA(+)	840	GenBank	partial	NA	NA	1	Indonesia	Indonesia	NA	Rattus rattus	Rattus	RODENTIA	MURIDAE	MURINAE	blood	2012	NA	NA	Orthohepevirus A gene for nonstructural protein, partial cds, strain: ratIDE094
AB725900.1	Paslahepevirus balayani	NA	Mulyanto, Depamede,S.N., Sriasih,M., Takahashi,M., Nagashima,S., Jirintai,S., Nishizawa,T., Okamoto,H.	Division of Virology, Department of Infection and Immunity; 3311-1 Yakushiji, Shimotsuke-Shi, Tochigi 329-0498	Japan	2012-09-22	NA	Paslahepevirus balayani	Paslahepevirus	Hepeviridae	ssRNA(+)	840	GenBank	partial	NA	NA	1	Indonesia	Indonesia	NA	Rattus rattus	Rattus	RODENTIA	MURIDAE	MURINAE	blood	2012	NA	NA	Orthohepevirus A gene for nonstructural protein, partial cds, strain: ratIDE113
OR977589.1	Rocahepevirus ratti	NA	Caballero Gomez,J., Rivero Juarez,A.	University of Cordoba, Animal Health	NA	2024-05-09	HepETraz149	Rocahepevirus ratti	Rocahepevirus	Hepeviridae	ssRNA(+)	839	GenBank	partial	NA	NA	NA	Spain	Spain	NA	Rattus norvegicus	Rattus	RODENTIA	MURIDAE	MURINAE	liver, abdominal cavity	2021	NA	NA	Rocahepevirus ratti isolate HepETraz149 nonstructural protein gene, partial cds
OR977595.1	Rocahepevirus ratti	NA	Caballero Gomez,J., Rivero Juarez,A.	University of Cordoba, Animal Health	NA	2024-05-09	HepETraz155	Rocahepevirus ratti	Rocahepevirus	Hepeviridae	ssRNA(+)	837	GenBank	partial	NA	NA	NA	Spain	Spain	NA	Rattus norvegicus	Rattus	RODENTIA	MURIDAE	MURINAE	liver, abdominal cavity	2022	NA	NA	Rocahepevirus ratti isolate HepETraz155 nonstructural protein gene, partial cds
PP216695.1	Rocahepevirus ratti	NA	Caballero Gomez,J., Rivero Juarez,A.	University of Cordoba, Animal Health	NA	2024-05-09	HepETraz337	Rocahepevirus ratti	Rocahepevirus	Hepeviridae	ssRNA(+)	837	GenBank	partial	NA	NA	NA	Spain	Spain	NA	Rattus rattus	Rattus	RODENTIA	MURIDAE	MURINAE	liver, abdominal cavity	2022	NA	NA	Rocahepevirus ratti isolate HepETraz337 nonstructural protein (ORF1), phosphoprotein (ORF3), and capsid protein (ORF2) genes, partial cds
PP591816.1	Rocahepevirus ratti	NA	Caballero Gomez,J., Rivero Juarez,A.	University of Cordoba, Animal Health	NA	2024-05-09	HepETraz421	Rocahepevirus ratti	Rocahepevirus	Hepeviridae	ssRNA(+)	836	GenBank	partial	NA	NA	NA	Spain	Spain	NA	Rattus norvegicus	Rattus	RODENTIA	MURIDAE	MURINAE	feces	2022	NA	NA	Rocahepevirus ratti isolate HepETraz421 nonstructural protein gene, partial cds
PP216698.1	Rocahepevirus ratti	NA	Caballero Gomez,J., Rivero Juarez,A.	University of Cordoba, Animal Health	NA	2024-05-09	HepETraz340	Rocahepevirus ratti	Rocahepevirus	Hepeviridae	ssRNA(+)	836	GenBank	partial	NA	NA	NA	Spain	Spain	NA	Rattus rattus	Rattus	RODENTIA	MURIDAE	MURINAE	liver, abdominal cavity	2022	NA	NA	Rocahepevirus ratti isolate HepETraz340 nonstructural protein (ORF1), phosphoprotein (ORF3), and capsid protein (ORF2) genes, partial cds
AB897764.1	Paslahepevirus balayani	NA	Jirintai,S., Tanggis, Mulyanto, Suparyatmo,J.B., Takahashi,M., Kobayashi,T., Nagashima,S., Nishizawa,T., Okamoto,H.	Division of Virology, Department of Infection and Immunity; 3311-1 Yakushiji, Shimotsuke, Tochigi 329-0498	Japan	2014-05-22	ratESOLO-045L	Paslahepevirus balayani	Paslahepevirus	Hepeviridae	ssRNA(+)	840	GenBank	partial	NA	NA	1	Indonesia:Central Java, Solo	Indonesia	NA	Rattus rattus	Rattus	RODENTIA	MURIDAE	MURINAE	liver, abdominal cavity	2012	NA	NA	Orthohepevirus A gene for nonstructural polyprotein, partial cds, isolate: ratESOLO-045L
AB897765.1	Paslahepevirus balayani	NA	Jirintai,S., Tanggis, Mulyanto, Suparyatmo,J.B., Takahashi,M., Kobayashi,T., Nagashima,S., Nishizawa,T., Okamoto,H.	Division of Virology, Department of Infection and Immunity; 3311-1 Yakushiji, Shimotsuke, Tochigi 329-0498	Japan	2014-05-22	ratESOLO-061L	Paslahepevirus balayani	Paslahepevirus	Hepeviridae	ssRNA(+)	840	GenBank	partial	NA	NA	1	Indonesia:Central Java, Solo	Indonesia	NA	Rattus rattus	Rattus	RODENTIA	MURIDAE	MURINAE	liver, abdominal cavity	2012	NA	NA	Orthohepevirus A gene for nonstructural polyprotein, partial cds, isolate: ratESOLO-061L
AB847310.1	Paslahepevirus balayani	NA	Mulyanto, Suparyatmo,J.B., Andayani,I.G., Khalid, Takahashi,M., Ohnishi,H., Jirintai,S., Nagashima,S., Nishizawa,T., Okamoto,H.	Division of Virology, Department of Infection and Immunity; 3311-1 Yakushiji, Shimotsuke, Tochigi 329-0498	Japan	2014-01-24	ratESOLO-006S	Paslahepevirus balayani	Paslahepevirus	Hepeviridae	ssRNA(+)	840	GenBank	partial	NA	NA	1	Indonesia:Central Java, Solo	Indonesia	NA	Rattus rattus	Rattus	RODENTIA	MURIDAE	MURINAE	blood	2012	NA	NA	Orthohepevirus A gene for nonstructural polyprotein, partial cds, isolate: ratESOLO-006S
AB847311.1	Paslahepevirus balayani	NA	Mulyanto, Suparyatmo,J.B., Andayani,I.G., Khalid, Takahashi,M., Ohnishi,H., Jirintai,S., Nagashima,S., Nishizawa,T., Okamoto,H.	Division of Virology, Department of Infection and Immunity; 3311-1 Yakushiji, Shimotsuke, Tochigi 329-0498	Japan	2014-01-24	ratESOLO-008S	Paslahepevirus balayani	Paslahepevirus	Hepeviridae	ssRNA(+)	840	GenBank	partial	NA	NA	1	Indonesia:Central Java, Solo	Indonesia	NA	Rattus rattus	Rattus	RODENTIA	MURIDAE	MURINAE	blood	2012	NA	NA	Orthohepevirus A gene for nonstructural polyprotein, partial cds, isolate: ratESOLO-008S
AB847312.1	Paslahepevirus balayani	NA	Mulyanto, Suparyatmo,J.B., Andayani,I.G., Khalid, Takahashi,M., Ohnishi,H., Jirintai,S., Nagashima,S., Nishizawa,T., Okamoto,H.	Division of Virology, Department of Infection and Immunity; 3311-1 Yakushiji, Shimotsuke, Tochigi 329-0498	Japan	2014-01-24	ratESOLO-010S	Paslahepevirus balayani	Paslahepevirus	Hepeviridae	ssRNA(+)	840	GenBank	partial	NA	NA	1	Indonesia:Central Java, Solo	Indonesia	NA	Rattus rattus	Rattus	RODENTIA	MURIDAE	MURINAE	blood	2012	NA	NA	Orthohepevirus A gene for nonstructural polyprotein, partial cds, isolate: ratESOLO-010S
AB847313.1	Paslahepevirus balayani	NA	Mulyanto, Suparyatmo,J.B., Andayani,I.G., Khalid, Takahashi,M., Ohnishi,H., Jirintai,S., Nagashima,S., Nishizawa,T., Okamoto,H.	Division of Virology, Department of Infection and Immunity; 3311-1 Yakushiji, Shimotsuke, Tochigi 329-0498	Japan	2014-01-24	ratESOLO-011S	Paslahepevirus balayani	Paslahepevirus	Hepeviridae	ssRNA(+)	840	GenBank	partial	NA	NA	1	Indonesia:Central Java, Solo	Indonesia	NA	Rattus rattus	Rattus	RODENTIA	MURIDAE	MURINAE	blood	2012	NA	NA	Orthohepevirus A gene for nonstructural polyprotein, partial cds, isolate: ratESOLO-011S
AB847314.1	Paslahepevirus balayani	NA	Mulyanto, Suparyatmo,J.B., Andayani,I.G., Khalid, Takahashi,M., Ohnishi,H., Jirintai,S., Nagashima,S., Nishizawa,T., Okamoto,H.	Division of Virology, Department of Infection and Immunity; 3311-1 Yakushiji, Shimotsuke, Tochigi 329-0498	Japan	2014-01-24	ratESOLO-014S	Paslahepevirus balayani	Paslahepevirus	Hepeviridae	ssRNA(+)	840	GenBank	partial	NA	NA	1	Indonesia:Central Java, Solo	Indonesia	NA	Rattus rattus	Rattus	RODENTIA	MURIDAE	MURINAE	blood	2012	NA	NA	Orthohepevirus A gene for nonstructural polyprotein, partial cds, isolate: ratESOLO-014S
AB847315.1	Paslahepevirus balayani	NA	Mulyanto, Suparyatmo,J.B., Andayani,I.G., Khalid, Takahashi,M., Ohnishi,H., Jirintai,S., Nagashima,S., Nishizawa,T., Okamoto,H.	Division of Virology, Department of Infection and Immunity; 3311-1 Yakushiji, Shimotsuke, Tochigi 329-0498	Japan	2014-01-24	ratESOLO-015S	Paslahepevirus balayani	Paslahepevirus	Hepeviridae	ssRNA(+)	840	GenBank	partial	NA	NA	1	Indonesia:Central Java, Solo	Indonesia	NA	Rattus rattus	Rattus	RODENTIA	MURIDAE	MURINAE	blood	2012	NA	NA	Orthohepevirus A gene for nonstructural polyprotein, partial cds, isolate: ratESOLO-015S
AB847316.1	Paslahepevirus balayani	NA	Mulyanto, Suparyatmo,J.B., Andayani,I.G., Khalid, Takahashi,M., Ohnishi,H., Jirintai,S., Nagashima,S., Nishizawa,T., Okamoto,H.	Division of Virology, Department of Infection and Immunity; 3311-1 Yakushiji, Shimotsuke, Tochigi 329-0498	Japan	2014-01-24	ratESOLO-020S	Paslahepevirus balayani	Paslahepevirus	Hepeviridae	ssRNA(+)	840	GenBank	partial	NA	NA	1	Indonesia:Central Java, Solo	Indonesia	NA	Rattus rattus	Rattus	RODENTIA	MURIDAE	MURINAE	blood	2012	NA	NA	Orthohepevirus A gene for nonstructural polyprotein, partial cds, isolate: ratESOLO-020S
AB847317.1	Paslahepevirus balayani	NA	Mulyanto, Suparyatmo,J.B., Andayani,I.G., Khalid, Takahashi,M., Ohnishi,H., Jirintai,S., Nagashima,S., Nishizawa,T., Okamoto,H.	Division of Virology, Department of Infection and Immunity; 3311-1 Yakushiji, Shimotsuke, Tochigi 329-0498	Japan	2014-01-24	ratESOLO-029S	Paslahepevirus balayani	Paslahepevirus	Hepeviridae	ssRNA(+)	840	GenBank	partial	NA	NA	1	Indonesia:Central Java, Solo	Indonesia	NA	Rattus rattus	Rattus	RODENTIA	MURIDAE	MURINAE	blood	2012	NA	NA	Orthohepevirus A gene for nonstructural polyprotein, partial cds, isolate: ratESOLO-029S
AB847318.1	Paslahepevirus balayani	NA	Mulyanto, Suparyatmo,J.B., Andayani,I.G., Khalid, Takahashi,M., Ohnishi,H., Jirintai,S., Nagashima,S., Nishizawa,T., Okamoto,H.	Division of Virology, Department of Infection and Immunity; 3311-1 Yakushiji, Shimotsuke, Tochigi 329-0498	Japan	2014-01-24	ratESOLO-031S	Paslahepevirus balayani	Paslahepevirus	Hepeviridae	ssRNA(+)	840	GenBank	partial	NA	NA	1	Indonesia:Central Java, Solo	Indonesia	NA	Rattus rattus	Rattus	RODENTIA	MURIDAE	MURINAE	blood	2012	NA	NA	Orthohepevirus A gene for nonstructural polyprotein, partial cds, isolate: ratESOLO-031S
AB847319.1	Paslahepevirus balayani	NA	Mulyanto, Suparyatmo,J.B., Andayani,I.G., Khalid, Takahashi,M., Ohnishi,H., Jirintai,S., Nagashima,S., Nishizawa,T., Okamoto,H.	Division of Virology, Department of Infection and Immunity; 3311-1 Yakushiji, Shimotsuke, Tochigi 329-0498	Japan	2014-01-24	ratESOLO-032S	Paslahepevirus balayani	Paslahepevirus	Hepeviridae	ssRNA(+)	840	GenBank	partial	NA	NA	1	Indonesia:Central Java, Solo	Indonesia	NA	Rattus rattus	Rattus	RODENTIA	MURIDAE	MURINAE	blood	2012	NA	NA	Orthohepevirus A gene for nonstructural polyprotein, partial cds, isolate: ratESOLO-032S
AB847320.1	Paslahepevirus balayani	NA	Mulyanto, Suparyatmo,J.B., Andayani,I.G., Khalid, Takahashi,M., Ohnishi,H., Jirintai,S., Nagashima,S., Nishizawa,T., Okamoto,H.	Division of Virology, Department of Infection and Immunity; 3311-1 Yakushiji, Shimotsuke, Tochigi 329-0498	Japan	2014-01-24	ratESOLO-033S	Paslahepevirus balayani	Paslahepevirus	Hepeviridae	ssRNA(+)	840	GenBank	partial	NA	NA	1	Indonesia:Central Java, Solo	Indonesia	NA	Rattus rattus	Rattus	RODENTIA	MURIDAE	MURINAE	blood	2012	NA	NA	Orthohepevirus A gene for nonstructural polyprotein, partial cds, isolate: ratESOLO-033S
AB847321.1	Paslahepevirus balayani	NA	Mulyanto, Suparyatmo,J.B., Andayani,I.G., Khalid, Takahashi,M., Ohnishi,H., Jirintai,S., Nagashima,S., Nishizawa,T., Okamoto,H.	Division of Virology, Department of Infection and Immunity; 3311-1 Yakushiji, Shimotsuke, Tochigi 329-0498	Japan	2014-01-24	ratESOLO-039S	Paslahepevirus balayani	Paslahepevirus	Hepeviridae	ssRNA(+)	840	GenBank	partial	NA	NA	1	Indonesia:Central Java, Solo	Indonesia	NA	Rattus rattus	Rattus	RODENTIA	MURIDAE	MURINAE	blood	2012	NA	NA	Orthohepevirus A gene for nonstructural polyprotein, partial cds, isolate: ratESOLO-039S
AB847322.1	Paslahepevirus balayani	NA	Mulyanto, Suparyatmo,J.B., Andayani,I.G., Khalid, Takahashi,M., Ohnishi,H., Jirintai,S., Nagashima,S., Nishizawa,T., Okamoto,H.	Division of Virology, Department of Infection and Immunity; 3311-1 Yakushiji, Shimotsuke, Tochigi 329-0498	Japan	2014-01-24	ratESOLO-044S	Paslahepevirus balayani	Paslahepevirus	Hepeviridae	ssRNA(+)	840	GenBank	partial	NA	NA	1	Indonesia:Central Java, Solo	Indonesia	NA	Rattus rattus	Rattus	RODENTIA	MURIDAE	MURINAE	blood	2012	NA	NA	Orthohepevirus A gene for nonstructural polyprotein, partial cds, isolate: ratESOLO-044S
AB847323.1	Paslahepevirus balayani	NA	Mulyanto, Suparyatmo,J.B., Andayani,I.G., Khalid, Takahashi,M., Ohnishi,H., Jirintai,S., Nagashima,S., Nishizawa,T., Okamoto,H.	Division of Virology, Department of Infection and Immunity; 3311-1 Yakushiji, Shimotsuke, Tochigi 329-0498	Japan	2014-01-24	ratESOLO-045S	Paslahepevirus balayani	Paslahepevirus	Hepeviridae	ssRNA(+)	840	GenBank	partial	NA	NA	1	Indonesia:Central Java, Solo	Indonesia	NA	Rattus rattus	Rattus	RODENTIA	MURIDAE	MURINAE	blood	2012	NA	NA	Orthohepevirus A gene for nonstructural polyprotein, partial cds, isolate: ratESOLO-045S
AB847324.1	Paslahepevirus balayani	NA	Mulyanto, Suparyatmo,J.B., Andayani,I.G., Khalid, Takahashi,M., Ohnishi,H., Jirintai,S., Nagashima,S., Nishizawa,T., Okamoto,H.	Division of Virology, Department of Infection and Immunity; 3311-1 Yakushiji, Shimotsuke, Tochigi 329-0498	Japan	2014-01-24	ratESOLO-054S	Paslahepevirus balayani	Paslahepevirus	Hepeviridae	ssRNA(+)	840	GenBank	partial	NA	NA	1	Indonesia:Central Java, Solo	Indonesia	NA	Rattus rattus	Rattus	RODENTIA	MURIDAE	MURINAE	blood	2012	NA	NA	Orthohepevirus A gene for nonstructural polyprotein, partial cds, isolate: ratESOLO-054S
LC164681.1	Paslahepevirus balayani	NA	Obana,S., Shimizu,K., Yoshimatsu,K., Hasebe,F., Hotta,K., Isozumi,R., Nguyen,H.T., Le,M.Q., Yamashiro,T., Tsuda,Y., Arikawa,J.	Department of Microbiology, Graduate School of Medicine; Kita-15, Nishi-7, Kita-ku, Sapporo, Hokkaido 060-8638	Japan	2017-03-24	NA	Paslahepevirus balayani	Paslahepevirus	Hepeviridae	ssRNA(+)	807	GenBank	partial	NA	NA	1	Viet Nam:Hanoi	Viet Nam	NA	Rattus tanezumi	Rattus	RODENTIA	MURIDAE	MURINAE	NA	2013	NA	NA	Orthohepevirus A ORF1, ORF3, ORF2 genes for polyprotein, phosphoprotein, capsid protein, partial cds, strain: Vietnam-Rt277-2013
LC164682.1	Paslahepevirus balayani	NA	Obana,S., Shimizu,K., Yoshimatsu,K., Hasebe,F., Hotta,K., Isozumi,R., Nguyen,H.T., Le,M.Q., Yamashiro,T., Tsuda,Y., Arikawa,J.	Department of Microbiology, Graduate School of Medicine; Kita-15, Nishi-7, Kita-ku, Sapporo, Hokkaido 060-8638	Japan	2017-03-24	NA	Paslahepevirus balayani	Paslahepevirus	Hepeviridae	ssRNA(+)	807	GenBank	partial	NA	NA	1	Viet Nam:Hanoi	Viet Nam	NA	Rattus tanezumi	Rattus	RODENTIA	MURIDAE	MURINAE	NA	2013	NA	NA	Orthohepevirus A ORF1, ORF3, ORF2 genes for polyprotein, phosphoprotein, capsid protein, partial cds, strain: Vietnam-Rt279-2013
PP216703.1	Rocahepevirus ratti	NA	Caballero Gomez,J., Rivero Juarez,A.	University of Cordoba, Animal Health	NA	2024-05-09	HepETraz345	Rocahepevirus ratti	Rocahepevirus	Hepeviridae	ssRNA(+)	800	GenBank	partial	NA	NA	NA	Spain	Spain	NA	Rattus rattus	Rattus	RODENTIA	MURIDAE	MURINAE	liver, abdominal cavity	2023	NA	NA	Rocahepevirus ratti isolate HepETraz345 nonstructural protein (ORF1) gene, partial cds
PP591817.1	Rocahepevirus ratti	NA	Caballero Gomez,J., Rivero Juarez,A.	University of Cordoba, Animal Health	NA	2024-05-09	HepETraz422	Rocahepevirus ratti	Rocahepevirus	Hepeviridae	ssRNA(+)	793	GenBank	partial	NA	NA	NA	Spain	Spain	NA	Rattus norvegicus	Rattus	RODENTIA	MURIDAE	MURINAE	liver, abdominal cavity	2021	NA	NA	Rocahepevirus ratti isolate HepETraz422 nonstructural protein gene, partial cds
PP216697.1	Rocahepevirus ratti	NA	Caballero Gomez,J., Rivero Juarez,A.	University of Cordoba, Animal Health	NA	2024-05-09	HepETraz339	Rocahepevirus ratti	Rocahepevirus	Hepeviridae	ssRNA(+)	785	GenBank	partial	NA	NA	NA	Spain	Spain	NA	Rattus rattus	Rattus	RODENTIA	MURIDAE	MURINAE	liver, abdominal cavity	2022	NA	NA	Rocahepevirus ratti isolate HepETraz339 nonstructural protein (ORF1) gene, partial cds
PP216696.1	Rocahepevirus ratti	NA	Caballero Gomez,J., Rivero Juarez,A.	University of Cordoba, Animal Health	NA	2024-05-09	HepETraz338	Rocahepevirus ratti	Rocahepevirus	Hepeviridae	ssRNA(+)	778	GenBank	partial	NA	NA	NA	Spain	Spain	NA	Rattus rattus	Rattus	RODENTIA	MURIDAE	MURINAE	liver, abdominal cavity	2022	NA	NA	Rocahepevirus ratti isolate HepETraz338 nonstructural protein (ORF1) gene, partial cds
PP216699.1	Rocahepevirus ratti	NA	Caballero Gomez,J., Rivero Juarez,A.	University of Cordoba, Animal Health	NA	2024-05-09	HepETraz341	Rocahepevirus ratti	Rocahepevirus	Hepeviridae	ssRNA(+)	778	GenBank	partial	NA	NA	NA	Spain	Spain	NA	Rattus rattus	Rattus	RODENTIA	MURIDAE	MURINAE	liver, abdominal cavity	2022	NA	NA	Rocahepevirus ratti isolate HepETraz341 nonstructural protein (ORF1) gene, partial cds
PP216693.1	Rocahepevirus ratti	NA	Caballero Gomez,J., Rivero Juarez,A.	University of Cordoba, Animal Health	NA	2024-05-09	HepETraz335	Rocahepevirus ratti	Rocahepevirus	Hepeviridae	ssRNA(+)	777	GenBank	partial	NA	NA	NA	Spain	Spain	NA	Rattus rattus	Rattus	RODENTIA	MURIDAE	MURINAE	liver, abdominal cavity	2022	NA	NA	Rocahepevirus ratti isolate HepETraz335 nonstructural protein (ORF1) gene, partial cds
PP216700.1	Rocahepevirus ratti	NA	Caballero Gomez,J., Rivero Juarez,A.	University of Cordoba, Animal Health	NA	2024-05-09	HepETraz342	Rocahepevirus ratti	Rocahepevirus	Hepeviridae	ssRNA(+)	777	GenBank	partial	NA	NA	NA	Spain	Spain	NA	Rattus rattus	Rattus	RODENTIA	MURIDAE	MURINAE	liver, abdominal cavity	2022	NA	NA	Rocahepevirus ratti isolate HepETraz342 nonstructural protein (ORF1) gene, partial cds
MN866818.1	Hepeviridae	NA	Su,Q., Chen,Y., He,H.	Institute of Zoology, Chinese Academy of Sciences, National Research Center for Wildlife-Borne Diseases	China	2021-12-25	GZRn30	Hepatitis E virus	NA	Hepeviridae	ssRNA(+)	774	GenBank	partial	NA	NA	NA	China	China	NA	Rattus norvegicus	Rattus	RODENTIA	MURIDAE	MURINAE	liver, abdominal cavity	2018-02	NA	NA	Hepeviridae isolate GZRn30 non-structural polyprotein gene, partial cds
MN866819.1	Hepeviridae	NA	Su,Q., Chen,Y., He,H.	Institute of Zoology, Chinese Academy of Sciences, National Research Center for Wildlife-Borne Diseases	China	2021-12-25	GZRn20	Hepatitis E virus	NA	Hepeviridae	ssRNA(+)	774	GenBank	partial	NA	NA	NA	China	China	NA	Rattus norvegicus	Rattus	RODENTIA	MURIDAE	MURINAE	liver, abdominal cavity	2018-02	NA	NA	Hepeviridae isolate GZRn20 non-structural polyprotein gene, partial cds
MN866820.1	Hepeviridae	NA	Su,Q., Chen,Y., He,H.	Institute of Zoology, Chinese Academy of Sciences, National Research Center for Wildlife-Borne Diseases	China	2021-12-25	GZRn23	Hepatitis E virus	NA	Hepeviridae	ssRNA(+)	774	GenBank	partial	NA	NA	NA	China	China	NA	Rattus norvegicus	Rattus	RODENTIA	MURIDAE	MURINAE	liver, abdominal cavity	2018-02	NA	NA	Hepeviridae isolate GZRn23 non-structural polyprotein gene, partial cds
MN866821.1	Hepeviridae	NA	Su,Q., Chen,Y., He,H.	Institute of Zoology, Chinese Academy of Sciences, National Research Center for Wildlife-Borne Diseases	China	2021-12-25	GZRn33	Hepatitis E virus	NA	Hepeviridae	ssRNA(+)	774	GenBank	partial	NA	NA	NA	China	China	NA	Rattus norvegicus	Rattus	RODENTIA	MURIDAE	MURINAE	liver, abdominal cavity	2018-02	NA	NA	Hepeviridae isolate GZRn33 non-structural polyprotein gene, partial cds
MN866822.1	Hepeviridae	NA	Su,Q., Chen,Y., He,H.	Institute of Zoology, Chinese Academy of Sciences, National Research Center for Wildlife-Borne Diseases	China	2021-12-25	GZRn37	Hepatitis E virus	NA	Hepeviridae	ssRNA(+)	774	GenBank	partial	NA	NA	NA	China	China	NA	Rattus norvegicus	Rattus	RODENTIA	MURIDAE	MURINAE	liver, abdominal cavity	2018-02	NA	NA	Hepeviridae isolate GZRn37 non-structural polyprotein gene, partial cds
MN866823.1	Hepeviridae	NA	Su,Q., Chen,Y., He,H.	Institute of Zoology, Chinese Academy of Sciences, National Research Center for Wildlife-Borne Diseases	China	2021-12-25	GZRn40	Hepatitis E virus	NA	Hepeviridae	ssRNA(+)	774	GenBank	partial	NA	NA	NA	China	China	NA	Rattus norvegicus	Rattus	RODENTIA	MURIDAE	MURINAE	liver, abdominal cavity	2018-02	NA	NA	Hepeviridae isolate GZRn40 non-structural polyprotein gene, partial cds
MN866824.1	Hepeviridae	NA	Su,Q., Chen,Y., He,H.	Institute of Zoology, Chinese Academy of Sciences, National Research Center for Wildlife-Borne Diseases	China	2021-12-25	GZRn72	Hepatitis E virus	NA	Hepeviridae	ssRNA(+)	774	GenBank	partial	NA	NA	NA	China	China	NA	Rattus norvegicus	Rattus	RODENTIA	MURIDAE	MURINAE	liver, abdominal cavity	2019-01	NA	NA	Hepeviridae isolate GZRn72 non-structural polyprotein gene, partial cds
MN866825.1	Hepeviridae	NA	Su,Q., Chen,Y., He,H.	Institute of Zoology, Chinese Academy of Sciences, National Research Center for Wildlife-Borne Diseases	China	2021-12-25	GZRn73	Hepatitis E virus	NA	Hepeviridae	ssRNA(+)	774	GenBank	partial	NA	NA	NA	China	China	NA	Rattus norvegicus	Rattus	RODENTIA	MURIDAE	MURINAE	liver, abdominal cavity	2019-01	NA	NA	Hepeviridae isolate GZRn73 non-structural polyprotein gene, partial cds
MN866826.1	Hepeviridae	NA	Su,Q., Chen,Y., He,H.	Institute of Zoology, Chinese Academy of Sciences, National Research Center for Wildlife-Borne Diseases	China	2021-12-25	GZRn74	Hepatitis E virus	NA	Hepeviridae	ssRNA(+)	774	GenBank	partial	NA	NA	NA	China	China	NA	Rattus norvegicus	Rattus	RODENTIA	MURIDAE	MURINAE	liver, abdominal cavity	2019-01	NA	NA	Hepeviridae isolate GZRn74 non-structural polyprotein gene, partial cds
MN866827.1	Hepeviridae	NA	Su,Q., Chen,Y., He,H.	Institute of Zoology, Chinese Academy of Sciences, National Research Center for Wildlife-Borne Diseases	China	2021-12-25	GZRn75	Hepatitis E virus	NA	Hepeviridae	ssRNA(+)	774	GenBank	partial	NA	NA	NA	China	China	NA	Rattus norvegicus	Rattus	RODENTIA	MURIDAE	MURINAE	liver, abdominal cavity	2019-01	NA	NA	Hepeviridae isolate GZRn75 non-structural polyprotein gene, partial cds
MN866828.1	Hepeviridae	NA	Su,Q., Chen,Y., He,H.	Institute of Zoology, Chinese Academy of Sciences, National Research Center for Wildlife-Borne Diseases	China	2021-12-25	GZRn76	Hepatitis E virus	NA	Hepeviridae	ssRNA(+)	774	GenBank	partial	NA	NA	NA	China	China	NA	Rattus norvegicus	Rattus	RODENTIA	MURIDAE	MURINAE	liver, abdominal cavity	2019-01	NA	NA	Hepeviridae isolate GZRn76 non-structural polyprotein gene, partial cds
MN866829.1	Hepeviridae	NA	Su,Q., Chen,Y., He,H.	Institute of Zoology, Chinese Academy of Sciences, National Research Center for Wildlife-Borne Diseases	China	2021-12-25	GZRn77	Hepatitis E virus	NA	Hepeviridae	ssRNA(+)	774	GenBank	partial	NA	NA	NA	China	China	NA	Rattus norvegicus	Rattus	RODENTIA	MURIDAE	MURINAE	liver, abdominal cavity	2019-01	NA	NA	Hepeviridae isolate GZRn77 non-structural polyprotein gene, partial cds
MN866830.1	Hepeviridae	NA	Su,Q., Chen,Y., He,H.	Institute of Zoology, Chinese Academy of Sciences, National Research Center for Wildlife-Borne Diseases	China	2021-12-25	GZRn78	Hepatitis E virus	NA	Hepeviridae	ssRNA(+)	774	GenBank	partial	NA	NA	NA	China	China	NA	Rattus norvegicus	Rattus	RODENTIA	MURIDAE	MURINAE	liver, abdominal cavity	2019-01	NA	NA	Hepeviridae isolate GZRn78 non-structural polyprotein gene, partial cds
MN866831.1	Hepeviridae	NA	Su,Q., Chen,Y., He,H.	Institute of Zoology, Chinese Academy of Sciences, National Research Center for Wildlife-Borne Diseases	China	2021-12-25	GZRn79	Hepatitis E virus	NA	Hepeviridae	ssRNA(+)	774	GenBank	partial	NA	NA	NA	China	China	NA	Rattus norvegicus	Rattus	RODENTIA	MURIDAE	MURINAE	liver, abdominal cavity	2019-01	NA	NA	Hepeviridae isolate GZRn79 non-structural polyprotein gene, partial cds
MN866832.1	Hepeviridae	NA	Su,Q., Chen,Y., He,H.	Institute of Zoology, Chinese Academy of Sciences, National Research Center for Wildlife-Borne Diseases	China	2021-12-25	GZRn80	Hepatitis E virus	NA	Hepeviridae	ssRNA(+)	774	GenBank	partial	NA	NA	NA	China	China	NA	Rattus norvegicus	Rattus	RODENTIA	MURIDAE	MURINAE	liver, abdominal cavity	2019-01	NA	NA	Hepeviridae isolate GZRn80 non-structural polyprotein gene, partial cds
MN866833.1	Hepeviridae	NA	Su,Q., Chen,Y., He,H.	Institute of Zoology, Chinese Academy of Sciences, National Research Center for Wildlife-Borne Diseases	China	2021-12-25	GZRn82	Hepatitis E virus	NA	Hepeviridae	ssRNA(+)	774	GenBank	partial	NA	NA	NA	China	China	NA	Rattus norvegicus	Rattus	RODENTIA	MURIDAE	MURINAE	liver, abdominal cavity	2019-01	NA	NA	Hepeviridae isolate GZRn82 non-structural polyprotein gene, partial cds
MN866834.1	Hepeviridae	NA	Su,Q., Chen,Y., He,H.	Institute of Zoology, Chinese Academy of Sciences, National Research Center for Wildlife-Borne Diseases	China	2021-12-25	GZRn83	Hepatitis E virus	NA	Hepeviridae	ssRNA(+)	774	GenBank	partial	NA	NA	NA	China	China	NA	Rattus norvegicus	Rattus	RODENTIA	MURIDAE	MURINAE	liver, abdominal cavity	2019-01	NA	NA	Hepeviridae isolate GZRn83 non-structural polyprotein gene, partial cds
MN866835.1	Hepeviridae	NA	Su,Q., Chen,Y., He,H.	Institute of Zoology, Chinese Academy of Sciences, National Research Center for Wildlife-Borne Diseases	China	2021-12-25	GZRn84	Hepatitis E virus	NA	Hepeviridae	ssRNA(+)	774	GenBank	partial	NA	NA	NA	China	China	NA	Rattus norvegicus	Rattus	RODENTIA	MURIDAE	MURINAE	liver, abdominal cavity	2019-01	NA	NA	Hepeviridae isolate GZRn84 non-structural polyprotein gene, partial cds
MN866836.1	Hepeviridae	NA	Su,Q., Chen,Y., He,H.	Institute of Zoology, Chinese Academy of Sciences, National Research Center for Wildlife-Borne Diseases	China	2021-12-25	GZRn85	Hepatitis E virus	NA	Hepeviridae	ssRNA(+)	774	GenBank	partial	NA	NA	NA	China	China	NA	Rattus norvegicus	Rattus	RODENTIA	MURIDAE	MURINAE	liver, abdominal cavity	2019-01	NA	NA	Hepeviridae isolate GZRn85 non-structural polyprotein gene, partial cds
MN866837.1	Hepeviridae	NA	Su,Q., Chen,Y., He,H.	Institute of Zoology, Chinese Academy of Sciences, National Research Center for Wildlife-Borne Diseases	China	2021-12-25	GZRn87	Hepatitis E virus	NA	Hepeviridae	ssRNA(+)	774	GenBank	partial	NA	NA	NA	China	China	NA	Rattus norvegicus	Rattus	RODENTIA	MURIDAE	MURINAE	liver, abdominal cavity	2019-01	NA	NA	Hepeviridae isolate GZRn87 non-structural polyprotein gene, partial cds
MN866838.1	Hepeviridae	NA	Su,Q., Chen,Y., He,H.	Institute of Zoology, Chinese Academy of Sciences, National Research Center for Wildlife-Borne Diseases	China	2021-12-25	GZRn88	Hepatitis E virus	NA	Hepeviridae	ssRNA(+)	774	GenBank	partial	NA	NA	NA	China	China	NA	Rattus norvegicus	Rattus	RODENTIA	MURIDAE	MURINAE	liver, abdominal cavity	2019-01	NA	NA	Hepeviridae isolate GZRn88 non-structural polyprotein gene, partial cds
MN866839.1	Hepeviridae	NA	Su,Q., Chen,Y., He,H.	Institute of Zoology, Chinese Academy of Sciences, National Research Center for Wildlife-Borne Diseases	China	2021-12-25	GZRn89	Hepatitis E virus	NA	Hepeviridae	ssRNA(+)	774	GenBank	partial	NA	NA	NA	China	China	NA	Rattus norvegicus	Rattus	RODENTIA	MURIDAE	MURINAE	liver, abdominal cavity	2019-01	NA	NA	Hepeviridae isolate GZRn89 non-structural polyprotein gene, partial cds
MN866840.1	Hepeviridae	NA	Su,Q., Chen,Y., He,H.	Institute of Zoology, Chinese Academy of Sciences, National Research Center for Wildlife-Borne Diseases	China	2021-12-25	GZRn90	Hepatitis E virus	NA	Hepeviridae	ssRNA(+)	774	GenBank	partial	NA	NA	NA	China	China	NA	Rattus norvegicus	Rattus	RODENTIA	MURIDAE	MURINAE	liver, abdominal cavity	2019-01	NA	NA	Hepeviridae isolate GZRn90 non-structural polyprotein gene, partial cds
MN866841.1	Hepeviridae	NA	Su,Q., Chen,Y., He,H.	Institute of Zoology, Chinese Academy of Sciences, National Research Center for Wildlife-Borne Diseases	China	2021-12-25	GZRn91	Hepatitis E virus	NA	Hepeviridae	ssRNA(+)	774	GenBank	partial	NA	NA	NA	China	China	NA	Rattus norvegicus	Rattus	RODENTIA	MURIDAE	MURINAE	liver, abdominal cavity	2019-01	NA	NA	Hepeviridae isolate GZRn91 non-structural polyprotein gene, partial cds
MN866842.1	Hepeviridae	NA	Su,Q., Chen,Y., He,H.	Institute of Zoology, Chinese Academy of Sciences, National Research Center for Wildlife-Borne Diseases	China	2021-12-25	GZRn92	Hepatitis E virus	NA	Hepeviridae	ssRNA(+)	774	GenBank	partial	NA	NA	NA	China	China	NA	Rattus norvegicus	Rattus	RODENTIA	MURIDAE	MURINAE	liver, abdominal cavity	2019-01	NA	NA	Hepeviridae isolate GZRn92 non-structural polyprotein gene, partial cds
MN866843.1	Hepeviridae	NA	Su,Q., Chen,Y., He,H.	Institute of Zoology, Chinese Academy of Sciences, National Research Center for Wildlife-Borne Diseases	China	2021-12-25	GZRn93	Hepatitis E virus	NA	Hepeviridae	ssRNA(+)	774	GenBank	partial	NA	NA	NA	China	China	NA	Rattus norvegicus	Rattus	RODENTIA	MURIDAE	MURINAE	liver, abdominal cavity	2019-01	NA	NA	Hepeviridae isolate GZRn93 non-structural polyprotein gene, partial cds
MN866845.1	Hepeviridae	NA	Su,Q., Chen,Y., He,H.	Institute of Zoology, Chinese Academy of Sciences, National Research Center for Wildlife-Borne Diseases	China	2021-12-25	GZRn95	Hepatitis E virus	NA	Hepeviridae	ssRNA(+)	774	GenBank	partial	NA	NA	NA	China	China	NA	Rattus norvegicus	Rattus	RODENTIA	MURIDAE	MURINAE	liver, abdominal cavity	2019-01	NA	NA	Hepeviridae isolate GZRn95 non-structural polyprotein gene, partial cds
MN866846.1	Hepeviridae	NA	Su,Q., Chen,Y., He,H.	Institute of Zoology, Chinese Academy of Sciences, National Research Center for Wildlife-Borne Diseases	China	2021-12-25	GZRn96	Hepatitis E virus	NA	Hepeviridae	ssRNA(+)	774	GenBank	partial	NA	NA	NA	China	China	NA	Rattus norvegicus	Rattus	RODENTIA	MURIDAE	MURINAE	liver, abdominal cavity	2019-01	NA	NA	Hepeviridae isolate GZRn96 non-structural polyprotein gene, partial cds
MN866847.1	Hepeviridae	NA	Su,Q., Chen,Y., He,H.	Institute of Zoology, Chinese Academy of Sciences, National Research Center for Wildlife-Borne Diseases	China	2021-12-25	GZRn98	Hepatitis E virus	NA	Hepeviridae	ssRNA(+)	774	GenBank	partial	NA	NA	NA	China	China	NA	Rattus norvegicus	Rattus	RODENTIA	MURIDAE	MURINAE	liver, abdominal cavity	2019-01	NA	NA	Hepeviridae isolate GZRn98 non-structural polyprotein gene, partial cds
MN866848.1	Hepeviridae	NA	Su,Q., Chen,Y., He,H.	Institute of Zoology, Chinese Academy of Sciences, National Research Center for Wildlife-Borne Diseases	China	2021-12-25	GZRn99	Hepatitis E virus	NA	Hepeviridae	ssRNA(+)	774	GenBank	partial	NA	NA	NA	China	China	NA	Rattus norvegicus	Rattus	RODENTIA	MURIDAE	MURINAE	liver, abdominal cavity	2019-01	NA	NA	Hepeviridae isolate GZRn99 non-structural polyprotein gene, partial cds
MN866849.1	Hepeviridae	NA	Su,Q., Chen,Y., He,H.	Institute of Zoology, Chinese Academy of Sciences, National Research Center for Wildlife-Borne Diseases	China	2021-12-25	GZRn100	Hepatitis E virus	NA	Hepeviridae	ssRNA(+)	774	GenBank	partial	NA	NA	NA	China	China	NA	Rattus norvegicus	Rattus	RODENTIA	MURIDAE	MURINAE	liver, abdominal cavity	2019-01	NA	NA	Hepeviridae isolate GZRn100 non-structural polyprotein gene, partial cds
MN866850.1	Hepeviridae	NA	Su,Q., Chen,Y., He,H.	Institute of Zoology, Chinese Academy of Sciences, National Research Center for Wildlife-Borne Diseases	China	2021-12-25	GZRn102	Hepatitis E virus	NA	Hepeviridae	ssRNA(+)	774	GenBank	partial	NA	NA	NA	China	China	NA	Rattus norvegicus	Rattus	RODENTIA	MURIDAE	MURINAE	liver, abdominal cavity	2019-01	NA	NA	Hepeviridae isolate GZRn102 non-structural polyprotein gene, partial cds
MN866852.1	Hepeviridae	NA	Su,Q., Chen,Y., He,H.	Institute of Zoology, Chinese Academy of Sciences, National Research Center for Wildlife-Borne Diseases	China	2021-12-25	GZRn104	Hepatitis E virus	NA	Hepeviridae	ssRNA(+)	774	GenBank	partial	NA	NA	NA	China	China	NA	Rattus norvegicus	Rattus	RODENTIA	MURIDAE	MURINAE	liver, abdominal cavity	2019-01	NA	NA	Hepeviridae isolate GZRn104 non-structural polyprotein gene, partial cds
MN866853.1	Hepeviridae	NA	Su,Q., Chen,Y., He,H.	Institute of Zoology, Chinese Academy of Sciences, National Research Center for Wildlife-Borne Diseases	China	2021-12-25	GZRn106	Hepatitis E virus	NA	Hepeviridae	ssRNA(+)	774	GenBank	partial	NA	NA	NA	China	China	NA	Rattus norvegicus	Rattus	RODENTIA	MURIDAE	MURINAE	liver, abdominal cavity	2019-01	NA	NA	Hepeviridae isolate GZRn106 non-structural polyprotein gene, partial cds
MN866854.1	Hepeviridae	NA	Su,Q., Chen,Y., He,H.	Institute of Zoology, Chinese Academy of Sciences, National Research Center for Wildlife-Borne Diseases	China	2021-12-25	GZRn107	Hepatitis E virus	NA	Hepeviridae	ssRNA(+)	774	GenBank	partial	NA	NA	NA	China	China	NA	Rattus norvegicus	Rattus	RODENTIA	MURIDAE	MURINAE	liver, abdominal cavity	2019-01	NA	NA	Hepeviridae isolate GZRn107 non-structural polyprotein gene, partial cds
MN866855.1	Hepeviridae	NA	Su,Q., Chen,Y., He,H.	Institute of Zoology, Chinese Academy of Sciences, National Research Center for Wildlife-Borne Diseases	China	2021-12-25	GZRn108	Hepatitis E virus	NA	Hepeviridae	ssRNA(+)	774	GenBank	partial	NA	NA	NA	China	China	NA	Rattus norvegicus	Rattus	RODENTIA	MURIDAE	MURINAE	liver, abdominal cavity	2019-01	NA	NA	Hepeviridae isolate GZRn108 non-structural polyprotein gene, partial cds
MN866856.1	Hepeviridae	NA	Su,Q., Chen,Y., He,H.	Institute of Zoology, Chinese Academy of Sciences, National Research Center for Wildlife-Borne Diseases	China	2021-12-25	GZRn110	Hepatitis E virus	NA	Hepeviridae	ssRNA(+)	774	GenBank	partial	NA	NA	NA	China	China	NA	Rattus norvegicus	Rattus	RODENTIA	MURIDAE	MURINAE	liver, abdominal cavity	2019-01	NA	NA	Hepeviridae isolate GZRn110 non-structural polyprotein gene, partial cds
MN866858.1	Hepeviridae	NA	Su,Q., Chen,Y., He,H.	Institute of Zoology, Chinese Academy of Sciences, National Research Center for Wildlife-Borne Diseases	China	2021-12-25	GZRn112	Hepatitis E virus	NA	Hepeviridae	ssRNA(+)	774	GenBank	partial	NA	NA	NA	China	China	NA	Rattus norvegicus	Rattus	RODENTIA	MURIDAE	MURINAE	liver, abdominal cavity	2019-01	NA	NA	Hepeviridae isolate GZRn112 non-structural polyprotein gene, partial cds
MN866859.1	Hepeviridae	NA	Su,Q., Chen,Y., He,H.	Institute of Zoology, Chinese Academy of Sciences, National Research Center for Wildlife-Borne Diseases	China	2021-12-25	GZRn113	Hepatitis E virus	NA	Hepeviridae	ssRNA(+)	774	GenBank	partial	NA	NA	NA	China	China	NA	Rattus norvegicus	Rattus	RODENTIA	MURIDAE	MURINAE	liver, abdominal cavity	2019-01	NA	NA	Hepeviridae isolate GZRn113 non-structural polyprotein gene, partial cds
MN866860.1	Hepeviridae	NA	Su,Q., Chen,Y., He,H.	Institute of Zoology, Chinese Academy of Sciences, National Research Center for Wildlife-Borne Diseases	China	2021-12-25	GZRn114	Hepatitis E virus	NA	Hepeviridae	ssRNA(+)	774	GenBank	partial	NA	NA	NA	China	China	NA	Rattus norvegicus	Rattus	RODENTIA	MURIDAE	MURINAE	liver, abdominal cavity	2019-01	NA	NA	Hepeviridae isolate GZRn114 non-structural polyprotein gene, partial cds
MN866865.1	Hepeviridae	NA	Su,Q., Chen,Y., He,H.	Institute of Zoology, Chinese Academy of Sciences, National Research Center for Wildlife-Borne Diseases	China	2021-12-25	GZRn119	Hepatitis E virus	NA	Hepeviridae	ssRNA(+)	774	GenBank	partial	NA	NA	NA	China	China	NA	Rattus norvegicus	Rattus	RODENTIA	MURIDAE	MURINAE	liver, abdominal cavity	2019-01	NA	NA	Hepeviridae isolate GZRn119 non-structural polyprotein gene, partial cds
MN866866.1	Hepeviridae	NA	Su,Q., Chen,Y., He,H.	Institute of Zoology, Chinese Academy of Sciences, National Research Center for Wildlife-Borne Diseases	China	2021-12-25	GZRn120	Hepatitis E virus	NA	Hepeviridae	ssRNA(+)	774	GenBank	partial	NA	NA	NA	China	China	NA	Rattus norvegicus	Rattus	RODENTIA	MURIDAE	MURINAE	liver, abdominal cavity	2019-01	NA	NA	Hepeviridae isolate GZRn120 non-structural polyprotein gene, partial cds
MN866867.1	Hepeviridae	NA	Su,Q., Chen,Y., He,H.	Institute of Zoology, Chinese Academy of Sciences, National Research Center for Wildlife-Borne Diseases	China	2021-12-25	GZRn122	Hepatitis E virus	NA	Hepeviridae	ssRNA(+)	774	GenBank	partial	NA	NA	NA	China	China	NA	Rattus norvegicus	Rattus	RODENTIA	MURIDAE	MURINAE	liver, abdominal cavity	2019-04	NA	NA	Hepeviridae isolate GZRn122 non-structural polyprotein gene, partial cds
MN866868.1	Hepeviridae	NA	Su,Q., Chen,Y., He,H.	Institute of Zoology, Chinese Academy of Sciences, National Research Center for Wildlife-Borne Diseases	China	2021-12-25	GZRn123	Hepatitis E virus	NA	Hepeviridae	ssRNA(+)	774	GenBank	partial	NA	NA	NA	China	China	NA	Rattus norvegicus	Rattus	RODENTIA	MURIDAE	MURINAE	liver, abdominal cavity	2019-04	NA	NA	Hepeviridae isolate GZRn123 non-structural polyprotein gene, partial cds
MN866869.1	Hepeviridae	NA	Su,Q., Chen,Y., He,H.	Institute of Zoology, Chinese Academy of Sciences, National Research Center for Wildlife-Borne Diseases	China	2021-12-25	GZRn124	Hepatitis E virus	NA	Hepeviridae	ssRNA(+)	774	GenBank	partial	NA	NA	NA	China	China	NA	Rattus norvegicus	Rattus	RODENTIA	MURIDAE	MURINAE	liver, abdominal cavity	2019-04	NA	NA	Hepeviridae isolate GZRn124 non-structural polyprotein gene, partial cds
MN866870.1	Hepeviridae	NA	Su,Q., Chen,Y., He,H.	Institute of Zoology, Chinese Academy of Sciences, National Research Center for Wildlife-Borne Diseases	China	2021-12-25	GZRn126	Hepatitis E virus	NA	Hepeviridae	ssRNA(+)	774	GenBank	partial	NA	NA	NA	China	China	NA	Rattus norvegicus	Rattus	RODENTIA	MURIDAE	MURINAE	liver, abdominal cavity	2019-04	NA	NA	Hepeviridae isolate GZRn126 non-structural polyprotein gene, partial cds
MN866871.1	Hepeviridae	NA	Su,Q., Chen,Y., He,H.	Institute of Zoology, Chinese Academy of Sciences, National Research Center for Wildlife-Borne Diseases	China	2021-12-25	GZRn127	Hepatitis E virus	NA	Hepeviridae	ssRNA(+)	774	GenBank	partial	NA	NA	NA	China	China	NA	Rattus norvegicus	Rattus	RODENTIA	MURIDAE	MURINAE	liver, abdominal cavity	2019-04	NA	NA	Hepeviridae isolate GZRn127 non-structural polyprotein gene, partial cds
MN866872.1	Hepeviridae	NA	Su,Q., Chen,Y., He,H.	Institute of Zoology, Chinese Academy of Sciences, National Research Center for Wildlife-Borne Diseases	China	2021-12-25	GZRn128	Hepatitis E virus	NA	Hepeviridae	ssRNA(+)	774	GenBank	partial	NA	NA	NA	China	China	NA	Rattus norvegicus	Rattus	RODENTIA	MURIDAE	MURINAE	liver, abdominal cavity	2019-04	NA	NA	Hepeviridae isolate GZRn128 non-structural polyprotein gene, partial cds
MN866873.1	Hepeviridae	NA	Su,Q., Chen,Y., He,H.	Institute of Zoology, Chinese Academy of Sciences, National Research Center for Wildlife-Borne Diseases	China	2021-12-25	GZRn129	Hepatitis E virus	NA	Hepeviridae	ssRNA(+)	774	GenBank	partial	NA	NA	NA	China	China	NA	Rattus norvegicus	Rattus	RODENTIA	MURIDAE	MURINAE	liver, abdominal cavity	2019-04	NA	NA	Hepeviridae isolate GZRn129 non-structural polyprotein gene, partial cds
MN866874.1	Hepeviridae	NA	Su,Q., Chen,Y., He,H.	Institute of Zoology, Chinese Academy of Sciences, National Research Center for Wildlife-Borne Diseases	China	2021-12-25	GZRn130	Hepatitis E virus	NA	Hepeviridae	ssRNA(+)	774	GenBank	partial	NA	NA	NA	China	China	NA	Rattus norvegicus	Rattus	RODENTIA	MURIDAE	MURINAE	liver, abdominal cavity	2019-04	NA	NA	Hepeviridae isolate GZRn130 non-structural polyprotein gene, partial cds
MN866875.1	Hepeviridae	NA	Su,Q., Chen,Y., He,H.	Institute of Zoology, Chinese Academy of Sciences, National Research Center for Wildlife-Borne Diseases	China	2021-12-25	GZRn131	Hepatitis E virus	NA	Hepeviridae	ssRNA(+)	774	GenBank	partial	NA	NA	NA	China	China	NA	Rattus norvegicus	Rattus	RODENTIA	MURIDAE	MURINAE	liver, abdominal cavity	2019-04	NA	NA	Hepeviridae isolate GZRn131 non-structural polyprotein gene, partial cds
MN866876.1	Hepeviridae	NA	Su,Q., Chen,Y., He,H.	Institute of Zoology, Chinese Academy of Sciences, National Research Center for Wildlife-Borne Diseases	China	2021-12-25	GZRn133	Hepatitis E virus	NA	Hepeviridae	ssRNA(+)	774	GenBank	partial	NA	NA	NA	China	China	NA	Rattus norvegicus	Rattus	RODENTIA	MURIDAE	MURINAE	liver, abdominal cavity	2019-04	NA	NA	Hepeviridae isolate GZRn133 non-structural polyprotein gene, partial cds
MN866877.1	Hepeviridae	NA	Su,Q., Chen,Y., He,H.	Institute of Zoology, Chinese Academy of Sciences, National Research Center for Wildlife-Borne Diseases	China	2021-12-25	GZRn134	Hepatitis E virus	NA	Hepeviridae	ssRNA(+)	774	GenBank	partial	NA	NA	NA	China	China	NA	Rattus norvegicus	Rattus	RODENTIA	MURIDAE	MURINAE	liver, abdominal cavity	2019-04	NA	NA	Hepeviridae isolate GZRn134 non-structural polyprotein gene, partial cds
MN866878.1	Hepeviridae	NA	Su,Q., Chen,Y., He,H.	Institute of Zoology, Chinese Academy of Sciences, National Research Center for Wildlife-Borne Diseases	China	2021-12-25	GZRn136	Hepatitis E virus	NA	Hepeviridae	ssRNA(+)	774	GenBank	partial	NA	NA	NA	China	China	NA	Rattus norvegicus	Rattus	RODENTIA	MURIDAE	MURINAE	liver, abdominal cavity	2019-04	NA	NA	Hepeviridae isolate GZRn136 non-structural polyprotein gene, partial cds
MN866879.1	Hepeviridae	NA	Su,Q., Chen,Y., He,H.	Institute of Zoology, Chinese Academy of Sciences, National Research Center for Wildlife-Borne Diseases	China	2021-12-25	GZRn137	Hepatitis E virus	NA	Hepeviridae	ssRNA(+)	774	GenBank	partial	NA	NA	NA	China	China	NA	Rattus norvegicus	Rattus	RODENTIA	MURIDAE	MURINAE	liver, abdominal cavity	2019-04	NA	NA	Hepeviridae isolate GZRn137 non-structural polyprotein gene, partial cds
MN866880.1	Hepeviridae	NA	Su,Q., Chen,Y., He,H.	Institute of Zoology, Chinese Academy of Sciences, National Research Center for Wildlife-Borne Diseases	China	2021-12-25	GZRn138	Hepatitis E virus	NA	Hepeviridae	ssRNA(+)	774	GenBank	partial	NA	NA	NA	China	China	NA	Rattus norvegicus	Rattus	RODENTIA	MURIDAE	MURINAE	liver, abdominal cavity	2019-04	NA	NA	Hepeviridae isolate GZRn138 non-structural polyprotein gene, partial cds
MN866881.1	Hepeviridae	NA	Su,Q., Chen,Y., He,H.	Institute of Zoology, Chinese Academy of Sciences, National Research Center for Wildlife-Borne Diseases	China	2021-12-25	GZRn139	Hepatitis E virus	NA	Hepeviridae	ssRNA(+)	774	GenBank	partial	NA	NA	NA	China	China	NA	Rattus norvegicus	Rattus	RODENTIA	MURIDAE	MURINAE	liver, abdominal cavity	2019-04	NA	NA	Hepeviridae isolate GZRn139 non-structural polyprotein gene, partial cds
MN866882.1	Hepeviridae	NA	Su,Q., Chen,Y., He,H.	Institute of Zoology, Chinese Academy of Sciences, National Research Center for Wildlife-Borne Diseases	China	2021-12-25	GZRn140	Hepatitis E virus	NA	Hepeviridae	ssRNA(+)	774	GenBank	partial	NA	NA	NA	China	China	NA	Rattus norvegicus	Rattus	RODENTIA	MURIDAE	MURINAE	liver, abdominal cavity	2019-04	NA	NA	Hepeviridae isolate GZRn140 non-structural polyprotein gene, partial cds
MN866883.1	Hepeviridae	NA	Su,Q., Chen,Y., He,H.	Institute of Zoology, Chinese Academy of Sciences, National Research Center for Wildlife-Borne Diseases	China	2021-12-25	GZRn142	Hepatitis E virus	NA	Hepeviridae	ssRNA(+)	774	GenBank	partial	NA	NA	NA	China	China	NA	Rattus norvegicus	Rattus	RODENTIA	MURIDAE	MURINAE	liver, abdominal cavity	2019-04	NA	NA	Hepeviridae isolate GZRn142 non-structural polyprotein gene, partial cds
MN866884.1	Hepeviridae	NA	Su,Q., Chen,Y., He,H.	Institute of Zoology, Chinese Academy of Sciences, National Research Center for Wildlife-Borne Diseases	China	2021-12-25	GZRn143	Hepatitis E virus	NA	Hepeviridae	ssRNA(+)	774	GenBank	partial	NA	NA	NA	China	China	NA	Rattus norvegicus	Rattus	RODENTIA	MURIDAE	MURINAE	liver, abdominal cavity	2019-04	NA	NA	Hepeviridae isolate GZRn143 non-structural polyprotein gene, partial cds
MN866885.1	Hepeviridae	NA	Su,Q., Chen,Y., He,H.	Institute of Zoology, Chinese Academy of Sciences, National Research Center for Wildlife-Borne Diseases	China	2021-12-25	GZRn144	Hepatitis E virus	NA	Hepeviridae	ssRNA(+)	774	GenBank	partial	NA	NA	NA	China	China	NA	Rattus norvegicus	Rattus	RODENTIA	MURIDAE	MURINAE	liver, abdominal cavity	2019-04	NA	NA	Hepeviridae isolate GZRn144 non-structural polyprotein gene, partial cds
MN866886.1	Hepeviridae	NA	Su,Q., Chen,Y., He,H.	Institute of Zoology, Chinese Academy of Sciences, National Research Center for Wildlife-Borne Diseases	China	2021-12-25	GZRn145	Hepatitis E virus	NA	Hepeviridae	ssRNA(+)	774	GenBank	partial	NA	NA	NA	China	China	NA	Rattus norvegicus	Rattus	RODENTIA	MURIDAE	MURINAE	liver, abdominal cavity	2019-04	NA	NA	Hepeviridae isolate GZRn145 non-structural polyprotein gene, partial cds
MN866887.1	Hepeviridae	NA	Su,Q., Chen,Y., He,H.	Institute of Zoology, Chinese Academy of Sciences, National Research Center for Wildlife-Borne Diseases	China	2021-12-25	GZRn146	Hepatitis E virus	NA	Hepeviridae	ssRNA(+)	774	GenBank	partial	NA	NA	NA	China	China	NA	Rattus norvegicus	Rattus	RODENTIA	MURIDAE	MURINAE	liver, abdominal cavity	2019-04	NA	NA	Hepeviridae isolate GZRn146 non-structural polyprotein gene, partial cds
MN866888.1	Hepeviridae	NA	Su,Q., Chen,Y., He,H.	Institute of Zoology, Chinese Academy of Sciences, National Research Center for Wildlife-Borne Diseases	China	2021-12-25	GZRn147	Hepatitis E virus	NA	Hepeviridae	ssRNA(+)	774	GenBank	partial	NA	NA	NA	China	China	NA	Rattus norvegicus	Rattus	RODENTIA	MURIDAE	MURINAE	liver, abdominal cavity	2019-04	NA	NA	Hepeviridae isolate GZRn147 non-structural polyprotein gene, partial cds
MN866889.1	Hepeviridae	NA	Su,Q., Chen,Y., He,H.	Institute of Zoology, Chinese Academy of Sciences, National Research Center for Wildlife-Borne Diseases	China	2021-12-25	GZRn149	Hepatitis E virus	NA	Hepeviridae	ssRNA(+)	774	GenBank	partial	NA	NA	NA	China	China	NA	Rattus norvegicus	Rattus	RODENTIA	MURIDAE	MURINAE	liver, abdominal cavity	2019-04	NA	NA	Hepeviridae isolate GZRn149 non-structural polyprotein gene, partial cds
MN866890.1	Hepeviridae	NA	Su,Q., Chen,Y., He,H.	Institute of Zoology, Chinese Academy of Sciences, National Research Center for Wildlife-Borne Diseases	China	2021-12-25	GZRn150	Hepatitis E virus	NA	Hepeviridae	ssRNA(+)	774	GenBank	partial	NA	NA	NA	China	China	NA	Rattus norvegicus	Rattus	RODENTIA	MURIDAE	MURINAE	liver, abdominal cavity	2019-04	NA	NA	Hepeviridae isolate GZRn150 non-structural polyprotein gene, partial cds
MN866844.1	Hepeviridae	NA	Su,Q., Chen,Y., He,H.	Institute of Zoology, Chinese Academy of Sciences, National Research Center for Wildlife-Borne Diseases	China	2021-12-25	GZRt94	Hepatitis E virus	NA	Hepeviridae	ssRNA(+)	774	GenBank	partial	NA	NA	NA	China	China	NA	Rattus tanezumi	Rattus	RODENTIA	MURIDAE	MURINAE	liver, abdominal cavity	2019-01	NA	NA	Hepeviridae isolate GZRt94 non-structural polyprotein gene, partial cds
MN866851.1	Hepeviridae	NA	Su,Q., Chen,Y., He,H.	Institute of Zoology, Chinese Academy of Sciences, National Research Center for Wildlife-Borne Diseases	China	2021-12-25	GZRt103	Hepatitis E virus	NA	Hepeviridae	ssRNA(+)	774	GenBank	partial	NA	NA	NA	China	China	NA	Rattus tanezumi	Rattus	RODENTIA	MURIDAE	MURINAE	liver, abdominal cavity	2019-01	NA	NA	Hepeviridae isolate GZRt103 non-structural polyprotein gene, partial cds
MN866857.1	Hepeviridae	NA	Su,Q., Chen,Y., He,H.	Institute of Zoology, Chinese Academy of Sciences, National Research Center for Wildlife-Borne Diseases	China	2021-12-25	GZRt111	Hepatitis E virus	NA	Hepeviridae	ssRNA(+)	774	GenBank	partial	NA	NA	NA	China	China	NA	Rattus tanezumi	Rattus	RODENTIA	MURIDAE	MURINAE	liver, abdominal cavity	2019-01	NA	NA	Hepeviridae isolate GZRt111 non-structural polyprotein gene, partial cds
MN866861.1	Hepeviridae	NA	Su,Q., Chen,Y., He,H.	Institute of Zoology, Chinese Academy of Sciences, National Research Center for Wildlife-Borne Diseases	China	2021-12-25	GZRt115	Hepatitis E virus	NA	Hepeviridae	ssRNA(+)	774	GenBank	partial	NA	NA	NA	China	China	NA	Rattus tanezumi	Rattus	RODENTIA	MURIDAE	MURINAE	liver, abdominal cavity	2019-01	NA	NA	Hepeviridae isolate GZRt115 non-structural polyprotein gene, partial cds
MN866862.1	Hepeviridae	NA	Su,Q., Chen,Y., He,H.	Institute of Zoology, Chinese Academy of Sciences, National Research Center for Wildlife-Borne Diseases	China	2021-12-25	GZRt116	Hepatitis E virus	NA	Hepeviridae	ssRNA(+)	774	GenBank	partial	NA	NA	NA	China	China	NA	Rattus tanezumi	Rattus	RODENTIA	MURIDAE	MURINAE	liver, abdominal cavity	2019-01	NA	NA	Hepeviridae isolate GZRt116 non-structural polyprotein gene, partial cds
MN866863.1	Hepeviridae	NA	Su,Q., Chen,Y., He,H.	Institute of Zoology, Chinese Academy of Sciences, National Research Center for Wildlife-Borne Diseases	China	2021-12-25	GZRt117	Hepatitis E virus	NA	Hepeviridae	ssRNA(+)	774	GenBank	partial	NA	NA	NA	China	China	NA	Rattus tanezumi	Rattus	RODENTIA	MURIDAE	MURINAE	liver, abdominal cavity	2019-01	NA	NA	Hepeviridae isolate GZRt117 non-structural polyprotein gene, partial cds
MN866864.1	Hepeviridae	NA	Su,Q., Chen,Y., He,H.	Institute of Zoology, Chinese Academy of Sciences, National Research Center for Wildlife-Borne Diseases	China	2021-12-25	GZRt118	Hepatitis E virus	NA	Hepeviridae	ssRNA(+)	774	GenBank	partial	NA	NA	NA	China	China	NA	Rattus tanezumi	Rattus	RODENTIA	MURIDAE	MURINAE	liver, abdominal cavity	2019-01	NA	NA	Hepeviridae isolate GZRt118 non-structural polyprotein gene, partial cds
PP216708.1	Rocahepevirus ratti	NA	Caballero Gomez,J., Rivero Juarez,A.	University of Cordoba, Animal Health	NA	2024-05-09	HepETraz350	Rocahepevirus ratti	Rocahepevirus	Hepeviridae	ssRNA(+)	755	GenBank	partial	NA	NA	NA	Spain	Spain	NA	Rattus norvegicus	Rattus	RODENTIA	MURIDAE	MURINAE	liver, abdominal cavity	2022	NA	NA	Rocahepevirus ratti isolate HepETraz350 nonstructural protein (ORF1) gene, partial cds
OR282817.1	Rocahepevirus ratti	NA	Rivero-Juarez,A., Lopez-Lopez,P., Caballero-Gomez,J.	Instituto Maimonides de Investigacion Biomedia de Cordoba (IMIBIC), Hospital Universitario Reina Sofia, Clinical Virology and Zoonosis	Spain	2023-09-20	HepETraz085	Rocahepevirus ratti	Rocahepevirus	Hepeviridae	ssRNA(+)	749	GenBank	partial	NA	NA	NA	Spain	Spain	NA	Rattus norvegicus	Rattus	RODENTIA	MURIDAE	MURINAE	liver, abdominal cavity	2023	NA	NA	Rocahepevirus ratti isolate HepETraz085 nonstructural protein gene, partial cds
PP216692.1	Rocahepevirus ratti	NA	Caballero Gomez,J., Rivero Juarez,A.	University of Cordoba, Animal Health	NA	2024-05-09	HepETraz334	Rocahepevirus ratti	Rocahepevirus	Hepeviridae	ssRNA(+)	729	GenBank	partial	NA	NA	NA	Spain	Spain	NA	Rattus rattus	Rattus	RODENTIA	MURIDAE	MURINAE	liver, abdominal cavity	2022	NA	NA	Rocahepevirus ratti isolate HepETraz334 nonstructural protein (ORF1) gene, partial cds
PP216710.1	Rocahepevirus ratti	NA	Caballero Gomez,J., Rivero Juarez,A.	University of Cordoba, Animal Health	NA	2024-05-09	HepETraz352	Rocahepevirus ratti	Rocahepevirus	Hepeviridae	ssRNA(+)	721	GenBank	partial	NA	NA	NA	Spain	Spain	NA	Rattus rattus	Rattus	RODENTIA	MURIDAE	MURINAE	liver, abdominal cavity	2023	NA	NA	Rocahepevirus ratti isolate HepETraz352 nonstructural protein (ORF1) gene, partial cds
OR282813.1	Rocahepevirus ratti	NA	Rivero-Juarez,A., Lopez-Lopez,P., Caballero-Gomez,J.	Instituto Maimonides de Investigacion Biomedia de Cordoba (IMIBIC), Hospital Universitario Reina Sofia, Clinical Virology and Zoonosis	Spain	2023-09-20	HepETraz081	Rocahepevirus ratti	Rocahepevirus	Hepeviridae	ssRNA(+)	718	GenBank	partial	NA	NA	NA	Spain	Spain	NA	Rattus norvegicus	Rattus	RODENTIA	MURIDAE	MURINAE	liver, abdominal cavity	2023	NA	NA	Rocahepevirus ratti isolate HepETraz081 nonstructural protein gene, partial cds
OR282816.1	Rocahepevirus ratti	NA	Rivero-Juarez,A., Lopez-Lopez,P., Caballero-Gomez,J.	Instituto Maimonides de Investigacion Biomedia de Cordoba (IMIBIC), Hospital Universitario Reina Sofia, Clinical Virology and Zoonosis	Spain	2023-09-20	HepETraz084	Rocahepevirus ratti	Rocahepevirus	Hepeviridae	ssRNA(+)	702	GenBank	partial	NA	NA	NA	Spain	Spain	NA	Rattus norvegicus	Rattus	RODENTIA	MURIDAE	MURINAE	liver, abdominal cavity	2023	NA	NA	Rocahepevirus ratti isolate HepETraz084 nonstructural protein gene, partial cds
OR282819.1	Rocahepevirus ratti	NA	Rivero-Juarez,A., Lopez-Lopez,P., Caballero-Gomez,J.	Instituto Maimonides de Investigacion Biomedia de Cordoba (IMIBIC), Hospital Universitario Reina Sofia, Clinical Virology and Zoonosis	Spain	2023-09-20	HepETraz087	Rocahepevirus ratti	Rocahepevirus	Hepeviridae	ssRNA(+)	648	GenBank	partial	NA	NA	NA	Spain	Spain	NA	Rattus norvegicus	Rattus	RODENTIA	MURIDAE	MURINAE	liver, abdominal cavity	2023	NA	NA	Rocahepevirus ratti isolate HepETraz087 nonstructural protein gene, partial cds
OR282814.1	Rocahepevirus ratti	NA	Rivero-Juarez,A., Lopez-Lopez,P., Caballero-Gomez,J.	Instituto Maimonides de Investigacion Biomedia de Cordoba (IMIBIC), Hospital Universitario Reina Sofia, Clinical Virology and Zoonosis	Spain	2023-09-20	HepETraz082	Rocahepevirus ratti	Rocahepevirus	Hepeviridae	ssRNA(+)	609	GenBank	partial	NA	NA	NA	Spain	Spain	NA	Rattus norvegicus	Rattus	RODENTIA	MURIDAE	MURINAE	liver, abdominal cavity	2023	NA	NA	Rocahepevirus ratti isolate HepETraz082 nonstructural protein gene, partial cds
PP839290.1	Rocahepevirus ratti	NA	Altan,E., Erdin,M., Suomalainen,N., Alburkat,H., Aivelo,T., Smura,T., Sironen,T.	University of Helsinki, Virology	Finland	2024-06-04	FIN_221	Rocahepevirus ratti	Rocahepevirus	Hepeviridae	ssRNA(+)	558	GenBank	partial	NA	NA	NA	Finland	Finland	NA	Rattus norvegicus	Rattus	RODENTIA	MURIDAE	MURINAE	liver, abdominal cavity	2020-01	NA	NA	Rocahepevirus ratti isolate FIN_221 non-structural polyprotein gene, partial cds
OR282820.1	Rocahepevirus ratti	NA	Rivero-Juarez,A., Lopez-Lopez,P., Caballero-Gomez,J.	Instituto Maimonides de Investigacion Biomedia de Cordoba (IMIBIC), Hospital Universitario Reina Sofia, Clinical Virology and Zoonosis	Spain	2023-09-20	HepETraz088	Rocahepevirus ratti	Rocahepevirus	Hepeviridae	ssRNA(+)	555	GenBank	partial	NA	NA	NA	Spain	Spain	NA	Rattus norvegicus	Rattus	RODENTIA	MURIDAE	MURINAE	liver, abdominal cavity	2023	NA	NA	Rocahepevirus ratti isolate HepETraz088 nonstructural protein gene, partial cds
OR282815.1	Rocahepevirus ratti	NA	Rivero-Juarez,A., Lopez-Lopez,P., Caballero-Gomez,J.	Instituto Maimonides de Investigacion Biomedia de Cordoba (IMIBIC), Hospital Universitario Reina Sofia, Clinical Virology and Zoonosis	Spain	2023-09-20	HepETraz083	Rocahepevirus ratti	Rocahepevirus	Hepeviridae	ssRNA(+)	548	GenBank	partial	NA	NA	NA	Spain	Spain	NA	Rattus norvegicus	Rattus	RODENTIA	MURIDAE	MURINAE	liver, abdominal cavity	2023	NA	NA	Rocahepevirus ratti isolate HepETraz083 nonstructural protein gene, partial cds
MK689363.1	Hepeviridae	NA	De Sabato,L., Ianiro,G., Monini,M., Ostanello,F., Di Bartolo,I.	Istituto superiore di sanita, Dept of Food Safety, Nutrition and Veterinary Public Health	Italy	2019-09-23	RatHEV30IT16	Hepatitis E virus	NA	Hepeviridae	ssRNA(+)	534	GenBank	partial	NA	NA	NA	Italy	Italy	NA	Rattus	Rattus	RODENTIA	MURIDAE	MURINAE	feces	2015	NA	NA	Hepeviridae isolate RatHEV30IT16 capsid protein gene, partial cds
PP083425.1	Rocahepevirus ratti	NA	Caballero Gomez,J., Rivero Juarez,A.	University of Cordoba, Animal Health	NA	2024-05-09	HepETraz242	Rocahepevirus ratti	Rocahepevirus	Hepeviridae	ssRNA(+)	528	GenBank	partial	NA	NA	NA	Spain	Spain	NA	Rattus norvegicus	Rattus	RODENTIA	MURIDAE	MURINAE	liver, abdominal cavity	2023	NA	NA	Rocahepevirus ratti isolate HepETraz242 nonstructural protein gene, partial cds
PP216694.1	Rocahepevirus ratti	NA	Caballero Gomez,J., Rivero Juarez,A.	University of Cordoba, Animal Health	NA	2024-05-09	HepETraz336	Rocahepevirus ratti	Rocahepevirus	Hepeviridae	ssRNA(+)	525	GenBank	partial	NA	NA	NA	Spain	Spain	NA	Rattus rattus	Rattus	RODENTIA	MURIDAE	MURINAE	liver, abdominal cavity	2022	NA	NA	Rocahepevirus ratti isolate HepETraz336 nonstructural protein (ORF1) gene, partial cds
MH236822.1	Paslahepevirus balayani	NA	Blasdell,K.R., Perera,D., Firth,C.	University of Melbourne, School of BioSciences	Australia	2020-04-23	MYR-087	Paslahepevirus balayani	Paslahepevirus	Hepeviridae	ssRNA(+)	457	GenBank	partial	NA	NA	NA	Malaysia: Sarawak	Malaysia	NA	Rattus	Rattus	RODENTIA	MURIDAE	MURINAE	liver, abdominal cavity	2015-10-06	NA	NA	Paslahepevirus balayani isolate MYR-087 nonstructural polyprotein gene, partial cds
MH236817.1	Paslahepevirus balayani	NA	Blasdell,K.R., Perera,D., Firth,C.	University of Melbourne, School of BioSciences	Australia	2020-04-23	MYR-011	Paslahepevirus balayani	Paslahepevirus	Hepeviridae	ssRNA(+)	446	GenBank	partial	NA	NA	NA	Malaysia: Sarawak	Malaysia	NA	Rattus	Rattus	RODENTIA	MURIDAE	MURINAE	liver, abdominal cavity	2015-09-23	NA	NA	Paslahepevirus balayani isolate MYR-011 nonstructural polyprotein gene, partial cds
MH236823.1	Paslahepevirus balayani	NA	Blasdell,K.R., Perera,D., Firth,C.	University of Melbourne, School of BioSciences	Australia	2020-04-23	MYR-088	Paslahepevirus balayani	Paslahepevirus	Hepeviridae	ssRNA(+)	443	GenBank	partial	NA	NA	NA	Malaysia: Sarawak	Malaysia	NA	Rattus	Rattus	RODENTIA	MURIDAE	MURINAE	liver, abdominal cavity	2015-10-06	NA	NA	Paslahepevirus balayani isolate MYR-088 nonstructural polyprotein gene, partial cds
MH236820.1	Paslahepevirus balayani	NA	Blasdell,K.R., Perera,D., Firth,C.	University of Melbourne, School of BioSciences	Australia	2020-04-23	MYR-079	Paslahepevirus balayani	Paslahepevirus	Hepeviridae	ssRNA(+)	441	GenBank	partial	NA	NA	NA	Malaysia: Sarawak	Malaysia	NA	Rattus	Rattus	RODENTIA	MURIDAE	MURINAE	liver, abdominal cavity	2015-10-05	NA	NA	Paslahepevirus balayani isolate MYR-079 nonstructural polyprotein gene, partial cds
MH236821.1	Paslahepevirus balayani	NA	Blasdell,K.R., Perera,D., Firth,C.	University of Melbourne, School of BioSciences	Australia	2020-04-23	MYR-086	Paslahepevirus balayani	Paslahepevirus	Hepeviridae	ssRNA(+)	440	GenBank	partial	NA	NA	NA	Malaysia: Sarawak	Malaysia	NA	Rattus	Rattus	RODENTIA	MURIDAE	MURINAE	liver, abdominal cavity	2015-10-06	NA	NA	Paslahepevirus balayani isolate MYR-086 nonstructural polyprotein gene, partial cds
MH236828.1	Paslahepevirus balayani	NA	Blasdell,K.R., Perera,D., Firth,C.	University of Melbourne, School of BioSciences	Australia	2020-04-23	MYR-294	Paslahepevirus balayani	Paslahepevirus	Hepeviridae	ssRNA(+)	439	GenBank	partial	NA	NA	NA	Malaysia: Sarawak	Malaysia	NA	Rattus	Rattus	RODENTIA	MURIDAE	MURINAE	liver, abdominal cavity	2016-04-08	NA	NA	Paslahepevirus balayani isolate MYR-294 nonstructural polyprotein gene, partial cds
MN603692.1	Hepeviridae	NA	Chiang,P.-S.	Centers for Disease Control, Ministry of Health and Welfare, Center for Diagnostics and Vaccine Development	Taiwan	2020-04-30	TWCDC-2017-29	Hepatitis E virus	NA	Hepeviridae	ssRNA(+)	417	GenBank	partial	NA	NA	NA	Taiwan	Taiwan	NA	Rattus norvegicus	Rattus	RODENTIA	MURIDAE	MURINAE	NA	2017-06-06	NA	NA	Hepeviridae isolate TWCDC-2017-29 RNA-dependent RNA polymerase gene, partial cds
LC573849.1	Paslahepevirus balayani	NA	Takahashi,M., Kunita,S., Kawakami,M., Kadosaka,T., Fujita,H., Takada,N., Miyake,M., Kobayashi,T., Ohnishi,H., Nagashima,S., Murata,K., Okamoto,H.	Division of Virology, Department of Infection and Immunity; 3311-1 Yakushiji, Shimotsuke, Tochigi 329-0498	Japan	2022-04-07	swEJM1604335ratF	Paslahepevirus balayani	Paslahepevirus	Hepeviridae	ssRNA(+)	412	GenBank	partial	NA	NA	1	Japan	Japan	NA	Rattus rattus	Rattus	RODENTIA	MURIDAE	MURINAE	feces	2016-07-27	NA	NA	Orthohepevirus A swEJM1604335ratF gene for capsid protein, partial cds
PP216686.1	Rocahepevirus ratti	NA	Caballero Gomez,J., Rivero Juarez,A.	University of Cordoba, Animal Health	NA	2024-05-09	HepETraz328	Rocahepevirus ratti	Rocahepevirus	Hepeviridae	ssRNA(+)	835	GenBank	partial	NA	NA	NA	Spain	Spain	NA	Rattus rattus	Rattus	RODENTIA	MURIDAE	MURINAE	liver, abdominal cavity	2013	NA	NA	Rocahepevirus ratti isolate HepETraz328 nonstructural protein (ORF1), phosphoprotein (ORF3), and capsid protein (ORF2) genes, partial cds
OR977593.1	Rocahepevirus ratti	NA	Caballero Gomez,J., Rivero Juarez,A.	University of Cordoba, Animal Health	NA	2024-05-09	HepETraz153	Rocahepevirus ratti	Rocahepevirus	Hepeviridae	ssRNA(+)	832	GenBank	partial	NA	NA	NA	Spain	Spain	NA	Rattus norvegicus	Rattus	RODENTIA	MURIDAE	MURINAE	liver, abdominal cavity	2021	NA	NA	Rocahepevirus ratti isolate HepETraz153 nonstructural protein gene, partial cds
OR977596.1	Rocahepevirus ratti	NA	Caballero Gomez,J., Rivero Juarez,A.	University of Cordoba, Animal Health	NA	2024-05-09	HepETraz156	Rocahepevirus ratti	Rocahepevirus	Hepeviridae	ssRNA(+)	828	GenBank	partial	NA	NA	NA	Spain	Spain	NA	Rattus norvegicus	Rattus	RODENTIA	MURIDAE	MURINAE	liver, abdominal cavity	2022	NA	NA	Rocahepevirus ratti isolate HepETraz156 nonstructural protein gene, partial cds
OR977588.1	Rocahepevirus ratti	NA	Caballero Gomez,J., Rivero Juarez,A.	University of Cordoba, Animal Health	NA	2024-05-09	HepETraz148	Rocahepevirus ratti	Rocahepevirus	Hepeviridae	ssRNA(+)	825	GenBank	partial	NA	NA	NA	Spain	Spain	NA	Rattus norvegicus	Rattus	RODENTIA	MURIDAE	MURINAE	liver, abdominal cavity	2021	NA	NA	Rocahepevirus ratti isolate HepETraz148 nonstructural protein gene, partial cds
OR977586.1	Rocahepevirus ratti	NA	Caballero Gomez,J., Rivero Juarez,A.	University of Cordoba, Animal Health	NA	2024-05-09	HepETraz146	Rocahepevirus ratti	Rocahepevirus	Hepeviridae	ssRNA(+)	821	GenBank	partial	NA	NA	NA	Spain	Spain	NA	Rattus norvegicus	Rattus	RODENTIA	MURIDAE	MURINAE	liver, abdominal cavity	2021	NA	NA	Rocahepevirus ratti isolate HepETraz146 nonstructural protein gene, partial cds
OR977592.1	Rocahepevirus ratti	NA	Caballero Gomez,J., Rivero Juarez,A.	University of Cordoba, Animal Health	NA	2024-05-09	HepETraz152	Rocahepevirus ratti	Rocahepevirus	Hepeviridae	ssRNA(+)	820	GenBank	partial	NA	NA	NA	Spain	Spain	NA	Rattus norvegicus	Rattus	RODENTIA	MURIDAE	MURINAE	liver, abdominal cavity	2021	NA	NA	Rocahepevirus ratti isolate HepETraz152 nonstructural protein gene, partial cds
OR977590.1	Rocahepevirus ratti	NA	Caballero Gomez,J., Rivero Juarez,A.	University of Cordoba, Animal Health	NA	2024-05-09	HepETraz150	Rocahepevirus ratti	Rocahepevirus	Hepeviridae	ssRNA(+)	816	GenBank	partial	NA	NA	NA	Spain	Spain	NA	Rattus norvegicus	Rattus	RODENTIA	MURIDAE	MURINAE	liver, abdominal cavity	2021	NA	NA	Rocahepevirus ratti isolate HepETraz150 nonstructural protein gene, partial cds
PP083433.1	Rocahepevirus ratti	NA	Caballero Gomez,J., Rivero Juarez,A.	University of Cordoba, Animal Health	NA	2024-05-09	HepETraz250	Rocahepevirus ratti	Rocahepevirus	Hepeviridae	ssRNA(+)	816	GenBank	partial	NA	NA	NA	Spain	Spain	NA	Rattus norvegicus	Rattus	RODENTIA	MURIDAE	MURINAE	liver, abdominal cavity	2023	NA	NA	Rocahepevirus ratti isolate HepETraz250 nonstructural protein gene, partial cds
OR977591.1	Rocahepevirus ratti	NA	Caballero Gomez,J., Rivero Juarez,A.	University of Cordoba, Animal Health	NA	2024-05-09	HepETraz151	Rocahepevirus ratti	Rocahepevirus	Hepeviridae	ssRNA(+)	810	GenBank	partial	NA	NA	NA	Spain	Spain	NA	Rattus norvegicus	Rattus	RODENTIA	MURIDAE	MURINAE	liver, abdominal cavity	2021	NA	NA	Rocahepevirus ratti isolate HepETraz151 nonstructural protein gene, partial cds
LC164672.1	Paslahepevirus balayani	NA	Obana,S., Shimizu,K., Yoshimatsu,K., Hasebe,F., Hotta,K., Isozumi,R., Nguyen,H.T., Le,M.Q., Yamashiro,T., Tsuda,Y., Arikawa,J.	Department of Microbiology, Graduate School of Medicine; Kita-15, Nishi-7, Kita-ku, Sapporo, Hokkaido 060-8638	Japan	2017-03-24	NA	Paslahepevirus balayani	Paslahepevirus	Hepeviridae	ssRNA(+)	807	GenBank	partial	NA	NA	1	Viet Nam:Hanoi	Viet Nam	NA	Rattus norvegicus	Rattus	RODENTIA	MURIDAE	MURINAE	NA	2013	NA	NA	Orthohepevirus A ORF1, ORF3, ORF2 genes for polyprotein, phosphoprotein, capsid protein, partial cds, strain: Vietnam-Rn2-2013
LC164673.1	Paslahepevirus balayani	NA	Obana,S., Shimizu,K., Yoshimatsu,K., Hasebe,F., Hotta,K., Isozumi,R., Nguyen,H.T., Le,M.Q., Yamashiro,T., Tsuda,Y., Arikawa,J.	Department of Microbiology, Graduate School of Medicine; Kita-15, Nishi-7, Kita-ku, Sapporo, Hokkaido 060-8638	Japan	2017-03-24	NA	Paslahepevirus balayani	Paslahepevirus	Hepeviridae	ssRNA(+)	807	GenBank	partial	NA	NA	1	Viet Nam:Hanoi	Viet Nam	NA	Rattus norvegicus	Rattus	RODENTIA	MURIDAE	MURINAE	NA	2013	NA	NA	Orthohepevirus A ORF1, ORF3, ORF2 genes for polyprotein, phosphoprotein, capsid protein, partial cds, strain: Vietnam-Rn7-2013
LC164674.1	Paslahepevirus balayani	NA	Obana,S., Shimizu,K., Yoshimatsu,K., Hasebe,F., Hotta,K., Isozumi,R., Nguyen,H.T., Le,M.Q., Yamashiro,T., Tsuda,Y., Arikawa,J.	Department of Microbiology, Graduate School of Medicine; Kita-15, Nishi-7, Kita-ku, Sapporo, Hokkaido 060-8638	Japan	2017-03-24	NA	Paslahepevirus balayani	Paslahepevirus	Hepeviridae	ssRNA(+)	807	GenBank	partial	NA	NA	1	Viet Nam:Hanoi	Viet Nam	NA	Rattus norvegicus	Rattus	RODENTIA	MURIDAE	MURINAE	NA	2013	NA	NA	Orthohepevirus A ORF1, ORF3, ORF2 genes for polyprotein, phosphoprotein, capsid protein, partial cds, strain: Vietnam-Rn110-2013
LC164678.1	Paslahepevirus balayani	NA	Obana,S., Shimizu,K., Yoshimatsu,K., Hasebe,F., Hotta,K., Isozumi,R., Nguyen,H.T., Le,M.Q., Yamashiro,T., Tsuda,Y., Arikawa,J.	Department of Microbiology, Graduate School of Medicine; Kita-15, Nishi-7, Kita-ku, Sapporo, Hokkaido 060-8638	Japan	2017-03-24	NA	Paslahepevirus balayani	Paslahepevirus	Hepeviridae	ssRNA(+)	807	GenBank	partial	NA	NA	1	Viet Nam:Hanoi	Viet Nam	NA	Rattus norvegicus	Rattus	RODENTIA	MURIDAE	MURINAE	NA	2013	NA	NA	Orthohepevirus A ORF1, ORF3, ORF2 genes for polyprotein, phosphoprotein, capsid protein, partial cds, strain: Vietnam-Rn149-2013
LC164680.1	Paslahepevirus balayani	NA	Obana,S., Shimizu,K., Yoshimatsu,K., Hasebe,F., Hotta,K., Isozumi,R., Nguyen,H.T., Le,M.Q., Yamashiro,T., Tsuda,Y., Arikawa,J.	Department of Microbiology, Graduate School of Medicine; Kita-15, Nishi-7, Kita-ku, Sapporo, Hokkaido 060-8638	Japan	2017-03-24	NA	Paslahepevirus balayani	Paslahepevirus	Hepeviridae	ssRNA(+)	807	GenBank	partial	NA	NA	1	Viet Nam:Hanoi	Viet Nam	NA	Rattus norvegicus	Rattus	RODENTIA	MURIDAE	MURINAE	NA	2013	NA	NA	Orthohepevirus A ORF1, ORF3, ORF2 genes for polyprotein, phosphoprotein, capsid protein, partial cds, strain: Vietnam-Rn217-2013
LC164683.1	Paslahepevirus balayani	NA	Obana,S., Shimizu,K., Yoshimatsu,K., Hasebe,F., Hotta,K., Isozumi,R., Nguyen,H.T., Le,M.Q., Yamashiro,T., Tsuda,Y., Arikawa,J.	Department of Microbiology, Graduate School of Medicine; Kita-15, Nishi-7, Kita-ku, Sapporo, Hokkaido 060-8638	Japan	2017-03-24	NA	Paslahepevirus balayani	Paslahepevirus	Hepeviridae	ssRNA(+)	807	GenBank	partial	NA	NA	1	Viet Nam:Hanoi	Viet Nam	NA	Rattus norvegicus	Rattus	RODENTIA	MURIDAE	MURINAE	NA	2013	NA	NA	Orthohepevirus A ORF1, ORF3, ORF2 genes for polyprotein, phosphoprotein, capsid protein, partial cds, strain: Vietnam-Rn326-2013
LC164676.1	Paslahepevirus balayani	NA	Obana,S., Shimizu,K., Yoshimatsu,K., Hasebe,F., Hotta,K., Isozumi,R., Nguyen,H.T., Le,M.Q., Yamashiro,T., Tsuda,Y., Arikawa,J.	Department of Microbiology, Graduate School of Medicine; Kita-15, Nishi-7, Kita-ku, Sapporo, Hokkaido 060-8638	Japan	2017-03-24	NA	Paslahepevirus balayani	Paslahepevirus	Hepeviridae	ssRNA(+)	807	GenBank	partial	NA	NA	1	Viet Nam:Hanoi	Viet Nam	NA	Rattus tanezumi	Rattus	RODENTIA	MURIDAE	MURINAE	NA	2013	NA	NA	Orthohepevirus A ORF1, ORF3, ORF2 genes for polyprotein, phosphoprotein, capsid protein, partial cds, strain: Vietnam-Rt144-2013
LC164677.1	Paslahepevirus balayani	NA	Obana,S., Shimizu,K., Yoshimatsu,K., Hasebe,F., Hotta,K., Isozumi,R., Nguyen,H.T., Le,M.Q., Yamashiro,T., Tsuda,Y., Arikawa,J.	Department of Microbiology, Graduate School of Medicine; Kita-15, Nishi-7, Kita-ku, Sapporo, Hokkaido 060-8638	Japan	2017-03-24	NA	Paslahepevirus balayani	Paslahepevirus	Hepeviridae	ssRNA(+)	807	GenBank	partial	NA	NA	1	Viet Nam:Hanoi	Viet Nam	NA	Rattus tanezumi	Rattus	RODENTIA	MURIDAE	MURINAE	NA	2013	NA	NA	Orthohepevirus A ORF1, ORF3, ORF2 genes for polyprotein, phosphoprotein, capsid protein, partial cds, strain: Vietnam-Rt145-2013
LC573867.1	Paslahepevirus balayani	NA	Takahashi,M., Kunita,S., Kawakami,M., Kadosaka,T., Fujita,H., Takada,N., Miyake,M., Kobayashi,T., Ohnishi,H., Nagashima,S., Murata,K., Okamoto,H.	Division of Virology, Department of Infection and Immunity; 3311-1 Yakushiji, Shimotsuke, Tochigi 329-0498	Japan	2022-04-07	swEJM1702112ratF	Paslahepevirus balayani	Paslahepevirus	Hepeviridae	ssRNA(+)	412	GenBank	partial	NA	NA	1	Japan	Japan	NA	Rattus rattus	Rattus	RODENTIA	MURIDAE	MURINAE	feces	2017-02-16	NA	NA	Orthohepevirus A swEJM1702112ratF gene for capsid protein, partial cds
LC573868.1	Paslahepevirus balayani	NA	Takahashi,M., Kunita,S., Kawakami,M., Kadosaka,T., Fujita,H., Takada,N., Miyake,M., Kobayashi,T., Ohnishi,H., Nagashima,S., Murata,K., Okamoto,H.	Division of Virology, Department of Infection and Immunity; 3311-1 Yakushiji, Shimotsuke, Tochigi 329-0498	Japan	2022-04-07	swEJM1702114ratF	Paslahepevirus balayani	Paslahepevirus	Hepeviridae	ssRNA(+)	412	GenBank	partial	NA	NA	1	Japan	Japan	NA	Rattus rattus	Rattus	RODENTIA	MURIDAE	MURINAE	feces	2017-02-19	NA	NA	Orthohepevirus A swEJM1702114ratF gene for capsid protein, partial cds
LC573869.1	Paslahepevirus balayani	NA	Takahashi,M., Kunita,S., Kawakami,M., Kadosaka,T., Fujita,H., Takada,N., Miyake,M., Kobayashi,T., Ohnishi,H., Nagashima,S., Murata,K., Okamoto,H.	Division of Virology, Department of Infection and Immunity; 3311-1 Yakushiji, Shimotsuke, Tochigi 329-0498	Japan	2022-04-07	swEJM1702115ratF	Paslahepevirus balayani	Paslahepevirus	Hepeviridae	ssRNA(+)	412	GenBank	partial	NA	NA	1	Japan	Japan	NA	Rattus rattus	Rattus	RODENTIA	MURIDAE	MURINAE	feces	2017-02-19	NA	NA	Orthohepevirus A swEJM1702115ratF gene for capsid protein, partial cds
LC573870.1	Paslahepevirus balayani	NA	Takahashi,M., Kunita,S., Kawakami,M., Kadosaka,T., Fujita,H., Takada,N., Miyake,M., Kobayashi,T., Ohnishi,H., Nagashima,S., Murata,K., Okamoto,H.	Division of Virology, Department of Infection and Immunity; 3311-1 Yakushiji, Shimotsuke, Tochigi 329-0498	Japan	2022-04-07	swEJM1702116ratF	Paslahepevirus balayani	Paslahepevirus	Hepeviridae	ssRNA(+)	412	GenBank	partial	NA	NA	1	Japan	Japan	NA	Rattus rattus	Rattus	RODENTIA	MURIDAE	MURINAE	feces	2017-02-19	NA	NA	Orthohepevirus A swEJM1702116ratF gene for capsid protein, partial cds
LC573871.1	Paslahepevirus balayani	NA	Takahashi,M., Kunita,S., Kawakami,M., Kadosaka,T., Fujita,H., Takada,N., Miyake,M., Kobayashi,T., Ohnishi,H., Nagashima,S., Murata,K., Okamoto,H.	Division of Virology, Department of Infection and Immunity; 3311-1 Yakushiji, Shimotsuke, Tochigi 329-0498	Japan	2022-04-07	swEJM1702117ratF	Paslahepevirus balayani	Paslahepevirus	Hepeviridae	ssRNA(+)	412	GenBank	partial	NA	NA	1	Japan	Japan	NA	Rattus rattus	Rattus	RODENTIA	MURIDAE	MURINAE	feces	2017-02-19	NA	NA	Orthohepevirus A swEJM1702117ratF gene for capsid protein, partial cds
LC573872.1	Paslahepevirus balayani	NA	Takahashi,M., Kunita,S., Kawakami,M., Kadosaka,T., Fujita,H., Takada,N., Miyake,M., Kobayashi,T., Ohnishi,H., Nagashima,S., Murata,K., Okamoto,H.	Division of Virology, Department of Infection and Immunity; 3311-1 Yakushiji, Shimotsuke, Tochigi 329-0498	Japan	2022-04-07	swEJM1702120ratF	Paslahepevirus balayani	Paslahepevirus	Hepeviridae	ssRNA(+)	412	GenBank	partial	NA	NA	1	Japan	Japan	NA	Rattus rattus	Rattus	RODENTIA	MURIDAE	MURINAE	feces	2017-02-19	NA	NA	Orthohepevirus A swEJM1702120ratF gene for capsid protein, partial cds
LC573873.1	Paslahepevirus balayani	NA	Takahashi,M., Kunita,S., Kawakami,M., Kadosaka,T., Fujita,H., Takada,N., Miyake,M., Kobayashi,T., Ohnishi,H., Nagashima,S., Murata,K., Okamoto,H.	Division of Virology, Department of Infection and Immunity; 3311-1 Yakushiji, Shimotsuke, Tochigi 329-0498	Japan	2022-04-07	swEJM1702121ratF	Paslahepevirus balayani	Paslahepevirus	Hepeviridae	ssRNA(+)	412	GenBank	partial	NA	NA	1	Japan	Japan	NA	Rattus rattus	Rattus	RODENTIA	MURIDAE	MURINAE	feces	2017-02-19	NA	NA	Orthohepevirus A swEJM1702121ratF gene for capsid protein, partial cds
LC573874.1	Paslahepevirus balayani	NA	Takahashi,M., Kunita,S., Kawakami,M., Kadosaka,T., Fujita,H., Takada,N., Miyake,M., Kobayashi,T., Ohnishi,H., Nagashima,S., Murata,K., Okamoto,H.	Division of Virology, Department of Infection and Immunity; 3311-1 Yakushiji, Shimotsuke, Tochigi 329-0498	Japan	2022-04-07	swEJM1702123ratF	Paslahepevirus balayani	Paslahepevirus	Hepeviridae	ssRNA(+)	412	GenBank	partial	NA	NA	1	Japan	Japan	NA	Rattus rattus	Rattus	RODENTIA	MURIDAE	MURINAE	feces	2017-02-19	NA	NA	Orthohepevirus A swEJM1702123ratF gene for capsid protein, partial cds
LC573875.1	Paslahepevirus balayani	NA	Takahashi,M., Kunita,S., Kawakami,M., Kadosaka,T., Fujita,H., Takada,N., Miyake,M., Kobayashi,T., Ohnishi,H., Nagashima,S., Murata,K., Okamoto,H.	Division of Virology, Department of Infection and Immunity; 3311-1 Yakushiji, Shimotsuke, Tochigi 329-0498	Japan	2022-04-07	swEJM1702126ratF	Paslahepevirus balayani	Paslahepevirus	Hepeviridae	ssRNA(+)	412	GenBank	partial	NA	NA	1	Japan	Japan	NA	Rattus rattus	Rattus	RODENTIA	MURIDAE	MURINAE	feces	2017-02-19	NA	NA	Orthohepevirus A swEJM1702126ratF gene for capsid protein, partial cds
LC573876.1	Paslahepevirus balayani	NA	Takahashi,M., Kunita,S., Kawakami,M., Kadosaka,T., Fujita,H., Takada,N., Miyake,M., Kobayashi,T., Ohnishi,H., Nagashima,S., Murata,K., Okamoto,H.	Division of Virology, Department of Infection and Immunity; 3311-1 Yakushiji, Shimotsuke, Tochigi 329-0498	Japan	2022-04-07	swEJM1702128ratF	Paslahepevirus balayani	Paslahepevirus	Hepeviridae	ssRNA(+)	412	GenBank	partial	NA	NA	1	Japan	Japan	NA	Rattus rattus	Rattus	RODENTIA	MURIDAE	MURINAE	feces	2017-02-19	NA	NA	Orthohepevirus A swEJM1702128ratF gene for capsid protein, partial cds
LC573877.1	Paslahepevirus balayani	NA	Takahashi,M., Kunita,S., Kawakami,M., Kadosaka,T., Fujita,H., Takada,N., Miyake,M., Kobayashi,T., Ohnishi,H., Nagashima,S., Murata,K., Okamoto,H.	Division of Virology, Department of Infection and Immunity; 3311-1 Yakushiji, Shimotsuke, Tochigi 329-0498	Japan	2022-04-07	swEJM1702129ratF	Paslahepevirus balayani	Paslahepevirus	Hepeviridae	ssRNA(+)	412	GenBank	partial	NA	NA	1	Japan	Japan	NA	Rattus rattus	Rattus	RODENTIA	MURIDAE	MURINAE	feces	2017-02-19	NA	NA	Orthohepevirus A swEJM1702129ratF gene for capsid protein, partial cds
LC573878.1	Paslahepevirus balayani	NA	Takahashi,M., Kunita,S., Kawakami,M., Kadosaka,T., Fujita,H., Takada,N., Miyake,M., Kobayashi,T., Ohnishi,H., Nagashima,S., Murata,K., Okamoto,H.	Division of Virology, Department of Infection and Immunity; 3311-1 Yakushiji, Shimotsuke, Tochigi 329-0498	Japan	2022-04-07	swEJM1702130ratF	Paslahepevirus balayani	Paslahepevirus	Hepeviridae	ssRNA(+)	412	GenBank	partial	NA	NA	1	Japan	Japan	NA	Rattus rattus	Rattus	RODENTIA	MURIDAE	MURINAE	feces	2017-02-19	NA	NA	Orthohepevirus A swEJM1702130ratF gene for capsid protein, partial cds
LC573879.1	Paslahepevirus balayani	NA	Takahashi,M., Kunita,S., Kawakami,M., Kadosaka,T., Fujita,H., Takada,N., Miyake,M., Kobayashi,T., Ohnishi,H., Nagashima,S., Murata,K., Okamoto,H.	Division of Virology, Department of Infection and Immunity; 3311-1 Yakushiji, Shimotsuke, Tochigi 329-0498	Japan	2022-04-07	swEJM1702131ratF	Paslahepevirus balayani	Paslahepevirus	Hepeviridae	ssRNA(+)	412	GenBank	partial	NA	NA	1	Japan	Japan	NA	Rattus rattus	Rattus	RODENTIA	MURIDAE	MURINAE	feces	2017-02-19	NA	NA	Orthohepevirus A swEJM1702131ratF gene for capsid protein, partial cds
LC573880.1	Paslahepevirus balayani	NA	Takahashi,M., Kunita,S., Kawakami,M., Kadosaka,T., Fujita,H., Takada,N., Miyake,M., Kobayashi,T., Ohnishi,H., Nagashima,S., Murata,K., Okamoto,H.	Division of Virology, Department of Infection and Immunity; 3311-1 Yakushiji, Shimotsuke, Tochigi 329-0498	Japan	2022-04-07	swEJM1702132ratF	Paslahepevirus balayani	Paslahepevirus	Hepeviridae	ssRNA(+)	412	GenBank	partial	NA	NA	1	Japan	Japan	NA	Rattus rattus	Rattus	RODENTIA	MURIDAE	MURINAE	feces	2017-02-19	NA	NA	Orthohepevirus A swEJM1702132ratF gene for capsid protein, partial cds
LC573881.1	Paslahepevirus balayani	NA	Takahashi,M., Kunita,S., Kawakami,M., Kadosaka,T., Fujita,H., Takada,N., Miyake,M., Kobayashi,T., Ohnishi,H., Nagashima,S., Murata,K., Okamoto,H.	Division of Virology, Department of Infection and Immunity; 3311-1 Yakushiji, Shimotsuke, Tochigi 329-0498	Japan	2022-04-07	swEJM1702136ratF	Paslahepevirus balayani	Paslahepevirus	Hepeviridae	ssRNA(+)	412	GenBank	partial	NA	NA	1	Japan	Japan	NA	Rattus rattus	Rattus	RODENTIA	MURIDAE	MURINAE	feces	2017-02-19	NA	NA	Orthohepevirus A swEJM1702136ratF gene for capsid protein, partial cds
LC573882.1	Paslahepevirus balayani	NA	Takahashi,M., Kunita,S., Kawakami,M., Kadosaka,T., Fujita,H., Takada,N., Miyake,M., Kobayashi,T., Ohnishi,H., Nagashima,S., Murata,K., Okamoto,H.	Division of Virology, Department of Infection and Immunity; 3311-1 Yakushiji, Shimotsuke, Tochigi 329-0498	Japan	2022-04-07	swEJM1702146ratF	Paslahepevirus balayani	Paslahepevirus	Hepeviridae	ssRNA(+)	412	GenBank	partial	NA	NA	1	Japan	Japan	NA	Rattus rattus	Rattus	RODENTIA	MURIDAE	MURINAE	feces	2017-02-22	NA	NA	Orthohepevirus A swEJM1702146ratF gene for capsid protein, partial cds
LC573883.1	Paslahepevirus balayani	NA	Takahashi,M., Kunita,S., Kawakami,M., Kadosaka,T., Fujita,H., Takada,N., Miyake,M., Kobayashi,T., Ohnishi,H., Nagashima,S., Murata,K., Okamoto,H.	Division of Virology, Department of Infection and Immunity; 3311-1 Yakushiji, Shimotsuke, Tochigi 329-0498	Japan	2022-04-07	swEJM1702152ratF	Paslahepevirus balayani	Paslahepevirus	Hepeviridae	ssRNA(+)	412	GenBank	partial	NA	NA	1	Japan	Japan	NA	Rattus rattus	Rattus	RODENTIA	MURIDAE	MURINAE	feces	2017-02-20	NA	NA	Orthohepevirus A swEJM1702152ratF gene for capsid protein, partial cds
LC573884.1	Paslahepevirus balayani	NA	Takahashi,M., Kunita,S., Kawakami,M., Kadosaka,T., Fujita,H., Takada,N., Miyake,M., Kobayashi,T., Ohnishi,H., Nagashima,S., Murata,K., Okamoto,H.	Division of Virology, Department of Infection and Immunity; 3311-1 Yakushiji, Shimotsuke, Tochigi 329-0498	Japan	2022-04-07	swEJM1703502ratI	Paslahepevirus balayani	Paslahepevirus	Hepeviridae	ssRNA(+)	412	GenBank	partial	NA	NA	1	Japan	Japan	NA	Rattus rattus	Rattus	RODENTIA	MURIDAE	MURINAE	feces, abdominal cavity	2017-07-12	NA	NA	Orthohepevirus A swEJM1703502ratI gene for capsid protein, partial cds
LC573885.1	Paslahepevirus balayani	NA	Takahashi,M., Kunita,S., Kawakami,M., Kadosaka,T., Fujita,H., Takada,N., Miyake,M., Kobayashi,T., Ohnishi,H., Nagashima,S., Murata,K., Okamoto,H.	Division of Virology, Department of Infection and Immunity; 3311-1 Yakushiji, Shimotsuke, Tochigi 329-0498	Japan	2022-04-07	swEJM1703504ratI	Paslahepevirus balayani	Paslahepevirus	Hepeviridae	ssRNA(+)	412	GenBank	partial	NA	NA	1	Japan	Japan	NA	Rattus rattus	Rattus	RODENTIA	MURIDAE	MURINAE	feces, abdominal cavity	2017-07-12	NA	NA	Orthohepevirus A swEJM1703504ratI gene for capsid protein, partial cds
LC573886.1	Paslahepevirus balayani	NA	Takahashi,M., Kunita,S., Kawakami,M., Kadosaka,T., Fujita,H., Takada,N., Miyake,M., Kobayashi,T., Ohnishi,H., Nagashima,S., Murata,K., Okamoto,H.	Division of Virology, Department of Infection and Immunity; 3311-1 Yakushiji, Shimotsuke, Tochigi 329-0498	Japan	2022-04-07	swEJM1703505ratI	Paslahepevirus balayani	Paslahepevirus	Hepeviridae	ssRNA(+)	412	GenBank	partial	NA	NA	1	Japan	Japan	NA	Rattus rattus	Rattus	RODENTIA	MURIDAE	MURINAE	feces, abdominal cavity	2017-07-12	NA	NA	Orthohepevirus A swEJM1703505ratI gene for capsid protein, partial cds
LC573887.1	Paslahepevirus balayani	NA	Takahashi,M., Kunita,S., Kawakami,M., Kadosaka,T., Fujita,H., Takada,N., Miyake,M., Kobayashi,T., Ohnishi,H., Nagashima,S., Murata,K., Okamoto,H.	Division of Virology, Department of Infection and Immunity; 3311-1 Yakushiji, Shimotsuke, Tochigi 329-0498	Japan	2022-04-07	swEJM1703506ratI	Paslahepevirus balayani	Paslahepevirus	Hepeviridae	ssRNA(+)	412	GenBank	partial	NA	NA	1	Japan	Japan	NA	Rattus rattus	Rattus	RODENTIA	MURIDAE	MURINAE	feces, abdominal cavity	2017-07-12	NA	NA	Orthohepevirus A swEJM1703506ratI gene for capsid protein, partial cds
LC573888.1	Paslahepevirus balayani	NA	Takahashi,M., Kunita,S., Kawakami,M., Kadosaka,T., Fujita,H., Takada,N., Miyake,M., Kobayashi,T., Ohnishi,H., Nagashima,S., Murata,K., Okamoto,H.	Division of Virology, Department of Infection and Immunity; 3311-1 Yakushiji, Shimotsuke, Tochigi 329-0498	Japan	2022-04-07	swEJM1703507ratI	Paslahepevirus balayani	Paslahepevirus	Hepeviridae	ssRNA(+)	412	GenBank	partial	NA	NA	1	Japan	Japan	NA	Rattus rattus	Rattus	RODENTIA	MURIDAE	MURINAE	feces, abdominal cavity	2017-07-12	NA	NA	Orthohepevirus A swEJM1703507ratI gene for capsid protein, partial cds
LC573889.1	Paslahepevirus balayani	NA	Takahashi,M., Kunita,S., Kawakami,M., Kadosaka,T., Fujita,H., Takada,N., Miyake,M., Kobayashi,T., Ohnishi,H., Nagashima,S., Murata,K., Okamoto,H.	Division of Virology, Department of Infection and Immunity; 3311-1 Yakushiji, Shimotsuke, Tochigi 329-0498	Japan	2022-04-07	swEJM1703509ratI	Paslahepevirus balayani	Paslahepevirus	Hepeviridae	ssRNA(+)	412	GenBank	partial	NA	NA	1	Japan	Japan	NA	Rattus rattus	Rattus	RODENTIA	MURIDAE	MURINAE	feces, abdominal cavity	2017-07-12	NA	NA	Orthohepevirus A swEJM1703509ratI gene for capsid protein, partial cds
LC573890.1	Paslahepevirus balayani	NA	Takahashi,M., Kunita,S., Kawakami,M., Kadosaka,T., Fujita,H., Takada,N., Miyake,M., Kobayashi,T., Ohnishi,H., Nagashima,S., Murata,K., Okamoto,H.	Division of Virology, Department of Infection and Immunity; 3311-1 Yakushiji, Shimotsuke, Tochigi 329-0498	Japan	2022-04-07	swEJM1703510ratI	Paslahepevirus balayani	Paslahepevirus	Hepeviridae	ssRNA(+)	412	GenBank	partial	NA	NA	1	Japan	Japan	NA	Rattus rattus	Rattus	RODENTIA	MURIDAE	MURINAE	feces, abdominal cavity	2017-07-12	NA	NA	Orthohepevirus A swEJM1703510ratI gene for capsid protein, partial cds
LC573891.1	Paslahepevirus balayani	NA	Takahashi,M., Kunita,S., Kawakami,M., Kadosaka,T., Fujita,H., Takada,N., Miyake,M., Kobayashi,T., Ohnishi,H., Nagashima,S., Murata,K., Okamoto,H.	Division of Virology, Department of Infection and Immunity; 3311-1 Yakushiji, Shimotsuke, Tochigi 329-0498	Japan	2022-04-07	swEJM1703516ratI	Paslahepevirus balayani	Paslahepevirus	Hepeviridae	ssRNA(+)	412	GenBank	partial	NA	NA	1	Japan	Japan	NA	Rattus rattus	Rattus	RODENTIA	MURIDAE	MURINAE	feces, abdominal cavity	2017-07-12	NA	NA	Orthohepevirus A swEJM1703516ratI gene for capsid protein, partial cds
LC573892.1	Paslahepevirus balayani	NA	Takahashi,M., Kunita,S., Kawakami,M., Kadosaka,T., Fujita,H., Takada,N., Miyake,M., Kobayashi,T., Ohnishi,H., Nagashima,S., Murata,K., Okamoto,H.	Division of Virology, Department of Infection and Immunity; 3311-1 Yakushiji, Shimotsuke, Tochigi 329-0498	Japan	2022-04-07	swEJM1703517ratI	Paslahepevirus balayani	Paslahepevirus	Hepeviridae	ssRNA(+)	412	GenBank	partial	NA	NA	1	Japan	Japan	NA	Rattus rattus	Rattus	RODENTIA	MURIDAE	MURINAE	feces, abdominal cavity	2017-07-12	NA	NA	Orthohepevirus A swEJM1703517ratI gene for capsid protein, partial cds
LC573893.1	Paslahepevirus balayani	NA	Takahashi,M., Kunita,S., Kawakami,M., Kadosaka,T., Fujita,H., Takada,N., Miyake,M., Kobayashi,T., Ohnishi,H., Nagashima,S., Murata,K., Okamoto,H.	Division of Virology, Department of Infection and Immunity; 3311-1 Yakushiji, Shimotsuke, Tochigi 329-0498	Japan	2022-04-07	swEJM1703518ratI	Paslahepevirus balayani	Paslahepevirus	Hepeviridae	ssRNA(+)	412	GenBank	partial	NA	NA	1	Japan	Japan	NA	Rattus rattus	Rattus	RODENTIA	MURIDAE	MURINAE	feces, abdominal cavity	2017-07-12	NA	NA	Orthohepevirus A swEJM1703518ratI gene for capsid protein, partial cds
LC573894.1	Paslahepevirus balayani	NA	Takahashi,M., Kunita,S., Kawakami,M., Kadosaka,T., Fujita,H., Takada,N., Miyake,M., Kobayashi,T., Ohnishi,H., Nagashima,S., Murata,K., Okamoto,H.	Division of Virology, Department of Infection and Immunity; 3311-1 Yakushiji, Shimotsuke, Tochigi 329-0498	Japan	2022-04-07	swEJM1703519ratI	Paslahepevirus balayani	Paslahepevirus	Hepeviridae	ssRNA(+)	412	GenBank	partial	NA	NA	1	Japan	Japan	NA	Rattus rattus	Rattus	RODENTIA	MURIDAE	MURINAE	feces, abdominal cavity	2017-07-12	NA	NA	Orthohepevirus A swEJM1703519ratI gene for capsid protein, partial cds
LC573895.1	Paslahepevirus balayani	NA	Takahashi,M., Kunita,S., Kawakami,M., Kadosaka,T., Fujita,H., Takada,N., Miyake,M., Kobayashi,T., Ohnishi,H., Nagashima,S., Murata,K., Okamoto,H.	Division of Virology, Department of Infection and Immunity; 3311-1 Yakushiji, Shimotsuke, Tochigi 329-0498	Japan	2022-04-07	swEJM1703520ratI	Paslahepevirus balayani	Paslahepevirus	Hepeviridae	ssRNA(+)	412	GenBank	partial	NA	NA	1	Japan	Japan	NA	Rattus rattus	Rattus	RODENTIA	MURIDAE	MURINAE	feces, abdominal cavity	2017-07-12	NA	NA	Orthohepevirus A swEJM1703520ratI gene for capsid protein, partial cds
LC573896.1	Paslahepevirus balayani	NA	Takahashi,M., Kunita,S., Kawakami,M., Kadosaka,T., Fujita,H., Takada,N., Miyake,M., Kobayashi,T., Ohnishi,H., Nagashima,S., Murata,K., Okamoto,H.	Division of Virology, Department of Infection and Immunity; 3311-1 Yakushiji, Shimotsuke, Tochigi 329-0498	Japan	2022-04-07	swEJM1703521ratI	Paslahepevirus balayani	Paslahepevirus	Hepeviridae	ssRNA(+)	412	GenBank	partial	NA	NA	1	Japan	Japan	NA	Rattus rattus	Rattus	RODENTIA	MURIDAE	MURINAE	feces, abdominal cavity	2017-07-14	NA	NA	Orthohepevirus A swEJM1703521ratI gene for capsid protein, partial cds
LC573897.1	Paslahepevirus balayani	NA	Takahashi,M., Kunita,S., Kawakami,M., Kadosaka,T., Fujita,H., Takada,N., Miyake,M., Kobayashi,T., Ohnishi,H., Nagashima,S., Murata,K., Okamoto,H.	Division of Virology, Department of Infection and Immunity; 3311-1 Yakushiji, Shimotsuke, Tochigi 329-0498	Japan	2022-04-07	swEJM1703523ratI	Paslahepevirus balayani	Paslahepevirus	Hepeviridae	ssRNA(+)	412	GenBank	partial	NA	NA	1	Japan	Japan	NA	Rattus rattus	Rattus	RODENTIA	MURIDAE	MURINAE	feces, abdominal cavity	2017-07-14	NA	NA	Orthohepevirus A swEJM1703523ratI gene for capsid protein, partial cds
LC573898.1	Paslahepevirus balayani	NA	Takahashi,M., Kunita,S., Kawakami,M., Kadosaka,T., Fujita,H., Takada,N., Miyake,M., Kobayashi,T., Ohnishi,H., Nagashima,S., Murata,K., Okamoto,H.	Division of Virology, Department of Infection and Immunity; 3311-1 Yakushiji, Shimotsuke, Tochigi 329-0498	Japan	2022-04-07	swEJM1703524ratI	Paslahepevirus balayani	Paslahepevirus	Hepeviridae	ssRNA(+)	412	GenBank	partial	NA	NA	1	Japan	Japan	NA	Rattus rattus	Rattus	RODENTIA	MURIDAE	MURINAE	feces, abdominal cavity	2017-07-14	NA	NA	Orthohepevirus A swEJM1703524ratI gene for capsid protein, partial cds
LC573899.1	Paslahepevirus balayani	NA	Takahashi,M., Kunita,S., Kawakami,M., Kadosaka,T., Fujita,H., Takada,N., Miyake,M., Kobayashi,T., Ohnishi,H., Nagashima,S., Murata,K., Okamoto,H.	Division of Virology, Department of Infection and Immunity; 3311-1 Yakushiji, Shimotsuke, Tochigi 329-0498	Japan	2022-04-07	swEJM1703525ratI	Paslahepevirus balayani	Paslahepevirus	Hepeviridae	ssRNA(+)	412	GenBank	partial	NA	NA	1	Japan	Japan	NA	Rattus rattus	Rattus	RODENTIA	MURIDAE	MURINAE	feces, abdominal cavity	2017-07-14	NA	NA	Orthohepevirus A swEJM1703525ratI gene for capsid protein, partial cds
LC573900.1	Paslahepevirus balayani	NA	Takahashi,M., Kunita,S., Kawakami,M., Kadosaka,T., Fujita,H., Takada,N., Miyake,M., Kobayashi,T., Ohnishi,H., Nagashima,S., Murata,K., Okamoto,H.	Division of Virology, Department of Infection and Immunity; 3311-1 Yakushiji, Shimotsuke, Tochigi 329-0498	Japan	2022-04-07	swEJM1703526ratI	Paslahepevirus balayani	Paslahepevirus	Hepeviridae	ssRNA(+)	412	GenBank	partial	NA	NA	1	Japan	Japan	NA	Rattus rattus	Rattus	RODENTIA	MURIDAE	MURINAE	feces, abdominal cavity	2017-07-12	NA	NA	Orthohepevirus A swEJM1703526ratI gene for capsid protein, partial cds
LC573901.1	Paslahepevirus balayani	NA	Takahashi,M., Kunita,S., Kawakami,M., Kadosaka,T., Fujita,H., Takada,N., Miyake,M., Kobayashi,T., Ohnishi,H., Nagashima,S., Murata,K., Okamoto,H.	Division of Virology, Department of Infection and Immunity; 3311-1 Yakushiji, Shimotsuke, Tochigi 329-0498	Japan	2022-04-07	swEJM1703527ratI	Paslahepevirus balayani	Paslahepevirus	Hepeviridae	ssRNA(+)	412	GenBank	partial	NA	NA	1	Japan	Japan	NA	Rattus rattus	Rattus	RODENTIA	MURIDAE	MURINAE	feces, abdominal cavity	2017-07-12	NA	NA	Orthohepevirus A swEJM1703527ratI gene for capsid protein, partial cds
MN603693.1	Hepeviridae	NA	Chiang,P.-S.	Centers for Disease Control, Ministry of Health and Welfare, Center for Diagnostics and Vaccine Development	Taiwan	2020-04-30	TWCDC-2017-30	Hepatitis E virus	NA	Hepeviridae	ssRNA(+)	379	GenBank	partial	NA	NA	NA	Taiwan	Taiwan	NA	Rattus norvegicus	Rattus	RODENTIA	MURIDAE	MURINAE	NA	2017-06-06	NA	NA	Hepeviridae isolate TWCDC-2017-30 RNA-dependent RNA polymerase gene, partial cds
OR977633.1	Rocahepevirus ratti	NA	Caballero Gomez,J., Rivero Juarez,A.	University of Cordoba, Animal Health	NA	2024-05-09	HepETraz194	Rocahepevirus ratti	Rocahepevirus	Hepeviridae	ssRNA(+)	334	GenBank	partial	NA	NA	NA	Spain	Spain	NA	Rattus norvegicus	Rattus	RODENTIA	MURIDAE	MURINAE	liver, abdominal cavity	2022	NA	NA	Rocahepevirus ratti isolate HepETraz194 nonstructural protein gene, partial cds
MH236830.1	Paslahepevirus balayani	NA	Blasdell,K.R., Perera,D., Firth,C.	University of Melbourne, School of BioSciences	Australia	2020-04-23	MYR-228	Paslahepevirus balayani	Paslahepevirus	Hepeviridae	ssRNA(+)	333	GenBank	partial	NA	NA	NA	Malaysia: Sarawak	Malaysia	NA	Rattus tiomanicus	Rattus	RODENTIA	MURIDAE	MURINAE	liver, abdominal cavity	2016-03-29	NA	NA	Paslahepevirus balayani isolate MYR-228 nonstructural polyprotein gene, partial cds
MH236818.1	Paslahepevirus balayani	NA	Blasdell,K.R., Perera,D., Firth,C.	University of Melbourne, School of BioSciences	Australia	2020-04-23	MYR-012	Paslahepevirus balayani	Paslahepevirus	Hepeviridae	ssRNA(+)	332	GenBank	partial	NA	NA	NA	Malaysia: Sarawak	Malaysia	NA	Rattus	Rattus	RODENTIA	MURIDAE	MURINAE	liver, abdominal cavity	2015-09-23	NA	NA	Paslahepevirus balayani isolate MYR-012 nonstructural polyprotein gene, partial cds
MH400714.1	Hepeviridae	NA	Simanavicius,M., Juskaite,K., Verbickaite,A., Jasiulionis,M., Tamosiunas,P.L., Petraityte-Burneikiene,R., Zvirbliene,A., Ulrich,R.G., Kucinskaite-Kodze,I.	Vilnius University Life Sciences Center, Institute of Biotechnology	Lithuania	2018-07-24	ratHEVLTU-R175	Hepatitis E virus	NA	Hepeviridae	ssRNA(+)	332	GenBank	partial	NA	NA	1	Lithuania	Lithuania	NA	Rattus norvegicus	Rattus	RODENTIA	MURIDAE	MURINAE	liver, abdominal cavity	2015-12-09	NA	NA	Hepeviridae isolate ratHEVLTU-R175 polyprotein (ORF1) gene, partial cds
MH400716.1	Hepeviridae	NA	Simanavicius,M., Juskaite,K., Verbickaite,A., Jasiulionis,M., Tamosiunas,P.L., Petraityte-Burneikiene,R., Zvirbliene,A., Ulrich,R.G., Kucinskaite-Kodze,I.	Vilnius University Life Sciences Center, Institute of Biotechnology	Lithuania	2018-07-24	ratHEVLTU-R193	Hepatitis E virus	NA	Hepeviridae	ssRNA(+)	332	GenBank	partial	NA	NA	1	Lithuania	Lithuania	NA	Rattus norvegicus	Rattus	RODENTIA	MURIDAE	MURINAE	liver, abdominal cavity	2016-04-01	NA	NA	Hepeviridae isolate ratHEVLTU-R193 polyprotein (ORF1) gene, partial cds
MH400712.1	Hepeviridae	NA	Simanavicius,M., Juskaite,K., Verbickaite,A., Jasiulionis,M., Tamosiunas,P.L., Petraityte-Burneikiene,R., Zvirbliene,A., Ulrich,R.G., Kucinskaite-Kodze,I.	Vilnius University Life Sciences Center, Institute of Biotechnology	Lithuania	2018-07-24	ratHEVLTU-R149	Hepatitis E virus	NA	Hepeviridae	ssRNA(+)	332	GenBank	partial	NA	NA	1	Lithuania	Lithuania	NA	Rattus rattus	Rattus	RODENTIA	MURIDAE	MURINAE	liver, abdominal cavity	2015-10-05	NA	NA	Hepeviridae isolate ratHEVLTU-R149 polyprotein (ORF1) gene, partial cds
MH400715.1	Hepeviridae	NA	Simanavicius,M., Juskaite,K., Verbickaite,A., Jasiulionis,M., Tamosiunas,P.L., Petraityte-Burneikiene,R., Zvirbliene,A., Ulrich,R.G., Kucinskaite-Kodze,I.	Vilnius University Life Sciences Center, Institute of Biotechnology	Lithuania	2018-07-24	ratHEVLTU-R188	Hepatitis E virus	NA	Hepeviridae	ssRNA(+)	332	GenBank	partial	NA	NA	1	Lithuania	Lithuania	NA	Rattus rattus	Rattus	RODENTIA	MURIDAE	MURINAE	liver, abdominal cavity	2016-02-26	NA	NA	Hepeviridae isolate ratHEVLTU-R188 polyprotein (ORF1) gene, partial cds
MH400717.1	Hepeviridae	NA	Simanavicius,M., Juskaite,K., Verbickaite,A., Jasiulionis,M., Tamosiunas,P.L., Petraityte-Burneikiene,R., Zvirbliene,A., Ulrich,R.G., Kucinskaite-Kodze,I.	Vilnius University Life Sciences Center, Institute of Biotechnology	Lithuania	2018-07-24	ratHEVLTU-R199	Hepatitis E virus	NA	Hepeviridae	ssRNA(+)	332	GenBank	partial	NA	NA	1	Lithuania	Lithuania	NA	Rattus rattus	Rattus	RODENTIA	MURIDAE	MURINAE	liver, abdominal cavity	2016-08-31	NA	NA	Hepeviridae isolate ratHEVLTU-R199 polyprotein (ORF1) gene, partial cds
OR977618.1	Rocahepevirus ratti	NA	Caballero Gomez,J., Rivero Juarez,A.	University of Cordoba, Animal Health	NA	2024-05-09	HepETraz178	Rocahepevirus ratti	Rocahepevirus	Hepeviridae	ssRNA(+)	330	GenBank	partial	NA	NA	NA	Spain	Spain	NA	Rattus norvegicus	Rattus	RODENTIA	MURIDAE	MURINAE	liver, abdominal cavity	2022	NA	NA	Rocahepevirus ratti isolate HepETraz178 nonstructural protein gene, partial cds
JF516246.1	Hepatitis E virus rat/USA/2003	NA	Purcell,R.H., Nguyen,H.T., Emerson,S.U.	National Institutes of Health, Molecular Hepatitis Section	USA	2011-12-21	NA	Paslahepevirus balayani	Paslahepevirus	Hepeviridae	ssRNA(+)	327	GenBank	partial	NA	NA	NA	USA: Los Angeles	USA	CA	Rattus	Rattus	RODENTIA	MURIDAE	MURINAE	NA	2003-02-25	NA	NA	Hepatitis E virus rat/USA/2003 non-structural protein gene, partial cds
OR977614.1	Rocahepevirus ratti	NA	Caballero Gomez,J., Rivero Juarez,A.	University of Cordoba, Animal Health	NA	2024-05-09	HepETraz174	Rocahepevirus ratti	Rocahepevirus	Hepeviridae	ssRNA(+)	326	GenBank	partial	NA	NA	NA	Spain	Spain	NA	Rattus norvegicus	Rattus	RODENTIA	MURIDAE	MURINAE	liver, abdominal cavity	2022	NA	NA	Rocahepevirus ratti isolate HepETraz174 nonstructural protein gene, partial cds
OR977635.1	Rocahepevirus ratti	NA	Caballero Gomez,J., Rivero Juarez,A.	University of Cordoba, Animal Health	NA	2024-05-09	HepETraz196	Rocahepevirus ratti	Rocahepevirus	Hepeviridae	ssRNA(+)	326	GenBank	partial	NA	NA	NA	Spain	Spain	NA	Rattus norvegicus	Rattus	RODENTIA	MURIDAE	MURINAE	liver, abdominal cavity	2022	NA	NA	Rocahepevirus ratti isolate HepETraz196 nonstructural protein gene, partial cds
MH236829.1	Paslahepevirus balayani	NA	Blasdell,K.R., Perera,D., Firth,C.	University of Melbourne, School of BioSciences	Australia	2020-04-23	MYR-183	Paslahepevirus balayani	Paslahepevirus	Hepeviridae	ssRNA(+)	325	GenBank	partial	NA	NA	NA	Malaysia: Sarawak	Malaysia	NA	Rattus	Rattus	RODENTIA	MURIDAE	MURINAE	liver, abdominal cavity	2016-03-24	NA	NA	Paslahepevirus balayani isolate MYR-183 nonstructural polyprotein gene, partial cds
MW795382.1	Paslahepevirus balayani	NA	Niendorf,S., Harms,D., Hellendahl,K.F., Heuser,E., Bottcher,S., Bock,C.T., Ulrich,R.G., Boettcher,S., Bock,C.-T.	Robert Koch Institute, Consultant Laboratory for Noroviruses	Germany	2021-06-12	KS/10/2574/HEV/jej	Paslahepevirus balayani	Paslahepevirus	Hepeviridae	ssRNA(+)	323	GenBank	partial	NA	NA	1	Germany	Germany	NA	Rattus norvegicus	Rattus	RODENTIA	MURIDAE	MURINAE	abdominal cavity	2010-05	NA	NA	Paslahepevirus balayani isolate KS/10/2574/HEV/jej non-structural protein gene, partial cds
OR977620.1	Rocahepevirus ratti	NA	Caballero Gomez,J., Rivero Juarez,A.	University of Cordoba, Animal Health	NA	2024-05-09	HepETraz181	Rocahepevirus ratti	Rocahepevirus	Hepeviridae	ssRNA(+)	321	GenBank	partial	NA	NA	NA	Spain	Spain	NA	Rattus norvegicus	Rattus	RODENTIA	MURIDAE	MURINAE	liver, abdominal cavity	2022	NA	NA	Rocahepevirus ratti isolate HepETraz181 nonstructural protein gene, partial cds
MW795384.1	Paslahepevirus balayani	NA	Niendorf,S., Harms,D., Hellendahl,K.F., Heuser,E., Bottcher,S., Bock,C.T., Ulrich,R.G., Boettcher,S., Bock,C.-T.	Robert Koch Institute, Consultant Laboratory for Noroviruses	Germany	2021-06-12	KS/10/2575/HEV/cec_cont	Paslahepevirus balayani	Paslahepevirus	Hepeviridae	ssRNA(+)	321	GenBank	partial	NA	NA	1	Germany	Germany	NA	Rattus norvegicus	Rattus	RODENTIA	MURIDAE	MURINAE	NA	2010-05	NA	NA	Paslahepevirus balayani isolate KS/10/2575/HEV/cec_cont non-structural protein gene, partial cds
MW795390.1	Paslahepevirus balayani	NA	Niendorf,S., Harms,D., Hellendahl,K.F., Heuser,E., Bottcher,S., Bock,C.T., Ulrich,R.G., Boettcher,S., Bock,C.-T.	Robert Koch Institute, Consultant Laboratory for Noroviruses	Germany	2021-06-12	KS/15/32/HEV/duo	Paslahepevirus balayani	Paslahepevirus	Hepeviridae	ssRNA(+)	321	GenBank	partial	NA	NA	1	Germany	Germany	NA	Rattus norvegicus	Rattus	RODENTIA	MURIDAE	MURINAE	NA	2013-02	NA	NA	Paslahepevirus balayani isolate KS/15/32/HEV/duo non-structural protein gene, partial cds
MW795394.1	Paslahepevirus balayani	NA	Niendorf,S., Harms,D., Hellendahl,K.F., Heuser,E., Bottcher,S., Bock,C.T., Ulrich,R.G., Boettcher,S., Bock,C.-T.	Robert Koch Institute, Consultant Laboratory for Noroviruses	Germany	2021-06-12	KS/15/32/HEV/mes	Paslahepevirus balayani	Paslahepevirus	Hepeviridae	ssRNA(+)	321	GenBank	partial	NA	NA	1	Germany	Germany	NA	Rattus norvegicus	Rattus	RODENTIA	MURIDAE	MURINAE	NA	2013-02	NA	NA	Paslahepevirus balayani isolate KS/15/32/HEV/mes non-structural protein gene, partial cds
OP921725.1	Rocahepevirus ratti	NA	Wu,H., Li,B., Hu,L., Zhou,L., Lu,Y.	School of Public Health, Fudan University, Department of Epidemiology	China	2023-09-16	LHK-10	Rocahepevirus ratti	Rocahepevirus	Hepeviridae	ssRNA(+)	321	GenBank	partial	NA	NA	NA	China: Yunnan Province	China	NA	Rattus tanezumi	Rattus	RODENTIA	MURIDAE	MURINAE	liver, abdominal cavity	2019	NA	NA	Rocahepevirus ratti isolate LHK-10 RNA-dependent RNA polymerase gene, partial cds
OP921726.1	Rocahepevirus ratti	NA	Wu,H., Li,B., Hu,L., Zhou,L., Lu,Y.	School of Public Health, Fudan University, Department of Epidemiology	China	2023-09-16	LHK-15	Rocahepevirus ratti	Rocahepevirus	Hepeviridae	ssRNA(+)	321	GenBank	partial	NA	NA	NA	China: Yunnan Province	China	NA	Rattus tanezumi	Rattus	RODENTIA	MURIDAE	MURINAE	liver, abdominal cavity	2019	NA	NA	Rocahepevirus ratti isolate LHK-15 RNA-dependent RNA polymerase gene, partial cds
OP921727.1	Rocahepevirus ratti	NA	Wu,H., Li,B., Hu,L., Zhou,L., Lu,Y.	School of Public Health, Fudan University, Department of Epidemiology	China	2023-09-16	LHK-17	Rocahepevirus ratti	Rocahepevirus	Hepeviridae	ssRNA(+)	321	GenBank	partial	NA	NA	NA	China: Yunnan Province	China	NA	Rattus tanezumi	Rattus	RODENTIA	MURIDAE	MURINAE	liver, abdominal cavity	2019	NA	NA	Rocahepevirus ratti isolate LHK-17 RNA-dependent RNA polymerase gene, partial cds
OP921728.1	Rocahepevirus ratti	NA	Wu,H., Li,B., Hu,L., Zhou,L., Lu,Y.	School of Public Health, Fudan University, Department of Epidemiology	China	2023-09-16	LHK-50	Rocahepevirus ratti	Rocahepevirus	Hepeviridae	ssRNA(+)	321	GenBank	partial	NA	NA	NA	China: Yunnan Province	China	NA	Rattus tanezumi	Rattus	RODENTIA	MURIDAE	MURINAE	liver, abdominal cavity	2019	NA	NA	Rocahepevirus ratti isolate LHK-50 RNA-dependent RNA polymerase gene, partial cds
OP921731.1	Rocahepevirus ratti	NA	Wu,H., Li,B., Hu,L., Zhou,L., Lu,Y.	School of Public Health, Fudan University, Department of Epidemiology	China	2023-09-16	LHL-8	Rocahepevirus ratti	Rocahepevirus	Hepeviridae	ssRNA(+)	321	GenBank	partial	NA	NA	NA	China: Yunnan Province	China	NA	Rattus tanezumi	Rattus	RODENTIA	MURIDAE	MURINAE	liver, abdominal cavity	2019	NA	NA	Rocahepevirus ratti isolate LHL-8 RNA-dependent RNA polymerase gene, partial cds
OP921737.1	Rocahepevirus ratti	NA	Wu,H., Li,B., Hu,L., Zhou,L., Lu,Y.	School of Public Health, Fudan University, Department of Epidemiology	China	2023-09-16	LHP-15	Rocahepevirus ratti	Rocahepevirus	Hepeviridae	ssRNA(+)	321	GenBank	partial	NA	NA	NA	China: Yunnan Province	China	NA	Rattus tanezumi	Rattus	RODENTIA	MURIDAE	MURINAE	liver, abdominal cavity	2019	NA	NA	Rocahepevirus ratti isolate LHP-15 RNA-dependent RNA polymerase gene, partial cds
OP921738.1	Rocahepevirus ratti	NA	Wu,H., Li,B., Hu,L., Zhou,L., Lu,Y.	School of Public Health, Fudan University, Department of Epidemiology	China	2023-09-16	LHP-18	Rocahepevirus ratti	Rocahepevirus	Hepeviridae	ssRNA(+)	321	GenBank	partial	NA	NA	NA	China: Yunnan Province	China	NA	Rattus tanezumi	Rattus	RODENTIA	MURIDAE	MURINAE	liver, abdominal cavity	2019	NA	NA	Rocahepevirus ratti isolate LHP-18 RNA-dependent RNA polymerase gene, partial cds
OP921739.1	Rocahepevirus ratti	NA	Wu,H., Li,B., Hu,L., Zhou,L., Lu,Y.	School of Public Health, Fudan University, Department of Epidemiology	China	2023-09-16	LHP-19	Rocahepevirus ratti	Rocahepevirus	Hepeviridae	ssRNA(+)	321	GenBank	partial	NA	NA	NA	China: Yunnan Province	China	NA	Rattus tanezumi	Rattus	RODENTIA	MURIDAE	MURINAE	liver, abdominal cavity	2019	NA	NA	Rocahepevirus ratti isolate LHP-19 RNA-dependent RNA polymerase gene, partial cds
OP921740.1	Rocahepevirus ratti	NA	Wu,H., Li,B., Hu,L., Zhou,L., Lu,Y.	School of Public Health, Fudan University, Department of Epidemiology	China	2023-09-16	LHP-21	Rocahepevirus ratti	Rocahepevirus	Hepeviridae	ssRNA(+)	321	GenBank	partial	NA	NA	NA	China: Yunnan Province	China	NA	Rattus tanezumi	Rattus	RODENTIA	MURIDAE	MURINAE	liver, abdominal cavity	2019	NA	NA	Rocahepevirus ratti isolate LHP-21 RNA-dependent RNA polymerase gene, partial cds
OP921745.1	Rocahepevirus ratti	NA	Wu,H., Li,B., Hu,L., Zhou,L., Lu,Y.	School of Public Health, Fudan University, Department of Epidemiology	China	2023-09-16	MSF-12	Rocahepevirus ratti	Rocahepevirus	Hepeviridae	ssRNA(+)	321	GenBank	partial	NA	NA	NA	China: Yunnan Province	China	NA	Rattus tanezumi	Rattus	RODENTIA	MURIDAE	MURINAE	liver, abdominal cavity	2019	NA	NA	Rocahepevirus ratti isolate MSF-12 RNA-dependent RNA polymerase gene, partial cds
MW795388.1	Paslahepevirus balayani	NA	Niendorf,S., Harms,D., Hellendahl,K.F., Heuser,E., Bottcher,S., Bock,C.T., Ulrich,R.G., Boettcher,S., Bock,C.-T.	Robert Koch Institute, Consultant Laboratory for Noroviruses	Germany	2021-06-12	KS/15/32/HEV/cec_cont	Paslahepevirus balayani	Paslahepevirus	Hepeviridae	ssRNA(+)	320	GenBank	partial	NA	NA	1	Germany	Germany	NA	Rattus norvegicus	Rattus	RODENTIA	MURIDAE	MURINAE	NA	2013-02	NA	NA	Paslahepevirus balayani isolate KS/15/32/HEV/cec_cont non-structural protein gene, partial cds
MW795389.1	Paslahepevirus balayani	NA	Niendorf,S., Harms,D., Hellendahl,K.F., Heuser,E., Bottcher,S., Bock,C.T., Ulrich,R.G., Boettcher,S., Bock,C.-T.	Robert Koch Institute, Consultant Laboratory for Noroviruses	Germany	2021-06-12	KS/15/32/HEV/col	Paslahepevirus balayani	Paslahepevirus	Hepeviridae	ssRNA(+)	320	GenBank	partial	NA	NA	1	Germany	Germany	NA	Rattus norvegicus	Rattus	RODENTIA	MURIDAE	MURINAE	abdominal cavity	2013-02	NA	NA	Paslahepevirus balayani isolate KS/15/32/HEV/col non-structural protein gene, partial cds
MW795391.1	Paslahepevirus balayani	NA	Niendorf,S., Harms,D., Hellendahl,K.F., Heuser,E., Bottcher,S., Bock,C.T., Ulrich,R.G., Boettcher,S., Bock,C.-T.	Robert Koch Institute, Consultant Laboratory for Noroviruses	Germany	2021-06-12	KS/15/32/HEV/fec	Paslahepevirus balayani	Paslahepevirus	Hepeviridae	ssRNA(+)	320	GenBank	partial	NA	NA	1	Germany	Germany	NA	Rattus norvegicus	Rattus	RODENTIA	MURIDAE	MURINAE	feces	2013-02	NA	NA	Paslahepevirus balayani isolate KS/15/32/HEV/fec non-structural protein gene, partial cds
MW795393.1	Paslahepevirus balayani	NA	Niendorf,S., Harms,D., Hellendahl,K.F., Heuser,E., Bottcher,S., Bock,C.T., Ulrich,R.G., Boettcher,S., Bock,C.-T.	Robert Koch Institute, Consultant Laboratory for Noroviruses	Germany	2021-06-12	KS/15/32/HEV/jej	Paslahepevirus balayani	Paslahepevirus	Hepeviridae	ssRNA(+)	320	GenBank	partial	NA	NA	1	Germany	Germany	NA	Rattus norvegicus	Rattus	RODENTIA	MURIDAE	MURINAE	abdominal cavity	2013-02	NA	NA	Paslahepevirus balayani isolate KS/15/32/HEV/jej non-structural protein gene, partial cds
MH400713.1	Hepeviridae	NA	Simanavicius,M., Juskaite,K., Verbickaite,A., Jasiulionis,M., Tamosiunas,P.L., Petraityte-Burneikiene,R., Zvirbliene,A., Ulrich,R.G., Kucinskaite-Kodze,I.	Vilnius University Life Sciences Center, Institute of Biotechnology	Lithuania	2018-07-24	ratHEVLTU-R166	Hepatitis E virus	NA	Hepeviridae	ssRNA(+)	320	GenBank	partial	NA	NA	1	Lithuania	Lithuania	NA	Rattus rattus	Rattus	RODENTIA	MURIDAE	MURINAE	liver, abdominal cavity	2015-11-02	NA	NA	Hepeviridae isolate ratHEVLTU-R166 polyprotein (ORF1) gene, partial cds
MW795392.1	Paslahepevirus balayani	NA	Niendorf,S., Harms,D., Hellendahl,K.F., Heuser,E., Bottcher,S., Bock,C.T., Ulrich,R.G., Boettcher,S., Bock,C.-T.	Robert Koch Institute, Consultant Laboratory for Noroviruses	Germany	2021-06-12	KS/15/32/HEV/ile	Paslahepevirus balayani	Paslahepevirus	Hepeviridae	ssRNA(+)	319	GenBank	partial	NA	NA	1	Germany	Germany	NA	Rattus norvegicus	Rattus	RODENTIA	MURIDAE	MURINAE	NA	2013-02	NA	NA	Paslahepevirus balayani isolate KS/15/32/HEV/ile non-structural protein gene, partial cds
MW795383.1	Paslahepevirus balayani	NA	Niendorf,S., Harms,D., Hellendahl,K.F., Heuser,E., Bottcher,S., Bock,C.T., Ulrich,R.G., Boettcher,S., Bock,C.-T.	Robert Koch Institute, Consultant Laboratory for Noroviruses	Germany	2021-06-12	KS/10/2575/HEV/cec	Paslahepevirus balayani	Paslahepevirus	Hepeviridae	ssRNA(+)	318	GenBank	partial	NA	NA	1	Germany	Germany	NA	Rattus norvegicus	Rattus	RODENTIA	MURIDAE	MURINAE	cecum	2010-05	NA	NA	Paslahepevirus balayani isolate KS/10/2575/HEV/cec non-structural protein gene, partial cds
MH236819.1	Paslahepevirus balayani	NA	Blasdell,K.R., Perera,D., Firth,C.	University of Melbourne, School of BioSciences	Australia	2020-04-23	MYR-014	Paslahepevirus balayani	Paslahepevirus	Hepeviridae	ssRNA(+)	317	GenBank	partial	NA	NA	NA	Malaysia: Sarawak	Malaysia	NA	Rattus	Rattus	RODENTIA	MURIDAE	MURINAE	liver, abdominal cavity	2015-09-24	NA	NA	Paslahepevirus balayani isolate MYR-014 nonstructural polyprotein gene, partial cds
OR977619.1	Rocahepevirus ratti	NA	Caballero Gomez,J., Rivero Juarez,A.	University of Cordoba, Animal Health	NA	2024-05-09	HepETraz179	Rocahepevirus ratti	Rocahepevirus	Hepeviridae	ssRNA(+)	314	GenBank	partial	NA	NA	NA	Spain	Spain	NA	Rattus norvegicus	Rattus	RODENTIA	MURIDAE	MURINAE	liver, abdominal cavity	2022	NA	NA	Rocahepevirus ratti isolate HepETraz179 nonstructural protein gene, partial cds
MW795385.1	Paslahepevirus balayani	NA	Niendorf,S., Harms,D., Hellendahl,K.F., Heuser,E., Bottcher,S., Bock,C.T., Ulrich,R.G., Boettcher,S., Bock,C.-T.	Robert Koch Institute, Consultant Laboratory for Noroviruses	Germany	2021-06-12	KS/10/2575/HEV/ile	Paslahepevirus balayani	Paslahepevirus	Hepeviridae	ssRNA(+)	314	GenBank	partial	NA	NA	1	Germany	Germany	NA	Rattus norvegicus	Rattus	RODENTIA	MURIDAE	MURINAE	NA	2010-05	NA	NA	Paslahepevirus balayani isolate KS/10/2575/HEV/ile non-structural protein gene, partial cds
KX844624.1	Hepeviridae	NA	Di Bartolo,I., De Sabato,L.	Istituto Superiore di Sanita, Dept of Veterinary Public Health and Food Safety	Italy	2017-12-31	RatHEV18IT16	Hepatitis E virus	NA	Hepeviridae	ssRNA(+)	312	GenBank	partial	NA	NA	NA	Italy	Italy	NA	Rattus	Rattus	RODENTIA	MURIDAE	MURINAE	feces	2015	NA	NA	Hepeviridae isolate RatHEV18IT16 RNA-dependent RNA polymerase gene, partial cds
OR977634.1	Rocahepevirus ratti	NA	Caballero Gomez,J., Rivero Juarez,A.	University of Cordoba, Animal Health	NA	2024-05-09	HepETraz195	Rocahepevirus ratti	Rocahepevirus	Hepeviridae	ssRNA(+)	312	GenBank	partial	NA	NA	NA	Spain	Spain	NA	Rattus norvegicus	Rattus	RODENTIA	MURIDAE	MURINAE	liver, abdominal cavity	2022	NA	NA	Rocahepevirus ratti isolate HepETraz195 nonstructural protein gene, partial cds
OR977607.1	Rocahepevirus ratti	NA	Caballero Gomez,J., Rivero Juarez,A.	University of Cordoba, Animal Health	NA	2024-05-09	HepETraz167	Rocahepevirus ratti	Rocahepevirus	Hepeviridae	ssRNA(+)	311	GenBank	partial	NA	NA	NA	Spain	Spain	NA	Rattus norvegicus	Rattus	RODENTIA	MURIDAE	MURINAE	liver, abdominal cavity	2022	NA	NA	Rocahepevirus ratti isolate HepETraz167 nonstructural protein gene, partial cds
OR977628.1	Rocahepevirus ratti	NA	Caballero Gomez,J., Rivero Juarez,A.	University of Cordoba, Animal Health	NA	2024-05-09	HepETraz189	Rocahepevirus ratti	Rocahepevirus	Hepeviridae	ssRNA(+)	310	GenBank	partial	NA	NA	NA	Spain	Spain	NA	Rattus norvegicus	Rattus	RODENTIA	MURIDAE	MURINAE	liver, abdominal cavity	2022	NA	NA	Rocahepevirus ratti isolate HepETraz189 nonstructural protein gene, partial cds
MH236825.1	Paslahepevirus balayani	NA	Blasdell,K.R., Perera,D., Firth,C.	University of Melbourne, School of BioSciences	Australia	2020-04-23	MYR-111	Paslahepevirus balayani	Paslahepevirus	Hepeviridae	ssRNA(+)	309	GenBank	partial	NA	NA	NA	Malaysia: Sarawak	Malaysia	NA	Rattus	Rattus	RODENTIA	MURIDAE	MURINAE	liver, abdominal cavity	2015-10-11	NA	NA	Paslahepevirus balayani isolate MYR-111 nonstructural polyprotein gene, partial cds
OP921746.1	Rocahepevirus ratti	NA	Wu,H., Li,B., Hu,L., Zhou,L., Lu,Y.	School of Public Health, Fudan University, Department of Epidemiology	China	2023-09-16	MSG-1	Rocahepevirus ratti	Rocahepevirus	Hepeviridae	ssRNA(+)	309	GenBank	partial	NA	NA	NA	China: Yunnan Province	China	NA	Rattus tanezumi	Rattus	RODENTIA	MURIDAE	MURINAE	liver, abdominal cavity	2019	NA	NA	Rocahepevirus ratti isolate MSG-1 RNA-dependent RNA polymerase gene, partial cds
MH236824.1	Paslahepevirus balayani	NA	Blasdell,K.R., Perera,D., Firth,C.	University of Melbourne, School of BioSciences	Australia	2020-04-23	MYR-089	Paslahepevirus balayani	Paslahepevirus	Hepeviridae	ssRNA(+)	308	GenBank	partial	NA	NA	NA	Malaysia: Sarawak	Malaysia	NA	Rattus	Rattus	RODENTIA	MURIDAE	MURINAE	liver, abdominal cavity	2015-10-06	NA	NA	Paslahepevirus balayani isolate MYR-089 nonstructural polyprotein gene, partial cds
JQ898482.1	Hepeviridae	NA	Volk,K., Van Den Bussche,R.A.	Oklahoma State University, Zoology	USA	2012-06-25	MVZ201020	Hepatitis E virus	NA	Hepeviridae	ssRNA(+)	308	GenBank	partial	NA	NA	NA	USA	USA	NA	Rattus norvegicus	Rattus	RODENTIA	MURIDAE	MURINAE	NA	NA	NA	NA	Hepatitis E virus isolate MVZ201020 RNA-dependent RNA polymerase gene, partial cds
JQ898493.1	Hepatitis E virus type 3	NA	Volk,K., Van Den Bussche,R.A.	Oklahoma State University, Zoology	USA	2012-06-25	OK6424	Paslahepevirus balayani	Paslahepevirus	Hepeviridae	ssRNA(+)	308	GenBank	partial	NA	NA	NA	USA	USA	NA	Rattus norvegicus	Rattus	RODENTIA	MURIDAE	MURINAE	NA	NA	NA	NA	Hepatitis E virus type 3 isolate OK6424 RNA-dependent RNA polymerase gene, partial cds
JQ898494.1	Hepatitis E virus type 3	NA	Volk,K., Van Den Bussche,R.A.	Oklahoma State University, Zoology	USA	2012-06-25	OK006484	Paslahepevirus balayani	Paslahepevirus	Hepeviridae	ssRNA(+)	308	GenBank	partial	NA	NA	NA	USA	USA	NA	Rattus norvegicus	Rattus	RODENTIA	MURIDAE	MURINAE	NA	NA	NA	NA	Hepatitis E virus type 3 isolate OK006484 RNA-dependent RNA polymerase gene, partial cds
JQ898495.1	Hepatitis E virus type 3	NA	Volk,K., Van Den Bussche,R.A.	Oklahoma State University, Zoology	USA	2012-06-25	OK11046	Paslahepevirus balayani	Paslahepevirus	Hepeviridae	ssRNA(+)	308	GenBank	partial	NA	NA	NA	USA	USA	NA	Rattus norvegicus	Rattus	RODENTIA	MURIDAE	MURINAE	NA	NA	NA	NA	Hepatitis E virus type 3 isolate OK11046 RNA-dependent RNA polymerase gene, partial cds
JQ898496.1	Hepatitis E virus type 3	NA	Volk,K., Van Den Bussche,R.A.	Oklahoma State University, Zoology	USA	2012-06-25	OK11047	Paslahepevirus balayani	Paslahepevirus	Hepeviridae	ssRNA(+)	308	GenBank	partial	NA	NA	NA	USA	USA	NA	Rattus norvegicus	Rattus	RODENTIA	MURIDAE	MURINAE	NA	NA	NA	NA	Hepatitis E virus type 3 isolate OK11047 RNA-dependent RNA polymerase gene, partial cds
JQ898497.1	Hepatitis E virus type 3	NA	Volk,K., Van Den Bussche,R.A.	Oklahoma State University, Zoology	USA	2012-06-25	OK11052	Paslahepevirus balayani	Paslahepevirus	Hepeviridae	ssRNA(+)	308	GenBank	partial	NA	NA	NA	USA	USA	NA	Rattus norvegicus	Rattus	RODENTIA	MURIDAE	MURINAE	NA	NA	NA	NA	Hepatitis E virus type 3 isolate OK11052 RNA-dependent RNA polymerase gene, partial cds
JQ898498.1	Hepatitis E virus type 3	NA	Volk,K., Van Den Bussche,R.A.	Oklahoma State University, Zoology	USA	2012-06-25	OK11054	Paslahepevirus balayani	Paslahepevirus	Hepeviridae	ssRNA(+)	308	GenBank	partial	NA	NA	NA	USA	USA	NA	Rattus norvegicus	Rattus	RODENTIA	MURIDAE	MURINAE	NA	NA	NA	NA	Hepatitis E virus type 3 isolate OK11054 RNA-dependent RNA polymerase gene, partial cds
JQ898499.1	Hepatitis E virus type 3	NA	Volk,K., Van Den Bussche,R.A.	Oklahoma State University, Zoology	USA	2012-06-25	OK11055	Paslahepevirus balayani	Paslahepevirus	Hepeviridae	ssRNA(+)	308	GenBank	partial	NA	NA	NA	USA	USA	NA	Rattus norvegicus	Rattus	RODENTIA	MURIDAE	MURINAE	NA	NA	NA	NA	Hepatitis E virus type 3 isolate OK11055 RNA-dependent RNA polymerase gene, partial cds
JQ898500.1	Hepatitis E virus type 3	NA	Volk,K., Van Den Bussche,R.A.	Oklahoma State University, Zoology	USA	2012-06-25	OK11058	Paslahepevirus balayani	Paslahepevirus	Hepeviridae	ssRNA(+)	308	GenBank	partial	NA	NA	NA	USA	USA	NA	Rattus norvegicus	Rattus	RODENTIA	MURIDAE	MURINAE	NA	NA	NA	NA	Hepatitis E virus type 3 isolate OK11058 RNA-dependent RNA polymerase gene, partial cds
JQ898505.1	Hepatitis E virus type 3	NA	Volk,K., Van Den Bussche,R.A.	Oklahoma State University, Zoology	USA	2012-06-25	TK93470	Paslahepevirus balayani	Paslahepevirus	Hepeviridae	ssRNA(+)	308	GenBank	partial	NA	NA	NA	USA	USA	NA	Rattus norvegicus	Rattus	RODENTIA	MURIDAE	MURINAE	NA	NA	NA	NA	Hepatitis E virus type 3 isolate TK93470 RNA-dependent RNA polymerase gene, partial cds
JQ898506.1	Hepatitis E virus type 3	NA	Volk,K., Van Den Bussche,R.A.	Oklahoma State University, Zoology	USA	2012-06-25	TK93488	Paslahepevirus balayani	Paslahepevirus	Hepeviridae	ssRNA(+)	308	GenBank	partial	NA	NA	NA	USA	USA	NA	Rattus norvegicus	Rattus	RODENTIA	MURIDAE	MURINAE	NA	NA	NA	NA	Hepatitis E virus type 3 isolate TK93488 RNA-dependent RNA polymerase gene, partial cds
JQ898507.1	Hepatitis E virus type 3	NA	Volk,K., Van Den Bussche,R.A.	Oklahoma State University, Zoology	USA	2012-06-25	TK93489	Paslahepevirus balayani	Paslahepevirus	Hepeviridae	ssRNA(+)	308	GenBank	partial	NA	NA	NA	USA	USA	NA	Rattus norvegicus	Rattus	RODENTIA	MURIDAE	MURINAE	NA	NA	NA	NA	Hepatitis E virus type 3 isolate TK93489 RNA-dependent RNA polymerase gene, partial cds
JQ898509.1	Hepatitis E virus type 3	NA	Volk,K., Van Den Bussche,R.A.	Oklahoma State University, Zoology	USA	2012-06-25	UAM51851	Paslahepevirus balayani	Paslahepevirus	Hepeviridae	ssRNA(+)	308	GenBank	partial	NA	NA	NA	USA	USA	NA	Rattus norvegicus	Rattus	RODENTIA	MURIDAE	MURINAE	NA	NA	NA	NA	Hepatitis E virus type 3 isolate UAM51851 RNA-dependent RNA polymerase gene, partial cds
JQ898513.1	Hepatitis E virus type 3	NA	Volk,K., Van Den Bussche,R.A.	Oklahoma State University, Zoology	USA	2012-06-25	UAM101016	Paslahepevirus balayani	Paslahepevirus	Hepeviridae	ssRNA(+)	308	GenBank	partial	NA	NA	NA	USA	USA	NA	Rattus norvegicus	Rattus	RODENTIA	MURIDAE	MURINAE	NA	NA	NA	NA	Hepatitis E virus type 3 isolate UAM101016 RNA-dependent RNA polymerase gene, partial cds
JQ898514.1	Hepatitis E virus type 3	NA	Volk,K., Van Den Bussche,R.A.	Oklahoma State University, Zoology	USA	2012-06-25	UAM101018	Paslahepevirus balayani	Paslahepevirus	Hepeviridae	ssRNA(+)	308	GenBank	partial	NA	NA	NA	USA	USA	NA	Rattus norvegicus	Rattus	RODENTIA	MURIDAE	MURINAE	NA	NA	NA	NA	Hepatitis E virus type 3 isolate UAM101018 RNA-dependent RNA polymerase gene, partial cds
JQ898480.1	Hepatitis E virus type 3	NA	Volk,K., Van Den Bussche,R.A.	Oklahoma State University, Zoology	USA	2012-06-25	ASK6277	Paslahepevirus balayani	Paslahepevirus	Hepeviridae	ssRNA(+)	308	GenBank	partial	NA	NA	NA	USA	USA	NA	Rattus rattus	Rattus	RODENTIA	MURIDAE	MURINAE	NA	NA	NA	NA	Hepatitis E virus type 3 isolate ASK6277 RNA-dependent RNA polymerase gene, partial cds
JQ898481.1	Hepatitis E virus type 3	NA	Volk,K., Van Den Bussche,R.A.	Oklahoma State University, Zoology	USA	2012-06-25	ASK6284	Paslahepevirus balayani	Paslahepevirus	Hepeviridae	ssRNA(+)	308	GenBank	partial	NA	NA	NA	USA	USA	NA	Rattus rattus	Rattus	RODENTIA	MURIDAE	MURINAE	NA	NA	NA	NA	Hepatitis E virus type 3 isolate ASK6284 RNA-dependent RNA polymerase gene, partial cds
JQ898483.1	Hepatitis E virus type 3	NA	Volk,K., Van Den Bussche,R.A.	Oklahoma State University, Zoology	USA	2012-06-25	MVZ208491	Paslahepevirus balayani	Paslahepevirus	Hepeviridae	ssRNA(+)	308	GenBank	partial	NA	NA	NA	USA	USA	NA	Rattus rattus	Rattus	RODENTIA	MURIDAE	MURINAE	NA	NA	NA	NA	Hepatitis E virus type 3 isolate MVZ208491 RNA-dependent RNA polymerase gene, partial cds
JQ898484.1	Hepatitis E virus type 3	NA	Volk,K., Van Den Bussche,R.A.	Oklahoma State University, Zoology	USA	2012-06-25	MVZ219047	Paslahepevirus balayani	Paslahepevirus	Hepeviridae	ssRNA(+)	308	GenBank	partial	NA	NA	NA	USA	USA	NA	Rattus rattus	Rattus	RODENTIA	MURIDAE	MURINAE	NA	NA	NA	NA	Hepatitis E virus type 3 isolate MVZ219047 RNA-dependent RNA polymerase gene, partial cds
JQ898485.1	Hepatitis E virus type 3	NA	Volk,K., Van Den Bussche,R.A.	Oklahoma State University, Zoology	USA	2012-06-25	MVZ219048	Paslahepevirus balayani	Paslahepevirus	Hepeviridae	ssRNA(+)	308	GenBank	partial	NA	NA	NA	USA	USA	NA	Rattus rattus	Rattus	RODENTIA	MURIDAE	MURINAE	NA	NA	NA	NA	Hepatitis E virus type 3 isolate MVZ219048 RNA-dependent RNA polymerase gene, partial cds
JQ898490.1	Hepatitis E virus type 3	NA	Volk,K., Van Den Bussche,R.A.	Oklahoma State University, Zoology	USA	2012-06-25	MVZ225250	Paslahepevirus balayani	Paslahepevirus	Hepeviridae	ssRNA(+)	308	GenBank	partial	NA	NA	NA	USA	USA	NA	Rattus rattus	Rattus	RODENTIA	MURIDAE	MURINAE	NA	NA	NA	NA	Hepatitis E virus type 3 isolate MVZ225250 RNA-dependent RNA polymerase gene, partial cds
JQ898491.1	Hepatitis E virus type 3	NA	Volk,K., Van Den Bussche,R.A.	Oklahoma State University, Zoology	USA	2012-06-25	MVZ225273	Paslahepevirus balayani	Paslahepevirus	Hepeviridae	ssRNA(+)	308	GenBank	partial	NA	NA	NA	USA	USA	NA	Rattus rattus	Rattus	RODENTIA	MURIDAE	MURINAE	NA	NA	NA	NA	Hepatitis E virus type 3 isolate MVZ225273 RNA-dependent RNA polymerase gene, partial cds
JQ898492.1	Hepatitis E virus type 3	NA	Volk,K., Van Den Bussche,R.A.	Oklahoma State University, Zoology	USA	2012-06-25	MVZ225285	Paslahepevirus balayani	Paslahepevirus	Hepeviridae	ssRNA(+)	308	GenBank	partial	NA	NA	NA	USA	USA	NA	Rattus rattus	Rattus	RODENTIA	MURIDAE	MURINAE	NA	NA	NA	NA	Hepatitis E virus type 3 isolate MVZ225285 RNA-dependent RNA polymerase gene, partial cds
LC573850.1	Paslahepevirus balayani	NA	Takahashi,M., Kunita,S., Kawakami,M., Kadosaka,T., Fujita,H., Takada,N., Miyake,M., Kobayashi,T., Ohnishi,H., Nagashima,S., Murata,K., Okamoto,H.	Division of Virology, Department of Infection and Immunity; 3311-1 Yakushiji, Shimotsuke, Tochigi 329-0498	Japan	2022-04-07	swEJM1604340ratF	Paslahepevirus balayani	Paslahepevirus	Hepeviridae	ssRNA(+)	412	GenBank	partial	NA	NA	1	Japan	Japan	NA	Rattus rattus	Rattus	RODENTIA	MURIDAE	MURINAE	feces	2016-07-28	NA	NA	Orthohepevirus A swEJM1604340ratF gene for capsid protein, partial cds
LC573851.1	Paslahepevirus balayani	NA	Takahashi,M., Kunita,S., Kawakami,M., Kadosaka,T., Fujita,H., Takada,N., Miyake,M., Kobayashi,T., Ohnishi,H., Nagashima,S., Murata,K., Okamoto,H.	Division of Virology, Department of Infection and Immunity; 3311-1 Yakushiji, Shimotsuke, Tochigi 329-0498	Japan	2022-04-07	swEJM1604341ratF	Paslahepevirus balayani	Paslahepevirus	Hepeviridae	ssRNA(+)	412	GenBank	partial	NA	NA	1	Japan	Japan	NA	Rattus rattus	Rattus	RODENTIA	MURIDAE	MURINAE	feces	2016-07-28	NA	NA	Orthohepevirus A swEJM1604341ratF gene for capsid protein, partial cds
LC573852.1	Paslahepevirus balayani	NA	Takahashi,M., Kunita,S., Kawakami,M., Kadosaka,T., Fujita,H., Takada,N., Miyake,M., Kobayashi,T., Ohnishi,H., Nagashima,S., Murata,K., Okamoto,H.	Division of Virology, Department of Infection and Immunity; 3311-1 Yakushiji, Shimotsuke, Tochigi 329-0498	Japan	2022-04-07	swEJM1702084ratF	Paslahepevirus balayani	Paslahepevirus	Hepeviridae	ssRNA(+)	412	GenBank	partial	NA	NA	1	Japan	Japan	NA	Rattus rattus	Rattus	RODENTIA	MURIDAE	MURINAE	feces	2017-02-16	NA	NA	Orthohepevirus A swEJM1702084ratF gene for capsid protein, partial cds
LC573853.1	Paslahepevirus balayani	NA	Takahashi,M., Kunita,S., Kawakami,M., Kadosaka,T., Fujita,H., Takada,N., Miyake,M., Kobayashi,T., Ohnishi,H., Nagashima,S., Murata,K., Okamoto,H.	Division of Virology, Department of Infection and Immunity; 3311-1 Yakushiji, Shimotsuke, Tochigi 329-0498	Japan	2022-04-07	swEJM1702085ratF	Paslahepevirus balayani	Paslahepevirus	Hepeviridae	ssRNA(+)	412	GenBank	partial	NA	NA	1	Japan	Japan	NA	Rattus rattus	Rattus	RODENTIA	MURIDAE	MURINAE	feces	2017-02-16	NA	NA	Orthohepevirus A swEJM1702085ratF gene for capsid protein, partial cds
LC573854.1	Paslahepevirus balayani	NA	Takahashi,M., Kunita,S., Kawakami,M., Kadosaka,T., Fujita,H., Takada,N., Miyake,M., Kobayashi,T., Ohnishi,H., Nagashima,S., Murata,K., Okamoto,H.	Division of Virology, Department of Infection and Immunity; 3311-1 Yakushiji, Shimotsuke, Tochigi 329-0498	Japan	2022-04-07	swEJM1702088ratF	Paslahepevirus balayani	Paslahepevirus	Hepeviridae	ssRNA(+)	412	GenBank	partial	NA	NA	1	Japan	Japan	NA	Rattus rattus	Rattus	RODENTIA	MURIDAE	MURINAE	feces	2017-02-16	NA	NA	Orthohepevirus A swEJM1702088ratF gene for capsid protein, partial cds
LC573855.1	Paslahepevirus balayani	NA	Takahashi,M., Kunita,S., Kawakami,M., Kadosaka,T., Fujita,H., Takada,N., Miyake,M., Kobayashi,T., Ohnishi,H., Nagashima,S., Murata,K., Okamoto,H.	Division of Virology, Department of Infection and Immunity; 3311-1 Yakushiji, Shimotsuke, Tochigi 329-0498	Japan	2022-04-07	swEJM1702091ratF	Paslahepevirus balayani	Paslahepevirus	Hepeviridae	ssRNA(+)	412	GenBank	partial	NA	NA	1	Japan	Japan	NA	Rattus rattus	Rattus	RODENTIA	MURIDAE	MURINAE	feces	2017-02-16	NA	NA	Orthohepevirus A swEJM1702091ratF gene for capsid protein, partial cds
LC573856.1	Paslahepevirus balayani	NA	Takahashi,M., Kunita,S., Kawakami,M., Kadosaka,T., Fujita,H., Takada,N., Miyake,M., Kobayashi,T., Ohnishi,H., Nagashima,S., Murata,K., Okamoto,H.	Division of Virology, Department of Infection and Immunity; 3311-1 Yakushiji, Shimotsuke, Tochigi 329-0498	Japan	2022-04-07	swEJM1702095ratF	Paslahepevirus balayani	Paslahepevirus	Hepeviridae	ssRNA(+)	412	GenBank	partial	NA	NA	1	Japan	Japan	NA	Rattus rattus	Rattus	RODENTIA	MURIDAE	MURINAE	feces	2017-02-16	NA	NA	Orthohepevirus A swEJM1702095ratF gene for capsid protein, partial cds
LC573857.1	Paslahepevirus balayani	NA	Takahashi,M., Kunita,S., Kawakami,M., Kadosaka,T., Fujita,H., Takada,N., Miyake,M., Kobayashi,T., Ohnishi,H., Nagashima,S., Murata,K., Okamoto,H.	Division of Virology, Department of Infection and Immunity; 3311-1 Yakushiji, Shimotsuke, Tochigi 329-0498	Japan	2022-04-07	swEJM1702096ratF	Paslahepevirus balayani	Paslahepevirus	Hepeviridae	ssRNA(+)	412	GenBank	partial	NA	NA	1	Japan	Japan	NA	Rattus rattus	Rattus	RODENTIA	MURIDAE	MURINAE	feces	2017-02-16	NA	NA	Orthohepevirus A swEJM1702096ratF gene for capsid protein, partial cds
LC573858.1	Paslahepevirus balayani	NA	Takahashi,M., Kunita,S., Kawakami,M., Kadosaka,T., Fujita,H., Takada,N., Miyake,M., Kobayashi,T., Ohnishi,H., Nagashima,S., Murata,K., Okamoto,H.	Division of Virology, Department of Infection and Immunity; 3311-1 Yakushiji, Shimotsuke, Tochigi 329-0498	Japan	2022-04-07	swEJM1702098ratF	Paslahepevirus balayani	Paslahepevirus	Hepeviridae	ssRNA(+)	412	GenBank	partial	NA	NA	1	Japan	Japan	NA	Rattus rattus	Rattus	RODENTIA	MURIDAE	MURINAE	feces	2017-02-16	NA	NA	Orthohepevirus A swEJM1702098ratF gene for capsid protein, partial cds
LC573859.1	Paslahepevirus balayani	NA	Takahashi,M., Kunita,S., Kawakami,M., Kadosaka,T., Fujita,H., Takada,N., Miyake,M., Kobayashi,T., Ohnishi,H., Nagashima,S., Murata,K., Okamoto,H.	Division of Virology, Department of Infection and Immunity; 3311-1 Yakushiji, Shimotsuke, Tochigi 329-0498	Japan	2022-04-07	swEJM1702100ratF	Paslahepevirus balayani	Paslahepevirus	Hepeviridae	ssRNA(+)	412	GenBank	partial	NA	NA	1	Japan	Japan	NA	Rattus rattus	Rattus	RODENTIA	MURIDAE	MURINAE	feces	2017-02-16	NA	NA	Orthohepevirus A swEJM1702100ratF gene for capsid protein, partial cds
LC573860.1	Paslahepevirus balayani	NA	Takahashi,M., Kunita,S., Kawakami,M., Kadosaka,T., Fujita,H., Takada,N., Miyake,M., Kobayashi,T., Ohnishi,H., Nagashima,S., Murata,K., Okamoto,H.	Division of Virology, Department of Infection and Immunity; 3311-1 Yakushiji, Shimotsuke, Tochigi 329-0498	Japan	2022-04-07	swEJM1702101ratF	Paslahepevirus balayani	Paslahepevirus	Hepeviridae	ssRNA(+)	412	GenBank	partial	NA	NA	1	Japan	Japan	NA	Rattus rattus	Rattus	RODENTIA	MURIDAE	MURINAE	feces	2017-02-16	NA	NA	Orthohepevirus A swEJM1702101ratF gene for capsid protein, partial cds
LC573861.1	Paslahepevirus balayani	NA	Takahashi,M., Kunita,S., Kawakami,M., Kadosaka,T., Fujita,H., Takada,N., Miyake,M., Kobayashi,T., Ohnishi,H., Nagashima,S., Murata,K., Okamoto,H.	Division of Virology, Department of Infection and Immunity; 3311-1 Yakushiji, Shimotsuke, Tochigi 329-0498	Japan	2022-04-07	swEJM1702102ratF	Paslahepevirus balayani	Paslahepevirus	Hepeviridae	ssRNA(+)	412	GenBank	partial	NA	NA	1	Japan	Japan	NA	Rattus rattus	Rattus	RODENTIA	MURIDAE	MURINAE	feces	2017-02-16	NA	NA	Orthohepevirus A swEJM1702102ratF gene for capsid protein, partial cds
LC573862.1	Paslahepevirus balayani	NA	Takahashi,M., Kunita,S., Kawakami,M., Kadosaka,T., Fujita,H., Takada,N., Miyake,M., Kobayashi,T., Ohnishi,H., Nagashima,S., Murata,K., Okamoto,H.	Division of Virology, Department of Infection and Immunity; 3311-1 Yakushiji, Shimotsuke, Tochigi 329-0498	Japan	2022-04-07	swEJM1702104ratF	Paslahepevirus balayani	Paslahepevirus	Hepeviridae	ssRNA(+)	412	GenBank	partial	NA	NA	1	Japan	Japan	NA	Rattus rattus	Rattus	RODENTIA	MURIDAE	MURINAE	feces	2017-02-16	NA	NA	Orthohepevirus A swEJM1702104ratF gene for capsid protein, partial cds
LC573863.1	Paslahepevirus balayani	NA	Takahashi,M., Kunita,S., Kawakami,M., Kadosaka,T., Fujita,H., Takada,N., Miyake,M., Kobayashi,T., Ohnishi,H., Nagashima,S., Murata,K., Okamoto,H.	Division of Virology, Department of Infection and Immunity; 3311-1 Yakushiji, Shimotsuke, Tochigi 329-0498	Japan	2022-04-07	swEJM1702105ratF	Paslahepevirus balayani	Paslahepevirus	Hepeviridae	ssRNA(+)	412	GenBank	partial	NA	NA	1	Japan	Japan	NA	Rattus rattus	Rattus	RODENTIA	MURIDAE	MURINAE	feces	2017-02-16	NA	NA	Orthohepevirus A swEJM1702105ratF gene for capsid protein, partial cds
LC573864.1	Paslahepevirus balayani	NA	Takahashi,M., Kunita,S., Kawakami,M., Kadosaka,T., Fujita,H., Takada,N., Miyake,M., Kobayashi,T., Ohnishi,H., Nagashima,S., Murata,K., Okamoto,H.	Division of Virology, Department of Infection and Immunity; 3311-1 Yakushiji, Shimotsuke, Tochigi 329-0498	Japan	2022-04-07	swEJM1702106ratF	Paslahepevirus balayani	Paslahepevirus	Hepeviridae	ssRNA(+)	412	GenBank	partial	NA	NA	1	Japan	Japan	NA	Rattus rattus	Rattus	RODENTIA	MURIDAE	MURINAE	feces	2017-02-16	NA	NA	Orthohepevirus A swEJM1702106ratF gene for capsid protein, partial cds
LC573865.1	Paslahepevirus balayani	NA	Takahashi,M., Kunita,S., Kawakami,M., Kadosaka,T., Fujita,H., Takada,N., Miyake,M., Kobayashi,T., Ohnishi,H., Nagashima,S., Murata,K., Okamoto,H.	Division of Virology, Department of Infection and Immunity; 3311-1 Yakushiji, Shimotsuke, Tochigi 329-0498	Japan	2022-04-07	swEJM1702110ratF	Paslahepevirus balayani	Paslahepevirus	Hepeviridae	ssRNA(+)	412	GenBank	partial	NA	NA	1	Japan	Japan	NA	Rattus rattus	Rattus	RODENTIA	MURIDAE	MURINAE	feces	2017-02-16	NA	NA	Orthohepevirus A swEJM1702110ratF gene for capsid protein, partial cds
LC573866.1	Paslahepevirus balayani	NA	Takahashi,M., Kunita,S., Kawakami,M., Kadosaka,T., Fujita,H., Takada,N., Miyake,M., Kobayashi,T., Ohnishi,H., Nagashima,S., Murata,K., Okamoto,H.	Division of Virology, Department of Infection and Immunity; 3311-1 Yakushiji, Shimotsuke, Tochigi 329-0498	Japan	2022-04-07	swEJM1702111ratF	Paslahepevirus balayani	Paslahepevirus	Hepeviridae	ssRNA(+)	412	GenBank	partial	NA	NA	1	Japan	Japan	NA	Rattus rattus	Rattus	RODENTIA	MURIDAE	MURINAE	feces	2017-02-16	NA	NA	Orthohepevirus A swEJM1702111ratF gene for capsid protein, partial cds
OP921742.1	Rocahepevirus ratti	NA	Wu,H., Li,B., Hu,L., Zhou,L., Lu,Y.	School of Public Health, Fudan University, Department of Epidemiology	China	2023-09-16	LHP-3	Rocahepevirus ratti	Rocahepevirus	Hepeviridae	ssRNA(+)	306	GenBank	partial	NA	NA	NA	China: Yunnan Province	China	NA	Rattus tanezumi	Rattus	RODENTIA	MURIDAE	MURINAE	liver, abdominal cavity	2019	NA	NA	Rocahepevirus ratti isolate LHP-3 RNA-dependent RNA polymerase gene, partial cds
OP921743.1	Rocahepevirus ratti	NA	Wu,H., Li,B., Hu,L., Zhou,L., Lu,Y.	School of Public Health, Fudan University, Department of Epidemiology	China	2023-09-16	MSE-13	Rocahepevirus ratti	Rocahepevirus	Hepeviridae	ssRNA(+)	306	GenBank	partial	NA	NA	NA	China: Yunnan Province	China	NA	Rattus tanezumi	Rattus	RODENTIA	MURIDAE	MURINAE	liver, abdominal cavity	2019	NA	NA	Rocahepevirus ratti isolate MSE-13 RNA-dependent RNA polymerase gene, partial cds
OP921744.1	Rocahepevirus ratti	NA	Wu,H., Li,B., Hu,L., Zhou,L., Lu,Y.	School of Public Health, Fudan University, Department of Epidemiology	China	2023-09-16	MSE-15	Rocahepevirus ratti	Rocahepevirus	Hepeviridae	ssRNA(+)	306	GenBank	partial	NA	NA	NA	China: Yunnan Province	China	NA	Rattus tanezumi	Rattus	RODENTIA	MURIDAE	MURINAE	liver, abdominal cavity	2019	NA	NA	Rocahepevirus ratti isolate MSE-15 RNA-dependent RNA polymerase gene, partial cds
OP921747.1	Rocahepevirus ratti	NA	Wu,H., Li,B., Hu,L., Zhou,L., Lu,Y.	School of Public Health, Fudan University, Department of Epidemiology	China	2023-09-16	MSG-10	Rocahepevirus ratti	Rocahepevirus	Hepeviridae	ssRNA(+)	306	GenBank	partial	NA	NA	NA	China: Yunnan Province	China	NA	Rattus tanezumi	Rattus	RODENTIA	MURIDAE	MURINAE	liver, abdominal cavity	2019	NA	NA	Rocahepevirus ratti isolate MSG-10 RNA-dependent RNA polymerase gene, partial cds
OP921748.1	Rocahepevirus ratti	NA	Wu,H., Li,B., Hu,L., Zhou,L., Lu,Y.	School of Public Health, Fudan University, Department of Epidemiology	China	2023-09-16	MSG-16	Rocahepevirus ratti	Rocahepevirus	Hepeviridae	ssRNA(+)	306	GenBank	partial	NA	NA	NA	China: Yunnan Province	China	NA	Rattus tanezumi	Rattus	RODENTIA	MURIDAE	MURINAE	liver, abdominal cavity	2019	NA	NA	Rocahepevirus ratti isolate MSG-16 RNA-dependent RNA polymerase gene, partial cds
OP921749.1	Rocahepevirus ratti	NA	Wu,H., Li,B., Hu,L., Zhou,L., Lu,Y.	School of Public Health, Fudan University, Department of Epidemiology	China	2023-09-16	MSG-23	Rocahepevirus ratti	Rocahepevirus	Hepeviridae	ssRNA(+)	306	GenBank	partial	NA	NA	NA	China: Yunnan Province	China	NA	Rattus tanezumi	Rattus	RODENTIA	MURIDAE	MURINAE	liver, abdominal cavity	2019	NA	NA	Rocahepevirus ratti isolate MSG-23 RNA-dependent RNA polymerase gene, partial cds
OP921750.1	Rocahepevirus ratti	NA	Wu,H., Li,B., Hu,L., Zhou,L., Lu,Y.	School of Public Health, Fudan University, Department of Epidemiology	China	2023-09-16	MSH-10	Rocahepevirus ratti	Rocahepevirus	Hepeviridae	ssRNA(+)	306	GenBank	partial	NA	NA	NA	China: Yunnan Province	China	NA	Rattus tanezumi	Rattus	RODENTIA	MURIDAE	MURINAE	liver, abdominal cavity	2019	NA	NA	Rocahepevirus ratti isolate MSH-10 RNA-dependent RNA polymerase gene, partial cds
OP921751.1	Rocahepevirus ratti	NA	Wu,H., Li,B., Hu,L., Zhou,L., Lu,Y.	School of Public Health, Fudan University, Department of Epidemiology	China	2023-09-16	MSH-33	Rocahepevirus ratti	Rocahepevirus	Hepeviridae	ssRNA(+)	306	GenBank	partial	NA	NA	NA	China: Yunnan Province	China	NA	Rattus tanezumi	Rattus	RODENTIA	MURIDAE	MURINAE	liver, abdominal cavity	2019	NA	NA	Rocahepevirus ratti isolate MSH-33 RNA-dependent RNA polymerase gene, partial cds
OP921752.1	Rocahepevirus ratti	NA	Wu,H., Li,B., Hu,L., Zhou,L., Lu,Y.	School of Public Health, Fudan University, Department of Epidemiology	China	2023-09-16	MSH-6	Rocahepevirus ratti	Rocahepevirus	Hepeviridae	ssRNA(+)	306	GenBank	partial	NA	NA	NA	China: Yunnan Province	China	NA	Rattus tanezumi	Rattus	RODENTIA	MURIDAE	MURINAE	liver, abdominal cavity	2019	NA	NA	Rocahepevirus ratti isolate MSH-6 RNA-dependent RNA polymerase gene, partial cds
OP921753.1	Rocahepevirus ratti	NA	Wu,H., Li,B., Hu,L., Zhou,L., Lu,Y.	School of Public Health, Fudan University, Department of Epidemiology	China	2023-09-16	MSJ-16	Rocahepevirus ratti	Rocahepevirus	Hepeviridae	ssRNA(+)	306	GenBank	partial	NA	NA	NA	China: Yunnan Province	China	NA	Rattus tanezumi	Rattus	RODENTIA	MURIDAE	MURINAE	liver, abdominal cavity	2019	NA	NA	Rocahepevirus ratti isolate MSJ-16 RNA-dependent RNA polymerase gene, partial cds
OP921754.1	Rocahepevirus ratti	NA	Wu,H., Li,B., Hu,L., Zhou,L., Lu,Y.	School of Public Health, Fudan University, Department of Epidemiology	China	2023-09-16	MSJ-4	Rocahepevirus ratti	Rocahepevirus	Hepeviridae	ssRNA(+)	306	GenBank	partial	NA	NA	NA	China: Yunnan Province	China	NA	Rattus tanezumi	Rattus	RODENTIA	MURIDAE	MURINAE	liver, abdominal cavity	2019	NA	NA	Rocahepevirus ratti isolate MSJ-4 RNA-dependent RNA polymerase gene, partial cds
OP921756.1	Rocahepevirus ratti	NA	Wu,H., Li,B., Hu,L., Zhou,L., Lu,Y.	School of Public Health, Fudan University, Department of Epidemiology	China	2023-09-16	MSI-26	Rocahepevirus ratti	Rocahepevirus	Hepeviridae	ssRNA(+)	306	GenBank	partial	NA	NA	NA	China: Yunnan Province	China	NA	Rattus tanezumi	Rattus	RODENTIA	MURIDAE	MURINAE	liver, abdominal cavity	2019	NA	NA	Rocahepevirus ratti isolate MSI-26 RNA-dependent RNA polymerase gene, partial cds
OP921757.1	Rocahepevirus ratti	NA	Wu,H., Li,B., Hu,L., Zhou,L., Lu,Y.	School of Public Health, Fudan University, Department of Epidemiology	China	2023-09-16	MSI-8	Rocahepevirus ratti	Rocahepevirus	Hepeviridae	ssRNA(+)	306	GenBank	partial	NA	NA	NA	China: Yunnan Province	China	NA	Rattus tanezumi	Rattus	RODENTIA	MURIDAE	MURINAE	liver, abdominal cavity	2019	NA	NA	Rocahepevirus ratti isolate MSI-8 RNA-dependent RNA polymerase gene, partial cds
OR977636.1	Rocahepevirus ratti	NA	Caballero Gomez,J., Rivero Juarez,A.	University of Cordoba, Animal Health	NA	2024-05-09	HepETraz197	Rocahepevirus ratti	Rocahepevirus	Hepeviridae	ssRNA(+)	304	GenBank	partial	NA	NA	NA	Spain	Spain	NA	Rattus norvegicus	Rattus	RODENTIA	MURIDAE	MURINAE	liver, abdominal cavity	2022	NA	NA	Rocahepevirus ratti isolate HepETraz197 nonstructural protein gene, partial cds
OR977659.1	Rocahepevirus ratti	NA	Caballero Gomez,J., Rivero Juarez,A.	University of Cordoba, Animal Health	NA	2024-05-09	HepETraz220	Rocahepevirus ratti	Rocahepevirus	Hepeviridae	ssRNA(+)	302	GenBank	partial	NA	NA	NA	Spain	Spain	NA	Rattus norvegicus	Rattus	RODENTIA	MURIDAE	MURINAE	liver, abdominal cavity	2022	NA	NA	Rocahepevirus ratti isolate HepETraz220 nonstructural protein gene, partial cds
OQ601523.1	Hepeviridae sp.	NA	Porea,D.	Iasi University of Life Sciences, Department of Public Health	Romania	2023-05-16	SisD_Rat	Hepeviridae sp.	NA	Hepeviridae	ssRNA(+)	297	GenBank	partial	NA	NA	NA	Romania	Romania	NA	Rattus norvegicus	Rattus	RODENTIA	MURIDAE	MURINAE	liver, abdominal cavity	2016	NA	NA	Hepeviridae sp. isolate SisD_Rat RNA-dependent RNA polymerase gene, partial cds
OQ601525.1	Hepeviridae sp.	NA	Porea,D.	Iasi University of Life Sciences, Department of Public Health	Romania	2023-05-16	SbcS-6_Rat	Hepeviridae sp.	NA	Hepeviridae	ssRNA(+)	297	GenBank	partial	NA	NA	NA	Romania	Romania	NA	Rattus norvegicus	Rattus	RODENTIA	MURIDAE	MURINAE	liver, abdominal cavity	2016	NA	NA	Hepeviridae sp. isolate SbcS-6_Rat RNA-dependent RNA polymerase gene, partial cds
OP921734.1	Rocahepevirus ratti	NA	Wu,H., Li,B., Hu,L., Zhou,L., Lu,Y.	School of Public Health, Fudan University, Department of Epidemiology	China	2023-09-16	LHO-31	Rocahepevirus ratti	Rocahepevirus	Hepeviridae	ssRNA(+)	297	GenBank	partial	NA	NA	NA	China: Yunnan Province	China	NA	Rattus tanezumi	Rattus	RODENTIA	MURIDAE	MURINAE	liver, abdominal cavity	2019	NA	NA	Rocahepevirus ratti isolate LHO-31 RNA-dependent RNA polymerase gene, partial cds
OP921735.1	Rocahepevirus ratti	NA	Wu,H., Li,B., Hu,L., Zhou,L., Lu,Y.	School of Public Health, Fudan University, Department of Epidemiology	China	2023-09-16	LHO-34	Rocahepevirus ratti	Rocahepevirus	Hepeviridae	ssRNA(+)	297	GenBank	partial	NA	NA	NA	China: Yunnan Province	China	NA	Rattus tanezumi	Rattus	RODENTIA	MURIDAE	MURINAE	liver, abdominal cavity	2019	NA	NA	Rocahepevirus ratti isolate LHO-34 RNA-dependent RNA polymerase gene, partial cds
OP921736.1	Rocahepevirus ratti	NA	Wu,H., Li,B., Hu,L., Zhou,L., Lu,Y.	School of Public Health, Fudan University, Department of Epidemiology	China	2023-09-16	LHO-5	Rocahepevirus ratti	Rocahepevirus	Hepeviridae	ssRNA(+)	297	GenBank	partial	NA	NA	NA	China: Yunnan Province	China	NA	Rattus tanezumi	Rattus	RODENTIA	MURIDAE	MURINAE	liver, abdominal cavity	2019	NA	NA	Rocahepevirus ratti isolate LHO-5 RNA-dependent RNA polymerase gene, partial cds
OQ601530.1	Hepeviridae sp.	NA	Porea,D.	Iasi University of Life Sciences, Department of Public Health	Romania	2023-05-16	StlF-5_Rat	Hepeviridae sp.	NA	Hepeviridae	ssRNA(+)	296	GenBank	partial	NA	NA	NA	Romania	Romania	NA	Rattus norvegicus	Rattus	RODENTIA	MURIDAE	MURINAE	liver, abdominal cavity	2016	NA	NA	Hepeviridae sp. isolate StlF-5_Rat RNA-dependent RNA polymerase gene, partial cds
OQ601531.1	Hepeviridae sp.	NA	Porea,D.	Iasi University of Life Sciences, Department of Public Health	Romania	2023-05-16	StlF-7_Rat	Hepeviridae sp.	NA	Hepeviridae	ssRNA(+)	296	GenBank	partial	NA	NA	NA	Romania	Romania	NA	Rattus norvegicus	Rattus	RODENTIA	MURIDAE	MURINAE	liver, abdominal cavity	2016	NA	NA	Hepeviridae sp. isolate StlF-7_Rat RNA-dependent RNA polymerase gene, partial cds
MT407476.1	Hepeviridae	NA	Huang,F., Hao,X., Yang,C., Li,Y., Wang,W.	Kunming University of Science and Technology, Medical School	China	2021-05-10	Rat-DL31	Hepatitis E virus	NA	Hepeviridae	ssRNA(+)	294	GenBank	partial	NA	NA	NA	China	China	NA	Rattus norvegicus	Rattus	RODENTIA	MURIDAE	MURINAE	liver, abdominal cavity	2017-01-05	NA	NA	UNVERIFIED: Hepeviridae isolate Rat-DL31 RNA-dependent RNA polymerase-like gene, partial sequence
OR977658.1	Rocahepevirus ratti	NA	Caballero Gomez,J., Rivero Juarez,A.	University of Cordoba, Animal Health	NA	2024-05-09	HepETraz219	Rocahepevirus ratti	Rocahepevirus	Hepeviridae	ssRNA(+)	294	GenBank	partial	NA	NA	NA	Spain	Spain	NA	Rattus norvegicus	Rattus	RODENTIA	MURIDAE	MURINAE	liver, abdominal cavity	2022	NA	NA	Rocahepevirus ratti isolate HepETraz219 nonstructural protein gene, partial cds
OQ601524.1	Hepeviridae sp.	NA	Porea,D.	Iasi University of Life Sciences, Department of Public Health	Romania	2023-05-16	SbcS-1_Rat	Hepeviridae sp.	NA	Hepeviridae	ssRNA(+)	293	GenBank	partial	NA	NA	NA	Romania	Romania	NA	Rattus norvegicus	Rattus	RODENTIA	MURIDAE	MURINAE	liver, abdominal cavity	2016	NA	NA	Hepeviridae sp. isolate SbcS-1_Rat RNA-dependent RNA polymerase gene, partial cds
OQ601526.1	Hepeviridae sp.	NA	Porea,D.	Iasi University of Life Sciences, Department of Public Health	Romania	2023-05-16	Ssv4-1_Rat	Hepeviridae sp.	NA	Hepeviridae	ssRNA(+)	293	GenBank	partial	NA	NA	NA	Romania	Romania	NA	Rattus norvegicus	Rattus	RODENTIA	MURIDAE	MURINAE	liver, abdominal cavity	2016	NA	NA	Hepeviridae sp. isolate Ssv4-1_Rat RNA-dependent RNA polymerase gene, partial cds
OR977600.1	Rocahepevirus ratti	NA	Caballero Gomez,J., Rivero Juarez,A.	University of Cordoba, Animal Health	NA	2024-05-09	HepETraz160	Rocahepevirus ratti	Rocahepevirus	Hepeviridae	ssRNA(+)	291	GenBank	partial	NA	NA	NA	Spain	Spain	NA	Rattus norvegicus	Rattus	RODENTIA	MURIDAE	MURINAE	liver, abdominal cavity	2022	NA	NA	Rocahepevirus ratti isolate HepETraz160 nonstructural protein gene, partial cds
OR977606.1	Rocahepevirus ratti	NA	Caballero Gomez,J., Rivero Juarez,A.	University of Cordoba, Animal Health	NA	2024-05-09	HepETraz166	Rocahepevirus ratti	Rocahepevirus	Hepeviridae	ssRNA(+)	291	GenBank	partial	NA	NA	NA	Spain	Spain	NA	Rattus norvegicus	Rattus	RODENTIA	MURIDAE	MURINAE	liver, abdominal cavity	2022	NA	NA	Rocahepevirus ratti isolate HepETraz166 nonstructural protein gene, partial cds
OR977615.1	Rocahepevirus ratti	NA	Caballero Gomez,J., Rivero Juarez,A.	University of Cordoba, Animal Health	NA	2024-05-09	HepETraz175	Rocahepevirus ratti	Rocahepevirus	Hepeviridae	ssRNA(+)	291	GenBank	partial	NA	NA	NA	Spain	Spain	NA	Rattus norvegicus	Rattus	RODENTIA	MURIDAE	MURINAE	liver, abdominal cavity	2022	NA	NA	Rocahepevirus ratti isolate HepETraz175 nonstructural protein gene, partial cds
OR977680.1	Rocahepevirus ratti	NA	Caballero Gomez,J., Rivero Juarez,A.	University of Cordoba, Animal Health	NA	2024-05-09	HepETraz241	Rocahepevirus ratti	Rocahepevirus	Hepeviridae	ssRNA(+)	291	GenBank	partial	NA	NA	NA	Spain	Spain	NA	Rattus norvegicus	Rattus	RODENTIA	MURIDAE	MURINAE	liver, abdominal cavity	2022	NA	NA	Rocahepevirus ratti isolate HepETraz241 nonstructural protein gene, partial cds
OQ601527.1	Hepeviridae sp.	NA	Porea,D.	Iasi University of Life Sciences, Department of Public Health	Romania	2023-05-16	Ssv4-2_Rat	Hepeviridae sp.	NA	Hepeviridae	ssRNA(+)	291	GenBank	partial	NA	NA	NA	Romania	Romania	NA	Rattus norvegicus	Rattus	RODENTIA	MURIDAE	MURINAE	liver, abdominal cavity	2016	NA	NA	Hepeviridae sp. isolate Ssv4-2_Rat RNA-dependent RNA polymerase gene, partial cds
OQ601529.1	Hepeviridae sp.	NA	Porea,D.	Iasi University of Life Sciences, Department of Public Health	Romania	2023-05-16	StlF-1_Rat	Hepeviridae sp.	NA	Hepeviridae	ssRNA(+)	291	GenBank	partial	NA	NA	NA	Romania	Romania	NA	Rattus norvegicus	Rattus	RODENTIA	MURIDAE	MURINAE	liver, abdominal cavity	2016	NA	NA	Hepeviridae sp. isolate StlF-1_Rat RNA-dependent RNA polymerase gene, partial cds
PP083452.1	Rocahepevirus ratti	NA	Caballero Gomez,J., Rivero Juarez,A.	University of Cordoba, Animal Health	NA	2024-05-09	HepETraz269	Rocahepevirus ratti	Rocahepevirus	Hepeviridae	ssRNA(+)	291	GenBank	partial	NA	NA	NA	Spain	Spain	NA	Rattus rattus	Rattus	RODENTIA	MURIDAE	MURINAE	liver, abdominal cavity	2023	NA	NA	Rocahepevirus ratti isolate HepETraz269 nonstructural protein gene, partial cds
OR977665.1	Rocahepevirus ratti	NA	Caballero Gomez,J., Rivero Juarez,A.	University of Cordoba, Animal Health	NA	2024-05-09	HepETraz226	Rocahepevirus ratti	Rocahepevirus	Hepeviridae	ssRNA(+)	290	GenBank	partial	NA	NA	NA	Spain	Spain	NA	Rattus norvegicus	Rattus	RODENTIA	MURIDAE	MURINAE	liver, abdominal cavity	2022	NA	NA	Rocahepevirus ratti isolate HepETraz226 nonstructural protein gene, partial cds
OR977666.1	Rocahepevirus ratti	NA	Caballero Gomez,J., Rivero Juarez,A.	University of Cordoba, Animal Health	NA	2024-05-09	HepETraz227	Rocahepevirus ratti	Rocahepevirus	Hepeviridae	ssRNA(+)	290	GenBank	partial	NA	NA	NA	Spain	Spain	NA	Rattus norvegicus	Rattus	RODENTIA	MURIDAE	MURINAE	liver, abdominal cavity	2022	NA	NA	Rocahepevirus ratti isolate HepETraz227 nonstructural protein gene, partial cds
OR977667.1	Rocahepevirus ratti	NA	Caballero Gomez,J., Rivero Juarez,A.	University of Cordoba, Animal Health	NA	2024-05-09	HepETraz228	Rocahepevirus ratti	Rocahepevirus	Hepeviridae	ssRNA(+)	290	GenBank	partial	NA	NA	NA	Spain	Spain	NA	Rattus norvegicus	Rattus	RODENTIA	MURIDAE	MURINAE	liver, abdominal cavity	2022	NA	NA	Rocahepevirus ratti isolate HepETraz228 nonstructural protein gene, partial cds
OR977668.1	Rocahepevirus ratti	NA	Caballero Gomez,J., Rivero Juarez,A.	University of Cordoba, Animal Health	NA	2024-05-09	HepETraz229	Rocahepevirus ratti	Rocahepevirus	Hepeviridae	ssRNA(+)	290	GenBank	partial	NA	NA	NA	Spain	Spain	NA	Rattus norvegicus	Rattus	RODENTIA	MURIDAE	MURINAE	liver, abdominal cavity	2022	NA	NA	Rocahepevirus ratti isolate HepETraz229 nonstructural protein gene, partial cds
OR977676.1	Rocahepevirus ratti	NA	Caballero Gomez,J., Rivero Juarez,A.	University of Cordoba, Animal Health	NA	2024-05-09	HepETraz237	Rocahepevirus ratti	Rocahepevirus	Hepeviridae	ssRNA(+)	290	GenBank	partial	NA	NA	NA	Spain	Spain	NA	Rattus norvegicus	Rattus	RODENTIA	MURIDAE	MURINAE	liver, abdominal cavity	2022	NA	NA	Rocahepevirus ratti isolate HepETraz237 nonstructural protein gene, partial cds
OR977679.1	Rocahepevirus ratti	NA	Caballero Gomez,J., Rivero Juarez,A.	University of Cordoba, Animal Health	NA	2024-05-09	HepETraz240	Rocahepevirus ratti	Rocahepevirus	Hepeviridae	ssRNA(+)	290	GenBank	partial	NA	NA	NA	Spain	Spain	NA	Rattus norvegicus	Rattus	RODENTIA	MURIDAE	MURINAE	liver, abdominal cavity	2022	NA	NA	Rocahepevirus ratti isolate HepETraz240 nonstructural protein gene, partial cds
PP083442.1	Rocahepevirus ratti	NA	Caballero Gomez,J., Rivero Juarez,A.	University of Cordoba, Animal Health	NA	2024-05-09	HepETraz259	Rocahepevirus ratti	Rocahepevirus	Hepeviridae	ssRNA(+)	290	GenBank	partial	NA	NA	NA	Spain	Spain	NA	Rattus norvegicus	Rattus	RODENTIA	MURIDAE	MURINAE	liver, abdominal cavity	2023	NA	NA	Rocahepevirus ratti isolate HepETraz259 nonstructural protein gene, partial cds
PP256196.1	Rocahepevirus ratti	NA	Caballero Gomez,J., Rivero Juarez,A.	University of Cordoba, Animal Health	NA	2024-05-09	HepETraz366	Rocahepevirus ratti	Rocahepevirus	Hepeviridae	ssRNA(+)	290	GenBank	partial	NA	NA	NA	Spain	Spain	NA	Rattus norvegicus	Rattus	RODENTIA	MURIDAE	MURINAE	liver, abdominal cavity	2022	NA	NA	Rocahepevirus ratti isolate HepETraz366 nonstructural protein gene, partial cds
PP256197.1	Rocahepevirus ratti	NA	Caballero Gomez,J., Rivero Juarez,A.	University of Cordoba, Animal Health	NA	2024-05-09	HepETraz367	Rocahepevirus ratti	Rocahepevirus	Hepeviridae	ssRNA(+)	290	GenBank	partial	NA	NA	NA	Spain	Spain	NA	Rattus norvegicus	Rattus	RODENTIA	MURIDAE	MURINAE	liver, abdominal cavity	2022	NA	NA	Rocahepevirus ratti isolate HepETraz367 nonstructural protein gene, partial cds
OL689223.1	Rocahepevirus ratti	NA	Zhang,Y., Yang,Z., Ying,H.	Dali University, School of Public Health	China	2022-12-27	Rn-HEV-DL35	Rocahepevirus ratti	Rocahepevirus	Hepeviridae	ssRNA(+)	290	GenBank	partial	NA	NA	NA	China	China	NA	Rattus norvegicus	Rattus	RODENTIA	MURIDAE	MURINAE	liver, abdominal cavity	2021-01	NA	NA	Orthohepevirus C isolate Rn-HEV-DL35 RNA-dependent RNA polymerase gene, partial cds
PP256191.1	Rocahepevirus ratti	NA	Caballero Gomez,J., Rivero Juarez,A.	University of Cordoba, Animal Health	NA	2024-05-09	HepETraz361	Rocahepevirus ratti	Rocahepevirus	Hepeviridae	ssRNA(+)	290	GenBank	partial	NA	NA	NA	Spain	Spain	NA	Rattus rattus	Rattus	RODENTIA	MURIDAE	MURINAE	liver, abdominal cavity	2022	NA	NA	Rocahepevirus ratti isolate HepETraz361 nonstructural protein gene, partial cds
PP256193.1	Rocahepevirus ratti	NA	Caballero Gomez,J., Rivero Juarez,A.	University of Cordoba, Animal Health	NA	2024-05-09	HepETraz363	Rocahepevirus ratti	Rocahepevirus	Hepeviridae	ssRNA(+)	290	GenBank	partial	NA	NA	NA	Spain	Spain	NA	Rattus rattus	Rattus	RODENTIA	MURIDAE	MURINAE	liver, abdominal cavity	2022	NA	NA	Rocahepevirus ratti isolate HepETraz363 nonstructural protein gene, partial cds
OL689220.1	Rocahepevirus ratti	NA	Zhang,Y., Yang,Z., Ying,H.	Dali University, School of Public Health	China	2022-12-27	Rt-HEV-DL11	Rocahepevirus ratti	Rocahepevirus	Hepeviridae	ssRNA(+)	290	GenBank	partial	NA	NA	NA	China	China	NA	Rattus tanezumi	Rattus	RODENTIA	MURIDAE	MURINAE	liver, abdominal cavity	2020-10	NA	NA	Orthohepevirus C isolate Rt-HEV-DL11 RNA-dependent RNA polymerase gene, partial cds
OR977603.1	Rocahepevirus ratti	NA	Caballero Gomez,J., Rivero Juarez,A.	University of Cordoba, Animal Health	NA	2024-05-09	HepETraz163	Rocahepevirus ratti	Rocahepevirus	Hepeviridae	ssRNA(+)	289	GenBank	partial	NA	NA	NA	Spain	Spain	NA	Rattus norvegicus	Rattus	RODENTIA	MURIDAE	MURINAE	liver, abdominal cavity	2022	NA	NA	Rocahepevirus ratti isolate HepETraz163 nonstructural protein gene, partial cds
OR977657.1	Rocahepevirus ratti	NA	Caballero Gomez,J., Rivero Juarez,A.	University of Cordoba, Animal Health	NA	2024-05-09	HepETraz218	Rocahepevirus ratti	Rocahepevirus	Hepeviridae	ssRNA(+)	289	GenBank	partial	NA	NA	NA	Spain	Spain	NA	Rattus norvegicus	Rattus	RODENTIA	MURIDAE	MURINAE	liver, abdominal cavity	2022	NA	NA	Rocahepevirus ratti isolate HepETraz218 nonstructural protein gene, partial cds
OR977660.1	Rocahepevirus ratti	NA	Caballero Gomez,J., Rivero Juarez,A.	University of Cordoba, Animal Health	NA	2024-05-09	HepETraz221	Rocahepevirus ratti	Rocahepevirus	Hepeviridae	ssRNA(+)	289	GenBank	partial	NA	NA	NA	Spain	Spain	NA	Rattus norvegicus	Rattus	RODENTIA	MURIDAE	MURINAE	liver, abdominal cavity	2022	NA	NA	Rocahepevirus ratti isolate HepETraz221 nonstructural protein gene, partial cds
OR977669.1	Rocahepevirus ratti	NA	Caballero Gomez,J., Rivero Juarez,A.	University of Cordoba, Animal Health	NA	2024-05-09	HepETraz230	Rocahepevirus ratti	Rocahepevirus	Hepeviridae	ssRNA(+)	289	GenBank	partial	NA	NA	NA	Spain	Spain	NA	Rattus norvegicus	Rattus	RODENTIA	MURIDAE	MURINAE	liver, abdominal cavity	2022	NA	NA	Rocahepevirus ratti isolate HepETraz230 nonstructural protein gene, partial cds
OR977672.1	Rocahepevirus ratti	NA	Caballero Gomez,J., Rivero Juarez,A.	University of Cordoba, Animal Health	NA	2024-05-09	HepETraz233	Rocahepevirus ratti	Rocahepevirus	Hepeviridae	ssRNA(+)	289	GenBank	partial	NA	NA	NA	Spain	Spain	NA	Rattus norvegicus	Rattus	RODENTIA	MURIDAE	MURINAE	liver, abdominal cavity	2022	NA	NA	Rocahepevirus ratti isolate HepETraz233 nonstructural protein gene, partial cds
OR977674.1	Rocahepevirus ratti	NA	Caballero Gomez,J., Rivero Juarez,A.	University of Cordoba, Animal Health	NA	2024-05-09	HepETraz235	Rocahepevirus ratti	Rocahepevirus	Hepeviridae	ssRNA(+)	289	GenBank	partial	NA	NA	NA	Spain	Spain	NA	Rattus norvegicus	Rattus	RODENTIA	MURIDAE	MURINAE	liver, abdominal cavity	2022	NA	NA	Rocahepevirus ratti isolate HepETraz235 nonstructural protein gene, partial cds
OR977675.1	Rocahepevirus ratti	NA	Caballero Gomez,J., Rivero Juarez,A.	University of Cordoba, Animal Health	NA	2024-05-09	HepETraz236	Rocahepevirus ratti	Rocahepevirus	Hepeviridae	ssRNA(+)	289	GenBank	partial	NA	NA	NA	Spain	Spain	NA	Rattus norvegicus	Rattus	RODENTIA	MURIDAE	MURINAE	liver, abdominal cavity	2022	NA	NA	Rocahepevirus ratti isolate HepETraz236 nonstructural protein gene, partial cds
OR977677.1	Rocahepevirus ratti	NA	Caballero Gomez,J., Rivero Juarez,A.	University of Cordoba, Animal Health	NA	2024-05-09	HepETraz238	Rocahepevirus ratti	Rocahepevirus	Hepeviridae	ssRNA(+)	289	GenBank	partial	NA	NA	NA	Spain	Spain	NA	Rattus norvegicus	Rattus	RODENTIA	MURIDAE	MURINAE	liver, abdominal cavity	2022	NA	NA	Rocahepevirus ratti isolate HepETraz238 nonstructural protein gene, partial cds
OR977678.1	Rocahepevirus ratti	NA	Caballero Gomez,J., Rivero Juarez,A.	University of Cordoba, Animal Health	NA	2024-05-09	HepETraz239	Rocahepevirus ratti	Rocahepevirus	Hepeviridae	ssRNA(+)	289	GenBank	partial	NA	NA	NA	Spain	Spain	NA	Rattus norvegicus	Rattus	RODENTIA	MURIDAE	MURINAE	liver, abdominal cavity	2022	NA	NA	Rocahepevirus ratti isolate HepETraz239 nonstructural protein gene, partial cds
PP101760.1	Rocahepevirus ratti	NA	Caballero Gomez,J., Rivero Juarez,A.	University of Cordoba, Animal Health	NA	2024-05-09	HepETraz271	Rocahepevirus ratti	Rocahepevirus	Hepeviridae	ssRNA(+)	289	GenBank	partial	NA	NA	NA	Spain	Spain	NA	Rattus norvegicus	Rattus	RODENTIA	MURIDAE	MURINAE	liver, abdominal cavity	2023	NA	NA	Rocahepevirus ratti isolate HepETraz271 nonstructural protein gene, partial cds
PP101764.1	Rocahepevirus ratti	NA	Caballero Gomez,J., Rivero Juarez,A.	University of Cordoba, Animal Health	NA	2024-05-09	HepETraz275	Rocahepevirus ratti	Rocahepevirus	Hepeviridae	ssRNA(+)	289	GenBank	partial	NA	NA	NA	Spain	Spain	NA	Rattus norvegicus	Rattus	RODENTIA	MURIDAE	MURINAE	liver, abdominal cavity	2023	NA	NA	Rocahepevirus ratti isolate HepETraz275 nonstructural protein gene, partial cds
PP256195.1	Rocahepevirus ratti	NA	Caballero Gomez,J., Rivero Juarez,A.	University of Cordoba, Animal Health	NA	2024-05-09	HepETraz365	Rocahepevirus ratti	Rocahepevirus	Hepeviridae	ssRNA(+)	289	GenBank	partial	NA	NA	NA	Spain	Spain	NA	Rattus norvegicus	Rattus	RODENTIA	MURIDAE	MURINAE	liver, abdominal cavity	2022	NA	NA	Rocahepevirus ratti isolate HepETraz365 nonstructural protein gene, partial cds
PP256200.1	Rocahepevirus ratti	NA	Caballero Gomez,J., Rivero Juarez,A.	University of Cordoba, Animal Health	NA	2024-05-09	HepETraz370	Rocahepevirus ratti	Rocahepevirus	Hepeviridae	ssRNA(+)	289	GenBank	partial	NA	NA	NA	Spain	Spain	NA	Rattus norvegicus	Rattus	RODENTIA	MURIDAE	MURINAE	liver, abdominal cavity	2022	NA	NA	Rocahepevirus ratti isolate HepETraz370 nonstructural protein gene, partial cds
PP256205.1	Rocahepevirus ratti	NA	Caballero Gomez,J., Rivero Juarez,A.	University of Cordoba, Animal Health	NA	2024-05-09	HepETraz375	Rocahepevirus ratti	Rocahepevirus	Hepeviridae	ssRNA(+)	289	GenBank	partial	NA	NA	NA	Spain	Spain	NA	Rattus norvegicus	Rattus	RODENTIA	MURIDAE	MURINAE	liver, abdominal cavity	2022	NA	NA	Rocahepevirus ratti isolate HepETraz375 nonstructural protein gene, partial cds
PP256206.1	Rocahepevirus ratti	NA	Caballero Gomez,J., Rivero Juarez,A.	University of Cordoba, Animal Health	NA	2024-05-09	HepETraz376	Rocahepevirus ratti	Rocahepevirus	Hepeviridae	ssRNA(+)	289	GenBank	partial	NA	NA	NA	Spain	Spain	NA	Rattus norvegicus	Rattus	RODENTIA	MURIDAE	MURINAE	liver, abdominal cavity	2022	NA	NA	Rocahepevirus ratti isolate HepETraz376 nonstructural protein gene, partial cds
PP342314.1	Rocahepevirus ratti	NA	Caballero Gomez,J., Rivero Juarez,A.	University of Cordoba, Animal Health	NA	2024-05-09	HepETraz383	Rocahepevirus ratti	Rocahepevirus	Hepeviridae	ssRNA(+)	289	GenBank	partial	NA	NA	NA	Spain	Spain	NA	Rattus norvegicus	Rattus	RODENTIA	MURIDAE	MURINAE	liver, abdominal cavity	2023	NA	NA	Rocahepevirus ratti isolate HepETraz383 nonstructural protein gene, partial cds
PP342317.1	Rocahepevirus ratti	NA	Caballero Gomez,J., Rivero Juarez,A.	University of Cordoba, Animal Health	NA	2024-05-09	HepETraz386	Rocahepevirus ratti	Rocahepevirus	Hepeviridae	ssRNA(+)	289	GenBank	partial	NA	NA	NA	Spain	Spain	NA	Rattus norvegicus	Rattus	RODENTIA	MURIDAE	MURINAE	liver, abdominal cavity	2023	NA	NA	Rocahepevirus ratti isolate HepETraz386 nonstructural protein gene, partial cds
PP342320.1	Rocahepevirus ratti	NA	Caballero Gomez,J., Rivero Juarez,A.	University of Cordoba, Animal Health	NA	2024-05-09	HepETraz389	Rocahepevirus ratti	Rocahepevirus	Hepeviridae	ssRNA(+)	289	GenBank	partial	NA	NA	NA	Spain	Spain	NA	Rattus norvegicus	Rattus	RODENTIA	MURIDAE	MURINAE	liver, abdominal cavity	2023	NA	NA	Rocahepevirus ratti isolate HepETraz389 nonstructural protein gene, partial cds
PP342322.1	Rocahepevirus ratti	NA	Caballero Gomez,J., Rivero Juarez,A.	University of Cordoba, Animal Health	NA	2024-05-09	HepETraz391	Rocahepevirus ratti	Rocahepevirus	Hepeviridae	ssRNA(+)	289	GenBank	partial	NA	NA	NA	Spain	Spain	NA	Rattus norvegicus	Rattus	RODENTIA	MURIDAE	MURINAE	liver, abdominal cavity	2023	NA	NA	Rocahepevirus ratti isolate HepETraz391 nonstructural protein gene, partial cds
PP471850.1	Rocahepevirus ratti	NA	Caballero Gomez,J., Rivero Juarez,A.	University of Cordoba, Animal Health	NA	2024-05-09	HepETraz382	Rocahepevirus ratti	Rocahepevirus	Hepeviridae	ssRNA(+)	289	GenBank	partial	NA	NA	NA	Spain	Spain	NA	Rattus norvegicus	Rattus	RODENTIA	MURIDAE	MURINAE	liver, abdominal cavity	2022	NA	NA	Rocahepevirus ratti isolate HepETraz382 nonstructural protein (ORF1) gene, partial cds
PP471853.1	Rocahepevirus ratti	NA	Caballero Gomez,J., Rivero Juarez,A.	University of Cordoba, Animal Health	NA	2024-05-09	HepETraz385	Rocahepevirus ratti	Rocahepevirus	Hepeviridae	ssRNA(+)	289	GenBank	partial	NA	NA	NA	Spain	Spain	NA	Rattus norvegicus	Rattus	RODENTIA	MURIDAE	MURINAE	liver, abdominal cavity	2022	NA	NA	Rocahepevirus ratti isolate HepETraz385 nonstructural protein (ORF1) gene, partial cds
OL689224.1	Rocahepevirus ratti	NA	Zhang,Y., Yang,Z., Ying,H.	Dali University, School of Public Health	China	2022-12-27	Rn-HEV-DL40	Rocahepevirus ratti	Rocahepevirus	Hepeviridae	ssRNA(+)	289	GenBank	partial	NA	NA	NA	China	China	NA	Rattus norvegicus	Rattus	RODENTIA	MURIDAE	MURINAE	liver, abdominal cavity	2021-02	NA	NA	Orthohepevirus C isolate Rn-HEV-DL40 RNA-dependent RNA polymerase gene, partial cds
PP256187.1	Rocahepevirus ratti	NA	Caballero Gomez,J., Rivero Juarez,A.	University of Cordoba, Animal Health	NA	2024-05-09	HepETraz357	Rocahepevirus ratti	Rocahepevirus	Hepeviridae	ssRNA(+)	289	GenBank	partial	NA	NA	NA	Spain	Spain	NA	Rattus rattus	Rattus	RODENTIA	MURIDAE	MURINAE	liver, abdominal cavity	2022	NA	NA	Rocahepevirus ratti isolate HepETraz357 nonstructural protein gene, partial cds
OR977631.1	Rocahepevirus ratti	NA	Caballero Gomez,J., Rivero Juarez,A.	University of Cordoba, Animal Health	NA	2024-05-09	HepETraz192	Rocahepevirus ratti	Rocahepevirus	Hepeviridae	ssRNA(+)	288	GenBank	partial	NA	NA	NA	Spain	Spain	NA	Rattus norvegicus	Rattus	RODENTIA	MURIDAE	MURINAE	liver, abdominal cavity	2022	NA	NA	Rocahepevirus ratti isolate HepETraz192 nonstructural protein gene, partial cds
OR977670.1	Rocahepevirus ratti	NA	Caballero Gomez,J., Rivero Juarez,A.	University of Cordoba, Animal Health	NA	2024-05-09	HepETraz231	Rocahepevirus ratti	Rocahepevirus	Hepeviridae	ssRNA(+)	288	GenBank	partial	NA	NA	NA	Spain	Spain	NA	Rattus norvegicus	Rattus	RODENTIA	MURIDAE	MURINAE	liver, abdominal cavity	2022	NA	NA	Rocahepevirus ratti isolate HepETraz231 nonstructural protein gene, partial cds
OR977671.1	Rocahepevirus ratti	NA	Caballero Gomez,J., Rivero Juarez,A.	University of Cordoba, Animal Health	NA	2024-05-09	HepETraz232	Rocahepevirus ratti	Rocahepevirus	Hepeviridae	ssRNA(+)	288	GenBank	partial	NA	NA	NA	Spain	Spain	NA	Rattus norvegicus	Rattus	RODENTIA	MURIDAE	MURINAE	liver, abdominal cavity	2022	NA	NA	Rocahepevirus ratti isolate HepETraz232 nonstructural protein gene, partial cds
PP256186.1	Rocahepevirus ratti	NA	Caballero Gomez,J., Rivero Juarez,A.	University of Cordoba, Animal Health	NA	2024-05-09	HepETraz356	Rocahepevirus ratti	Rocahepevirus	Hepeviridae	ssRNA(+)	288	GenBank	partial	NA	NA	NA	Spain	Spain	NA	Rattus norvegicus	Rattus	RODENTIA	MURIDAE	MURINAE	liver, abdominal cavity	2022	NA	NA	Rocahepevirus ratti isolate HepETraz356 nonstructural protein gene, partial cds
PP256188.1	Rocahepevirus ratti	NA	Caballero Gomez,J., Rivero Juarez,A.	University of Cordoba, Animal Health	NA	2024-05-09	HepETraz358	Rocahepevirus ratti	Rocahepevirus	Hepeviridae	ssRNA(+)	288	GenBank	partial	NA	NA	NA	Spain	Spain	NA	Rattus norvegicus	Rattus	RODENTIA	MURIDAE	MURINAE	liver, abdominal cavity	2022	NA	NA	Rocahepevirus ratti isolate HepETraz358 nonstructural protein gene, partial cds
PP342312.1	Rocahepevirus ratti	NA	Caballero Gomez,J., Rivero Juarez,A.	University of Cordoba, Animal Health	NA	2024-05-09	HepETraz381	Rocahepevirus ratti	Rocahepevirus	Hepeviridae	ssRNA(+)	288	GenBank	partial	NA	NA	NA	Spain	Spain	NA	Rattus norvegicus	Rattus	RODENTIA	MURIDAE	MURINAE	liver, abdominal cavity	2023	NA	NA	Rocahepevirus ratti isolate HepETraz381 nonstructural protein gene, partial cds
PP342316.1	Rocahepevirus ratti	NA	Caballero Gomez,J., Rivero Juarez,A.	University of Cordoba, Animal Health	NA	2024-05-09	HepETraz385	Rocahepevirus ratti	Rocahepevirus	Hepeviridae	ssRNA(+)	288	GenBank	partial	NA	NA	NA	Spain	Spain	NA	Rattus norvegicus	Rattus	RODENTIA	MURIDAE	MURINAE	liver, abdominal cavity	2023	NA	NA	Rocahepevirus ratti isolate HepETraz385 nonstructural protein gene, partial cds
PP342321.1	Rocahepevirus ratti	NA	Caballero Gomez,J., Rivero Juarez,A.	University of Cordoba, Animal Health	NA	2024-05-09	HepETraz390	Rocahepevirus ratti	Rocahepevirus	Hepeviridae	ssRNA(+)	288	GenBank	partial	NA	NA	NA	Spain	Spain	NA	Rattus norvegicus	Rattus	RODENTIA	MURIDAE	MURINAE	liver, abdominal cavity	2023	NA	NA	Rocahepevirus ratti isolate HepETraz390 nonstructural protein gene, partial cds
PP342323.1	Rocahepevirus ratti	NA	Caballero Gomez,J., Rivero Juarez,A.	University of Cordoba, Animal Health	NA	2024-05-09	HepETraz392	Rocahepevirus ratti	Rocahepevirus	Hepeviridae	ssRNA(+)	288	GenBank	partial	NA	NA	NA	Spain	Spain	NA	Rattus norvegicus	Rattus	RODENTIA	MURIDAE	MURINAE	liver, abdominal cavity	2023	NA	NA	Rocahepevirus ratti isolate HepETraz392 nonstructural protein gene, partial cds
PP471851.1	Rocahepevirus ratti	NA	Caballero Gomez,J., Rivero Juarez,A.	University of Cordoba, Animal Health	NA	2024-05-09	HepETraz383	Rocahepevirus ratti	Rocahepevirus	Hepeviridae	ssRNA(+)	288	GenBank	partial	NA	NA	NA	Spain	Spain	NA	Rattus norvegicus	Rattus	RODENTIA	MURIDAE	MURINAE	liver, abdominal cavity	2022	NA	NA	Rocahepevirus ratti isolate HepETraz383 nonstructural protein (ORF1) gene, partial cds
PP471858.1	Rocahepevirus ratti	NA	Caballero Gomez,J., Rivero Juarez,A.	University of Cordoba, Animal Health	NA	2024-05-09	HepETraz390	Rocahepevirus ratti	Rocahepevirus	Hepeviridae	ssRNA(+)	288	GenBank	partial	NA	NA	NA	Spain	Spain	NA	Rattus norvegicus	Rattus	RODENTIA	MURIDAE	MURINAE	liver, abdominal cavity	2022	NA	NA	Rocahepevirus ratti isolate HepETraz390 nonstructural protein (ORF1) gene, partial cds
PP471859.1	Rocahepevirus ratti	NA	Caballero Gomez,J., Rivero Juarez,A.	University of Cordoba, Animal Health	NA	2024-05-09	HepETraz391	Rocahepevirus ratti	Rocahepevirus	Hepeviridae	ssRNA(+)	288	GenBank	partial	NA	NA	NA	Spain	Spain	NA	Rattus norvegicus	Rattus	RODENTIA	MURIDAE	MURINAE	liver, abdominal cavity	2022	NA	NA	Rocahepevirus ratti isolate HepETraz391 nonstructural protein (ORF1) gene, partial cds
PP256184.1	Rocahepevirus ratti	NA	Caballero Gomez,J., Rivero Juarez,A.	University of Cordoba, Animal Health	NA	2024-05-09	HepETraz354	Rocahepevirus ratti	Rocahepevirus	Hepeviridae	ssRNA(+)	288	GenBank	partial	NA	NA	NA	Spain	Spain	NA	Rattus rattus	Rattus	RODENTIA	MURIDAE	MURINAE	liver, abdominal cavity	2013	NA	NA	Rocahepevirus ratti isolate HepETraz354 nonstructural protein gene, partial cds
PP256190.1	Rocahepevirus ratti	NA	Caballero Gomez,J., Rivero Juarez,A.	University of Cordoba, Animal Health	NA	2024-05-09	HepETraz360	Rocahepevirus ratti	Rocahepevirus	Hepeviridae	ssRNA(+)	288	GenBank	partial	NA	NA	NA	Spain	Spain	NA	Rattus rattus	Rattus	RODENTIA	MURIDAE	MURINAE	liver, abdominal cavity	2022	NA	NA	Rocahepevirus ratti isolate HepETraz360 nonstructural protein gene, partial cds
PP342318.1	Rocahepevirus ratti	NA	Caballero Gomez,J., Rivero Juarez,A.	University of Cordoba, Animal Health	NA	2024-05-09	HepETraz387	Rocahepevirus ratti	Rocahepevirus	Hepeviridae	ssRNA(+)	288	GenBank	partial	NA	NA	NA	Spain	Spain	NA	Rattus rattus	Rattus	RODENTIA	MURIDAE	MURINAE	liver, abdominal cavity	2023	NA	NA	Rocahepevirus ratti isolate HepETraz387 nonstructural protein gene, partial cds
PP471857.1	Rocahepevirus ratti	NA	Caballero Gomez,J., Rivero Juarez,A.	University of Cordoba, Animal Health	NA	2024-05-09	HepETraz389	Rocahepevirus ratti	Rocahepevirus	Hepeviridae	ssRNA(+)	288	GenBank	partial	NA	NA	NA	Spain	Spain	NA	Rattus rattus	Rattus	RODENTIA	MURIDAE	MURINAE	liver, abdominal cavity	2022	NA	NA	Rocahepevirus ratti isolate HepETraz389 nonstructural protein (ORF1) gene, partial cds
PP471863.1	Rocahepevirus ratti	NA	Caballero Gomez,J., Rivero Juarez,A.	University of Cordoba, Animal Health	NA	2024-05-09	HepETraz395	Rocahepevirus ratti	Rocahepevirus	Hepeviridae	ssRNA(+)	288	GenBank	partial	NA	NA	NA	Spain	Spain	NA	Rattus rattus	Rattus	RODENTIA	MURIDAE	MURINAE	liver, abdominal cavity	2022	NA	NA	Rocahepevirus ratti isolate HepETraz395 nonstructural protein (ORF1) gene, partial cds
OR977632.1	Rocahepevirus ratti	NA	Caballero Gomez,J., Rivero Juarez,A.	University of Cordoba, Animal Health	NA	2024-05-09	HepETraz193	Rocahepevirus ratti	Rocahepevirus	Hepeviridae	ssRNA(+)	287	GenBank	partial	NA	NA	NA	Spain	Spain	NA	Rattus norvegicus	Rattus	RODENTIA	MURIDAE	MURINAE	liver, abdominal cavity	2022	NA	NA	Rocahepevirus ratti isolate HepETraz193 nonstructural protein gene, partial cds
PP256192.1	Rocahepevirus ratti	NA	Caballero Gomez,J., Rivero Juarez,A.	University of Cordoba, Animal Health	NA	2024-05-09	HepETraz362	Rocahepevirus ratti	Rocahepevirus	Hepeviridae	ssRNA(+)	287	GenBank	partial	NA	NA	NA	Spain	Spain	NA	Rattus rattus	Rattus	RODENTIA	MURIDAE	MURINAE	liver, abdominal cavity	2022	NA	NA	Rocahepevirus ratti isolate HepETraz362 nonstructural protein gene, partial cds
PP256201.1	Rocahepevirus ratti	NA	Caballero Gomez,J., Rivero Juarez,A.	University of Cordoba, Animal Health	NA	2024-05-09	HepETraz371	Rocahepevirus ratti	Rocahepevirus	Hepeviridae	ssRNA(+)	287	GenBank	partial	NA	NA	NA	Spain	Spain	NA	Rattus rattus	Rattus	RODENTIA	MURIDAE	MURINAE	liver, abdominal cavity	2022	NA	NA	Rocahepevirus ratti isolate HepETraz371 nonstructural protein gene, partial cds
OR977627.1	Rocahepevirus ratti	NA	Caballero Gomez,J., Rivero Juarez,A.	University of Cordoba, Animal Health	NA	2024-05-09	HepETraz188	Rocahepevirus ratti	Rocahepevirus	Hepeviridae	ssRNA(+)	286	GenBank	partial	NA	NA	NA	Spain	Spain	NA	Rattus norvegicus	Rattus	RODENTIA	MURIDAE	MURINAE	liver, abdominal cavity	2022	NA	NA	Rocahepevirus ratti isolate HepETraz188 nonstructural protein gene, partial cds
PP083445.1	Rocahepevirus ratti	NA	Caballero Gomez,J., Rivero Juarez,A.	University of Cordoba, Animal Health	NA	2024-05-09	HepETraz262	Rocahepevirus ratti	Rocahepevirus	Hepeviridae	ssRNA(+)	286	GenBank	partial	NA	NA	NA	Spain	Spain	NA	Rattus rattus	Rattus	RODENTIA	MURIDAE	MURINAE	liver, abdominal cavity	2023	NA	NA	Rocahepevirus ratti isolate HepETraz262 nonstructural protein gene, partial cds
PP083449.1	Rocahepevirus ratti	NA	Caballero Gomez,J., Rivero Juarez,A.	University of Cordoba, Animal Health	NA	2024-05-09	HepETraz266	Rocahepevirus ratti	Rocahepevirus	Hepeviridae	ssRNA(+)	286	GenBank	partial	NA	NA	NA	Spain	Spain	NA	Rattus rattus	Rattus	RODENTIA	MURIDAE	MURINAE	liver, abdominal cavity	2023	NA	NA	Rocahepevirus ratti isolate HepETraz266 nonstructural protein gene, partial cds
PP083450.1	Rocahepevirus ratti	NA	Caballero Gomez,J., Rivero Juarez,A.	University of Cordoba, Animal Health	NA	2024-05-09	HepETraz267	Rocahepevirus ratti	Rocahepevirus	Hepeviridae	ssRNA(+)	286	GenBank	partial	NA	NA	NA	Spain	Spain	NA	Rattus rattus	Rattus	RODENTIA	MURIDAE	MURINAE	liver, abdominal cavity	2023	NA	NA	Rocahepevirus ratti isolate HepETraz267 nonstructural protein gene, partial cds
OR977656.1	Rocahepevirus ratti	NA	Caballero Gomez,J., Rivero Juarez,A.	University of Cordoba, Animal Health	NA	2024-05-09	HepETraz217	Rocahepevirus ratti	Rocahepevirus	Hepeviridae	ssRNA(+)	285	GenBank	partial	NA	NA	NA	Spain	Spain	NA	Rattus norvegicus	Rattus	RODENTIA	MURIDAE	MURINAE	liver, abdominal cavity	2022	NA	NA	Rocahepevirus ratti isolate HepETraz217 nonstructural protein gene, partial cds
PP083451.1	Rocahepevirus ratti	NA	Caballero Gomez,J., Rivero Juarez,A.	University of Cordoba, Animal Health	NA	2024-05-09	HepETraz268	Rocahepevirus ratti	Rocahepevirus	Hepeviridae	ssRNA(+)	285	GenBank	partial	NA	NA	NA	Spain	Spain	NA	Rattus norvegicus	Rattus	RODENTIA	MURIDAE	MURINAE	liver, abdominal cavity	2023	NA	NA	Rocahepevirus ratti isolate HepETraz268 nonstructural protein gene, partial cds
PP342313.1	Rocahepevirus ratti	NA	Caballero Gomez,J., Rivero Juarez,A.	University of Cordoba, Animal Health	NA	2024-05-09	HepETraz382	Rocahepevirus ratti	Rocahepevirus	Hepeviridae	ssRNA(+)	285	GenBank	partial	NA	NA	NA	Spain	Spain	NA	Rattus norvegicus	Rattus	RODENTIA	MURIDAE	MURINAE	liver, abdominal cavity	2023	NA	NA	Rocahepevirus ratti isolate HepETraz382 nonstructural protein gene, partial cds
MK935162.1	Hepeviridae	NA	Onyuok,S.O., Hu,B., Li,B., Fan,Y., Kering,K., Ochola,G.O., Zheng,X.S., Obanda,V., Ommeh,S., Yang,X.L., Agwanda,B., Shi,Z.L., Onyuok,S., Ochola,G., Zheng,X., Yang,X., Shi,Z.	Wuhan Institute of Virology (WIV), Chinese Academy of Sciences, Key Laboratory of Special Pathogens and Biosafety	China	2020-01-07	NA	Hepatitis E virus	NA	Hepeviridae	ssRNA(+)	285	GenBank	partial	NA	NA	1	Kenya	Kenya	NA	Rattus rattus	Rattus	RODENTIA	MURIDAE	MURINAE	NA	2016-08	NA	NA	Hepeviridae strain HEV2165KEN RNA-dependent RNA polymerase gene, partial cds
PP471849.1	Rocahepevirus ratti	NA	Caballero Gomez,J., Rivero Juarez,A.	University of Cordoba, Animal Health	NA	2024-05-09	HepETraz381	Rocahepevirus ratti	Rocahepevirus	Hepeviridae	ssRNA(+)	285	GenBank	partial	NA	NA	NA	Spain	Spain	NA	Rattus rattus	Rattus	RODENTIA	MURIDAE	MURINAE	liver, abdominal cavity	2013	NA	NA	Rocahepevirus ratti isolate HepETraz381 nonstructural protein (ORF1) gene, partial cds
OR977604.1	Rocahepevirus ratti	NA	Caballero Gomez,J., Rivero Juarez,A.	University of Cordoba, Animal Health	NA	2024-05-09	HepETraz164	Rocahepevirus ratti	Rocahepevirus	Hepeviridae	ssRNA(+)	284	GenBank	partial	NA	NA	NA	Spain	Spain	NA	Rattus norvegicus	Rattus	RODENTIA	MURIDAE	MURINAE	liver, abdominal cavity	2022	NA	NA	Rocahepevirus ratti isolate HepETraz164 nonstructural protein gene, partial cds
OR977624.1	Rocahepevirus ratti	NA	Caballero Gomez,J., Rivero Juarez,A.	University of Cordoba, Animal Health	NA	2024-05-09	HepETraz185	Rocahepevirus ratti	Rocahepevirus	Hepeviridae	ssRNA(+)	284	GenBank	partial	NA	NA	NA	Spain	Spain	NA	Rattus norvegicus	Rattus	RODENTIA	MURIDAE	MURINAE	liver, abdominal cavity	2022	NA	NA	Rocahepevirus ratti isolate HepETraz185 nonstructural protein gene, partial cds
KC294199.1	Hepeviridae	NA	Wolf,S., Reetz,J., Johne,R., Heiberg,A.C., Petri,S., Kanig,H., Ulrich,R.G., Heiberg,A.-C., Ulrich,R.	Dresden University of Technology, Department of Biology, Institute of Microbiology	Germany	2013-03-17	KS12/1305	Hepatitis E virus	NA	Hepeviridae	ssRNA(+)	283	GenBank	partial	NA	NA	1	Denmark	Denmark	NA	Rattus	Rattus	RODENTIA	MURIDAE	MURINAE	feces, abdominal cavity	NA	NA	NA	Hepatitis E virus isolate KS12/1305 nonstructural protein gene, partial cds
MG600452.1	Rodent hepevirus	NA	Van Nguyen,D., Van Nguyen,C., Bonsall,D., Ngo,T.T., Carrique-Mas,J., Pham,A.H., Bryant,J.E., Thwaites,G., Baker,S., Woolhouse,M., Simmonds,P., Nguyen,D.V., Nguyen,C.V., Hoa,N.T., Bryant,J.	Oxford University, Nuffield Department of Medicine	NA	2018-04-14	83GR-70-Rat007	Rodent hepevirus	NA	Hepeviridae	ssRNA(+)	283	GenBank	partial	NA	NA	1	Viet Nam	Viet Nam	NA	Rattus argentiventer	Rattus	RODENTIA	MURIDAE	MURINAE	liver, abdominal cavity	2012-01-10	NA	NA	Rodent hepevirus isolate 83GR-70-Rat007 nonstructural protein gene, partial cds
MG600453.1	Rodent hepevirus	NA	Van Nguyen,D., Van Nguyen,C., Bonsall,D., Ngo,T.T., Carrique-Mas,J., Pham,A.H., Bryant,J.E., Thwaites,G., Baker,S., Woolhouse,M., Simmonds,P., Nguyen,D.V., Nguyen,C.V., Hoa,N.T., Bryant,J.	Oxford University, Nuffield Department of Medicine	NA	2018-04-14	83GR-70-Rat078	Rodent hepevirus	NA	Hepeviridae	ssRNA(+)	283	GenBank	partial	NA	NA	1	Viet Nam	Viet Nam	NA	Rattus argentiventer	Rattus	RODENTIA	MURIDAE	MURINAE	liver, abdominal cavity	2012-01-10	NA	NA	Rodent hepevirus isolate 83GR-70-Rat078 nonstructural protein gene, partial cds
MG600455.1	Rodent hepevirus	NA	Van Nguyen,D., Van Nguyen,C., Bonsall,D., Ngo,T.T., Carrique-Mas,J., Pham,A.H., Bryant,J.E., Thwaites,G., Baker,S., Woolhouse,M., Simmonds,P., Nguyen,D.V., Nguyen,C.V., Hoa,N.T., Bryant,J.	Oxford University, Nuffield Department of Medicine	NA	2018-04-14	83GR-70-Rat107	Rodent hepevirus	NA	Hepeviridae	ssRNA(+)	283	GenBank	partial	NA	NA	1	Viet Nam	Viet Nam	NA	Rattus argentiventer	Rattus	RODENTIA	MURIDAE	MURINAE	liver, abdominal cavity	2012-01-10	NA	NA	Rodent hepevirus isolate 83GR-70-Rat107 nonstructural protein gene, partial cds
JQ898501.1	Hepatitis E virus type 3	NA	Volk,K., Van Den Bussche,R.A.	Oklahoma State University, Zoology	USA	2012-06-25	OK11851	Paslahepevirus balayani	Paslahepevirus	Hepeviridae	ssRNA(+)	308	GenBank	partial	NA	NA	NA	USA	USA	NA	Rattus rattus	Rattus	RODENTIA	MURIDAE	MURINAE	NA	NA	NA	NA	Hepatitis E virus type 3 isolate OK11851 RNA-dependent RNA polymerase gene, partial cds
JQ898502.1	Hepatitis E virus type 3	NA	Volk,K., Van Den Bussche,R.A.	Oklahoma State University, Zoology	USA	2012-06-25	OK11863	Paslahepevirus balayani	Paslahepevirus	Hepeviridae	ssRNA(+)	308	GenBank	partial	NA	NA	NA	USA	USA	NA	Rattus rattus	Rattus	RODENTIA	MURIDAE	MURINAE	NA	NA	NA	NA	Hepatitis E virus type 3 isolate OK11863 RNA-dependent RNA polymerase gene, partial cds
JQ898503.1	Hepatitis E virus type 3	NA	Volk,K., Van Den Bussche,R.A.	Oklahoma State University, Zoology	USA	2012-06-25	OK11868	Paslahepevirus balayani	Paslahepevirus	Hepeviridae	ssRNA(+)	308	GenBank	partial	NA	NA	NA	USA	USA	NA	Rattus rattus	Rattus	RODENTIA	MURIDAE	MURINAE	NA	NA	NA	NA	Hepatitis E virus type 3 isolate OK11868 RNA-dependent RNA polymerase gene, partial cds
JQ898504.1	Hepatitis E virus type 3	NA	Volk,K., Van Den Bussche,R.A.	Oklahoma State University, Zoology	USA	2012-06-25	OK11874	Paslahepevirus balayani	Paslahepevirus	Hepeviridae	ssRNA(+)	308	GenBank	partial	NA	NA	NA	USA	USA	NA	Rattus rattus	Rattus	RODENTIA	MURIDAE	MURINAE	NA	NA	NA	NA	Hepatitis E virus type 3 isolate OK11874 RNA-dependent RNA polymerase gene, partial cds
JQ898508.1	Hepatitis E virus type 3	NA	Volk,K., Van Den Bussche,R.A.	Oklahoma State University, Zoology	USA	2012-06-25	TK160565	Paslahepevirus balayani	Paslahepevirus	Hepeviridae	ssRNA(+)	308	GenBank	partial	NA	NA	NA	USA	USA	NA	Rattus rattus	Rattus	RODENTIA	MURIDAE	MURINAE	NA	NA	NA	NA	Hepatitis E virus type 3 isolate TK160565 RNA-dependent RNA polymerase gene, partial cds
JQ898510.1	Hepatitis E virus type 3	NA	Volk,K., Van Den Bussche,R.A.	Oklahoma State University, Zoology	USA	2012-06-25	UAM85048	Paslahepevirus balayani	Paslahepevirus	Hepeviridae	ssRNA(+)	308	GenBank	partial	NA	NA	NA	USA	USA	NA	Rattus rattus	Rattus	RODENTIA	MURIDAE	MURINAE	NA	NA	NA	NA	Hepatitis E virus type 3 isolate UAM85048 RNA-dependent RNA polymerase gene, partial cds
JQ898511.1	Hepatitis E virus type 3	NA	Volk,K., Van Den Bussche,R.A.	Oklahoma State University, Zoology	USA	2012-06-25	UAM85184	Paslahepevirus balayani	Paslahepevirus	Hepeviridae	ssRNA(+)	308	GenBank	partial	NA	NA	NA	USA	USA	NA	Rattus rattus	Rattus	RODENTIA	MURIDAE	MURINAE	NA	NA	NA	NA	Hepatitis E virus type 3 isolate UAM85184 RNA-dependent RNA polymerase gene, partial cds
JQ898512.1	Hepatitis E virus type 3	NA	Volk,K., Van Den Bussche,R.A.	Oklahoma State University, Zoology	USA	2012-06-25	UAM85188	Paslahepevirus balayani	Paslahepevirus	Hepeviridae	ssRNA(+)	308	GenBank	partial	NA	NA	NA	USA	USA	NA	Rattus rattus	Rattus	RODENTIA	MURIDAE	MURINAE	NA	NA	NA	NA	Hepatitis E virus type 3 isolate UAM85188 RNA-dependent RNA polymerase gene, partial cds
JQ898486.1	Hepatitis E virus type 3	NA	Volk,K., Van Den Bussche,R.A.	Oklahoma State University, Zoology	USA	2012-06-25	MVZ219627	Paslahepevirus balayani	Paslahepevirus	Hepeviridae	ssRNA(+)	308	GenBank	partial	NA	NA	NA	USA	USA	NA	Rattus rattus alexandrinus	Rattus	RODENTIA	MURIDAE	MURINAE	NA	NA	NA	NA	Hepatitis E virus type 3 isolate MVZ219627 RNA-dependent RNA polymerase gene, partial cds
JQ898487.1	Hepatitis E virus type 3	NA	Volk,K., Van Den Bussche,R.A.	Oklahoma State University, Zoology	USA	2012-06-25	MVZ219755	Paslahepevirus balayani	Paslahepevirus	Hepeviridae	ssRNA(+)	308	GenBank	partial	NA	NA	NA	USA	USA	NA	Rattus rattus alexandrinus	Rattus	RODENTIA	MURIDAE	MURINAE	NA	NA	NA	NA	Hepatitis E virus type 3 isolate MVZ219755 RNA-dependent RNA polymerase gene, partial cds
JQ898488.1	Hepatitis E virus type 3	NA	Volk,K., Van Den Bussche,R.A.	Oklahoma State University, Zoology	USA	2012-06-25	MVZ219756	Paslahepevirus balayani	Paslahepevirus	Hepeviridae	ssRNA(+)	308	GenBank	partial	NA	NA	NA	USA	USA	NA	Rattus rattus alexandrinus	Rattus	RODENTIA	MURIDAE	MURINAE	NA	NA	NA	NA	Hepatitis E virus type 3 isolate MVZ219756 RNA-dependent RNA polymerase gene, partial cds
JQ898489.1	Hepatitis E virus type 3	NA	Volk,K., Van Den Bussche,R.A.	Oklahoma State University, Zoology	USA	2012-06-25	MVZ219765	Paslahepevirus balayani	Paslahepevirus	Hepeviridae	ssRNA(+)	308	GenBank	partial	NA	NA	NA	USA	USA	NA	Rattus rattus alexandrinus	Rattus	RODENTIA	MURIDAE	MURINAE	NA	NA	NA	NA	Hepatitis E virus type 3 isolate MVZ219765 RNA-dependent RNA polymerase gene, partial cds
OP921729.1	Rocahepevirus ratti	NA	Wu,H., Li,B., Hu,L., Zhou,L., Lu,Y.	School of Public Health, Fudan University, Department of Epidemiology	China	2023-09-16	LHL-20	Rocahepevirus ratti	Rocahepevirus	Hepeviridae	ssRNA(+)	306	GenBank	partial	NA	NA	NA	China: Yunnan Province	China	NA	Rattus tanezumi	Rattus	RODENTIA	MURIDAE	MURINAE	liver, abdominal cavity	2019	NA	NA	Rocahepevirus ratti isolate LHL-20 RNA-dependent RNA polymerase gene, partial cds
[truncated: 278 more rows]
