# Supplementary material for: Ancient evolutionary origins of hepatitis E virus in rodents
Source: Proc Natl Acad Sci U S A. 2024 Dec 9;121(51):e2413665121. doi: 10.1073/pnas.2413665121 (PMC11665899; doi:10.1073/pnas.2413665121)
Supplement: Supplementary file 4 — Dataset S03 (XLSX) [file pnas.2413665121.sd03.xlsx]

## Sheet: 20240624_CombinedSamples_R_noBA
FieldNo	Year	Collection_date	Country	species	genus	order	family	subfamily	Sex	HEV	Ct	Viral_load	Sequence	GenBank_accession	Location	Latitude	Longitude
2938	2016	NA	Ethiopia	Acomys kempi	Acomys	RODENTIA	MURIDAE	DEOMYINAE	f	pos	22.5	420000000	partial	PQ489611	Borena national park	4.546833 N	38.279111 E
2941	2016	NA	Ethiopia	Acomys kempi	Acomys	RODENTIA	MURIDAE	DEOMYINAE	f	pos	22.71	359000000	NA	PQ489612	Borena national park	4.546833 N	38.279111 E
2948	2016	NA	Ethiopia	Acomys kempi	Acomys	RODENTIA	MURIDAE	DEOMYINAE	f	pos	24.13	125000000	NA	PQ489613	Borena national park	4.546833 N	38.279111 E
2985	2016	NA	Ethiopia	Acomys kempi	Acomys	RODENTIA	MURIDAE	DEOMYINAE	f	pos	24.48	96100000	NA	PQ489614	Borena national park	4.546833 N	38.279111 E
2986	2016	NA	Ethiopia	Acomys kempi	Acomys	RODENTIA	MURIDAE	DEOMYINAE	f	pos	24.59	88500000	nearly complete	PQ489615	Borena national park	4.546833 N	38.279111 E
2988	2016	NA	Ethiopia	Acomys kempi	Acomys	RODENTIA	MURIDAE	DEOMYINAE	f	pos	25.03	63800000	NA	PQ489616	Borena national park	4.546833 N	38.279111 E
2989	2016	NA	Ethiopia	Acomys kempi	Acomys	RODENTIA	MURIDAE	DEOMYINAE	f	pos	24.1	128000000	partial	PQ489617	Borena national park	4.546833 N	38.279111 E
3075	2016	NA	Ethiopia	Desmomys harringtoni	Desmomys	RODENTIA	MURIDAE	MURINAE	f	pos	26.77	17400000	partial	PQ489618	Addis Ababa	9.039122 N	38.779450 E
3402	2018	NA	Ethiopia	Crocidura olivieri	Crocidura	EULIPOTYPHLA	SORICIDAE	CROCIDURINAE	m	pos			nearly complete	PQ489619	Debre-Marcos	10.4206 N	37.5634 E
24	2016	NA	Kazakhstan	Scarturus elater	Scarturus	RODENTIA	DIPODIDAE	ALLACTAGINAE	f	pos	35.67	23000	partial	PQ489620	northern coast of the Balhash lake	46.383251 N	74.01962 E
26	2016	NA	Kazakhstan	Scarturus elater	Scarturus	RODENTIA	DIPODIDAE	ALLACTAGINAE	m	pos	36.75	10300	partial	PQ489621	northern coast of the Balhash lake	46.383251 N	74.01962 E
27	2016	NA	Kazakhstan	Scarturus elater	Scarturus	RODENTIA	DIPODIDAE	ALLACTAGINAE	f	pos	35.62	23900	NA	PQ489622	northern coast of the Balhash lake	46.383251 N	74.01962 E
29	2016	NA	Kazakhstan	Scarturus elater	Scarturus	RODENTIA	DIPODIDAE	ALLACTAGINAE	f	pos	35.04	36800	partial	PQ489623	northern coast of the Balhash lake	46.383251 N	74.01962 E
31	2016	NA	Kazakhstan	Pygeretmus pumilio	Pygeretmus	RODENTIA	DIPODIDAE	ALLACTAGINAE	f	pos	24.86	72400000	partial	PQ489624	northern coast of the Balhash lake	46.383251 N	74.01962 E
32	2016	NA	Kazakhstan	Pygeretmus pumilio	Pygeretmus	RODENTIA	DIPODIDAE	ALLACTAGINAE	f	pos	25.81	35700000	partial	PQ489625	northern coast of the Balhash lake	46.383251 N	74.01962 E
33	2016	NA	Kazakhstan	Pygeretmus pumilio	Pygeretmus	RODENTIA	DIPODIDAE	ALLACTAGINAE	f	pos	23.19	2.51177e+08	partial	PQ489626	northern coast of the Balhash lake	46.383251 N	74.01962 E
35	2016	NA	Kazakhstan	Pygeretmus pumilio	Pygeretmus	RODENTIA	DIPODIDAE	ALLACTAGINAE	m	pos	34.25	66300	partial	PQ489627	northern coast of the Balhash lake	46.383251 N	74.01962 E
36	2016	NA	Kazakhstan	Scarturus elater	Scarturus	RODENTIA	DIPODIDAE	ALLACTAGINAE	m	pos	25.53	43900000	partial	PQ489628	northern coast of the Balhash lake	46.383251 N	74.01962 E
40	2016	NA	Kazakhstan	Scarturus elater	Scarturus	RODENTIA	DIPODIDAE	ALLACTAGINAE	f	pos	33.54	113000	partial	PQ489629	northern coast of the Balhash lake	46.383251 N	74.01962 E
42	2016	NA	Kazakhstan	Scarturus elater	Scarturus	RODENTIA	DIPODIDAE	ALLACTAGINAE	f	pos	24.7	81500000	partial	PQ489630	Chujskie mts	44.4366 N	73.98 E
43	2016	NA	Kazakhstan	Scarturus elater	Scarturus	RODENTIA	DIPODIDAE	ALLACTAGINAE	f	pos	24.64	85300000	nearly complete	PQ489631	Chujskie mts	44.4366 N	73.98 E
48	2016	NA	Kazakhstan	Crocidura suaveolens	Crocidura	EULIPOTYPHLA	SORICIDAE	CROCIDURINAE	m	pos	31.19	648000	NA	PQ489632	Chujskie mts	44.4366 N	73.98 E
60	2016	NA	Kazakhstan	Scarturus heptneri	Scarturus	RODENTIA	DIPODIDAE	ALLACTAGINAE	m	pos	25.86	34400000	partial	PQ489633	Chujskie mts	44.4366 N	73.98 E
62	2016	NA	Kazakhstan	Scarturus heptneri	Scarturus	RODENTIA	DIPODIDAE	ALLACTAGINAE	m	pos	24.89	70800000	nearly complete	PQ489634	Chujskie mts	44.4366 N	73.98 E
71	2016	NA	Kazakhstan	Scarturus elater	Scarturus	RODENTIA	DIPODIDAE	ALLACTAGINAE	m	pos	33.06	161000	partial	PQ489635	Sogetinskaya valley	43.445916 N	78.71472 E
72	2016	NA	Kazakhstan	Scarturus elater	Scarturus	RODENTIA	DIPODIDAE	ALLACTAGINAE	m	pos	36.43	13100	partial	PQ489636	Sogetinskaya valley	43.445916 N	78.71472 E
73	2016	NA	Kazakhstan	Scarturus elater	Scarturus	RODENTIA	DIPODIDAE	ALLACTAGINAE	f	pos	37.92	4310	partial	PQ489637	Sogetinskaya valley	43.445916 N	78.71472 E
74	2016	NA	Kazakhstan	Scarturus elater	Scarturus	RODENTIA	DIPODIDAE	ALLACTAGINAE	f	pos	34.74	46000	NA	PQ489638	Sogetinskaya valley	43.445916 N	78.71472 E
75	2016	NA	Kazakhstan	Scarturus elater	Scarturus	RODENTIA	DIPODIDAE	ALLACTAGINAE	m	pos	31.52	507000	NA	PQ489639	Sogetinskaya valley	43.445916 N	78.71472 E
84	2016	NA	Kazakhstan	Scarturus elater	Scarturus	RODENTIA	DIPODIDAE	ALLACTAGINAE	f	pos	35.49	26300	NA	PQ489640	Ajdarly	44.041164 N	79.577391 E
107	2016	NA	Kazakhstan	Pygeretmus pumilio	Pygeretmus	RODENTIA	DIPODIDAE	ALLACTAGINAE	m	pos	34.56	52600	partial	PQ489641	Najmansyek, Karatal river	45.683 N	77.2 E
109	2016	NA	Kazakhstan	Scarturus heptneri	Scarturus	RODENTIA	DIPODIDAE	ALLACTAGINAE	m	pos	33.33	132000	partial	PQ489642	Najmansyek, Karatal river	45.683 N	77.2 E
115	2016	NA	Kazakhstan	Dipus sagitta	Dipus	RODENTIA	DIPODIDAE	DIPODINAE	f	pos	25.8	35900000	nearly complete	PQ489643	Karatal river	45.73 N	77.183 E
116	2016	NA	Kazakhstan	Dipus sagitta	Dipus	RODENTIA	DIPODIDAE	DIPODINAE	m	pos	19.78	3190000000	nearly complete	PQ489644	Karatal river	45.73 N	77.183 E
117	2016	NA	Kazakhstan	Dipus sagitta	Dipus	RODENTIA	DIPODIDAE	DIPODINAE	f	pos	22.79	338000000	partial	PQ489645	Karatal river	45.73 N	77.183 E
118	2016	NA	Kazakhstan	Scarturus heptneri	Scarturus	RODENTIA	DIPODIDAE	ALLACTAGINAE	m	pos	32.69	212000	nearly complete	PQ489646	Kyuzyulagash	45.4 N	78.76 E
119	2016	NA	Kazakhstan	Scarturus heptneri	Scarturus	RODENTIA	DIPODIDAE	ALLACTAGINAE	f	pos	34.74	46000	NA	PQ489647	Kyuzyulagash	45.4 N	78.76 E
120	2016	NA	Kazakhstan	Scarturus heptneri	Scarturus	RODENTIA	DIPODIDAE	ALLACTAGINAE	f	pos	35.33	29700	partial	PQ489648	Kyuzyulagash	45.4 N	78.76 E
125	2016	NA	Kazakhstan	Scarturus heptneri	Scarturus	RODENTIA	DIPODIDAE	ALLACTAGINAE	m	pos	33.58	109000	NA	PQ489649	Koshkarkol lake	46.368839 N	81.313674 E
126	2016	NA	Kazakhstan	Scarturus heptneri	Scarturus	RODENTIA	DIPODIDAE	ALLACTAGINAE	m	pos	29.78	1850000	nearly complete	PQ489650	Koshkarkol lake	46.368839 N	81.313674 E
130	2016	NA	Kazakhstan	Scarturus heptneri	Scarturus	RODENTIA	DIPODIDAE	ALLACTAGINAE	m	pos	29.29	2670000	nearly complete	PQ489651	Arkalyu mts	46.484056 N	80.105278 E
131	2016	NA	Kazakhstan	Pygeretmus pumilio	Pygeretmus	RODENTIA	DIPODIDAE	ALLACTAGINAE	f	pos	26.68	18700000	nearly complete	PQ489652/PQ489653	Aktogai	46.9975 N	79.1722 E
132	2016	NA	Kazakhstan	Pygeretmus pumilio	Pygeretmus	RODENTIA	DIPODIDAE	ALLACTAGINAE	m	pos	23.82	157000000	partial	PQ489654	Aktogai	46.9975 N	79.1722 E
133	2016	NA	Kazakhstan	Pygeretmus pumilio	Pygeretmus	RODENTIA	DIPODIDAE	ALLACTAGINAE	f	pos	24.76	78000000	nearly complete	PQ489655/PQ489656	Aktogai	46.9975 N	79.1722 E
134	2016	NA	Kazakhstan	Pygeretmus pumilio	Pygeretmus	RODENTIA	DIPODIDAE	ALLACTAGINAE	f	pos	28.16	6190000	partial	PQ489657	Aktogai	46.9975 N	79.1722 E
80	2012	2012-04-22	Mexico	Heteromys irroratus	Heteromys	RODENTIA	HETEROMYIDAE	HETEROMYINAE	M	pos			nearly complete	PQ489658	Progreso, Hidalgo	20.0201	-99.2479
81	2012	2012-04-22	Mexico	Reithrodontomys sp.	Reithrodontomys	RODENTIA	CRICETIDAE	NEOTOMINAE	M	pos			partial	PQ489659	Progreso, Hidalgo	20.0201	-99.2479
82	2012	2012-04-22	Mexico	Chaetodipus sp.	Chaetodipus	RODENTIA	HETEROMYIDAE	PEROGNATHINAE	F	pos			NA	PQ489660	Progreso, Hidalgo	20.0201	-99.2479
84	2012	2012-04-22	Mexico	Reithrodontomys sp.	Reithrodontomys	RODENTIA	CRICETIDAE	NEOTOMINAE	M	pos			NA	PQ489661	Progreso, Hidalgo	20.0201	-99.2479
89	2012	2012-04-22	Mexico	Peromyscus eremicus	Peromyscus	RODENTIA	CRICETIDAE	NEOTOMINAE	M	pos			nearly complete	PQ489662	Progreso, Hidalgo	20.0201	-99.2479
91	2012	2012-04-22	Mexico	Chaetodipus sp.	Chaetodipus	RODENTIA	HETEROMYIDAE	PEROGNATHINAE	F	pos			NA	PQ489663	Progreso, Hidalgo	20.0201	-99.2479
93	2012	2012-04-22	Mexico	Peromyscus sp.	Peromyscus	RODENTIA	CRICETIDAE	NEOTOMINAE	M	pos			NA	PQ489664	Progreso, Hidalgo	20.0201	-99.2479
95	2012	2012-04-22	Mexico	Heteromys irroratus	Heteromys	RODENTIA	HETEROMYIDAE	HETEROMYINAE	F	pos			nearly complete	PQ489665	Progreso, Hidalgo	20.0201	-99.2479
96	2012	2012-04-22	Mexico	Heteromys irroratus	Heteromys	RODENTIA	HETEROMYIDAE	HETEROMYINAE	F	pos			nearly complete	PQ489666	Progreso, Hidalgo	20.0201	-99.2479
70	2015	NA	Mongolia	Dipus sagitta	Dipus	RODENTIA	DIPODIDAE	DIPODINAE	f	pos	32.6	227000	nearly complete	PQ489667	NA	45.662194 N	92.290806 E
126	2015	NA	Mongolia	Pygeretmus pumilio	Pygeretmus	RODENTIA	DIPODIDAE	ALLACTAGINAE	f	pos	28.72	4080000	partial	PQ489668	NA	45.810056 N	91.695 E
127	2015	NA	Mongolia	Pygeretmus pumilio	Pygeretmus	RODENTIA	DIPODIDAE	ALLACTAGINAE	f	pos	27.06	14100000	nearly complete	PQ489669	NA	45.810056 N	91.695 E
128	2015	NA	Mongolia	Pygeretmus pumilio	Pygeretmus	RODENTIA	DIPODIDAE	ALLACTAGINAE	f	pos	27.04	14300000	partial	PQ489670	NA	45.810056 N	91.695 E
129	2015	NA	Mongolia	Pygeretmus pumilio	Pygeretmus	RODENTIA	DIPODIDAE	ALLACTAGINAE	f	pos	28.5	4810000	NA	PQ489671	NA	45.810056 N	91.695 E
362	2012	2012-01-18	Nigeria	Lophuromys sikapusi	Lophuromys	RODENTIA	MURIDAE	DEOMYINAE	NA	pos			NA	PQ489672	Ile-Ife	7.49135	4.55543
40	2014	2014-10-23	Sierra Leone	Rattus rattus	Rattus	RODENTIA	MURIDAE	MURINAE	NA	pos	26.59	8.53487e+06	NA	PQ489673	Ngolahun, Kailahun	8.2875	-10.5493
57	2014	2014-11-02	Sierra Leone	Lophuromys sikapusi	Lophuromys	RODENTIA	MURIDAE	DEOMYINAE	NA	pos	25.73	1.35843e+07	NA	PQ489674	Sembehun, Bo	7.77794	-11.7253
70	2014	2014-11-03	Sierra Leone	Lophuromys sikapusi	Lophuromys	RODENTIA	MURIDAE	DEOMYINAE	NA	pos	23.07	5.71919e+07	nearly complete	PQ489675	Sembehun, Bo	7.77794	-11.7253
2837	2016	NA	Ethiopia	Lophuromys chrysopus	Lophuromys	RODENTIA	MURIDAE	DEOMYINAE	m	neg			NA		forest zone near Assela	7.957658 N	39.150239 E
2838	2016	NA	Ethiopia	Stenocephalemys albipes	Stenocephalemys	RODENTIA	MURIDAE	MURINAE	m	neg			NA		forest zone near Assela	7.957658 N	39.150239 E
2839	2016	NA	Ethiopia	Stenocephalemys albipes	Stenocephalemys	RODENTIA	MURIDAE	MURINAE	m	neg			NA		forest zone near Assela	7.957658 N	39.150239 E
2840	2016	NA	Ethiopia	Stenocephalemys albocaudata	Stenocephalemys	RODENTIA	MURIDAE	MURINAE	m	neg			NA		Galama ridge, Badda Mt	7.825 N	39.414111 E
2841	2016	NA	Ethiopia	Stenocephalemys griseicauda	Stenocephalemys	RODENTIA	MURIDAE	MURINAE	f	neg			NA		Galama ridge, Badda Mt	7.825 N	39.414111 E
2842	2016	NA	Ethiopia	Stenocephalemys albocaudata	Stenocephalemys	RODENTIA	MURIDAE	MURINAE	f	neg			NA		Galama ridge, Badda Mt	7.825 N	39.414111 E
2843	2016	NA	Ethiopia	Stenocephalemys albocaudata	Stenocephalemys	RODENTIA	MURIDAE	MURINAE	m	neg			NA		Galama ridge, Badda Mt	7.825 N	39.414111 E
2844	2016	NA	Ethiopia	Stenocephalemys griseicauda	Stenocephalemys	RODENTIA	MURIDAE	MURINAE	f	neg			NA		Galama ridge, Badda Mt	7.825 N	39.414111 E
2845	2016	NA	Ethiopia	Stenocephalemys griseicauda	Stenocephalemys	RODENTIA	MURIDAE	MURINAE	f	neg			NA		Galama ridge, Badda Mt	7.825 N	39.414111 E
2846	2016	NA	Ethiopia	Stenocephalemys griseicauda	Stenocephalemys	RODENTIA	MURIDAE	MURINAE	f	neg			NA		Galama ridge, Badda Mt	7.825 N	39.414111 E
2847	2016	NA	Ethiopia	Stenocephalemys albocaudata	Stenocephalemys	RODENTIA	MURIDAE	MURINAE	f	neg			NA		Galama ridge, Badda Mt	7.825 N	39.414111 E
2848	2016	NA	Ethiopia	Stenocephalemys albocaudata	Stenocephalemys	RODENTIA	MURIDAE	MURINAE	m	neg			NA		Galama ridge, Badda Mt	7.825 N	39.414111 E
2849	2016	NA	Ethiopia	Stenocephalemys albocaudata	Stenocephalemys	RODENTIA	MURIDAE	MURINAE	m	neg			NA		Galama ridge, Badda Mt	7.825 N	39.414111 E
2850	2016	NA	Ethiopia	Crocidura glassi	Crocidura	EULIPOTYPHLA	SORICIDAE	CROCIDURINAE	m	neg			NA		Galama ridge, Badda Mt	7.825 N	39.414111 E
2851	2016	NA	Ethiopia	Stenocephalemys griseicauda	Stenocephalemys	RODENTIA	MURIDAE	MURINAE	m	neg			NA		Galama ridge, Badda Mt	7.825 N	39.414111 E
2852	2016	NA	Ethiopia	Stenocephalemys albocaudata	Stenocephalemys	RODENTIA	MURIDAE	MURINAE	m	neg			NA		Galama ridge, Badda Mt	7.825 N	39.414111 E
2853	2016	NA	Ethiopia	Tachyoryctes splendens	Tachyoryctes	RODENTIA	SPALACIDAE	RHIZOMYINAE	f	neg			NA		Galama ridge, Badda Mt	7.825 N	39.414111 E
2854	2016	NA	Ethiopia	Lophuromys melanonyx	Lophuromys	RODENTIA	MURIDAE	DEOMYINAE	m	neg			NA		Galama ridge, Badda Mt	7.825 N	39.414111 E
2855	2016	NA	Ethiopia	Stenocephalemys albocaudata	Stenocephalemys	RODENTIA	MURIDAE	MURINAE	f	neg			NA		Galama ridge, Badda Mt	7.825 N	39.414111 E
2856	2016	NA	Ethiopia	Stenocephalemys albocaudata	Stenocephalemys	RODENTIA	MURIDAE	MURINAE	m	neg			NA		Galama ridge, Badda Mt	7.825 N	39.414111 E
2857	2016	NA	Ethiopia	Stenocephalemys albocaudata	Stenocephalemys	RODENTIA	MURIDAE	MURINAE	m	neg			NA		Galama ridge, Badda Mt	7.825 N	39.414111 E
2858	2016	NA	Ethiopia	Stenocephalemys albocaudata	Stenocephalemys	RODENTIA	MURIDAE	MURINAE	m	neg			NA		Galama ridge, Badda Mt	7.825 N	39.414111 E
2859	2016	NA	Ethiopia	Crocidura glassi	Crocidura	EULIPOTYPHLA	SORICIDAE	CROCIDURINAE	m	neg			NA		Galama ridge, Badda Mt	7.825 N	39.414111 E
2860	2016	NA	Ethiopia	Crocidura glassi	Crocidura	EULIPOTYPHLA	SORICIDAE	CROCIDURINAE	f	neg			NA		Galama ridge, Badda Mt	7.825 N	39.414111 E
2861	2016	NA	Ethiopia	Stenocephalemys albocaudata	Stenocephalemys	RODENTIA	MURIDAE	MURINAE	m	neg			NA		Galama ridge, Badda Mt	7.825 N	39.414111 E
2862	2016	NA	Ethiopia	Stenocephalemys albocaudata	Stenocephalemys	RODENTIA	MURIDAE	MURINAE	f	neg			NA		Galama ridge, Badda Mt	7.825 N	39.414111 E
2863	2016	NA	Ethiopia	Stenocephalemys griseicauda	Stenocephalemys	RODENTIA	MURIDAE	MURINAE	m	neg			NA		Galama ridge, Badda Mt	7.825 N	39.414111 E
2864	2016	NA	Ethiopia	Stenocephalemys griseicauda	Stenocephalemys	RODENTIA	MURIDAE	MURINAE	m	neg			NA		Galama ridge, Badda Mt	7.825 N	39.414111 E
2865	2016	NA	Ethiopia	Crocidura glassi	Crocidura	EULIPOTYPHLA	SORICIDAE	CROCIDURINAE	m	neg			NA		Galama ridge, Badda Mt	7.825 N	39.414111 E
2866	2016	NA	Ethiopia	Crocidura glassi	Crocidura	EULIPOTYPHLA	SORICIDAE	CROCIDURINAE	m	neg			NA		Galama ridge, Badda Mt	7.825 N	39.414111 E
2867	2016	NA	Ethiopia	Lophuromys melanonyx	Lophuromys	RODENTIA	MURIDAE	DEOMYINAE	f	neg			NA		Galama ridge, Badda Mt	7.825 N	39.414111 E
2868	2016	NA	Ethiopia	Arvicanthis blicki	Arvicanthis	RODENTIA	MURIDAE	MURINAE	f	neg			NA		Galama ridge, Badda Mt	7.825 N	39.414111 E
2869	2016	NA	Ethiopia	Arvicanthis blicki	Arvicanthis	RODENTIA	MURIDAE	MURINAE	f	neg			NA		Galama ridge, Badda Mt	7.825 N	39.414111 E
2870	2016	NA	Ethiopia	Otomys helleri	Otomys	RODENTIA	MURIDAE	MURINAE	m	neg			NA		Galama ridge, Badda Mt	7.825 N	39.414111 E
2871	2016	NA	Ethiopia	Otomys helleri	Otomys	RODENTIA	MURIDAE	MURINAE	f	neg			NA		Galama ridge, Badda Mt	7.825 N	39.414111 E
2872	2016	NA	Ethiopia	Otomys helleri	Otomys	RODENTIA	MURIDAE	MURINAE	f	neg			NA		Galama ridge, Badda Mt	7.825 N	39.414111 E
2873	2016	NA	Ethiopia	Lophuromys melanonyx	Lophuromys	RODENTIA	MURIDAE	DEOMYINAE	f	neg			NA		Galama ridge, Badda Mt	7.825 N	39.414111 E
2874	2016	NA	Ethiopia	Stenocephalemys albocaudata	Stenocephalemys	RODENTIA	MURIDAE	MURINAE	m	neg			NA		Galama ridge, Badda Mt	7.825 N	39.414111 E
2875	2016	NA	Ethiopia	Lophuromys melanonyx	Lophuromys	RODENTIA	MURIDAE	DEOMYINAE	f	neg			NA		Galama ridge, Badda Mt	7.825 N	39.414111 E
2876	2016	NA	Ethiopia	Lophuromys melanonyx	Lophuromys	RODENTIA	MURIDAE	DEOMYINAE	f	neg			NA		Galama ridge, Badda Mt	7.825 N	39.414111 E
2877	2016	NA	Ethiopia	Stenocephalemys griseicauda	Stenocephalemys	RODENTIA	MURIDAE	MURINAE	m	neg			NA		Galama ridge, Badda Mt	7.825 N	39.414111 E
2878	2016	NA	Ethiopia	Lophuromys brevicaudus	Lophuromys	RODENTIA	MURIDAE	DEOMYINAE	f	neg			NA		Galama ridge, Badda Mt	7.825 N	39.414111 E
2879	2016	NA	Ethiopia	Stenocephalemys albocaudata	Stenocephalemys	RODENTIA	MURIDAE	MURINAE	f	neg			NA		Galama ridge, Badda Mt	7.825 N	39.414111 E
2880	2016	NA	Ethiopia	Stenocephalemys albocaudata	Stenocephalemys	RODENTIA	MURIDAE	MURINAE	f	neg			NA		Galama ridge, Badda Mt	7.825 N	39.414111 E
2881	2016	NA	Ethiopia	Lophuromys brevicaudus	Lophuromys	RODENTIA	MURIDAE	DEOMYINAE	m	neg			NA		Galama ridge, Badda Mt	7.825 N	39.414111 E
2882	2016	NA	Ethiopia	Lophuromys brevicaudus	Lophuromys	RODENTIA	MURIDAE	DEOMYINAE	m	neg			NA		Galama ridge, Badda Mt	7.825 N	39.414111 E
2883	2016	NA	Ethiopia	Otomys helleri	Otomys	RODENTIA	MURIDAE	MURINAE	m	neg			NA		Galama ridge, Badda Mt	7.825 N	39.414111 E
2884	2016	NA	Ethiopia	Arvicanthis blicki	Arvicanthis	RODENTIA	MURIDAE	MURINAE	f	neg			NA		Galama ridge, Badda Mt	7.825 N	39.414111 E
2885	2016	NA	Ethiopia	Stenocephalemys griseicauda	Stenocephalemys	RODENTIA	MURIDAE	MURINAE	m	neg			NA		Galama ridge, Ticho slope	7.812583 N	39.459706 E
2886	2016	NA	Ethiopia	Crocidura glassi	Crocidura	EULIPOTYPHLA	SORICIDAE	CROCIDURINAE	m	neg			NA		Galama ridge, Badda Mt	7.825 N	39.414111 E
2887	2016	NA	Ethiopia	Stenocephalemys albocaudata	Stenocephalemys	RODENTIA	MURIDAE	MURINAE	f	neg			NA		Galama ridge, Badda Mt	7.825 N	39.414111 E
2888	2016	NA	Ethiopia	Crocidura glassi	Crocidura	EULIPOTYPHLA	SORICIDAE	CROCIDURINAE	f	neg			NA		Galama ridge, Badda Mt	7.825 N	39.414111 E
2889	2016	NA	Ethiopia	Lophuromys melanonyx	Lophuromys	RODENTIA	MURIDAE	DEOMYINAE	m	neg			NA		Galama ridge, Badda Mt	7.825 N	39.414111 E
2890	2016	NA	Ethiopia	Lophuromys melanonyx	Lophuromys	RODENTIA	MURIDAE	DEOMYINAE	m	neg			NA		Galama ridge, Badda Mt	7.825 N	39.414111 E
2891	2016	NA	Ethiopia	Lophuromys melanonyx	Lophuromys	RODENTIA	MURIDAE	DEOMYINAE	f	neg			NA		Galama ridge, Badda Mt	7.825 N	39.414111 E
2892	2016	NA	Ethiopia	Lophuromys melanonyx	Lophuromys	RODENTIA	MURIDAE	DEOMYINAE	m	neg			NA		Galama ridge, Badda Mt	7.825 N	39.414111 E
2893	2016	NA	Ethiopia	Stenocephalemys albipes	Stenocephalemys	RODENTIA	MURIDAE	MURINAE	f	neg			NA		Galama ridge, Ticho slope	7.812583 N	39.459706 E
2894	2016	NA	Ethiopia	Stenocephalemys albipes	Stenocephalemys	RODENTIA	MURIDAE	MURINAE	m	neg			NA		Galama ridge, Ticho slope	7.812583 N	39.459706 E
2895	2016	NA	Ethiopia	Lophuromys brevicaudus	Lophuromys	RODENTIA	MURIDAE	DEOMYINAE	f	neg			NA		Galama ridge, Badda Mt	7.825 N	39.414111 E
2896	2016	NA	Ethiopia	Stenocephalemys griseicauda	Stenocephalemys	RODENTIA	MURIDAE	MURINAE	f	neg			NA		Galama ridge, Ticho slope	7.812583 N	39.459706 E
2897	2016	NA	Ethiopia	Lophuromys brevicaudus	Lophuromys	RODENTIA	MURIDAE	DEOMYINAE	m	neg			NA		Galama ridge, Badda Mt	7.825 N	39.414111 E
2898	2016	NA	Ethiopia	Lophuromys brevicaudus	Lophuromys	RODENTIA	MURIDAE	DEOMYINAE	m	neg			NA		Galama ridge, Badda Mt	7.825 N	39.414111 E
2899	2016	NA	Ethiopia	Lophuromys brevicaudus	Lophuromys	RODENTIA	MURIDAE	DEOMYINAE	m	neg			NA		Galama ridge, Badda Mt	7.825 N	39.414111 E
2900	2016	NA	Ethiopia	Stenocephalemys albipes	Stenocephalemys	RODENTIA	MURIDAE	MURINAE	f	neg			NA		Galama ridge, Ticho slope	7.812583 N	39.459706 E
2901	2016	NA	Ethiopia	Stenocephalemys griseicauda	Stenocephalemys	RODENTIA	MURIDAE	MURINAE	f	neg			NA		Galama ridge, Ticho slope	7.812583 N	39.459706 E
2902	2016	NA	Ethiopia	Stenocephalemys griseicauda	Stenocephalemys	RODENTIA	MURIDAE	MURINAE	m	neg			NA		Galama ridge, Ticho slope	7.812583 N	39.459706 E
2903	2016	NA	Ethiopia	Otomys helleri	Otomys	RODENTIA	MURIDAE	MURINAE	f	neg			NA		Galama ridge, Badda Mt	7.825 N	39.414111 E
2904	2016	NA	Ethiopia	Otomys helleri	Otomys	RODENTIA	MURIDAE	MURINAE	m	neg			NA		Galama ridge, Badda Mt	7.825 N	39.414111 E
2905	2016	NA	Ethiopia	Stenocephalemys albocaudata	Stenocephalemys	RODENTIA	MURIDAE	MURINAE	m	neg			NA		Galama ridge, Badda Mt	7.825 N	39.414111 E
2906	2016	NA	Ethiopia	Stenocephalemys albocaudata	Stenocephalemys	RODENTIA	MURIDAE	MURINAE	m	neg			NA		Galama ridge, Badda Mt	7.825 N	39.414111 E
2908	2016	NA	Ethiopia	Lophuromys brevicaudus	Lophuromys	RODENTIA	MURIDAE	DEOMYINAE	f	neg			NA		Galama ridge, Badda Mt	7.825 N	39.414111 E
2909	2016	NA	Ethiopia	Stenocephalemys griseicauda	Stenocephalemys	RODENTIA	MURIDAE	MURINAE	m	neg			NA		Galama ridge, Badda Mt	7.825 N	39.414111 E
2910	2016	NA	Ethiopia	Stenocephalemys albocaudata	Stenocephalemys	RODENTIA	MURIDAE	MURINAE	m	neg			NA		Galama ridge, Badda Mt	7.825 N	39.414111 E
2911	2016	NA	Ethiopia	Stenocephalemys albocaudata	Stenocephalemys	RODENTIA	MURIDAE	MURINAE	m	neg			NA		Galama ridge, Badda Mt	7.825 N	39.414111 E
2912	2016	NA	Ethiopia	Stenocephalemys albocaudata	Stenocephalemys	RODENTIA	MURIDAE	MURINAE	m	neg			NA		Galama ridge, Badda Mt	7.825 N	39.414111 E
2913	2016	NA	Ethiopia	Stenocephalemys griseicauda	Stenocephalemys	RODENTIA	MURIDAE	MURINAE	f	neg			NA		Galama ridge, Ticho slope	7.812583 N	39.459706 E
2914	2016	NA	Ethiopia	Stenocephalemys albipes	Stenocephalemys	RODENTIA	MURIDAE	MURINAE	m	neg			NA		Galama ridge, Ticho slope	7.812583 N	39.459706 E
2915	2016	NA	Ethiopia	Arvicanthis blicki	Arvicanthis	RODENTIA	MURIDAE	MURINAE	f	neg			NA		Galama ridge, Badda Mt	7.825 N	39.414111 E
2916	2016	NA	Ethiopia	Stenocephalemys griseicauda	Stenocephalemys	RODENTIA	MURIDAE	MURINAE	m	neg			NA		Galama ridge, Ticho slope	7.812583 N	39.459706 E
2917	2016	NA	Ethiopia	Arvicanthis blicki	Arvicanthis	RODENTIA	MURIDAE	MURINAE	f	neg			NA		Galama ridge, Badda Mt	7.825 N	39.414111 E
2918	2016	NA	Ethiopia	Arvicanthis blicki	Arvicanthis	RODENTIA	MURIDAE	MURINAE	f	neg			NA		Galama ridge, Badda Mt	7.825 N	39.414111 E
2919	2016	NA	Ethiopia	Acomys kempi	Acomys	RODENTIA	MURIDAE	DEOMYINAE	m	neg			NA		Borena national park	4.546833 N	38.279111 E
2920	2016	NA	Ethiopia	Taterillus emini	Taterillus	RODENTIA	MURIDAE	GERBILLINAE	m	neg			NA		Borena national park	4.546833 N	38.279111 E
2921	2016	NA	Ethiopia	Xerus rutilus	Xerus	RODENTIA	SCIURIDAE	XERINAE	m	neg			NA		Borena national park	4.546833 N	38.279111 E
2922	2016	NA	Ethiopia	Mastomys erythroleucus	Mastomys	RODENTIA	MURIDAE	MURINAE	m	neg			NA		Borena national park	4.546833 N	38.279111 E
2923	2016	NA	Ethiopia	Crocidura sp.	Crocidura	EULIPOTYPHLA	SORICIDAE	CROCIDURINAE	m	neg			NA		Borena national park	4.546833 N	38.279111 E
2924	2016	NA	Ethiopia	Taterillus emini	Taterillus	RODENTIA	MURIDAE	GERBILLINAE	m	neg			NA		Borena national park	4.546833 N	38.279111 E
2925	2016	NA	Ethiopia	Acomys kempi	Acomys	RODENTIA	MURIDAE	DEOMYINAE	f	neg			NA		Borena national park	4.546833 N	38.279111 E
2926	2016	NA	Ethiopia	Acomys kempi	Acomys	RODENTIA	MURIDAE	DEOMYINAE	f	neg			NA		Borena national park	4.546833 N	38.279111 E
2927	2016	NA	Ethiopia	Acomys kempi	Acomys	RODENTIA	MURIDAE	DEOMYINAE	m	neg			NA		Borena national park	4.546833 N	38.279111 E
2928	2016	NA	Ethiopia	Acomys kempi	Acomys	RODENTIA	MURIDAE	DEOMYINAE	m	neg			NA		Borena national park	4.546833 N	38.279111 E
2932	2016	NA	Ethiopia	Saccostomus mearnsi	Saccostomus	RODENTIA	NESOMYIDAE	CRICETOMYINAE	f	neg			NA		Borena national park	4.546833 N	38.279111 E
2933	2016	NA	Ethiopia	Acomys kempi	Acomys	RODENTIA	MURIDAE	DEOMYINAE	f	neg			NA		Borena national park	4.546833 N	38.279111 E
2934	2016	NA	Ethiopia	Heterocephalus glaber	Heterocephalus	RODENTIA	HETEROCEPHALIDAE	NA	f	neg			NA		Borena national park	4.546833 N	38.279111 E
2939	2016	NA	Ethiopia	Saccostomus mearnsi	Saccostomus	RODENTIA	NESOMYIDAE	CRICETOMYINAE	m	neg			NA		Borena national park	4.546833 N	38.279111 E
2940	2016	NA	Ethiopia	Acomys kempi	Acomys	RODENTIA	MURIDAE	DEOMYINAE	m	neg			NA		Borena national park	4.546833 N	38.279111 E
2942	2016	NA	Ethiopia	Saccostomus mearnsi	Saccostomus	RODENTIA	NESOMYIDAE	CRICETOMYINAE	m	neg			NA		Borena national park	4.546833 N	38.279111 E
2943	2016	NA	Ethiopia	Mastomys erythroleucus	Mastomys	RODENTIA	MURIDAE	MURINAE	m	neg			NA		Borena national park	4.546833 N	38.279111 E
2945	2016	NA	Ethiopia	Crocidura parvipes	Crocidura	EULIPOTYPHLA	SORICIDAE	CROCIDURINAE	f	neg			NA		Borena national park	4.546833 N	38.279111 E
2946	2016	NA	Ethiopia	Heterocephalus glaber	Heterocephalus	RODENTIA	HETEROCEPHALIDAE	NA	f	neg			NA		Borena national park	4.546833 N	38.279111 E
2947	2016	NA	Ethiopia	Acomys kempi	Acomys	RODENTIA	MURIDAE	DEOMYINAE	f	neg			NA		Borena national park	4.546833 N	38.279111 E
2949	2016	NA	Ethiopia	Saccostomus mearnsi	Saccostomus	RODENTIA	NESOMYIDAE	CRICETOMYINAE	f	neg			NA		Borena national park	4.546833 N	38.279111 E
2950	2016	NA	Ethiopia	Heterocephalus glaber	Heterocephalus	RODENTIA	HETEROCEPHALIDAE	NA	f	neg			NA		Borena national park	4.546833 N	38.279111 E
2951	2016	NA	Ethiopia	Saccostomus mearnsi	Saccostomus	RODENTIA	NESOMYIDAE	CRICETOMYINAE	f	neg			NA		Borena national park	4.546833 N	38.279111 E
2952	2016	NA	Ethiopia	Acomys kempi	Acomys	RODENTIA	MURIDAE	DEOMYINAE	m	neg			NA		Borena national park	4.546833 N	38.279111 E
2953	2016	NA	Ethiopia	Heterocephalus glaber	Heterocephalus	RODENTIA	HETEROCEPHALIDAE	NA	f	neg			NA		Borena national park	4.546833 N	38.279111 E
2954	2016	NA	Ethiopia	Heterocephalus glaber	Heterocephalus	RODENTIA	HETEROCEPHALIDAE	NA	f	neg			NA		Borena national park	4.546833 N	38.279111 E
2955	2016	NA	Ethiopia	Mastomys erythroleucus	Mastomys	RODENTIA	MURIDAE	MURINAE	f	neg			NA		Borena national park	4.546833 N	38.279111 E
2956	2016	NA	Ethiopia	Heterocephalus glaber	Heterocephalus	RODENTIA	HETEROCEPHALIDAE	NA	f	neg			NA		Borena national park	4.546833 N	38.279111 E
2957	2016	NA	Ethiopia	Heterocephalus glaber	Heterocephalus	RODENTIA	HETEROCEPHALIDAE	NA	f	neg			NA		Borena national park	4.546833 N	38.279111 E
2958	2016	NA	Ethiopia	Heterocephalus glaber	Heterocephalus	RODENTIA	HETEROCEPHALIDAE	NA	m	neg			NA		Borena national park	4.546833 N	38.279111 E
2959	2016	NA	Ethiopia	Heterocephalus glaber	Heterocephalus	RODENTIA	HETEROCEPHALIDAE	NA	m	neg			NA		Borena national park	4.546833 N	38.279111 E
2960	2016	NA	Ethiopia	Heterocephalus glaber	Heterocephalus	RODENTIA	HETEROCEPHALIDAE	NA	f	neg			NA		Borena national park	4.546833 N	38.279111 E
2961	2016	NA	Ethiopia	Arvicanthis sp.	Arvicanthis	RODENTIA	MURIDAE	MURINAE	m	neg			NA		Borena national park	4.546833 N	38.279111 E
2962	2016	NA	Ethiopia	Arvicanthis sp.	Arvicanthis	RODENTIA	MURIDAE	MURINAE	f	neg			NA		Borena national park	4.546833 N	38.279111 E
2963	2016	NA	Ethiopia	Saccostomus mearnsi	Saccostomus	RODENTIA	NESOMYIDAE	CRICETOMYINAE	m	neg			NA		Borena national park	4.546833 N	38.279111 E
2964	2016	NA	Ethiopia	Mastomys erythroleucus	Mastomys	RODENTIA	MURIDAE	MURINAE	f	neg			NA		Borena national park	4.546833 N	38.279111 E
2965	2016	NA	Ethiopia	Arvicanthis sp.	Arvicanthis	RODENTIA	MURIDAE	MURINAE	m	neg			NA		Borena national park	4.546833 N	38.279111 E
2966	2016	NA	Ethiopia	Mastomys erythroleucus	Mastomys	RODENTIA	MURIDAE	MURINAE	f	neg			NA		Borena national park	4.546833 N	38.279111 E
2967	2016	NA	Ethiopia	Mastomys erythroleucus	Mastomys	RODENTIA	MURIDAE	MURINAE	m	neg			NA		Borena national park	4.546833 N	38.279111 E
2968	2016	NA	Ethiopia	Heterocephalus glaber	Heterocephalus	RODENTIA	HETEROCEPHALIDAE	NA	f	neg			NA		Borena national park	4.546833 N	38.279111 E
2969	2016	NA	Ethiopia	Saccostomus mearnsi	Saccostomus	RODENTIA	NESOMYIDAE	CRICETOMYINAE	m	neg			NA		Borena national park	4.546833 N	38.279111 E
2970	2016	NA	Ethiopia	Saccostomus mearnsi	Saccostomus	RODENTIA	NESOMYIDAE	CRICETOMYINAE	f	neg			NA		Borena national park	4.546833 N	38.279111 E
2971	2016	NA	Ethiopia	Saccostomus mearnsi	Saccostomus	RODENTIA	NESOMYIDAE	CRICETOMYINAE	m	neg			NA		Borena national park	4.546833 N	38.279111 E
2972	2016	NA	Ethiopia	Mastomys erythroleucus	Mastomys	RODENTIA	MURIDAE	MURINAE	m	neg			NA		Borena national park	4.546833 N	38.279111 E
2973	2016	NA	Ethiopia	Mastomys erythroleucus	Mastomys	RODENTIA	MURIDAE	MURINAE	m	neg			NA		Borena national park	4.546833 N	38.279111 E
2974	2016	NA	Ethiopia	Arvicanthis sp.	Arvicanthis	RODENTIA	MURIDAE	MURINAE	f	neg			NA		Borena national park	4.546833 N	38.279111 E
2975	2016	NA	Ethiopia	Arvicanthis sp.	Arvicanthis	RODENTIA	MURIDAE	MURINAE	m	neg			NA		Borena national park	4.546833 N	38.279111 E
2976	2016	NA	Ethiopia	Arvicanthis sp.	Arvicanthis	RODENTIA	MURIDAE	MURINAE	f	neg			NA		Borena national park	4.546833 N	38.279111 E
2977	2016	NA	Ethiopia	Acomys kempi	Acomys	RODENTIA	MURIDAE	DEOMYINAE	m	neg			NA		Borena national park	4.546833 N	38.279111 E
2978	2016	NA	Ethiopia	Mastomys erythroleucus	Mastomys	RODENTIA	MURIDAE	MURINAE	m	neg			NA		Borena national park	4.546833 N	38.279111 E
2979	2016	NA	Ethiopia	Arvicanthis sp.	Arvicanthis	RODENTIA	MURIDAE	MURINAE	f	neg			NA		Borena national park	4.546833 N	38.279111 E
2980	2016	NA	Ethiopia	Heterocephalus glaber	Heterocephalus	RODENTIA	HETEROCEPHALIDAE	NA	m	neg			NA		Borena national park	4.546833 N	38.279111 E
2981	2016	NA	Ethiopia	Heterocephalus glaber	Heterocephalus	RODENTIA	HETEROCEPHALIDAE	NA	f	neg			NA		Borena national park	4.546833 N	38.279111 E
2982	2016	NA	Ethiopia	Heterocephalus glaber	Heterocephalus	RODENTIA	HETEROCEPHALIDAE	NA	f	neg			NA		Borena national park	4.546833 N	38.279111 E
2983	2016	NA	Ethiopia	Heterocephalus glaber	Heterocephalus	RODENTIA	HETEROCEPHALIDAE	NA	f	neg			NA		Borena national park	4.546833 N	38.279111 E
2984	2016	NA	Ethiopia	Heterocephalus glaber	Heterocephalus	RODENTIA	HETEROCEPHALIDAE	NA	f	neg			NA		Borena national park	4.546833 N	38.279111 E
2987	2016	NA	Ethiopia	Saccostomus mearnsi	Saccostomus	RODENTIA	NESOMYIDAE	CRICETOMYINAE	m	neg			NA		Borena national park	4.546833 N	38.279111 E
2990	2016	NA	Ethiopia	Saccostomus mearnsi	Saccostomus	RODENTIA	NESOMYIDAE	CRICETOMYINAE	f	neg			NA		Borena national park	4.546833 N	38.279111 E
2991	2016	NA	Ethiopia	Saccostomus mearnsi	Saccostomus	RODENTIA	NESOMYIDAE	CRICETOMYINAE	f	neg			NA		Borena national park	4.546833 N	38.279111 E
2992	2016	NA	Ethiopia	Mastomys erythroleucus	Mastomys	RODENTIA	MURIDAE	MURINAE	f	neg			NA		Borena national park	4.546833 N	38.279111 E
2993	2016	NA	Ethiopia	Arvicanthis sp.	Arvicanthis	RODENTIA	MURIDAE	MURINAE	m	neg			NA		Borena national park	4.546833 N	38.279111 E
2994	2016	NA	Ethiopia	Mastomys erythroleucus	Mastomys	RODENTIA	MURIDAE	MURINAE	m	neg			NA		Borena national park	4.546833 N	38.279111 E
2995	2016	NA	Ethiopia	Heterocephalus glaber	Heterocephalus	RODENTIA	HETEROCEPHALIDAE	NA	f	neg			NA		Borena national park	4.546833 N	38.279111 E
2996	2016	NA	Ethiopia	Mastomys erythroleucus	Mastomys	RODENTIA	MURIDAE	MURINAE	f	neg			NA		Borena national park	4.546833 N	38.279111 E
2997	2016	NA	Ethiopia	Arvicanthis sp.	Arvicanthis	RODENTIA	MURIDAE	MURINAE	m	neg			NA		Borena national park	4.546833 N	38.279111 E
2998	2016	NA	Ethiopia	Arvicanthis sp.	Arvicanthis	RODENTIA	MURIDAE	MURINAE	m	neg			NA		Borena national park	4.546833 N	38.279111 E
2999	2016	NA	Ethiopia	Arvicanthis sp.	Arvicanthis	RODENTIA	MURIDAE	MURINAE	m	neg			NA		Borena national park	4.546833 N	38.279111 E
3000	2016	NA	Ethiopia	Mastomys erythroleucus	Mastomys	RODENTIA	MURIDAE	MURINAE	f	neg			NA		Borena national park	4.546833 N	38.279111 E
3001	2016	NA	Ethiopia	Heterocephalus glaber	Heterocephalus	RODENTIA	HETEROCEPHALIDAE	NA	f	neg			NA		Borena national park	4.546833 N	38.279111 E
3002	2016	NA	Ethiopia	Mastomys erythroleucus	Mastomys	RODENTIA	MURIDAE	MURINAE	m	neg			NA		Borena national park	4.546833 N	38.279111 E
3003	2016	NA	Ethiopia	Heterocephalus glaber	Heterocephalus	RODENTIA	HETEROCEPHALIDAE	NA	f	neg			NA		Borena national park	4.546833 N	38.279111 E
3004	2016	NA	Ethiopia	Arvicanthis sp.	Arvicanthis	RODENTIA	MURIDAE	MURINAE	m	neg			NA		Borena national park	4.546833 N	38.279111 E
3005	2016	NA	Ethiopia	Heterocephalus glaber	Heterocephalus	RODENTIA	HETEROCEPHALIDAE	NA	f	neg			NA		Borena national park	4.546833 N	38.279111 E
3006	2016	NA	Ethiopia	Heterocephalus glaber	Heterocephalus	RODENTIA	HETEROCEPHALIDAE	NA	f	neg			NA		Borena national park	4.546833 N	38.279111 E
3007	2016	NA	Ethiopia	Heterocephalus glaber	Heterocephalus	RODENTIA	HETEROCEPHALIDAE	NA	f	neg			NA		Borena national park	4.546833 N	38.279111 E
3008	2016	NA	Ethiopia	Heterocephalus glaber	Heterocephalus	RODENTIA	HETEROCEPHALIDAE	NA	m	neg			NA		Borena national park	4.546833 N	38.279111 E
3009	2016	NA	Ethiopia	Acomys kempi	Acomys	RODENTIA	MURIDAE	DEOMYINAE	f	neg			NA		Borena national park	4.546833 N	38.279111 E
3010	2016	NA	Ethiopia	Acomys kempi	Acomys	RODENTIA	MURIDAE	DEOMYINAE	m	neg			NA		Borena national park	4.546833 N	38.279111 E
3011	2016	NA	Ethiopia	Mastomys erythroleucus	Mastomys	RODENTIA	MURIDAE	MURINAE	f	neg			NA		Borena national park	4.546833 N	38.279111 E
3012	2016	NA	Ethiopia	Heterocephalus glaber	Heterocephalus	RODENTIA	HETEROCEPHALIDAE	NA	f	neg			NA		Borena national park	4.546833 N	38.279111 E
3013	2016	NA	Ethiopia	Mastomys erythroleucus	Mastomys	RODENTIA	MURIDAE	MURINAE	f	neg			NA		Borena national park	4.546833 N	38.279111 E
3014	2016	NA	Ethiopia	Heterocephalus glaber	Heterocephalus	RODENTIA	HETEROCEPHALIDAE	NA	m	neg			NA		Borena national park	4.546833 N	38.279111 E
3015	2016	NA	Ethiopia	Acomys sp.	Acomys	RODENTIA	MURIDAE	DEOMYINAE	f	neg			NA		Borena national park	4.546833 N	38.279111 E
3016	2016	NA	Ethiopia	Mastomys erythroleucus	Mastomys	RODENTIA	MURIDAE	MURINAE	f	neg			NA		Borena national park	4.546833 N	38.279111 E
3017	2016	NA	Ethiopia	Mastomys erythroleucus	Mastomys	RODENTIA	MURIDAE	MURINAE	m	neg			NA		Borena national park	4.546833 N	38.279111 E
3018	2016	NA	Ethiopia	Mastomys erythroleucus	Mastomys	RODENTIA	MURIDAE	MURINAE	m	neg			NA		Borena national park	4.546833 N	38.279111 E
3019	2016	NA	Ethiopia	Mastomys erythroleucus	Mastomys	RODENTIA	MURIDAE	MURINAE	f	neg			NA		Borena national park	4.546833 N	38.279111 E
3020	2016	NA	Ethiopia	Heterocephalus glaber	Heterocephalus	RODENTIA	HETEROCEPHALIDAE	NA	m	neg			NA		Borena national park	4.546833 N	38.279111 E
3021	2016	NA	Ethiopia	Heterocephalus glaber	Heterocephalus	RODENTIA	HETEROCEPHALIDAE	NA	m	neg			NA		Borena national park	4.546833 N	38.279111 E
3022	2016	NA	Ethiopia	Heterocephalus glaber	Heterocephalus	RODENTIA	HETEROCEPHALIDAE	NA	m	neg			NA		Borena national park	4.546833 N	38.279111 E
3023	2016	NA	Ethiopia	Arvicanthis sp.	Arvicanthis	RODENTIA	MURIDAE	MURINAE	f	neg			NA		Borena national park	4.546833 N	38.279111 E
3024	2016	NA	Ethiopia	Acomys kempi	Acomys	RODENTIA	MURIDAE	DEOMYINAE	f	neg			NA		Borena national park	4.546833 N	38.279111 E
3025	2016	NA	Ethiopia	Arvicanthis sp.	Arvicanthis	RODENTIA	MURIDAE	MURINAE	m	neg			NA		Borena national park	4.546833 N	38.279111 E
3026	2016	NA	Ethiopia	Heterocephalus glaber	Heterocephalus	RODENTIA	HETEROCEPHALIDAE	NA	m	neg			NA		Borena national park	4.546833 N	38.279111 E
3027	2016	NA	Ethiopia	Heterocephalus glaber	Heterocephalus	RODENTIA	HETEROCEPHALIDAE	NA	m	neg			NA		Borena national park	4.546833 N	38.279111 E
3028	2016	NA	Ethiopia	Mastomys erythroleucus	Mastomys	RODENTIA	MURIDAE	MURINAE	m	neg			NA		Borena national park	4.546833 N	38.279111 E
3029	2016	NA	Ethiopia	Mastomys erythroleucus	Mastomys	RODENTIA	MURIDAE	MURINAE	m	neg			NA		Borena national park	4.546833 N	38.279111 E
3030	2016	NA	Ethiopia	Heterocephalus glaber	Heterocephalus	RODENTIA	HETEROCEPHALIDAE	NA	f	neg			NA		Borena national park	4.546833 N	38.279111 E
3031	2016	NA	Ethiopia	Arvicanthis sp.	Arvicanthis	RODENTIA	MURIDAE	MURINAE	m	neg			NA		Borena national park	4.546833 N	38.279111 E
3032	2016	NA	Ethiopia	Arvicanthis sp.	Arvicanthis	RODENTIA	MURIDAE	MURINAE	m	neg			NA		Borena national park	4.546833 N	38.279111 E
3033	2016	NA	Ethiopia	Heterocephalus glaber	Heterocephalus	RODENTIA	HETEROCEPHALIDAE	NA	m	neg			NA		Borena national park	4.546833 N	38.279111 E
3034	2016	NA	Ethiopia	Arvicanthis sp.	Arvicanthis	RODENTIA	MURIDAE	MURINAE	f	neg			NA		Borena national park	4.546833 N	38.279111 E
3035	2016	NA	Ethiopia	Arvicanthis sp.	Arvicanthis	RODENTIA	MURIDAE	MURINAE	f	neg			NA		Borena national park	4.546833 N	38.279111 E
3036	2016	NA	Ethiopia	Heterocephalus glaber	Heterocephalus	RODENTIA	HETEROCEPHALIDAE	NA	m	neg			NA		Borena national park	4.546833 N	38.279111 E
3037	2016	NA	Ethiopia	Heterocephalus glaber	Heterocephalus	RODENTIA	HETEROCEPHALIDAE	NA	f	neg			NA		Borena national park	4.546833 N	38.279111 E
3038	2016	NA	Ethiopia	Heterocephalus glaber	Heterocephalus	RODENTIA	HETEROCEPHALIDAE	NA	m	neg			NA		Borena national park	4.546833 N	38.279111 E
3039	2016	NA	Ethiopia	Heterocephalus glaber	Heterocephalus	RODENTIA	HETEROCEPHALIDAE	NA	m	neg			NA		Borena national park	4.546833 N	38.279111 E
3040	2016	NA	Ethiopia	Arvicanthis sp.	Arvicanthis	RODENTIA	MURIDAE	MURINAE	f	neg			NA		Borena national park	4.546833 N	38.279111 E
3041	2016	NA	Ethiopia	Heterocephalus glaber	Heterocephalus	RODENTIA	HETEROCEPHALIDAE	NA	f	neg			NA		Borena national park	4.546833 N	38.279111 E
3042	2016	NA	Ethiopia	Heterocephalus glaber	Heterocephalus	RODENTIA	HETEROCEPHALIDAE	NA	m	neg			NA		Borena national park	4.546833 N	38.279111 E
3043	2016	NA	Ethiopia	Mastomys erythroleucus	Mastomys	RODENTIA	MURIDAE	MURINAE	m	neg			NA		Borena national park	4.546833 N	38.279111 E
3044	2016	NA	Ethiopia	Heterocephalus glaber	Heterocephalus	RODENTIA	HETEROCEPHALIDAE	NA	m	neg			NA		Borena national park	4.546833 N	38.279111 E
3045	2016	NA	Ethiopia	Arvicanthis sp.	Arvicanthis	RODENTIA	MURIDAE	MURINAE	m	neg			NA		Borena national park	4.546833 N	38.279111 E
3046	2016	NA	Ethiopia	Heterocephalus glaber	Heterocephalus	RODENTIA	HETEROCEPHALIDAE	NA	m	neg			NA		Borena national park	4.546833 N	38.279111 E
3047	2016	NA	Ethiopia	Heterocephalus glaber	Heterocephalus	RODENTIA	HETEROCEPHALIDAE	NA	m	neg			NA		Borena national park	4.546833 N	38.279111 E
3048	2016	NA	Ethiopia	Heterocephalus glaber	Heterocephalus	RODENTIA	HETEROCEPHALIDAE	NA	m	neg			NA		Borena national park	4.546833 N	38.279111 E
3049	2016	NA	Ethiopia	Arvicanthis sp.	Arvicanthis	RODENTIA	MURIDAE	MURINAE	f	neg			NA		Borena national park	4.546833 N	38.279111 E
3050	2016	NA	Ethiopia	Acomys kempi	Acomys	RODENTIA	MURIDAE	DEOMYINAE	m	neg			NA		Borena national park	4.546833 N	38.279111 E
3051	2016	NA	Ethiopia	Mastomys erythroleucus	Mastomys	RODENTIA	MURIDAE	MURINAE	m	neg			NA		Borena national park	4.546833 N	38.279111 E
3052	2016	NA	Ethiopia	Mastomys erythroleucus	Mastomys	RODENTIA	MURIDAE	MURINAE	f	neg			NA		Borena national park	4.546833 N	38.279111 E
3053	2016	NA	Ethiopia	Mastomys erythroleucus	Mastomys	RODENTIA	MURIDAE	MURINAE	m	neg			NA		Borena national park	4.546833 N	38.279111 E
3054	2016	NA	Ethiopia	Mastomys erythroleucus	Mastomys	RODENTIA	MURIDAE	MURINAE	m	neg			NA		Borena national park	4.546833 N	38.279111 E
3055	2016	NA	Ethiopia	Mastomys erythroleucus	Mastomys	RODENTIA	MURIDAE	MURINAE	f	neg			NA		Borena national park	4.546833 N	38.279111 E
3056	2016	NA	Ethiopia	Mastomys erythroleucus	Mastomys	RODENTIA	MURIDAE	MURINAE	f	neg			NA		Borena national park	4.546833 N	38.279111 E
3057	2016	NA	Ethiopia	Mastomys erythroleucus	Mastomys	RODENTIA	MURIDAE	MURINAE	m	neg			NA		Borena national park	4.546833 N	38.279111 E
3058	2016	NA	Ethiopia	Heterocephalus glaber	Heterocephalus	RODENTIA	HETEROCEPHALIDAE	NA	m	neg			NA		Borena national park	4.546833 N	38.279111 E
3059	2016	NA	Ethiopia	Heterocephalus glaber	Heterocephalus	RODENTIA	HETEROCEPHALIDAE	NA	f	neg			NA		Borena national park	4.546833 N	38.279111 E
3060	2016	NA	Ethiopia	Mastomys erythroleucus	Mastomys	RODENTIA	MURIDAE	MURINAE	m	neg			NA		Borena national park	4.546833 N	38.279111 E
3061	2016	NA	Ethiopia	Mastomys erythroleucus	Mastomys	RODENTIA	MURIDAE	MURINAE	f	neg			NA		Borena national park	4.546833 N	38.279111 E
3062	2016	NA	Ethiopia	Stenocephalemys albipes	Stenocephalemys	RODENTIA	MURIDAE	MURINAE	m	neg			NA		Addis Ababa	9.039122 N	38.779450 E
3063	2016	NA	Ethiopia	Desmomys harringtoni	Desmomys	RODENTIA	MURIDAE	MURINAE	f	neg			NA		Addis Ababa	9.039122 N	38.779450 E
3064	2016	NA	Ethiopia	Mus domesticus	Mus	RODENTIA	MURIDAE	MURINAE	m	neg			NA		Addis Ababa	9.039122 N	38.779450 E
3065	2016	NA	Ethiopia	Acomys kempi	Acomys	RODENTIA	MURIDAE	DEOMYINAE	m	neg			NA		Borena national park	4.546833 N	38.279111 E
3066	2016	NA	Ethiopia	Crocidura olivieri	Crocidura	EULIPOTYPHLA	SORICIDAE	CROCIDURINAE	f	neg			NA		Addis Ababa	9.039122 N	38.779450 E
3067	2016	NA	Ethiopia	Rattus rattus	Rattus	RODENTIA	MURIDAE	MURINAE	f	neg			NA		Addis Ababa	9.039122 N	38.779450 E
3068	2016	NA	Ethiopia	Rattus rattus	Rattus	RODENTIA	MURIDAE	MURINAE	m	neg			NA		Addis Ababa	9.039122 N	38.779450 E
3069	2016	NA	Ethiopia	Rattus rattus	Rattus	RODENTIA	MURIDAE	MURINAE	m	neg			NA		Addis Ababa	9.039122 N	38.779450 E
3070	2016	NA	Ethiopia	Rattus rattus	Rattus	RODENTIA	MURIDAE	MURINAE	f	neg			NA		Addis Ababa	9.039122 N	38.779450 E
3071	2016	NA	Ethiopia	Mus mohammed	Mus	RODENTIA	MURIDAE	MURINAE	f	neg			NA		Addis Ababa	9.039122 N	38.779450 E
3072	2016	NA	Ethiopia	Stenocephalemys albipes	Stenocephalemys	RODENTIA	MURIDAE	MURINAE	m	neg			NA		Addis Ababa	9.039122 N	38.779450 E
3073	2016	NA	Ethiopia	Stenocephalemys albipes	Stenocephalemys	RODENTIA	MURIDAE	MURINAE	m	neg			NA		Addis Ababa	9.039122 N	38.779450 E
3074	2016	NA	Ethiopia	Desmomys harringtoni	Desmomys	RODENTIA	MURIDAE	MURINAE	m	neg			NA		Addis Ababa	9.039122 N	38.779450 E
3076	2016	NA	Ethiopia	Mus mohammed	Mus	RODENTIA	MURIDAE	MURINAE	f	neg			NA		Addis Ababa	9.039122 N	38.779450 E
3080	2017	NA	Ethiopia	Mus minutoides	Mus	RODENTIA	MURIDAE	MURINAE	f	neg			NA		Arero Forest	4.8047 N	38.8453 E
3081	2017	NA	Ethiopia	Grammomys polionops	Grammomys	RODENTIA	MURIDAE	MURINAE	f	neg			NA		Arero Forest	4.8047 N	38.8453 E
3082	2017	NA	Ethiopia	Grammomys polionops	Grammomys	RODENTIA	MURIDAE	MURINAE	m	neg			NA		Arero Forest	4.8047 N	38.8453 E
3083	2017	NA	Ethiopia	Graphiurus sp. "C"	Graphiurus	RODENTIA	GLIRIDAE	GRAPHIURINAE	m	neg			NA		Arero Forest	4.8047 N	38.8453 E
3085	2017	NA	Ethiopia	Grammomys polionops	Grammomys	RODENTIA	MURIDAE	MURINAE	m	neg			NA		Arero Forest	4.8047 N	38.8453 E
3086	2017	NA	Ethiopia	Mastomys erythroleucus	Mastomys	RODENTIA	MURIDAE	MURINAE	m	neg			NA		Arero Forest	4.8047 N	38.8453 E
3087	2017	NA	Ethiopia	Mastomys erythroleucus	Mastomys	RODENTIA	MURIDAE	MURINAE	f	neg			NA		Arero Forest	4.8047 N	38.8453 E
3088	2017	NA	Ethiopia	Ochromyscus niveiventris	Ochromyscus	RODENTIA	MURIDAE	MURINAE	m	neg			NA		Arero Forest	4.8047 N	38.8453 E
3089	2017	NA	Ethiopia	Ochromyscus niveiventris	Ochromyscus	RODENTIA	MURIDAE	MURINAE	f	neg			NA		Arero Forest	4.8047 N	38.8453 E
3092	2017	NA	Ethiopia	Mastomys erythroleucus	Mastomys	RODENTIA	MURIDAE	MURINAE	m	neg			NA		Arero Forest	4.8047 N	38.8453 E
3096	2017	NA	Ethiopia	Mastomys erythroleucus	Mastomys	RODENTIA	MURIDAE	MURINAE	NA	neg			NA		Arero Forest	4.8047 N	38.8453 E
3100	2017	NA	Ethiopia	Mastomys erythroleucus	Mastomys	RODENTIA	MURIDAE	MURINAE	m	neg			NA		Arero Forest	4.8047 N	38.8453 E
3102	2017	NA	Ethiopia	Mastomys erythroleucus	Mastomys	RODENTIA	MURIDAE	MURINAE	f	neg			NA		Arero Forest	4.8047 N	38.8453 E
3106	2017	NA	Ethiopia	Ochromyscus niveiventris	Ochromyscus	RODENTIA	MURIDAE	MURINAE	m	neg			NA		Arero Forest	4.8047 N	38.8453 E
3107	2017	NA	Ethiopia	Ochromyscus niveiventris	Ochromyscus	RODENTIA	MURIDAE	MURINAE	m	neg			NA		Arero Forest	4.8047 N	38.8453 E
3110	2017	NA	Ethiopia	Mastomys erythroleucus	Mastomys	RODENTIA	MURIDAE	MURINAE	NA	neg			NA		Arero Forest	4.8047 N	38.8453 E
3119	2017	NA	Ethiopia	Heterocephalus glaber	Heterocephalus	RODENTIA	HETEROCEPHALIDAE	NA	f	neg			NA		Arero Forest	4.8047 N	38.8453 E
3120	2017	NA	Ethiopia	Heterocephalus glaber	Heterocephalus	RODENTIA	HETEROCEPHALIDAE	NA	f	neg			NA		Arero Forest	4.8047 N	38.8453 E
3121	2017	NA	Ethiopia	Heterocephalus glaber	Heterocephalus	RODENTIA	HETEROCEPHALIDAE	NA	f	neg			NA		Arero Forest	4.8047 N	38.8453 E
3122	2017	NA	Ethiopia	Heterocephalus glaber	Heterocephalus	RODENTIA	HETEROCEPHALIDAE	NA	m	neg			NA		Arero Forest	4.8047 N	38.8453 E
3123	2017	NA	Ethiopia	Heterocephalus glaber	Heterocephalus	RODENTIA	HETEROCEPHALIDAE	NA	m	neg			NA		Arero Forest	4.8047 N	38.8453 E
3124	2017	NA	Ethiopia	Heterocephalus glaber	Heterocephalus	RODENTIA	HETEROCEPHALIDAE	NA	NA	neg			NA		Arero Forest	4.8047 N	38.8453 E
3125	2017	NA	Ethiopia	Heterocephalus glaber	Heterocephalus	RODENTIA	HETEROCEPHALIDAE	NA	NA	neg			NA		Arero Forest	4.8047 N	38.8453 E
3126	2017	NA	Ethiopia	Acomys kempi	Acomys	RODENTIA	MURIDAE	DEOMYINAE	f	neg			NA		Borena NP-Megady block	3.932 N	38.2611 E
3127	2017	NA	Ethiopia	Ochromyscus niveiventris	Ochromyscus	RODENTIA	MURIDAE	MURINAE	f	neg			NA		Borena NP-Megady block	3.932 N	38.2611 E
3128	2017	NA	Ethiopia	Ochromyscus niveiventris	Ochromyscus	RODENTIA	MURIDAE	MURINAE	m	neg			NA		Borena NP-Megady block	3.932 N	38.2611 E
3129	2017	NA	Ethiopia	Acomys sp.	Acomys	RODENTIA	MURIDAE	DEOMYINAE	m	neg			NA		Borena NP-Megady block	3.932 N	38.2611 E
3131	2017	NA	Ethiopia	Acomys sp.	Acomys	RODENTIA	MURIDAE	DEOMYINAE	f	neg			NA		Borena NP-Megady block	3.932 N	38.2611 E
3132	2017	NA	Ethiopia	Acomys sp.	Acomys	RODENTIA	MURIDAE	DEOMYINAE	m	neg			NA		Borena NP-Megady block	3.932 N	38.2611 E
3133	2017	NA	Ethiopia	Acomys sp.	Acomys	RODENTIA	MURIDAE	DEOMYINAE	m	neg			NA		Borena NP-Megady block	3.932 N	38.2611 E
3134	2017	NA	Ethiopia	Acomys sp.	Acomys	RODENTIA	MURIDAE	DEOMYINAE	f	neg			NA		Borena NP-Megady block	3.932 N	38.2611 E
3135	2017	NA	Ethiopia	Acomys sp.	Acomys	RODENTIA	MURIDAE	DEOMYINAE	f	neg			NA		Borena NP-Megady block	3.932 N	38.2611 E
3136	2017	NA	Ethiopia	Acomys sp.	Acomys	RODENTIA	MURIDAE	DEOMYINAE	f	neg			NA		Borena NP-Megady block	3.932 N	38.2611 E
3137	2017	NA	Ethiopia	Acomys sp.	Acomys	RODENTIA	MURIDAE	DEOMYINAE	m	neg			NA		Borena NP-Megady block	3.932 N	38.2611 E
3138	2017	NA	Ethiopia	Acomys sp.	Acomys	RODENTIA	MURIDAE	DEOMYINAE	f	neg			NA		Borena NP-Megady block	3.932 N	38.2611 E
3139	2017	NA	Ethiopia	Tachyoryctes splendens	Tachyoryctes	RODENTIA	SPALACIDAE	RHIZOMYINAE	f	neg			NA		Borena NP-Megady block	3.932 N	38.2611 E
3143	2017	NA	Ethiopia	Acomys sp.	Acomys	RODENTIA	MURIDAE	DEOMYINAE	m	neg			NA		Borena NP-Megady block	3.932 N	38.2611 E
3144	2017	NA	Ethiopia	Acomys sp.	Acomys	RODENTIA	MURIDAE	DEOMYINAE	m	neg			NA		Borena NP-Megady block	3.932 N	38.2611 E
3145	2017	NA	Ethiopia	Acomys percivali	Acomys	RODENTIA	MURIDAE	DEOMYINAE	m	neg			NA		Borena NP-Megady block	3.932 N	38.2611 E
3146	2017	NA	Ethiopia	Acomys sp.	Acomys	RODENTIA	MURIDAE	DEOMYINAE	m	neg			NA		Borena NP-Megady block	3.932 N	38.2611 E
3149	2017	NA	Ethiopia	Acomys sp.	Acomys	RODENTIA	MURIDAE	DEOMYINAE	m	neg			NA		Borena NP-Megady block	3.932 N	38.2611 E
3150	2017	NA	Ethiopia	Acomys sp.	Acomys	RODENTIA	MURIDAE	DEOMYINAE	m	neg			NA		Borena NP-Megady block	3.932 N	38.2611 E
3151	2017	NA	Ethiopia	Acomys sp.	Acomys	RODENTIA	MURIDAE	DEOMYINAE	f	neg			NA		Borena NP-Megady block	3.932 N	38.2611 E
3152	2017	NA	Ethiopia	Mastomys erythroleucus	Mastomys	RODENTIA	MURIDAE	MURINAE	m	neg			NA		Borena NP-Megady block	3.9546389 N	38.2555278 E
3153	2017	NA	Ethiopia	Acomys sp.	Acomys	RODENTIA	MURIDAE	DEOMYINAE	m	neg			NA		Borena NP-Megady block	3.9319444 N	38.2611111 E
3157	2017	NA	Ethiopia	Tachyoryctes splendens	Tachyoryctes	RODENTIA	SPALACIDAE	RHIZOMYINAE	f	neg			NA		Borena NP-Megady block	3.9546389 N	38.2555278 E
3158	2017	NA	Ethiopia	Mastomys erythroleucus	Mastomys	RODENTIA	MURIDAE	MURINAE	NA	neg			NA		Borena NP-Megady block	3.9188889 N	38.2583333 E
3159	2017	NA	Ethiopia	Acomys sp.	Acomys	RODENTIA	MURIDAE	DEOMYINAE	f	neg			NA		Borena NP-Megady block	3.9188889 N	38.2583333 E
3160	2017	NA	Ethiopia	Acomys sp.	Acomys	RODENTIA	MURIDAE	DEOMYINAE	NA	neg			NA		Borena NP-Megady block	3.9188889 N	38.2583333 E
3161	2017	NA	Ethiopia	Acomys sp.	Acomys	RODENTIA	MURIDAE	DEOMYINAE	f	neg			NA		Borena NP-Megady block	3.9188889 N	38.2583333 E
3162	2017	NA	Ethiopia	Acomys sp.	Acomys	RODENTIA	MURIDAE	DEOMYINAE	m	neg			NA		Borena NP-Megady block	3.9188889 N	38.2583333 E
3164	2017	NA	Ethiopia	Acomys percivali	Acomys	RODENTIA	MURIDAE	DEOMYINAE	m	neg			NA		Borena NP-Megady block	3.9188889 N	38.2583333 E
3165	2017	NA	Ethiopia	Acomys sp.	Acomys	RODENTIA	MURIDAE	DEOMYINAE	f	neg			NA		Borena NP-Megady block	3.9188889 N	38.2583333 E
3166	2017	NA	Ethiopia	Ochromyscus niveiventris	Ochromyscus	RODENTIA	MURIDAE	MURINAE	m	neg			NA		Borena NP-Megady block	3.9188889 N	38.2583333 E
3167	2017	NA	Ethiopia	Gerbillus sp.	Gerbillus	RODENTIA	MURIDAE	GERBILLINAE	f	neg			NA		Borena NP-Megady block	3.8429722 N	38.1588611 E
3169	2017	NA	Ethiopia	Heterocephalus glaber	Heterocephalus	RODENTIA	HETEROCEPHALIDAE	NA	m	neg			NA		Borena NP-Megady block	3.8041667 N	38.0988889 E
3170	2017	NA	Ethiopia	Heterocephalus glaber	Heterocephalus	RODENTIA	HETEROCEPHALIDAE	NA	f	neg			NA		Borena NP-Megady block	3.8041667 N	38.0988889 E
3171	2017	NA	Ethiopia	Heterocephalus glaber	Heterocephalus	RODENTIA	HETEROCEPHALIDAE	NA	m	neg			NA		Borena NP-Megady block	3.8041667 N	38.0988889 E
3172	2017	NA	Ethiopia	Heterocephalus glaber	Heterocephalus	RODENTIA	HETEROCEPHALIDAE	NA	m	neg			NA		Borena NP-Megady block	3.8041667 N	38.0988889 E
3173	2017	NA	Ethiopia	Heterocephalus glaber	Heterocephalus	RODENTIA	HETEROCEPHALIDAE	NA	f	neg			NA		Borena NP-Megady block	3.8041667 N	38.0988889 E
3174	2017	NA	Ethiopia	Heterocephalus glaber	Heterocephalus	RODENTIA	HETEROCEPHALIDAE	NA	f	neg			NA		Borena NP-Megady block	3.8041667 N	38.0988889 E
3175	2017	NA	Ethiopia	Gerbilliscus nigricaudus	Gerbilliscus	RODENTIA	MURIDAE	GERBILLINAE	m	neg			NA		Borena NP-Megady block	3.8041667 N	38.0988889 E
3177	2017	NA	Ethiopia	Heterocephalus glaber	Heterocephalus	RODENTIA	HETEROCEPHALIDAE	NA	f	neg			NA		Borena NP-Megady block	3.8041667 N	38.0988889 E
3178	2017	NA	Ethiopia	Gerbillus sp.	Gerbillus	RODENTIA	MURIDAE	GERBILLINAE	m	neg			NA		Borena NP-Megady block	3.8041667 N	38.0988889 E
3179	2017	NA	Ethiopia	Gerbillus sp.	Gerbillus	RODENTIA	MURIDAE	GERBILLINAE	m	neg			NA		Borena NP-Megady block	3.8429722 N	38.1588611 E
3180	2017	NA	Ethiopia	Gerbillus sp.	Gerbillus	RODENTIA	MURIDAE	GERBILLINAE	m	neg			NA		Borena NP-Megady block	3.8041667 N	38.0988889 E
3181	2017	NA	Ethiopia	Acomys sp.	Acomys	RODENTIA	MURIDAE	DEOMYINAE	m	neg			NA		Borena NP-Megady block	3.9850 N	38.2983 E
3183	2017	NA	Ethiopia	Acomys sp.	Acomys	RODENTIA	MURIDAE	DEOMYINAE	m	neg			NA		Borena NP-Megady block	3.9850 N	38.2983 E
3184	2017	NA	Ethiopia	Heterocephalus glaber	Heterocephalus	RODENTIA	HETEROCEPHALIDAE	NA	f	neg			NA		Borena NP-Megady block	3.8041667 N	38.0988889 E
3185	2017	NA	Ethiopia	Acomys sp.	Acomys	RODENTIA	MURIDAE	DEOMYINAE	m	neg			NA		Borena NP-Megady block	3.9873333 N	38.2984444 E
3186	2017	NA	Ethiopia	Acomys sp.	Acomys	RODENTIA	MURIDAE	DEOMYINAE	f	neg			NA		Borena NP-Megady block	3.9873333 N	38.2984444 E
3187	2017	NA	Ethiopia	Acomys sp.	Acomys	RODENTIA	MURIDAE	DEOMYINAE	m	neg			NA		Borena NP-Megady block	3.9873333 N	38.2984444 E
3188	2017	NA	Ethiopia	Acomys sp.	Acomys	RODENTIA	MURIDAE	DEOMYINAE	m	neg			NA		Borena NP-Megady block	3.9873333 N	38.2984444 E
3189	2017	NA	Ethiopia	Acomys sp.	Acomys	RODENTIA	MURIDAE	DEOMYINAE	m	neg			NA		Borena NP-Megady block	3.9873333 N	38.2984444 E
3190	2017	NA	Ethiopia	Acomys sp.	Acomys	RODENTIA	MURIDAE	DEOMYINAE	f	neg			NA		Borena NP-Megady block	3.9873333 N	38.2984444 E
3191	2017	NA	Ethiopia	Acomys sp.	Acomys	RODENTIA	MURIDAE	DEOMYINAE	f	neg			NA		Borena NP-Megady block	3.9873333 N	38.2984444 E
3192	2017	NA	Ethiopia	Gerbillus sp.	Gerbillus	RODENTIA	MURIDAE	GERBILLINAE	m	neg			NA		Borena NP-Megady block	3.8043333 N	38.0986944 E
3195	2017	NA	Ethiopia	Taterillus emini	Taterillus	RODENTIA	MURIDAE	GERBILLINAE	f	neg			NA		Borena NP-Megady block	3.8043333 N	38.0986944 E
3203	2017	NA	Ethiopia	Gerbillus sp.	Gerbillus	RODENTIA	MURIDAE	GERBILLINAE	f	neg			NA		Borena NP-Megady block	3.7820833 N	38.0678889 E
3205	2017	NA	Ethiopia	Heterocephalus glaber	Heterocephalus	RODENTIA	HETEROCEPHALIDAE	NA	NA	neg			NA		Borena NP-Megady block	3.7813056 N	38.0671944 E
3206	2017	NA	Ethiopia	Heterocephalus glaber	Heterocephalus	RODENTIA	HETEROCEPHALIDAE	NA	f	neg			NA		Borena NP-Megady block	3.7813056 N	38.0671944 E
3207	2017	NA	Ethiopia	Heterocephalus glaber	Heterocephalus	RODENTIA	HETEROCEPHALIDAE	NA	m	neg			NA		Borena NP-Megady block	3.7813056 N	38.0671944 E
3208	2017	NA	Ethiopia	Heterocephalus glaber	Heterocephalus	RODENTIA	HETEROCEPHALIDAE	NA	m	neg			NA		Borena NP-Megady block	3.7813056 N	38.0671944 E
3209	2017	NA	Ethiopia	Heterocephalus glaber	Heterocephalus	RODENTIA	HETEROCEPHALIDAE	NA	m	neg			NA		Borena NP-Megady block	3.7820833 N	38.0678889 E
3210	2017	NA	Ethiopia	Heterocephalus glaber	Heterocephalus	RODENTIA	HETEROCEPHALIDAE	NA	f	neg			NA		Borena NP-Megady block	3.7820833 N	38.0678889 E
3211	2017	NA	Ethiopia	Heterocephalus glaber	Heterocephalus	RODENTIA	HETEROCEPHALIDAE	NA	m	neg			NA		Borena NP-Megady block	3.7825 N	38.0676389 E
3212	2017	NA	Ethiopia	Heterocephalus glaber	Heterocephalus	RODENTIA	HETEROCEPHALIDAE	NA	m	neg			NA		Borena NP-Megady block	3.7825 N	38.0676389 E
3213	2017	NA	Ethiopia	Heterocephalus glaber	Heterocephalus	RODENTIA	HETEROCEPHALIDAE	NA	f	neg			NA		Borena NP-Megady block	3.7825 N	38.0676389 E
3214	2017	NA	Ethiopia	Heterocephalus glaber	Heterocephalus	RODENTIA	HETEROCEPHALIDAE	NA	m	neg			NA		Borena NP-Megady block	3.7825 N	38.0676389 E
3215	2017	NA	Ethiopia	Heterocephalus glaber	Heterocephalus	RODENTIA	HETEROCEPHALIDAE	NA	f	neg			NA		Borena NP-Megady block	3.7825 N	38.0676389 E
3216	2017	NA	Ethiopia	Heterocephalus glaber	Heterocephalus	RODENTIA	HETEROCEPHALIDAE	NA	m	neg			NA		Borena NP-Megady block	3.7825 N	38.0676389 E
3217	2017	NA	Ethiopia	Heterocephalus glaber	Heterocephalus	RODENTIA	HETEROCEPHALIDAE	NA	f	neg			NA		Borena NP-Megady block	3.7825 N	38.0676389 E
3218	2018	NA	Ethiopia	Stenocephalemys albipes	Stenocephalemys	RODENTIA	MURIDAE	MURINAE	m	neg			NA		Choqa Mt.	10.7045 N	37.8491 E
3219	2018	NA	Ethiopia	Stenocephalemys albipes	Stenocephalemys	RODENTIA	MURIDAE	MURINAE	f	neg			NA		Choqa Mt.	10.7045 N	37.8491 E
3220	2018	NA	Ethiopia	Stenocephalemys albipes	Stenocephalemys	RODENTIA	MURIDAE	MURINAE	f	neg			NA		Choqa Mt.	10.7045 N	37.8491 E
3221	2018	NA	Ethiopia	Stenocephalemys albipes	Stenocephalemys	RODENTIA	MURIDAE	MURINAE	m	neg			NA		Choqa Mt.	10.7045 N	37.8491 E
3222	2018	NA	Ethiopia	Stenocephalemys albipes	Stenocephalemys	RODENTIA	MURIDAE	MURINAE	f	neg			NA		Choqa Mt.	10.7024 N	27.8491 E
3223	2018	NA	Ethiopia	Lophuromys simensis	Lophuromys	RODENTIA	MURIDAE	DEOMYINAE	m	neg			NA		Choqa Mt.	10.704833 N	37.844583 E
3224	2018	NA	Ethiopia	Crocidura yaldeni	Crocidura	EULIPOTYPHLA	SORICIDAE	CROCIDURINAE	m	neg			NA		Choqa Mt.	10.704833 N	37.844583 E
3225	2018	NA	Ethiopia	Stenocephalemys zimai	Stenocephalemys	RODENTIA	MURIDAE	MURINAE	m	neg			NA		Choqa Mt.	10.704833 N	37.844583 E
3226	2018	NA	Ethiopia	Stenocephalemys zimai	Stenocephalemys	RODENTIA	MURIDAE	MURINAE	m	neg			NA		Choqa Mt.	10.7058 N	37.8432 E
3227	2018	NA	Ethiopia	Lophuromys simensis	Lophuromys	RODENTIA	MURIDAE	DEOMYINAE	m	neg			NA		Choqa Mt.	10.7058 N	37.8432 E
3228	2018	NA	Ethiopia	Lophuromys simensis	Lophuromys	RODENTIA	MURIDAE	DEOMYINAE	m	neg			NA		Choqa Mt.	10.7058 N	37.8432 E
3229	2018	NA	Ethiopia	Lophuromys simensis	Lophuromys	RODENTIA	MURIDAE	DEOMYINAE	m	neg			NA		Choqa Mt.	10.7058 N	37.8432 E
3230	2018	NA	Ethiopia	Lophuromys simensis	Lophuromys	RODENTIA	MURIDAE	DEOMYINAE	m	neg			NA		Choqa Mt.	10.704833 N	37.844583 E
3231	2018	NA	Ethiopia	Lophuromys simensis	Lophuromys	RODENTIA	MURIDAE	DEOMYINAE	m	neg			NA		Choqa Mt.	10.704833 N	37.844583 E
3232	2018	NA	Ethiopia	Stenocephalemys zimai	Stenocephalemys	RODENTIA	MURIDAE	MURINAE	m	neg			NA		Choqa Mt.	10.704833 N	37.844583 E
3233	2018	NA	Ethiopia	Lophuromys simensis	Lophuromys	RODENTIA	MURIDAE	DEOMYINAE	m	neg			NA		Choqa Mt.	10.7058 N	37.8432 E
3234	2018	NA	Ethiopia	Lophuromys simensis	Lophuromys	RODENTIA	MURIDAE	DEOMYINAE	f	neg			NA		Choqa Mt.	10.704833 N	37.844583 E
3235	2018	NA	Ethiopia	Lophuromys simensis	Lophuromys	RODENTIA	MURIDAE	DEOMYINAE	f	neg			NA		Choqa Mt.	10.7058 N	37.8432 E
3236	2018	NA	Ethiopia	Lophuromys simensis	Lophuromys	RODENTIA	MURIDAE	DEOMYINAE	m	neg			NA		Choqa Mt.	10.7058 N	37.8432 E
3237	2018	NA	Ethiopia	Stenocephalemys zimai	Stenocephalemys	RODENTIA	MURIDAE	MURINAE	m	neg			NA		Choqa Mt.	10.704833 N	37.844583 E
3238	2018	NA	Ethiopia	Lophuromys simensis	Lophuromys	RODENTIA	MURIDAE	DEOMYINAE	m	neg			NA		Choqa Mt.	10.7058 N	37.8432 E
3239	2018	NA	Ethiopia	Lophuromys simensis	Lophuromys	RODENTIA	MURIDAE	DEOMYINAE	m	neg			NA		Choqa Mt.	10.7058 N	37.8432 E
3240	2018	NA	Ethiopia	Otomys typus	Otomys	RODENTIA	MURIDAE	MURINAE	m	neg			NA		Choqa Mt.	10.704833 N	37.844583 E
3241	2018	NA	Ethiopia	Dendromus lovati	Dendromus	RODENTIA	NESOMYIDAE	DENDROMURINAE	m	neg			NA		Choqa Mt.	10.704833 N	37.844583 E
3242	2018	NA	Ethiopia	Arvicanthis abyssinicus	Arvicanthis	RODENTIA	MURIDAE	MURINAE	m	neg			NA		Choqa Mt.	10.7058 N	37.8432 E
3243	2018	NA	Ethiopia	Lophuromys simensis	Lophuromys	RODENTIA	MURIDAE	DEOMYINAE	f	neg			NA		Choqa Mt.	10.7058 N	37.8432 E
3244	2018	NA	Ethiopia	Lophuromys simensis	Lophuromys	RODENTIA	MURIDAE	DEOMYINAE	m	neg			NA		Choqa Mt.	10.704833 N	37.844583 E
3245	2018	NA	Ethiopia	Lophuromys simensis	Lophuromys	RODENTIA	MURIDAE	DEOMYINAE	f	neg			NA		Choqa Mt.	10.7058 N	37.8432 E
3246	2018	NA	Ethiopia	Lophuromys simensis	Lophuromys	RODENTIA	MURIDAE	DEOMYINAE	NA	neg			NA		Choqa Mt.	10.7058 N	37.8432 E
3247	2018	NA	Ethiopia	Lophuromys simensis	Lophuromys	RODENTIA	MURIDAE	DEOMYINAE	m	neg			NA		Choqa Mt.	10.7058 N	37.8432 E
3248	2018	NA	Ethiopia	Lophuromys simensis	Lophuromys	RODENTIA	MURIDAE	DEOMYINAE	f	neg			NA		Choqa Mt.	10.7058 N	37.8432 E
3249	2018	NA	Ethiopia	Lophuromys simensis	Lophuromys	RODENTIA	MURIDAE	DEOMYINAE	f	neg			NA		Choqa Mt.	10.704833 N	37.844583 E
3250	2018	NA	Ethiopia	Arvicanthis abyssinicus	Arvicanthis	RODENTIA	MURIDAE	MURINAE	m	neg			NA		Choqa Mt.	10.7058 N	37.8432 E
3251	2018	NA	Ethiopia	Arvicanthis abyssinicus	Arvicanthis	RODENTIA	MURIDAE	MURINAE	f	neg			NA		Choqa Mt.	10.7058 N	37.8432 E
3252	2018	NA	Ethiopia	Arvicanthis abyssinicus	Arvicanthis	RODENTIA	MURIDAE	MURINAE	m	neg			NA		Choqa Mt.	10.7058 N	37.8432 E
3253	2018	NA	Ethiopia	Arvicanthis abyssinicus	Arvicanthis	RODENTIA	MURIDAE	MURINAE	m	neg			NA		Choqa Mt.	10.7058 N	37.8432 E
3254	2018	NA	Ethiopia	Arvicanthis abyssinicus	Arvicanthis	RODENTIA	MURIDAE	MURINAE	f	neg			NA		Choqa Mt.	10.7058 N	37.8432 E
3255	2018	NA	Ethiopia	Arvicanthis abyssinicus	Arvicanthis	RODENTIA	MURIDAE	MURINAE	m	neg			NA		Choqa Mt.	10.7058 N	37.8432 E
3256	2018	NA	Ethiopia	Arvicanthis abyssinicus	Arvicanthis	RODENTIA	MURIDAE	MURINAE	m	neg			NA		Choqa Mt.	10.7058 N	37.8432 E
3257	2018	NA	Ethiopia	Arvicanthis abyssinicus	Arvicanthis	RODENTIA	MURIDAE	MURINAE	m	neg			NA		Choqa Mt.	10.7058 N	37.8432 E
3258	2018	NA	Ethiopia	Stenocephalemys zimai	Stenocephalemys	RODENTIA	MURIDAE	MURINAE	NA	neg			NA		Choqa Mt.	10.7058 N	37.8432 E
3259	2018	NA	Ethiopia	Arvicanthis abyssinicus	Arvicanthis	RODENTIA	MURIDAE	MURINAE	f	neg			NA		Choqa Mt.	10.7058 N	37.8432 E
3260	2018	NA	Ethiopia	Arvicanthis abyssinicus	Arvicanthis	RODENTIA	MURIDAE	MURINAE	m	neg			NA		Choqa Mt.	10.7058 N	37.8432 E
3261	2018	NA	Ethiopia	Arvicanthis abyssinicus	Arvicanthis	RODENTIA	MURIDAE	MURINAE	f	neg			NA		Choqa Mt.	10.7058 N	37.8432 E
3262	2018	NA	Ethiopia	Arvicanthis abyssinicus	Arvicanthis	RODENTIA	MURIDAE	MURINAE	NA	neg			NA		Choqa Mt.	10.7058 N	37.8432 E
3263	2018	NA	Ethiopia	Stenocephalemys zimai	Stenocephalemys	RODENTIA	MURIDAE	MURINAE	f	neg			NA		Choqa Mt.	10.7058 N	37.8432 E
3264	2018	NA	Ethiopia	Stenocephalemys zimai	Stenocephalemys	RODENTIA	MURIDAE	MURINAE	f	neg			NA		Choqa Mt.	10.704833 N	37.844583 E
3265	2018	NA	Ethiopia	Stenocephalemys zimai	Stenocephalemys	RODENTIA	MURIDAE	MURINAE	f	neg			NA		Choqa Mt.	10.7058 N	37.8432 E
3266	2018	NA	Ethiopia	Stenocephalemys zimai	Stenocephalemys	RODENTIA	MURIDAE	MURINAE	f	neg			NA		Choqa Mt.	10.7058 N	37.8432 E
3267	2018	NA	Ethiopia	Stenocephalemys zimai	Stenocephalemys	RODENTIA	MURIDAE	MURINAE	m	neg			NA		Choqa Mt.	10.7058 N	37.8432 E
3268	2018	NA	Ethiopia	Stenocephalemys zimai	Stenocephalemys	RODENTIA	MURIDAE	MURINAE	m	neg			NA		Choqa Mt.	10.7051 N	37.8432 E
3270	2018	NA	Ethiopia	Stenocephalemys albipes	Stenocephalemys	RODENTIA	MURIDAE	MURINAE	m	neg			NA		Choqa Mt.	10.7046 N	37.8432 E
3274	2018	NA	Ethiopia	Lophuromys simensis	Lophuromys	RODENTIA	MURIDAE	DEOMYINAE	f	neg			NA		Sacala area	11.0330 N	37.1807 E
3275	2018	NA	Ethiopia	Lophuromys simensis	Lophuromys	RODENTIA	MURIDAE	DEOMYINAE	m	neg			NA		Sacala area	11.0330 N	37.1807 E
3276	2018	NA	Ethiopia	Lophuromys simensis	Lophuromys	RODENTIA	MURIDAE	DEOMYINAE	f	neg			NA		Sacala area	11.0330 N	37.1807 E
3277	2018	NA	Ethiopia	Stenocephalemys albipes	Stenocephalemys	RODENTIA	MURIDAE	MURINAE	f	neg			NA		Sacala area	11.0330 N	37.1807 E
3278	2018	NA	Ethiopia	Stenocephalemys albipes	Stenocephalemys	RODENTIA	MURIDAE	MURINAE	f	neg			NA		Sacala area	11.0330 N	37.1807 E
3279	2018	NA	Ethiopia	Stenocephalemys albipes	Stenocephalemys	RODENTIA	MURIDAE	MURINAE	m	neg			NA		Sacala area	11.0330 N	37.1807 E
3280	2018	NA	Ethiopia	Stenocephalemys albipes	Stenocephalemys	RODENTIA	MURIDAE	MURINAE	f	neg			NA		Sacala area	11.0330 N	37.1807 E
3281	2018	NA	Ethiopia	Stenocephalemys albipes	Stenocephalemys	RODENTIA	MURIDAE	MURINAE	f	neg			NA		Sacala area	11.043069 N	37.16715 E
3283	2018	NA	Ethiopia	Stenocephalemys albipes	Stenocephalemys	RODENTIA	MURIDAE	MURINAE	f	neg			NA		Sacala area	11.0330 N	37.1807 E
3284	2018	NA	Ethiopia	Stenocephalemys albipes	Stenocephalemys	RODENTIA	MURIDAE	MURINAE	m	neg			NA		Sacala area	11.043069 N	37.16715 E
3285	2018	NA	Ethiopia	Desmomys harringtoni	Desmomys	RODENTIA	MURIDAE	MURINAE	f	neg			NA		Sacala area	11.0330 N	37.1807 E
3286	2018	NA	Ethiopia	Lophuromys simensis	Lophuromys	RODENTIA	MURIDAE	DEOMYINAE	f	neg			NA		Sacala area	11.0330 N	37.1807 E
3287	2018	NA	Ethiopia	Stenocephalemys albipes	Stenocephalemys	RODENTIA	MURIDAE	MURINAE	f	neg			NA		Sacala area	11.0330 N	37.1807 E
3288	2018	NA	Ethiopia	Stenocephalemys albipes	Stenocephalemys	RODENTIA	MURIDAE	MURINAE	f	neg			NA		Sacala area	11.043069 N	37.16715 E
3289	2018	NA	Ethiopia	Stenocephalemys albipes	Stenocephalemys	RODENTIA	MURIDAE	MURINAE	f	neg			NA		Sacala area	11.043069 N	37.16715 E
3293	2018	NA	Ethiopia	Stenocephalemys albipes	Stenocephalemys	RODENTIA	MURIDAE	MURINAE	f	neg			NA		Sacala area	11.0330 N	37.1807 E
3294	2018	NA	Ethiopia	Stenocephalemys albipes	Stenocephalemys	RODENTIA	MURIDAE	MURINAE	NA	neg			NA		Sacala area	11.043069 N	37.16715 E
3295	2018	NA	Ethiopia	Stenocephalemys albipes	Stenocephalemys	RODENTIA	MURIDAE	MURINAE	f	neg			NA		Sacala area	11.0330 N	37.1807 E
3296	2018	NA	Ethiopia	Mus mohammed	Mus	RODENTIA	MURIDAE	MURINAE	m	neg			NA		Dangila, Resort	11.2588 N	36.8445 E
3297	2018	NA	Ethiopia	Stenocephalemys albipes	Stenocephalemys	RODENTIA	MURIDAE	MURINAE	m	neg			NA		Sacala area	11.0357 N	37.1818 E
3298	2018	NA	Ethiopia	Desmomys harringtoni	Desmomys	RODENTIA	MURIDAE	MURINAE	f	neg			NA		Sacala area	11.0330 N	37.1807 E
3299	2018	NA	Ethiopia	Lophuromys simensis	Lophuromys	RODENTIA	MURIDAE	DEOMYINAE	NA	neg			NA		Sacala area	11.0330 N	37.1807 E
3302	2018	NA	Ethiopia	Stenocephalemys albipes	Stenocephalemys	RODENTIA	MURIDAE	MURINAE	m	neg			NA		Debre-Marcos	10.4206 N	37.5634 E
3303	2018	NA	Ethiopia	Lophuromys simensis	Lophuromys	RODENTIA	MURIDAE	DEOMYINAE	f	neg			NA		Debre-Marcos	10.4206 N	37.5634 E
3304	2018	NA	Ethiopia	Lophuromys simensis	Lophuromys	RODENTIA	MURIDAE	DEOMYINAE	f	neg			NA		Debre-Marcos	10.4206 N	37.5634 E
3305	2018	NA	Ethiopia	Stenocephalemys albipes	Stenocephalemys	RODENTIA	MURIDAE	MURINAE	m	neg			NA		Debre-Marcos	10.4206 N	37.5634 E
3306	2018	NA	Ethiopia	Lophuromys simensis	Lophuromys	RODENTIA	MURIDAE	DEOMYINAE	m	neg			NA		Debre-Marcos	10.4206 N	37.5634 E
3307	2018	NA	Ethiopia	Stenocephalemys albipes	Stenocephalemys	RODENTIA	MURIDAE	MURINAE	m	neg			NA		Debre-Marcos	10.4206 N	37.5634 E
3308	2018	NA	Ethiopia	Lophuromys simensis	Lophuromys	RODENTIA	MURIDAE	DEOMYINAE	f	neg			NA		Debre-Marcos	10.4206 N	37.5634 E
3309	2018	NA	Ethiopia	Mastomys natalensis	Mastomys	RODENTIA	MURIDAE	MURINAE	m	neg			NA		Debre-Marcos	10.4206 N	37.5634 E
3310	2018	NA	Ethiopia	Lophuromys simensis	Lophuromys	RODENTIA	MURIDAE	DEOMYINAE	m	neg			NA		Debre-Marcos	10.4206 N	37.5634 E
3311	2018	NA	Ethiopia	Lophuromys simensis	Lophuromys	RODENTIA	MURIDAE	DEOMYINAE	m	neg			NA		Debre-Marcos	10.4206 N	37.5634 E
3313	2018	NA	Ethiopia	Lophuromys simensis	Lophuromys	RODENTIA	MURIDAE	DEOMYINAE	f	neg			NA		Debre-Marcos	10.4206 N	37.5634 E
3314	2018	NA	Ethiopia	Stenocephalemys albipes	Stenocephalemys	RODENTIA	MURIDAE	MURINAE	f	neg			NA		Debre-Marcos	10.4206 N	37.5634 E
3315	2018	NA	Ethiopia	Lophuromys simensis	Lophuromys	RODENTIA	MURIDAE	DEOMYINAE	m	neg			NA		Debre-Marcos	10.4206 N	37.5634 E
3316	2018	NA	Ethiopia	Lophuromys simensis	Lophuromys	RODENTIA	MURIDAE	DEOMYINAE	f	neg			NA		Debre-Marcos	10.4206 N	37.5634 E
3317	2018	NA	Ethiopia	Stenocephalemys zimai	Stenocephalemys	RODENTIA	MURIDAE	MURINAE	m	neg			NA		Choqa Mt.	10.6376 N	37.8339 E
3318	2018	NA	Ethiopia	Stenocephalemys zimai	Stenocephalemys	RODENTIA	MURIDAE	MURINAE	m	neg			NA		Choqa Mt.	10.6376 N	37.8339 E
3319	2018	NA	Ethiopia	Stenocephalemys zimai	Stenocephalemys	RODENTIA	MURIDAE	MURINAE	f	neg			NA		Choqa Mt.	10.6376 N	37.8339 E
3320	2018	NA	Ethiopia	Stenocephalemys zimai	Stenocephalemys	RODENTIA	MURIDAE	MURINAE	f	neg			NA		Choqa Mt.	10.6376 N	37.8339 E
3322	2018	NA	Ethiopia	Lophuromys simensis	Lophuromys	RODENTIA	MURIDAE	DEOMYINAE	m	neg			NA		Choqa Mt.	10.6376 N	37.8339 E
3323	2018	NA	Ethiopia	Lophuromys simensis	Lophuromys	RODENTIA	MURIDAE	DEOMYINAE	f	neg			NA		Choqa Mt.	10.6376 N	37.8339 E
3324	2018	NA	Ethiopia	Lophuromys simensis	Lophuromys	RODENTIA	MURIDAE	DEOMYINAE	m	neg			NA		Choqa Mt.	10.6376 N	37.8339 E
3325	2018	NA	Ethiopia	Arvicanthis abyssinicus	Arvicanthis	RODENTIA	MURIDAE	MURINAE	m	neg			NA		Choqa Mt.	10.6376 N	37.8339 E
3326	2018	NA	Ethiopia	Arvicanthis abyssinicus	Arvicanthis	RODENTIA	MURIDAE	MURINAE	f	neg			NA		Choqa Mt.	10.6376 N	37.8339 E
3327	2018	NA	Ethiopia	Arvicanthis abyssinicus	Arvicanthis	RODENTIA	MURIDAE	MURINAE	f	neg			NA		Choqa Mt.	10.6376 N	37.8339 E
3328	2018	NA	Ethiopia	Arvicanthis abyssinicus	Arvicanthis	RODENTIA	MURIDAE	MURINAE	m	neg			NA		Choqa Mt.	10.6376 N	37.8339 E
3329	2018	NA	Ethiopia	Stenocephalemys zimai	Stenocephalemys	RODENTIA	MURIDAE	MURINAE	f	neg			NA		Choqa Mt.	10.638236 N	37.828481 E
3330	2018	NA	Ethiopia	Lophuromys simensis	Lophuromys	RODENTIA	MURIDAE	DEOMYINAE	f	neg			NA		Choqa Mt.	10.638236 N	37.828481 E
3331	2018	NA	Ethiopia	Stenocephalemys zimai	Stenocephalemys	RODENTIA	MURIDAE	MURINAE	m	neg			NA		Choqa Mt.	10.638236 N	37.828481 E
3332	2018	NA	Ethiopia	Stenocephalemys zimai	Stenocephalemys	RODENTIA	MURIDAE	MURINAE	f	neg			NA		Choqa Mt.	10.638236 N	37.828481 E
3336	2018	NA	Ethiopia	Arvicanthis abyssinicus	Arvicanthis	RODENTIA	MURIDAE	MURINAE	m	neg			NA		Choqa Mt.	10.638236 N	37.828481 E
3337	2018	NA	Ethiopia	Arvicanthis abyssinicus	Arvicanthis	RODENTIA	MURIDAE	MURINAE	m	neg			NA		Choqa Mt.	10.638236 N	37.828481 E
3338	2018	NA	Ethiopia	Lophuromys simensis	Lophuromys	RODENTIA	MURIDAE	DEOMYINAE	f	neg			NA		Choqa Mt.	10.638236 N	37.828481 E
3339	2018	NA	Ethiopia	Lophuromys simensis	Lophuromys	RODENTIA	MURIDAE	DEOMYINAE	m	neg			NA		Choqa Mt.	10.638236 N	37.828481 E
3340	2018	NA	Ethiopia	Mastomys natalensis	Mastomys	RODENTIA	MURIDAE	MURINAE	m	neg			NA		Debre-Marcos	10.4206 N	37.5634 E
3341	2018	NA	Ethiopia	Otomys typus	Otomys	RODENTIA	MURIDAE	MURINAE	m	neg			NA		Choqa Mt.	10.6353 N	37.8285 E
3342	2018	NA	Ethiopia	Stenocephalemys zimai	Stenocephalemys	RODENTIA	MURIDAE	MURINAE	m	neg			NA		Choqa Mt.	10.638236 N	37.828481 E
3343	2018	NA	Ethiopia	Arvicanthis abyssinicus	Arvicanthis	RODENTIA	MURIDAE	MURINAE	m	neg			NA		Choqa Mt.	10.6376 N	37.8339 E
3344	2018	NA	Ethiopia	Arvicanthis abyssinicus	Arvicanthis	RODENTIA	MURIDAE	MURINAE	m	neg			NA		Choqa Mt.	10.6376 N	37.8339 E
3345	2018	NA	Ethiopia	Stenocephalemys zimai	Stenocephalemys	RODENTIA	MURIDAE	MURINAE	f	neg			NA		Choqa Mt.	10.6353 N	37.8285 E
3346	2018	NA	Ethiopia	Crocidura baileyi	Crocidura	EULIPOTYPHLA	SORICIDAE	CROCIDURINAE	m	neg			NA		Choqa Mt.	10.6353 N	37.8285 E
3347	2018	NA	Ethiopia	Stenocephalemys zimai	Stenocephalemys	RODENTIA	MURIDAE	MURINAE	m	neg			NA		Choqa Mt.	10.638236 N	37.828481 E
3350	2018	NA	Ethiopia	Stenocephalemys zimai	Stenocephalemys	RODENTIA	MURIDAE	MURINAE	m	neg			NA		Choqa Mt.	10.6376 N	37.8339 E
3353	2018	NA	Ethiopia	Stenocephalemys zimai	Stenocephalemys	RODENTIA	MURIDAE	MURINAE	f	neg			NA		Choqa Mt.	10.6376 N	37.8339 E
3354	2018	NA	Ethiopia	Lophuromys simensis	Lophuromys	RODENTIA	MURIDAE	DEOMYINAE	f	neg			NA		Choqa Mt.	10.6376 N	37.8339 E
3356	2018	NA	Ethiopia	Lophuromys simensis	Lophuromys	RODENTIA	MURIDAE	DEOMYINAE	m	neg			NA		Choqa Mt.	10.6376 N	37.8339 E
3360	2018	NA	Ethiopia	Stenocephalemys zimai	Stenocephalemys	RODENTIA	MURIDAE	MURINAE	f	neg			NA		Choqa Mt.	10.6376 N	37.8339 E
3364	2018	NA	Ethiopia	Crocidura yaldeni	Crocidura	EULIPOTYPHLA	SORICIDAE	CROCIDURINAE	m	neg			NA		Choqa Mt.	10.6334 N	37.8261 E
3366	2018	NA	Ethiopia	Lophuromys simensis	Lophuromys	RODENTIA	MURIDAE	DEOMYINAE	m	neg			NA		Choqa Mt.	10.6376 N	37.8339 E
3368	2018	NA	Ethiopia	Lophuromys simensis	Lophuromys	RODENTIA	MURIDAE	DEOMYINAE	m	neg			NA		Choqa Mt.	10.6376 N	37.8339 E
3369	2018	NA	Ethiopia	Stenocephalemys zimai.	Stenocephalemys	RODENTIA	MURIDAE	MURINAE	f	neg			NA		Choqa Mt.	10.6334 N	37.8261 E
3370	2018	NA	Ethiopia	Stenocephalemys zimai	Stenocephalemys	RODENTIA	MURIDAE	MURINAE	f	neg			NA		Choqa Mt.	10.6376 N	37.8339 E
3371	2018	NA	Ethiopia	Otomys typus	Otomys	RODENTIA	MURIDAE	MURINAE	f	neg			NA		Choqa Mt.	10.6376 N	37.8339 E
3372	2018	NA	Ethiopia	Lophuromys simensis	Lophuromys	RODENTIA	MURIDAE	DEOMYINAE	m	neg			NA		Choqa Mt.	10.6376 N	37.8339 E
3373	2018	NA	Ethiopia	Lophuromys simensis	Lophuromys	RODENTIA	MURIDAE	DEOMYINAE	f	neg			NA		Choqa Mt.	10.6376 N	37.8339 E
3374	2018	NA	Ethiopia	Stenocephalemys zimai	Stenocephalemys	RODENTIA	MURIDAE	MURINAE	f	neg			NA		Choqa Mt.	10.638236 N	37.828481 E
3375	2018	NA	Ethiopia	Lophuromys simensis	Lophuromys	RODENTIA	MURIDAE	DEOMYINAE	m	neg			NA		Choqa Mt.	10.638236 N	37.828481 E
3376	2018	NA	Ethiopia	Lophuromys simensis	Lophuromys	RODENTIA	MURIDAE	DEOMYINAE	f	neg			NA		Choqa Mt.	10.6376 N	37.8339 E
3377	2018	NA	Ethiopia	Lophuromys simensis	Lophuromys	RODENTIA	MURIDAE	DEOMYINAE	m	neg			NA		Choqa Mt.	10.6376 N	37.8339 E
3378	2018	NA	Ethiopia	Lophuromys simensis	Lophuromys	RODENTIA	MURIDAE	DEOMYINAE	m	neg			NA		Choqa Mt.	10.6376 N	37.8339 E
3380	2018	NA	Ethiopia	Arvicanthis abyssinicus	Arvicanthis	RODENTIA	MURIDAE	MURINAE	m	neg			NA		Choqa Mt.	10.6376 N	37.8339 E
3381	2018	NA	Ethiopia	Arvicanthis abyssinicus	Arvicanthis	RODENTIA	MURIDAE	MURINAE	f	neg			NA		Choqa Mt.	10.6376 N	37.8339 E
3382	2018	NA	Ethiopia	Lophuromys simensis	Lophuromys	RODENTIA	MURIDAE	DEOMYINAE	m	neg			NA		Choqa Mt.	10.638236 N	37.828481 E
3383	2018	NA	Ethiopia	Stenocephalemys zimai	Stenocephalemys	RODENTIA	MURIDAE	MURINAE	m	neg			NA		Choqa Mt.	10.638236 N	37.828481 E
3384	2018	NA	Ethiopia	Stenocephalemys zimai	Stenocephalemys	RODENTIA	MURIDAE	MURINAE	m	neg			NA		Choqa Mt.	10.638236 N	37.828481 E
3385	2018	NA	Ethiopia	Arvicanthis abyssinicus	Arvicanthis	RODENTIA	MURIDAE	MURINAE	m	neg			NA		Choqa Mt.	10.6376 N	37.8339 E
3386	2018	NA	Ethiopia	Arvicanthis abyssinicus	Arvicanthis	RODENTIA	MURIDAE	MURINAE	m	neg			NA		Choqa Mt.	10.6376 N	37.8339 E
3387	2018	NA	Ethiopia	Arvicanthis abyssinicus	Arvicanthis	RODENTIA	MURIDAE	MURINAE	f	neg			NA		Choqa Mt.	10.6376 N	37.8339 E
3388	2018	NA	Ethiopia	Stenocephalemys zimai	Stenocephalemys	RODENTIA	MURIDAE	MURINAE	m	neg			NA		Choqa Mt.	10.6334 N	37.8261 E
3389	2018	NA	Ethiopia	Stenocephalemys zimai	Stenocephalemys	RODENTIA	MURIDAE	MURINAE	m	neg			NA		Choqa Mt.	10.6334 N	37.8261 E
3390	2018	NA	Ethiopia	Arvicanthis abyssinicus	Arvicanthis	RODENTIA	MURIDAE	MURINAE	m	neg			NA		Choqa Mt.	10.6376 N	37.8339 E
3391	2018	NA	Ethiopia	Arvicanthis abyssinicus	Arvicanthis	RODENTIA	MURIDAE	MURINAE	f	neg			NA		Choqa Mt.	10.6376 N	37.8339 E
3393	2018	NA	Ethiopia	Arvicanthis abyssinicus	Arvicanthis	RODENTIA	MURIDAE	MURINAE	m	neg			NA		Choqa Mt.	10.6376 N	37.8339 E
3394	2018	NA	Ethiopia	Arvicanthis abyssinicus	Arvicanthis	RODENTIA	MURIDAE	MURINAE	f	neg			NA		Choqa Mt.	10.6376 N	37.8339 E
3395	2018	NA	Ethiopia	Arvicanthis abyssinicus	Arvicanthis	RODENTIA	MURIDAE	MURINAE	m	neg			NA		Choqa Mt.	10.6376 N	37.8339 E
3396	2018	NA	Ethiopia	Arvicanthis abyssinicus	Arvicanthis	RODENTIA	MURIDAE	MURINAE	m	neg			NA		Choqa Mt.	10.6376 N	37.8339 E
3397	2018	NA	Ethiopia	Lophuromys simensis	Lophuromys	RODENTIA	MURIDAE	DEOMYINAE	m	neg			NA		Choqa Mt.	10.638236 N	37.828481 E
3398	2018	NA	Ethiopia	Lophuromys simensis	Lophuromys	RODENTIA	MURIDAE	DEOMYINAE	f	neg			NA		Choqa Mt.	10.638236 N	37.828481 E
3399	2018	NA	Ethiopia	Lophuromys simensis	Lophuromys	RODENTIA	MURIDAE	DEOMYINAE	f	neg			NA		Choqa Mt.	10.638236 N	37.828481 E
3400	2018	NA	Ethiopia	Stenocephalemys zimai	Stenocephalemys	RODENTIA	MURIDAE	MURINAE	m	neg			NA		Choqa Mt.	10.638236 N	37.828481 E
3401	2018	NA	Ethiopia	Lophuromys simensis	Lophuromys	RODENTIA	MURIDAE	DEOMYINAE	f	neg			NA		Choqa Mt.	10.638236 N	37.828481 E
1733	2011	2011-10-01	Guinea	Rattus rattus	Rattus	RODENTIA	MURIDAE	MURINAE	NA	neg			NA		Bantou	10.0518	-10.5872
1734	2011	2011-10-01	Guinea	Rattus rattus	Rattus	RODENTIA	MURIDAE	MURINAE	NA	neg			NA		Bantou	10.0518	-10.5872
1735	2011	2011-10-01	Guinea	Mastomys natalensis	Mastomys	RODENTIA	MURIDAE	MURINAE	NA	neg			NA		Bantou	10.0518	-10.5872
1736	2011	2011-10-01	Guinea	Mus sp.	Mus	RODENTIA	MURIDAE	MURINAE	NA	neg			NA		Bantou	10.0518	-10.5872
1737	2011	2011-10-01	Guinea	Mastomys natalensis	Mastomys	RODENTIA	MURIDAE	MURINAE	NA	neg			NA		Bantou	10.0518	-10.5872
1738	2011	2011-10-01	Guinea	Mastomys natalensis	Mastomys	RODENTIA	MURIDAE	MURINAE	NA	neg			NA		Bantou	10.0518	-10.5872
1739	2011	2011-10-01	Guinea	Mastomys natalensis	Mastomys	RODENTIA	MURIDAE	MURINAE	NA	neg			NA		Bantou	10.0518	-10.5872
1740	2011	2011-10-01	Guinea	Praomys rostratus	Praomys	RODENTIA	MURIDAE	MURINAE	NA	neg			NA		Bantou	10.0518	-10.5872
1741	2011	2011-10-01	Guinea	Lophuromys sikapusi	Lophuromys	RODENTIA	MURIDAE	DEOMYINAE	NA	neg			NA		Bantou	10.0518	-10.5872
1742	2011	2011-10-01	Guinea	Praomys rostratus	Praomys	RODENTIA	MURIDAE	MURINAE	NA	neg			NA		Bantou	10.0518	-10.5872
1743	2011	2011-10-01	Guinea	Lophuromys sikapusi	Lophuromys	RODENTIA	MURIDAE	DEOMYINAE	NA	neg			NA		Bantou	10.0518	-10.5872
1744	2011	2011-10-01	Guinea	Mastomys erythroleucus	Mastomys	RODENTIA	MURIDAE	MURINAE	NA	neg			NA		Bantou	10.0518	-10.5872
1745	2011	2011-10-01	Guinea	Mastomys natalensis	Mastomys	RODENTIA	MURIDAE	MURINAE	NA	neg			NA		Bantou	10.0518	-10.5872
1746	2011	2011-10-01	Guinea	Mastomys natalensis	Mastomys	RODENTIA	MURIDAE	MURINAE	NA	neg			NA		Bantou	10.0518	-10.5872
1747	2011	2011-10-01	Guinea	Mastomys natalensis	Mastomys	RODENTIA	MURIDAE	MURINAE	NA	neg			NA		Bantou	10.0518	-10.5872
1748	2011	2011-10-01	Guinea	Mastomys natalensis	Mastomys	RODENTIA	MURIDAE	MURINAE	NA	neg			NA		Bantou	10.0518	-10.5872
1749	2011	2011-10-01	Guinea	Mus sp.	Mus	RODENTIA	MURIDAE	MURINAE	NA	neg			NA		Bantou	10.0518	-10.5872
1750	2011	2011-10-01	Guinea	Mastomys natalensis	Mastomys	RODENTIA	MURIDAE	MURINAE	NA	neg			NA		Bantou	10.0518	-10.5872
1751	2011	2011-10-01	Guinea	Mastomys natalensis	Mastomys	RODENTIA	MURIDAE	MURINAE	NA	neg			NA		Bantou	10.0518	-10.5872
1752	2011	2011-10-01	Guinea	Rattus rattus	Rattus	RODENTIA	MURIDAE	MURINAE	NA	neg			NA		Bantou	10.0518	-10.5872
1753	2011	2011-10-01	Guinea	Mastomys natalensis	Mastomys	RODENTIA	MURIDAE	MURINAE	NA	neg			NA		Bantou	10.0518	-10.5872
1754	2011	2011-10-01	Guinea	Mus sp.	Mus	RODENTIA	MURIDAE	MURINAE	NA	neg			NA		Bantou	10.0518	-10.5872
1755	2011	2011-10-01	Guinea	Mastomys natalensis	Mastomys	RODENTIA	MURIDAE	MURINAE	NA	neg			NA		Bantou	10.0518	-10.5872
1757	2011	2011-10-01	Guinea	Mastomys natalensis	Mastomys	RODENTIA	MURIDAE	MURINAE	NA	neg			NA		Bantou	10.0518	-10.5872
1758	2011	2011-10-01	Guinea	Mus sp.	Mus	RODENTIA	MURIDAE	MURINAE	NA	neg			NA		Bantou	10.0518	-10.5872
1759	2011	2011-10-01	Guinea	Praomys rostratus	Praomys	RODENTIA	MURIDAE	MURINAE	NA	neg			NA		Bantou	10.0518	-10.5872
1760	2011	2011-10-01	Guinea	Mastomys natalensis	Mastomys	RODENTIA	MURIDAE	MURINAE	NA	neg			NA		Bantou	10.0518	-10.5872
1761	2011	2011-10-01	Guinea	Uranomys ruddi	Uranomys	RODENTIA	MURIDAE	DEOMYINAE	NA	neg			NA		Bantou	10.0518	-10.5872
1762	2011	2011-10-01	Guinea	Lophuromys sikapusi	Lophuromys	RODENTIA	MURIDAE	DEOMYINAE	NA	neg			NA		Bantou	10.0518	-10.5872
1763	2011	2011-10-01	Guinea	Praomys rostratus	Praomys	RODENTIA	MURIDAE	MURINAE	NA	neg			NA		Bantou	10.0518	-10.5872
1764	2011	2011-10-01	Guinea	Praomys rostratus	Praomys	RODENTIA	MURIDAE	MURINAE	NA	neg			NA		Bantou	10.0518	-10.5872
1765	2011	2011-10-01	Guinea	Praomys rostratus	Praomys	RODENTIA	MURIDAE	MURINAE	NA	neg			NA		Bantou	10.0518	-10.5872
1766	2011	2011-10-01	Guinea	Mastomys natalensis	Mastomys	RODENTIA	MURIDAE	MURINAE	NA	neg			NA		Bantou	10.0518	-10.5872
1767	2011	2011-10-01	Guinea	Mus sp.	Mus	RODENTIA	MURIDAE	MURINAE	NA	neg			NA		Bantou	10.0518	-10.5872
1768	2011	2011-10-01	Guinea	Mus sp.	Mus	RODENTIA	MURIDAE	MURINAE	NA	neg			NA		Bantou	10.0518	-10.5872
1769	2011	2011-10-01	Guinea	Mastomys natalensis	Mastomys	RODENTIA	MURIDAE	MURINAE	NA	neg			NA		Bantou	10.0518	-10.5872
1770	2011	2011-10-01	Guinea	Mastomys natalensis	Mastomys	RODENTIA	MURIDAE	MURINAE	NA	neg			NA		Bantou	10.0518	-10.5872
1771	2011	2011-10-01	Guinea	Mastomys natalensis	Mastomys	RODENTIA	MURIDAE	MURINAE	NA	neg			NA		Bantou	10.0518	-10.5872
1772	2011	2011-10-01	Guinea	Lophuromys sikapusi	Lophuromys	RODENTIA	MURIDAE	DEOMYINAE	NA	neg			NA		Bantou	10.0518	-10.5872
1773	2011	2011-10-01	Guinea	Mastomys erythroleucus	Mastomys	RODENTIA	MURIDAE	MURINAE	NA	neg			NA		Bantou	10.0518	-10.5872
1776	2011	2011-10-01	Guinea	Praomys rostratus	Praomys	RODENTIA	MURIDAE	MURINAE	NA	neg			NA		Bantou	10.0518	-10.5872
1777	2011	2011-10-01	Guinea	Praomys rostratus	Praomys	RODENTIA	MURIDAE	MURINAE	NA	neg			NA		Bantou	10.0518	-10.5872
1778	2011	2011-10-01	Guinea	Praomys rostratus	Praomys	RODENTIA	MURIDAE	MURINAE	NA	neg			NA		Bantou	10.0518	-10.5872
1779	2011	2011-10-01	Guinea	Praomys rostratus	Praomys	RODENTIA	MURIDAE	MURINAE	NA	neg			NA		Bantou	10.0518	-10.5872
1780	2011	2011-10-01	Guinea	Lophuromys sikapusi	Lophuromys	RODENTIA	MURIDAE	DEOMYINAE	NA	neg			NA		Bantou	10.0518	-10.5872
1781	2011	2011-10-01	Guinea	Praomys rostratus	Praomys	RODENTIA	MURIDAE	MURINAE	NA	neg			NA		Bantou	10.0518	-10.5872
1782	2011	2011-10-01	Guinea	Praomys rostratus	Praomys	RODENTIA	MURIDAE	MURINAE	NA	neg			NA		Bantou	10.0518	-10.5872
1783	2011	2011-10-01	Guinea	Mastomys natalensis	Mastomys	RODENTIA	MURIDAE	MURINAE	NA	neg			NA		Bantou	10.0518	-10.5872
1784	2011	2011-10-01	Guinea	Mastomys natalensis	Mastomys	RODENTIA	MURIDAE	MURINAE	NA	neg			NA		Bantou	10.0518	-10.5872
1785	2011	2011-10-01	Guinea	Mastomys natalensis	Mastomys	RODENTIA	MURIDAE	MURINAE	NA	neg			NA		Bantou	10.0518	-10.5872
1786	2011	2011-10-01	Guinea	Mastomys natalensis	Mastomys	RODENTIA	MURIDAE	MURINAE	NA	neg			NA		Bantou	10.0518	-10.5872
1787	2011	2011-10-01	Guinea	Mastomys natalensis	Mastomys	RODENTIA	MURIDAE	MURINAE	NA	neg			NA		Bantou	10.0518	-10.5872
1788	2011	2011-10-01	Guinea	Mastomys natalensis	Mastomys	RODENTIA	MURIDAE	MURINAE	NA	neg			NA		Bantou	10.0518	-10.5872
1789	2011	2011-10-01	Guinea	Mastomys natalensis	Mastomys	RODENTIA	MURIDAE	MURINAE	NA	neg			NA		Bantou	10.0518	-10.5872
1790	2011	2011-10-01	Guinea	Mastomys natalensis	Mastomys	RODENTIA	MURIDAE	MURINAE	NA	neg			NA		Bantou	10.0518	-10.5872
1791	2011	2011-10-01	Guinea	Mastomys natalensis	Mastomys	RODENTIA	MURIDAE	MURINAE	NA	neg			NA		Bantou	10.0518	-10.5872
1792	2011	2011-10-01	Guinea	Praomys daltoni	Praomys	RODENTIA	MURIDAE	MURINAE	NA	neg			NA		Bantou	10.0518	-10.5872
1793	2011	2011-10-01	Guinea	Lophuromys sikapusi	Lophuromys	RODENTIA	MURIDAE	DEOMYINAE	NA	neg			NA		Bantou	10.0518	-10.5872
1794	2011	2011-10-01	Guinea	Mus sp.	Mus	RODENTIA	MURIDAE	MURINAE	NA	neg			NA		Bantou	10.0518	-10.5872
1795	2011	2011-10-01	Guinea	Praomys rostratus	Praomys	RODENTIA	MURIDAE	MURINAE	NA	neg			NA		Bantou	10.0518	-10.5872
1796	2011	2011-10-01	Guinea	Praomys rostratus	Praomys	RODENTIA	MURIDAE	MURINAE	NA	neg			NA		Bantou	10.0518	-10.5872
1797	2011	2011-10-01	Guinea	Praomys rostratus	Praomys	RODENTIA	MURIDAE	MURINAE	NA	neg			NA		Bantou	10.0518	-10.5872
1798	2011	2011-10-01	Guinea	Mastomys natalensis	Mastomys	RODENTIA	MURIDAE	MURINAE	NA	neg			NA		Bantou	10.0518	-10.5872
1799	2011	2011-10-01	Guinea	Mus sp.	Mus	RODENTIA	MURIDAE	MURINAE	NA	neg			NA		Bantou	10.0518	-10.5872
1800	2011	2011-10-01	Guinea	Mastomys natalensis	Mastomys	RODENTIA	MURIDAE	MURINAE	NA	neg			NA		Bantou	10.0518	-10.5872
1801	2011	2011-10-01	Guinea	Praomys rostratus	Praomys	RODENTIA	MURIDAE	MURINAE	NA	neg			NA		Bantou	10.0518	-10.5872
1802	2011	2011-10-01	Guinea	Praomys rostratus	Praomys	RODENTIA	MURIDAE	MURINAE	NA	neg			NA		Bantou	10.0518	-10.5872
1803	2011	2011-10-01	Guinea	Praomys rostratus	Praomys	RODENTIA	MURIDAE	MURINAE	NA	neg			NA		Bantou	10.0518	-10.5872
1804	2011	2011-10-01	Guinea	Praomys rostratus	Praomys	RODENTIA	MURIDAE	MURINAE	NA	neg			NA		Bantou	10.0518	-10.5872
1805	2011	2011-10-01	Guinea	Mastomys natalensis	Mastomys	RODENTIA	MURIDAE	MURINAE	NA	neg			NA		Bantou	10.0518	-10.5872
1806	2011	2011-10-01	Guinea	Mus sp.	Mus	RODENTIA	MURIDAE	MURINAE	NA	neg			NA		Bantou	10.0518	-10.5872
1807	2011	2011-10-01	Guinea	Crocidura sp.	Crocidura	EULIPOTYPHLA	SORICIDAE	CROCIDURINAE	NA	neg			NA		Bantou	10.0518	-10.5872
1808	2011	2011-10-01	Guinea	Mus sp.	Mus	RODENTIA	MURIDAE	MURINAE	NA	neg			NA		Bantou	10.0518	-10.5872
1809	2011	2011-10-01	Guinea	Mus sp.	Mus	RODENTIA	MURIDAE	MURINAE	NA	neg			NA		Bantou	10.0518	-10.5872
1810	2011	2011-10-01	Guinea	Praomys rostratus	Praomys	RODENTIA	MURIDAE	MURINAE	NA	neg			NA		Bantou	10.0518	-10.5872
1811	2011	2011-10-01	Guinea	Mus sp.	Mus	RODENTIA	MURIDAE	MURINAE	NA	neg			NA		Bantou	10.0518	-10.5872
1812	2011	2011-10-01	Guinea	Praomys rostratus	Praomys	RODENTIA	MURIDAE	MURINAE	NA	neg			NA		Bantou	10.0518	-10.5872
1813	2011	2011-10-01	Guinea	Mastomys natalensis	Mastomys	RODENTIA	MURIDAE	MURINAE	NA	neg			NA		Bantou	10.0518	-10.5872
1814	2011	2011-10-01	Guinea	Mastomys natalensis	Mastomys	RODENTIA	MURIDAE	MURINAE	NA	neg			NA		Bantou	10.0518	-10.5872
1815	2011	2011-10-01	Guinea	Rattus rattus	Rattus	RODENTIA	MURIDAE	MURINAE	NA	neg			NA		Bantou	10.0518	-10.5872
1816	2011	2011-10-01	Guinea	Mastomys natalensis	Mastomys	RODENTIA	MURIDAE	MURINAE	NA	neg			NA		Bantou	10.0518	-10.5872
1817	2011	2011-10-01	Guinea	Mastomys natalensis	Mastomys	RODENTIA	MURIDAE	MURINAE	NA	neg			NA		Bantou	10.0518	-10.5872
1818	2011	2011-10-01	Guinea	Mastomys natalensis	Mastomys	RODENTIA	MURIDAE	MURINAE	NA	neg			NA		Bantou	10.0518	-10.5872
1819	2011	2011-10-01	Guinea	Mastomys natalensis	Mastomys	RODENTIA	MURIDAE	MURINAE	NA	neg			NA		Bantou	10.0518	-10.5872
1820	2011	2011-10-01	Guinea	Mastomys natalensis	Mastomys	RODENTIA	MURIDAE	MURINAE	NA	neg			NA		Bantou	10.0518	-10.5872
1821	2011	2011-10-01	Guinea	Rattus rattus	Rattus	RODENTIA	MURIDAE	MURINAE	NA	neg			NA		Bantou	10.0518	-10.5872
1822	2011	2011-10-01	Guinea	Mastomys natalensis	Mastomys	RODENTIA	MURIDAE	MURINAE	NA	neg			NA		Bantou	10.0518	-10.5872
1823	2011	2011-10-01	Guinea	Mastomys natalensis	Mastomys	RODENTIA	MURIDAE	MURINAE	NA	neg			NA		Bantou	10.0518	-10.5872
1824	2011	2011-10-01	Guinea	Mastomys natalensis	Mastomys	RODENTIA	MURIDAE	MURINAE	NA	neg			NA		Bantou	10.0518	-10.5872
1825	2011	2011-10-01	Guinea	Mastomys natalensis	Mastomys	RODENTIA	MURIDAE	MURINAE	NA	neg			NA		Bantou	10.0518	-10.5872
1826	2011	2011-10-01	Guinea	Mastomys natalensis	Mastomys	RODENTIA	MURIDAE	MURINAE	NA	neg			NA		Bantou	10.0518	-10.5872
1827	2011	2011-10-01	Guinea	Mastomys natalensis	Mastomys	RODENTIA	MURIDAE	MURINAE	NA	neg			NA		Bantou	10.0518	-10.5872
1828	2011	2011-10-01	Guinea	Mastomys natalensis	Mastomys	RODENTIA	MURIDAE	MURINAE	NA	neg			NA		Bantou	10.0518	-10.5872
1829	2011	2011-10-01	Guinea	Mastomys natalensis	Mastomys	RODENTIA	MURIDAE	MURINAE	NA	neg			NA		Bantou	10.0518	-10.5872
1830	2011	2011-10-01	Guinea	Mastomys natalensis	Mastomys	RODENTIA	MURIDAE	MURINAE	NA	neg			NA		Bantou	10.0518	-10.5872
1831	2011	2011-10-01	Guinea	Mastomys natalensis	Mastomys	RODENTIA	MURIDAE	MURINAE	NA	neg			NA		Bantou	10.0518	-10.5872
1832	2011	2011-10-01	Guinea	Mastomys natalensis	Mastomys	RODENTIA	MURIDAE	MURINAE	NA	neg			NA		Bantou	10.0518	-10.5872
1833	2011	2011-10-01	Guinea	Mastomys natalensis	Mastomys	RODENTIA	MURIDAE	MURINAE	NA	neg			NA		Bantou	10.0518	-10.5872
1834	2011	2011-10-01	Guinea	Mastomys natalensis	Mastomys	RODENTIA	MURIDAE	MURINAE	NA	neg			NA		Bantou	10.0518	-10.5872
1836	2011	2011-10-01	Guinea	Mastomys natalensis	Mastomys	RODENTIA	MURIDAE	MURINAE	NA	neg			NA		Bantou	10.0518	-10.5872
1837	2011	2011-10-01	Guinea	Praomys rostratus	Praomys	RODENTIA	MURIDAE	MURINAE	NA	neg			NA		Bantou	10.0518	-10.5872
1838	2011	2011-10-01	Guinea	Praomys rostratus	Praomys	RODENTIA	MURIDAE	MURINAE	NA	neg			NA		Bantou	10.0518	-10.5872
1839	2011	2011-10-01	Guinea	Lophuromys sikapusi	Lophuromys	RODENTIA	MURIDAE	DEOMYINAE	NA	neg			NA		Bantou	10.0518	-10.5872
1840	2011	2011-10-01	Guinea	Mastomys natalensis	Mastomys	RODENTIA	MURIDAE	MURINAE	NA	neg			NA		Bantou	10.0518	-10.5872
1841	2011	2011-10-01	Guinea	Mus sp.	Mus	RODENTIA	MURIDAE	MURINAE	NA	neg			NA		Bantou	10.0518	-10.5872
1842	2011	2011-10-01	Guinea	Mastomys natalensis	Mastomys	RODENTIA	MURIDAE	MURINAE	NA	neg			NA		Bantou	10.0518	-10.5872
1843	2011	2011-10-01	Guinea	Mastomys natalensis	Mastomys	RODENTIA	MURIDAE	MURINAE	NA	neg			NA		Bantou	10.0518	-10.5872
1844	2011	2011-10-01	Guinea	Mastomys natalensis	Mastomys	RODENTIA	MURIDAE	MURINAE	NA	neg			NA		Bantou	10.0518	-10.5872
1845	2011	2011-10-01	Guinea	Mastomys natalensis	Mastomys	RODENTIA	MURIDAE	MURINAE	NA	neg			NA		Bantou	10.0518	-10.5872
1846	2011	2011-10-01	Guinea	Mus sp.	Mus	RODENTIA	MURIDAE	MURINAE	NA	neg			NA		Bantou	10.0518	-10.5872
1847	2011	2011-10-01	Guinea	Crocidura sp.	Crocidura	EULIPOTYPHLA	SORICIDAE	CROCIDURINAE	NA	neg			NA		Bantou	10.0518	-10.5872
1848	2011	2011-10-01	Guinea	Mus sp.	Mus	RODENTIA	MURIDAE	MURINAE	NA	neg			NA		Bantou	10.0518	-10.5872
1849	2011	2011-10-01	Guinea	Mus sp.	Mus	RODENTIA	MURIDAE	MURINAE	NA	neg			NA		Bantou	10.0518	-10.5872
1850	2011	2011-10-01	Guinea	Lophuromys sikapusi	Lophuromys	RODENTIA	MURIDAE	DEOMYINAE	NA	neg			NA		Bantou	10.0518	-10.5872
1852	2011	2011-10-01	Guinea	Mastomys natalensis	Mastomys	RODENTIA	MURIDAE	MURINAE	NA	neg			NA		Bantou	10.0518	-10.5872
1853	2011	2011-10-01	Guinea	Mastomys natalensis	Mastomys	RODENTIA	MURIDAE	MURINAE	NA	neg			NA		Bantou	10.0518	-10.5872
1854	2011	2011-10-01	Guinea	Mastomys natalensis	Mastomys	RODENTIA	MURIDAE	MURINAE	NA	neg			NA		Bantou	10.0518	-10.5872
1855	2011	2011-10-01	Guinea	Mastomys natalensis	Mastomys	RODENTIA	MURIDAE	MURINAE	NA	neg			NA		Bantou	10.0518	-10.5872
1856	2011	2011-10-01	Guinea	Mastomys natalensis	Mastomys	RODENTIA	MURIDAE	MURINAE	NA	neg			NA		Bantou	10.0518	-10.5872
1857	2011	2011-10-01	Guinea	Mastomys natalensis	Mastomys	RODENTIA	MURIDAE	MURINAE	NA	neg			NA		Bantou	10.0518	-10.5872
1858	2011	2011-10-01	Guinea	Mastomys natalensis	Mastomys	RODENTIA	MURIDAE	MURINAE	NA	neg			NA		Bantou	10.0518	-10.5872
1859	2011	2011-10-01	Guinea	Mastomys natalensis	Mastomys	RODENTIA	MURIDAE	MURINAE	NA	neg			NA		Bantou	10.0518	-10.5872
1860	2011	2011-10-01	Guinea	Mastomys natalensis	Mastomys	RODENTIA	MURIDAE	MURINAE	NA	neg			NA		Bantou	10.0518	-10.5872
1861	2011	2011-10-01	Guinea	Mastomys natalensis	Mastomys	RODENTIA	MURIDAE	MURINAE	NA	neg			NA		Bantou	10.0518	-10.5872
1862	2011	2011-10-01	Guinea	Mastomys natalensis	Mastomys	RODENTIA	MURIDAE	MURINAE	NA	neg			NA		Bantou	10.0518	-10.5872
1863	2011	2011-10-01	Guinea	Mastomys natalensis	Mastomys	RODENTIA	MURIDAE	MURINAE	NA	neg			NA		Bantou	10.0518	-10.5872
1864	2011	2011-10-01	Guinea	Mastomys natalensis	Mastomys	RODENTIA	MURIDAE	MURINAE	NA	neg			NA		Bantou	10.0518	-10.5872
1865	2011	2011-10-01	Guinea	Mastomys natalensis	Mastomys	RODENTIA	MURIDAE	MURINAE	NA	neg			NA		Bantou	10.0518	-10.5872
1866	2011	2011-10-01	Guinea	Mastomys natalensis	Mastomys	RODENTIA	MURIDAE	MURINAE	NA	neg			NA		Bantou	10.0518	-10.5872
1867	2011	2011-10-01	Guinea	Mastomys natalensis	Mastomys	RODENTIA	MURIDAE	MURINAE	NA	neg			NA		Bantou	10.0518	-10.5872
1868	2011	2011-10-01	Guinea	Praomys daltoni	Praomys	RODENTIA	MURIDAE	MURINAE	NA	neg			NA		Bantou	10.0518	-10.5872
1869	2011	2011-10-01	Guinea	Mastomys natalensis	Mastomys	RODENTIA	MURIDAE	MURINAE	NA	neg			NA		Bantou	10.0518	-10.5872
1870	2011	2011-10-01	Guinea	Mastomys natalensis	Mastomys	RODENTIA	MURIDAE	MURINAE	NA	neg			NA		Bantou	10.0518	-10.5872
1871	2011	2011-10-01	Guinea	Mastomys natalensis	Mastomys	RODENTIA	MURIDAE	MURINAE	NA	neg			NA		Bantou	10.0518	-10.5872
1872	2011	2011-10-01	Guinea	Mastomys natalensis	Mastomys	RODENTIA	MURIDAE	MURINAE	NA	neg			NA		Bantou	10.0518	-10.5872
1873	2011	2011-10-01	Guinea	Mastomys natalensis	Mastomys	RODENTIA	MURIDAE	MURINAE	NA	neg			NA		Bantou	10.0518	-10.5872
1874	2011	2011-10-01	Guinea	Mastomys natalensis	Mastomys	RODENTIA	MURIDAE	MURINAE	NA	neg			NA		Bantou	10.0518	-10.5872
1875	2011	2011-10-01	Guinea	Praomys daltoni	Praomys	RODENTIA	MURIDAE	MURINAE	NA	neg			NA		Bantou	10.0518	-10.5872
1876	2011	2011-10-01	Guinea	Mastomys natalensis	Mastomys	RODENTIA	MURIDAE	MURINAE	NA	neg			NA		Bantou	10.0518	-10.5872
1877	2011	2011-10-01	Guinea	Mus minutoides	Mus	RODENTIA	MURIDAE	MURINAE	NA	neg			NA		Bantou	10.0518	-10.5872
1878	2011	2011-10-01	Guinea	Mastomys natalensis	Mastomys	RODENTIA	MURIDAE	MURINAE	NA	neg			NA		Bantou	10.0518	-10.5872
1879	2011	2011-10-01	Guinea	Praomys rostratus	Praomys	RODENTIA	MURIDAE	MURINAE	NA	neg			NA		Bantou	10.0518	-10.5872
1880	2011	2011-10-01	Guinea	Praomys rostratus	Praomys	RODENTIA	MURIDAE	MURINAE	NA	neg			NA		Bantou	10.0518	-10.5872
1881	2011	2011-10-01	Guinea	Praomys rostratus	Praomys	RODENTIA	MURIDAE	MURINAE	NA	neg			NA		Bantou	10.0518	-10.5872
1882	2011	2011-10-01	Guinea	Mastomys natalensis	Mastomys	RODENTIA	MURIDAE	MURINAE	NA	neg			NA		Bantou	10.0518	-10.5872
1883	2011	2011-10-01	Guinea	Mastomys natalensis	Mastomys	RODENTIA	MURIDAE	MURINAE	NA	neg			NA		Bantou	10.0518	-10.5872
1884	2011	2011-10-01	Guinea	Mastomys natalensis	Mastomys	RODENTIA	MURIDAE	MURINAE	NA	neg			NA		Bantou	10.0518	-10.5872
1885	2011	2011-10-01	Guinea	Mus sp.	Mus	RODENTIA	MURIDAE	MURINAE	NA	neg			NA		Bantou	10.0518	-10.5872
1886	2011	2011-10-01	Guinea	Mastomys natalensis	Mastomys	RODENTIA	MURIDAE	MURINAE	NA	neg			NA		Bantou	10.0518	-10.5872
1887	2011	2011-10-01	Guinea	Mastomys natalensis	Mastomys	RODENTIA	MURIDAE	MURINAE	NA	neg			NA		Bantou	10.0518	-10.5872
1888	2011	2011-10-01	Guinea	Rattus rattus	Rattus	RODENTIA	MURIDAE	MURINAE	NA	neg			NA		Bantou	10.0518	-10.5872
1889	2011	2011-10-01	Guinea	Uranomys ruddi	Uranomys	RODENTIA	MURIDAE	DEOMYINAE	NA	neg			NA		Bantou	10.0518	-10.5872
1890	2011	2011-10-01	Guinea	Mastomys natalensis	Mastomys	RODENTIA	MURIDAE	MURINAE	NA	neg			NA		Bantou	10.0518	-10.5872
1891	2011	2011-10-01	Guinea	Mastomys natalensis	Mastomys	RODENTIA	MURIDAE	MURINAE	NA	neg			NA		Bantou	10.0518	-10.5872
1892	2011	2011-10-01	Guinea	Mastomys natalensis	Mastomys	RODENTIA	MURIDAE	MURINAE	NA	neg			NA		Bantou	10.0518	-10.5872
1893	2011	2011-10-01	Guinea	Mastomys natalensis	Mastomys	RODENTIA	MURIDAE	MURINAE	NA	neg			NA		Bantou	10.0518	-10.5872
1894	2011	2011-10-01	Guinea	Mastomys natalensis	Mastomys	RODENTIA	MURIDAE	MURINAE	NA	neg			NA		Bantou	10.0518	-10.5872
1895	2011	2011-10-01	Guinea	Mastomys natalensis	Mastomys	RODENTIA	MURIDAE	MURINAE	NA	neg			NA		Bantou	10.0518	-10.5872
1896	2011	2011-10-01	Guinea	Mastomys natalensis	Mastomys	RODENTIA	MURIDAE	MURINAE	NA	neg			NA		Bantou	10.0518	-10.5872
1897	2011	2011-10-01	Guinea	Mastomys natalensis	Mastomys	RODENTIA	MURIDAE	MURINAE	NA	neg			NA		Bantou	10.0518	-10.5872
1898	2011	2011-10-01	Guinea	Mastomys natalensis	Mastomys	RODENTIA	MURIDAE	MURINAE	NA	neg			NA		Bantou	10.0518	-10.5872
1899	2011	2011-10-01	Guinea	Mastomys natalensis	Mastomys	RODENTIA	MURIDAE	MURINAE	NA	neg			NA		Bantou	10.0518	-10.5872
1900	2011	2011-10-01	Guinea	Mastomys natalensis	Mastomys	RODENTIA	MURIDAE	MURINAE	NA	neg			NA		Bantou	10.0518	-10.5872
1901	2011	2011-10-01	Guinea	Mastomys natalensis	Mastomys	RODENTIA	MURIDAE	MURINAE	NA	neg			NA		Bantou	10.0518	-10.5872
1902	2011	2011-10-01	Guinea	Praomys daltoni	Praomys	RODENTIA	MURIDAE	MURINAE	NA	neg			NA		Bantou	10.0518	-10.5872
1903	2011	2011-10-01	Guinea	Mastomys natalensis	Mastomys	RODENTIA	MURIDAE	MURINAE	NA	neg			NA		Bantou	10.0518	-10.5872
1904	2011	2011-10-01	Guinea	Mastomys natalensis	Mastomys	RODENTIA	MURIDAE	MURINAE	NA	neg			NA		Bantou	10.0518	-10.5872
1905	2011	2011-10-01	Guinea	Mastomys natalensis	Mastomys	RODENTIA	MURIDAE	MURINAE	NA	neg			NA		Bantou	10.0518	-10.5872
1906	2011	2011-10-01	Guinea	Mastomys natalensis	Mastomys	RODENTIA	MURIDAE	MURINAE	NA	neg			NA		Bantou	10.0518	-10.5872
1907	2011	2011-10-01	Guinea	Mastomys natalensis	Mastomys	RODENTIA	MURIDAE	MURINAE	NA	neg			NA		Bantou	10.0518	-10.5872
1908	2011	2011-10-01	Guinea	Mastomys natalensis	Mastomys	RODENTIA	MURIDAE	MURINAE	NA	neg			NA		Bantou	10.0518	-10.5872
1909	2011	2011-10-01	Guinea	Praomys rostratus	Praomys	RODENTIA	MURIDAE	MURINAE	NA	neg			NA		Bantou	10.0518	-10.5872
1910	2011	2011-10-01	Guinea	Praomys rostratus	Praomys	RODENTIA	MURIDAE	MURINAE	NA	neg			NA		Bantou	10.0518	-10.5872
1911	2011	2011-10-01	Guinea	Praomys rostratus	Praomys	RODENTIA	MURIDAE	MURINAE	NA	neg			NA		Bantou	10.0518	-10.5872
1912	2011	2011-10-01	Guinea	Praomys rostratus	Praomys	RODENTIA	MURIDAE	MURINAE	NA	neg			NA		Bantou	10.0518	-10.5872
1913	2011	2011-10-01	Guinea	Mus sp.	Mus	RODENTIA	MURIDAE	MURINAE	NA	neg			NA		Bantou	10.0518	-10.5872
1914	2011	2011-10-01	Guinea	Praomys rostratus	Praomys	RODENTIA	MURIDAE	MURINAE	NA	neg			NA		Bantou	10.0518	-10.5872
1915	2011	2011-10-01	Guinea	Praomys rostratus	Praomys	RODENTIA	MURIDAE	MURINAE	NA	neg			NA		Bantou	10.0518	-10.5872
1916	2011	2011-10-01	Guinea	Mastomys natalensis	Mastomys	RODENTIA	MURIDAE	MURINAE	NA	neg			NA		Bantou	10.0518	-10.5872
1917	2011	2011-10-01	Guinea	Mus sp.	Mus	RODENTIA	MURIDAE	MURINAE	NA	neg			NA		Bantou	10.0518	-10.5872
1918	2011	2011-10-01	Guinea	Mastomys natalensis	Mastomys	RODENTIA	MURIDAE	MURINAE	NA	neg			NA		Bantou	10.0518	-10.5872
1919	2011	2011-10-01	Guinea	Mastomys natalensis	Mastomys	RODENTIA	MURIDAE	MURINAE	NA	neg			NA		Bantou	10.0518	-10.5872
1920	2011	2011-10-01	Guinea	Mastomys natalensis	Mastomys	RODENTIA	MURIDAE	MURINAE	NA	neg			NA		Bantou	10.0518	-10.5872
1921	2011	2011-10-01	Guinea	Mastomys natalensis	Mastomys	RODENTIA	MURIDAE	MURINAE	NA	neg			NA		Bantou	10.0518	-10.5872
1922	2011	2011-10-01	Guinea	Mastomys natalensis	Mastomys	RODENTIA	MURIDAE	MURINAE	NA	neg			NA		Bantou	10.0518	-10.5872
1923	2011	2011-10-01	Guinea	Mastomys natalensis	Mastomys	RODENTIA	MURIDAE	MURINAE	NA	neg			NA		Bantou	10.0518	-10.5872
1924	2011	2011-10-01	Guinea	Mastomys natalensis	Mastomys	RODENTIA	MURIDAE	MURINAE	NA	neg			NA		Bantou	10.0518	-10.5872
1925	2011	2011-10-01	Guinea	Mastomys natalensis	Mastomys	RODENTIA	MURIDAE	MURINAE	NA	neg			NA		Bantou	10.0518	-10.5872
1926	2011	2011-10-01	Guinea	Mastomys natalensis	Mastomys	RODENTIA	MURIDAE	MURINAE	NA	neg			NA		Bantou	10.0518	-10.5872
1927	2011	2011-10-01	Guinea	Mastomys natalensis	Mastomys	RODENTIA	MURIDAE	MURINAE	NA	neg			NA		Bantou	10.0518	-10.5872
1928	2011	2011-10-01	Guinea	Mastomys natalensis	Mastomys	RODENTIA	MURIDAE	MURINAE	NA	neg			NA		Bantou	10.0518	-10.5872
1929	2011	2011-10-01	Guinea	Mastomys natalensis	Mastomys	RODENTIA	MURIDAE	MURINAE	NA	neg			NA		Bantou	10.0518	-10.5872
1930	2011	2011-10-01	Guinea	Praomys daltoni	Praomys	RODENTIA	MURIDAE	MURINAE	NA	neg			NA		Bantou	10.0518	-10.5872
1931	2011	2011-10-01	Guinea	Mastomys natalensis	Mastomys	RODENTIA	MURIDAE	MURINAE	NA	neg			NA		Bantou	10.0518	-10.5872
1932	2011	2011-10-01	Guinea	Mastomys natalensis	Mastomys	RODENTIA	MURIDAE	MURINAE	NA	neg			NA		Bantou	10.0518	-10.5872
1933	2011	2011-10-01	Guinea	Mastomys natalensis	Mastomys	RODENTIA	MURIDAE	MURINAE	NA	neg			NA		Bantou	10.0518	-10.5872
1934	2011	2011-10-01	Guinea	Praomys rostratus	Praomys	RODENTIA	MURIDAE	MURINAE	NA	neg			NA		Bantou	10.0518	-10.5872
1935	2011	2011-10-01	Guinea	Mastomys natalensis	Mastomys	RODENTIA	MURIDAE	MURINAE	NA	neg			NA		Bantou	10.0518	-10.5872
1936	2011	2011-10-01	Guinea	Praomys rostratus	Praomys	RODENTIA	MURIDAE	MURINAE	NA	neg			NA		Bantou	10.0518	-10.5872
1937	2011	2011-10-01	Guinea	Praomys rostratus	Praomys	RODENTIA	MURIDAE	MURINAE	NA	neg			NA		Bantou	10.0518	-10.5872
1938	2011	2011-10-01	Guinea	Praomys rostratus	Praomys	RODENTIA	MURIDAE	MURINAE	NA	neg			NA		Bantou	10.0518	-10.5872
1939	2011	2011-10-01	Guinea	Mastomys natalensis	Mastomys	RODENTIA	MURIDAE	MURINAE	NA	neg			NA		Bantou	10.0518	-10.5872
1940	2011	2011-10-01	Guinea	Praomys rostratus	Praomys	RODENTIA	MURIDAE	MURINAE	NA	neg			NA		Bantou	10.0518	-10.5872
1941	2011	2011-10-01	Guinea	Praomys rostratus	Praomys	RODENTIA	MURIDAE	MURINAE	NA	neg			NA		Bantou	10.0518	-10.5872
1942	2011	2011-10-01	Guinea	Mastomys natalensis	Mastomys	RODENTIA	MURIDAE	MURINAE	NA	neg			NA		Bantou	10.0518	-10.5872
1943	2011	2011-10-01	Guinea	Praomys rostratus	Praomys	RODENTIA	MURIDAE	MURINAE	NA	neg			NA		Bantou	10.0518	-10.5872
1944	2011	2011-10-01	Guinea	Mastomys natalensis	Mastomys	RODENTIA	MURIDAE	MURINAE	NA	neg			NA		Bantou	10.0518	-10.5872
1945	2011	2011-10-01	Guinea	Mus sp.	Mus	RODENTIA	MURIDAE	MURINAE	NA	neg			NA		Bantou	10.0518	-10.5872
1946	2011	2011-10-01	Guinea	Mastomys natalensis	Mastomys	RODENTIA	MURIDAE	MURINAE	NA	neg			NA		Bantou	10.0518	-10.5872
1947	2011	2011-10-01	Guinea	Mastomys natalensis	Mastomys	RODENTIA	MURIDAE	MURINAE	NA	neg			NA		Bantou	10.0518	-10.5872
1948	2011	2011-10-01	Guinea	Mastomys natalensis	Mastomys	RODENTIA	MURIDAE	MURINAE	NA	neg			NA		Bantou	10.0518	-10.5872
1949	2011	2011-10-01	Guinea	Mastomys natalensis	Mastomys	RODENTIA	MURIDAE	MURINAE	NA	neg			NA		Bantou	10.0518	-10.5872
1950	2015	2015-10-08	Guinea	Mastomys natalensis	Mastomys	RODENTIA	MURIDAE	MURINAE	NA	neg			NA		Bantou	10.0518	-10.5872
1950	2011	2011-10-01	Guinea	Mus sp.	Mus	RODENTIA	MURIDAE	MURINAE	NA	neg			NA		Bantou	10.0518	-10.5872
1951	2015	2015-10-08	Guinea	Mastomys natalensis	Mastomys	RODENTIA	MURIDAE	MURINAE	NA	neg			NA		Bantou	10.0518	-10.5872
1951	2011	2011-10-01	Guinea	Mus sp.	Mus	RODENTIA	MURIDAE	MURINAE	NA	neg			NA		Bantou	10.0518	-10.5872
1952	2011	2011-10-01	Guinea	Mus sp.	Mus	RODENTIA	MURIDAE	MURINAE	NA	neg			NA		Bantou	10.0518	-10.5872
1952	2015	2015-10-08	Guinea	Praomys daltoni	Praomys	RODENTIA	MURIDAE	MURINAE	NA	neg			NA		Bantou	10.0518	-10.5872
1953	2015	2015-10-08	Guinea	Mastomys natalensis	Mastomys	RODENTIA	MURIDAE	MURINAE	NA	neg			NA		Bantou	10.0518	-10.5872
1953	2011	2011-10-01	Guinea	Mus sp.	Mus	RODENTIA	MURIDAE	MURINAE	NA	neg			NA		Bantou	10.0518	-10.5872
1954	2015	2015-10-08	Guinea	Mastomys natalensis	Mastomys	RODENTIA	MURIDAE	MURINAE	NA	neg			NA		Bantou	10.0518	-10.5872
1954	2011	2011-10-01	Guinea	Praomys daltoni	Praomys	RODENTIA	MURIDAE	MURINAE	NA	neg			NA		Bantou	10.0518	-10.5872
1955	2011	2011-10-01	Guinea	Mus sp.	Mus	RODENTIA	MURIDAE	MURINAE	NA	neg			NA		Bantou	10.0518	-10.5872
1955	2015	2015-10-08	Guinea	Praomys rostratus	Praomys	RODENTIA	MURIDAE	MURINAE	NA	neg			NA		Bantou	10.0518	-10.5872
1956	2011	2011-10-01	Guinea	Mus sp.	Mus	RODENTIA	MURIDAE	MURINAE	NA	neg			NA		Bantou	10.0518	-10.5872
1956	2015	2015-10-08	Guinea	Mus sp.	Mus	RODENTIA	MURIDAE	MURINAE	NA	neg			NA		Bantou	10.0518	-10.5872
1957	2015	2015-10-08	Guinea	Crocidura sp.	Crocidura	EULIPOTYPHLA	SORICIDAE	CROCIDURINAE	NA	neg			NA		Bantou	10.0518	-10.5872
1957	2011	2011-10-01	Guinea	Mus sp.	Mus	RODENTIA	MURIDAE	MURINAE	NA	neg			NA		Bantou	10.0518	-10.5872
1958	2011	2011-10-01	Guinea	Mus sp.	Mus	RODENTIA	MURIDAE	MURINAE	NA	neg			NA		Bantou	10.0518	-10.5872
1958	2015	2015-10-08	Guinea	Praomys daltoni	Praomys	RODENTIA	MURIDAE	MURINAE	NA	neg			NA		Bantou	10.0518	-10.5872
1959	2011	2011-10-01	Guinea	Mus sp.	Mus	RODENTIA	MURIDAE	MURINAE	NA	neg			NA		Bantou	10.0518	-10.5872
1959	2015	2015-10-08	Guinea	Mus sp.	Mus	RODENTIA	MURIDAE	MURINAE	NA	neg			NA		Bantou	10.0518	-10.5872
1960	2015	2015-10-08	Guinea	Mastomys natalensis	Mastomys	RODENTIA	MURIDAE	MURINAE	NA	neg			NA		Bantou	10.0518	-10.5872
1960	2011	2011-10-01	Guinea	Mus sp.	Mus	RODENTIA	MURIDAE	MURINAE	NA	neg			NA		Bantou	10.0518	-10.5872
1961	2011	2011-10-01	Guinea	Mus sp.	Mus	RODENTIA	MURIDAE	MURINAE	NA	neg			NA		Bantou	10.0518	-10.5872
1961	2015	2015-10-08	Guinea	Praomys daltoni	Praomys	RODENTIA	MURIDAE	MURINAE	NA	neg			NA		Bantou	10.0518	-10.5872
1962	2015	2015-10-09	Guinea	Mastomys natalensis	Mastomys	RODENTIA	MURIDAE	MURINAE	NA	neg			NA		Bantou	10.0518	-10.5872
1962	2011	2011-10-01	Guinea	Mus sp.	Mus	RODENTIA	MURIDAE	MURINAE	NA	neg			NA		Bantou	10.0518	-10.5872
1963	2015	2015-10-09	Guinea	Mastomys natalensis	Mastomys	RODENTIA	MURIDAE	MURINAE	NA	neg			NA		Bantou	10.0518	-10.5872
1963	2011	2011-10-01	Guinea	Praomys daltoni	Praomys	RODENTIA	MURIDAE	MURINAE	NA	neg			NA		Bantou	10.0518	-10.5872
1964	2011	2011-10-01	Guinea	Praomys daltoni	Praomys	RODENTIA	MURIDAE	MURINAE	NA	neg			NA		Bantou	10.0518	-10.5872
1964	2015	2015-10-09	Guinea	Praomys daltoni	Praomys	RODENTIA	MURIDAE	MURINAE	NA	neg			NA		Bantou	10.0518	-10.5872
1965	2015	2015-10-09	Guinea	Mastomys natalensis	Mastomys	RODENTIA	MURIDAE	MURINAE	NA	neg			NA		Bantou	10.0518	-10.5872
1965	2011	2011-10-01	Guinea	Praomys rostratus	Praomys	RODENTIA	MURIDAE	MURINAE	NA	neg			NA		Bantou	10.0518	-10.5872
1966	2015	2015-10-09	Guinea	Praomys daltoni	Praomys	RODENTIA	MURIDAE	MURINAE	NA	neg			NA		Bantou	10.0518	-10.5872
1967	2015	2015-10-09	Guinea	Mastomys natalensis	Mastomys	RODENTIA	MURIDAE	MURINAE	NA	neg			NA		Bantou	10.0518	-10.5872
1968	2015	2015-10-09	Guinea	Praomys rostratus	Praomys	RODENTIA	MURIDAE	MURINAE	NA	neg			NA		Bantou	10.0518	-10.5872
1969	2015	2015-10-09	Guinea	Mastomys natalensis	Mastomys	RODENTIA	MURIDAE	MURINAE	NA	neg			NA		Bantou	10.0518	-10.5872
1970	2015	2015-10-09	Guinea	Mus sp.	Mus	RODENTIA	MURIDAE	MURINAE	NA	neg			NA		Bantou	10.0518	-10.5872
1971	2015	2015-10-09	Guinea	Mastomys natalensis	Mastomys	RODENTIA	MURIDAE	MURINAE	NA	neg			NA		Bantou	10.0518	-10.5872
1972	2015	2015-10-09	Guinea	Crocidura sp.	Crocidura	EULIPOTYPHLA	SORICIDAE	CROCIDURINAE	NA	neg			NA		Bantou	10.0518	-10.5872
1973	2015	2015-10-09	Guinea	Praomys daltoni	Praomys	RODENTIA	MURIDAE	MURINAE	NA	neg			NA		Bantou	10.0518	-10.5872
1974	2015	2015-10-09	Guinea	Mastomys natalensis	Mastomys	RODENTIA	MURIDAE	MURINAE	NA	neg			NA		Bantou	10.0518	-10.5872
1975	2015	2015-10-09	Guinea	Mastomys natalensis	Mastomys	RODENTIA	MURIDAE	MURINAE	NA	neg			NA		Bantou	10.0518	-10.5872
1976	2015	2015-10-09	Guinea	Mastomys natalensis	Mastomys	RODENTIA	MURIDAE	MURINAE	NA	neg			NA		Bantou	10.0518	-10.5872
1977	2015	2015-10-10	Guinea	Mastomys natalensis	Mastomys	RODENTIA	MURIDAE	MURINAE	NA	neg			NA		Bantou	10.0518	-10.5872
1978	2015	2015-10-10	Guinea	Mastomys natalensis	Mastomys	RODENTIA	MURIDAE	MURINAE	NA	neg			NA		Bantou	10.0518	-10.5872
1979	2015	2015-10-10	Guinea	Praomys daltoni	Praomys	RODENTIA	MURIDAE	MURINAE	NA	neg			NA		Bantou	10.0518	-10.5872
1980	2015	2015-10-10	Guinea	Praomys daltoni	Praomys	RODENTIA	MURIDAE	MURINAE	NA	neg			NA		Bantou	10.0518	-10.5872
1981	2015	2015-10-10	Guinea	Mastomys natalensis	Mastomys	RODENTIA	MURIDAE	MURINAE	NA	neg			NA		Bantou	10.0518	-10.5872
1982	2015	2015-10-10	Guinea	Mastomys natalensis	Mastomys	RODENTIA	MURIDAE	MURINAE	NA	neg			NA		Bantou	10.0518	-10.5872
1983	2015	2015-10-10	Guinea	Mastomys natalensis	Mastomys	RODENTIA	MURIDAE	MURINAE	NA	neg			NA		Bantou	10.0518	-10.5872
1984	2015	2015-10-10	Guinea	Mastomys natalensis	Mastomys	RODENTIA	MURIDAE	MURINAE	NA	neg			NA		Bantou	10.0518	-10.5872
1985	2015	2015-10-10	Guinea	Mastomys natalensis	Mastomys	RODENTIA	MURIDAE	MURINAE	NA	neg			NA		Bantou	10.0518	-10.5872
Mad 01	2014	2014-05-08	Guinea	Mus musculus	Mus	RODENTIA	MURIDAE	MURINAE	NA	neg			NA		Madina Oula	9.87484	-12.4414
Mad 02	2014	2014-05-08	Guinea	Mus musculus	Mus	RODENTIA	MURIDAE	MURINAE	NA	neg			NA		Madina Oula	9.87484	-12.4414
Mad 03	2014	2014-05-08	Guinea	Mus musculus	Mus	RODENTIA	MURIDAE	MURINAE	NA	neg			NA		Madina Oula	9.87484	-12.4414
Mad 04	2014	2014-05-08	Guinea	Mus musculus	Mus	RODENTIA	MURIDAE	MURINAE	NA	neg			NA		Madina Oula	9.87484	-12.4414
Mad 05	2014	2014-05-08	Guinea	Mus musculus	Mus	RODENTIA	MURIDAE	MURINAE	NA	neg			NA		Madina Oula	9.87484	-12.4414
Mad 06	2014	2014-05-08	Guinea	Mus musculus	Mus	RODENTIA	MURIDAE	MURINAE	NA	neg			NA		Madina Oula	9.87484	-12.4414
Mad 07	2014	2014-05-08	Guinea	Mus musculus	Mus	RODENTIA	MURIDAE	MURINAE	NA	neg			NA		Madina Oula	9.87484	-12.4414
Mad 08	2014	2014-05-08	Guinea	Mus musculus	Mus	RODENTIA	MURIDAE	MURINAE	NA	neg			NA		Madina Oula	9.87484	-12.4414
Mad 09	2014	2014-05-08	Guinea	Rattus rattus	Rattus	RODENTIA	MURIDAE	MURINAE	NA	neg			NA		Madina Oula	9.87484	-12.4414
Mad 10	2014	2014-05-08	Guinea	Mus musculus	Mus	RODENTIA	MURIDAE	MURINAE	NA	neg			NA		Madina Oula	9.87484	-12.4414
Mad 11	2014	2014-05-08	Guinea	Mus musculus	Mus	RODENTIA	MURIDAE	MURINAE	NA	neg			NA		Madina Oula	9.87484	-12.4414
Mad 12	2014	2014-05-08	Guinea	Mus musculus	Mus	RODENTIA	MURIDAE	MURINAE	NA	neg			NA		Madina Oula	9.87484	-12.4414
Mad 13	2014	2014-05-08	Guinea	Rattus rattus	Rattus	RODENTIA	MURIDAE	MURINAE	NA	neg			NA		Madina Oula	9.87484	-12.4414
Mad 14	2014	2014-05-08	Guinea	Rattus rattus	Rattus	RODENTIA	MURIDAE	MURINAE	NA	neg			NA		Madina Oula	9.87484	-12.4414
Mad 15	2014	2014-05-08	Guinea	Mus musculus	Mus	RODENTIA	MURIDAE	MURINAE	NA	neg			NA		Madina Oula	9.87484	-12.4414
Mad 16	2014	2014-05-08	Guinea	Mus musculus	Mus	RODENTIA	MURIDAE	MURINAE	NA	neg			NA		Madina Oula	9.87484	-12.4414
Mad 17	2014	2014-05-08	Guinea	Mus musculus	Mus	RODENTIA	MURIDAE	MURINAE	NA	neg			NA		Madina Oula	9.87484	-12.4414
Mad 18	2014	2014-05-08	Guinea	Mus musculus	Mus	RODENTIA	MURIDAE	MURINAE	NA	neg			NA		Madina Oula	9.87484	-12.4414
Mad 19	2014	2014-05-08	Guinea	Mus musculus	Mus	RODENTIA	MURIDAE	MURINAE	NA	neg			NA		Madina Oula	9.87484	-12.4414
Mad 20	2014	2014-05-08	Guinea	Rattus rattus	Rattus	RODENTIA	MURIDAE	MURINAE	NA	neg			NA		Madina Oula	9.87484	-12.4414
Mad 21	2014	2014-05-08	Guinea	Mus musculus	Mus	RODENTIA	MURIDAE	MURINAE	NA	neg			NA		Madina Oula	9.87484	-12.4414
Mad 22	2014	2014-05-08	Guinea	Mus musculus	Mus	RODENTIA	MURIDAE	MURINAE	NA	neg			NA		Madina Oula	9.87484	-12.4414
Mad 23	2014	2014-05-08	Guinea	Mus musculus	Mus	RODENTIA	MURIDAE	MURINAE	NA	neg			NA		Madina Oula	9.87484	-12.4414
Mad 24	2014	2014-05-08	Guinea	Mus musculus	Mus	RODENTIA	MURIDAE	MURINAE	NA	neg			NA		Madina Oula	9.87484	-12.4414
Mad 25	2014	2014-05-08	Guinea	Mus musculus	Mus	RODENTIA	MURIDAE	MURINAE	NA	neg			NA		Madina Oula	9.87484	-12.4414
Mad 26	2014	2014-05-08	Guinea	Mus musculus	Mus	RODENTIA	MURIDAE	MURINAE	NA	neg			NA		Madina Oula	9.87484	-12.4414
Mad 27	2014	2014-05-08	Guinea	Mus musculus	Mus	RODENTIA	MURIDAE	MURINAE	NA	neg			NA		Madina Oula	9.87484	-12.4414
Mad 28	2014	2014-05-08	Guinea	Mus musculus	Mus	RODENTIA	MURIDAE	MURINAE	NA	neg			NA		Madina Oula	9.87484	-12.4414
Mad 29	2014	2014-05-08	Guinea	Mus musculus	Mus	RODENTIA	MURIDAE	MURINAE	NA	neg			NA		Madina Oula	9.87484	-12.4414
Mad 30	2014	2014-05-08	Guinea	Mus musculus	Mus	RODENTIA	MURIDAE	MURINAE	NA	neg			NA		Madina Oula	9.87484	-12.4414
Mad 31	2014	2014-05-08	Guinea	Mus musculus	Mus	RODENTIA	MURIDAE	MURINAE	NA	neg			NA		Madina Oula	9.87484	-12.4414
Mad 32	2014	2014-05-08	Guinea	Mastomys erythroleucus	Mastomys	RODENTIA	MURIDAE	MURINAE	NA	neg			NA		Madina Oula	9.87484	-12.4414
Mad 33	2014	2014-05-08	Guinea	Mus musculus	Mus	RODENTIA	MURIDAE	MURINAE	NA	neg			NA		Madina Oula	9.87484	-12.4414
Mad 34	2014	2014-05-08	Guinea	Rattus rattus	Rattus	RODENTIA	MURIDAE	MURINAE	NA	neg			NA		Madina Oula	9.87484	-12.4414
Mad 35	2014	2014-05-08	Guinea	Mus musculus	Mus	RODENTIA	MURIDAE	MURINAE	NA	neg			NA		Madina Oula	9.87484	-12.4414
Mad 36	2014	2014-05-08	Guinea	Mus sp.	Mus	RODENTIA	MURIDAE	MURINAE	NA	neg			NA		Madina Oula	9.87484	-12.4414
Mad 37	2014	2014-05-08	Guinea	Uranomys ruddi	Uranomys	RODENTIA	MURIDAE	DEOMYINAE	NA	neg			NA		Madina Oula	9.87484	-12.4414
Mad 38	2014	2014-05-08	Guinea	Mastomys erythroleucus	Mastomys	RODENTIA	MURIDAE	MURINAE	NA	neg			NA		Madina Oula	9.87484	-12.4414
Mad 39	2014	2014-05-08	Guinea	Mastomys erythroleucus	Mastomys	RODENTIA	MURIDAE	MURINAE	NA	neg			NA		Madina Oula	9.87484	-12.4414
Mad 40	2014	2014-05-08	Guinea	Crocidura sp.	Crocidura	EULIPOTYPHLA	SORICIDAE	CROCIDURINAE	NA	neg			NA		Madina Oula	9.87484	-12.4414
Mad 41	2014	2014-05-08	Guinea	Mastomys erythroleucus	Mastomys	RODENTIA	MURIDAE	MURINAE	NA	neg			NA		Madina Oula	9.87484	-12.4414
Mad 42	2014	2014-05-08	Guinea	Mastomys erythroleucus	Mastomys	RODENTIA	MURIDAE	MURINAE	NA	neg			NA		Madina Oula	9.87484	-12.4414
Mad 43	2014	2014-05-09	Guinea	Mus musculus	Mus	RODENTIA	MURIDAE	MURINAE	NA	neg			NA		Madina Oula	9.87484	-12.4414
Mad 44	2014	2014-05-09	Guinea	Mus musculus	Mus	RODENTIA	MURIDAE	MURINAE	NA	neg			NA		Madina Oula	9.87484	-12.4414
Mad 45	2014	2014-05-09	Guinea	Rattus rattus	Rattus	RODENTIA	MURIDAE	MURINAE	NA	neg			NA		Madina Oula	9.87484	-12.4414
Mad 46	2014	2014-05-09	Guinea	Mus musculus	Mus	RODENTIA	MURIDAE	MURINAE	NA	neg			NA		Madina Oula	9.87484	-12.4414
Mad 47	2014	2014-05-09	Guinea	Mus musculus	Mus	RODENTIA	MURIDAE	MURINAE	NA	neg			NA		Madina Oula	9.87484	-12.4414
Mad 48	2014	2014-05-09	Guinea	Mus musculus	Mus	RODENTIA	MURIDAE	MURINAE	NA	neg			NA		Madina Oula	9.87484	-12.4414
Mad 49	2014	2014-05-09	Guinea	Rattus rattus	Rattus	RODENTIA	MURIDAE	MURINAE	NA	neg			NA		Madina Oula	9.87484	-12.4414
Mad 50	2014	2014-05-09	Guinea	Mastomys erythroleucus	Mastomys	RODENTIA	MURIDAE	MURINAE	NA	neg			NA		Madina Oula	9.87484	-12.4414
Mad 51	2014	2014-05-09	Guinea	Mus musculus	Mus	RODENTIA	MURIDAE	MURINAE	NA	neg			NA		Madina Oula	9.87484	-12.4414
Mad 52	2014	2014-05-09	Guinea	Mus musculus	Mus	RODENTIA	MURIDAE	MURINAE	NA	neg			NA		Madina Oula	9.87484	-12.4414
Mad 53	2014	2014-05-09	Guinea	Mus musculus	Mus	RODENTIA	MURIDAE	MURINAE	NA	neg			NA		Madina Oula	9.87484	-12.4414
Mad 54	2014	2014-05-09	Guinea	Mus musculus	Mus	RODENTIA	MURIDAE	MURINAE	NA	neg			NA		Madina Oula	9.87484	-12.4414
Mad 55	2014	2014-05-09	Guinea	Mus musculus	Mus	RODENTIA	MURIDAE	MURINAE	NA	neg			NA		Madina Oula	9.87484	-12.4414
Mad 56	2014	2014-05-09	Guinea	Mus musculus	Mus	RODENTIA	MURIDAE	MURINAE	NA	neg			NA		Madina Oula	9.87484	-12.4414
Mad 57	2014	2014-05-09	Guinea	Mus musculus	Mus	RODENTIA	MURIDAE	MURINAE	NA	neg			NA		Madina Oula	9.87484	-12.4414
Mad 58	2014	2014-05-09	Guinea	Rattus rattus	Rattus	RODENTIA	MURIDAE	MURINAE	NA	neg			NA		Madina Oula	9.87484	-12.4414
Mad 59	2014	2014-05-09	Guinea	Mastomys erythroleucus	Mastomys	RODENTIA	MURIDAE	MURINAE	NA	neg			NA		Madina Oula	9.87484	-12.4414
Mad 60	2014	2014-05-09	Guinea	Mastomys erythroleucus	Mastomys	RODENTIA	MURIDAE	MURINAE	NA	neg			NA		Madina Oula	9.87484	-12.4414
Mad 61	2014	2014-05-09	Guinea	Mastomys erythroleucus	Mastomys	RODENTIA	MURIDAE	MURINAE	NA	neg			NA		Madina Oula	9.87484	-12.4414
Mad 62	2014	2014-05-09	Guinea	Mastomys erythroleucus	Mastomys	RODENTIA	MURIDAE	MURINAE	NA	neg			NA		Madina Oula	9.87484	-12.4414
Mad 63	2014	2014-05-09	Guinea	Mastomys erythroleucus	Mastomys	RODENTIA	MURIDAE	MURINAE	NA	neg			NA		Madina Oula	9.87484	-12.4414
Mad 64	2014	2014-05-09	Guinea	Crocidura sp.	Crocidura	EULIPOTYPHLA	SORICIDAE	CROCIDURINAE	NA	neg			NA		Madina Oula	9.87484	-12.4414
Mad 65	2014	2014-05-09	Guinea	Mastomys erythroleucus	Mastomys	RODENTIA	MURIDAE	MURINAE	NA	neg			NA		Madina Oula	9.87484	-12.4414
Mad 66	2014	2014-05-09	Guinea	Uranomys ruddi	Uranomys	RODENTIA	MURIDAE	DEOMYINAE	NA	neg			NA		Madina Oula	9.87484	-12.4414
Mad 67	2014	2014-05-09	Guinea	Uranomys ruddi	Uranomys	RODENTIA	MURIDAE	DEOMYINAE	NA	neg			NA		Madina Oula	9.87484	-12.4414
Mad 68	2014	2014-05-09	Guinea	Mastomys erythroleucus	Mastomys	RODENTIA	MURIDAE	MURINAE	NA	neg			NA		Madina Oula	9.87484	-12.4414
Mad 69	2014	2014-05-09	Guinea	Mastomys erythroleucus	Mastomys	RODENTIA	MURIDAE	MURINAE	NA	neg			NA		Madina Oula	9.87484	-12.4414
Mad 70	2014	2014-05-10	Guinea	Mus musculus	Mus	RODENTIA	MURIDAE	MURINAE	NA	neg			NA		Madina Oula	9.87484	-12.4414
Mad 71	2014	2014-05-10	Guinea	Mus musculus	Mus	RODENTIA	MURIDAE	MURINAE	NA	neg			NA		Madina Oula	9.87484	-12.4414
Mad 72	2014	2014-05-10	Guinea	Mus musculus	Mus	RODENTIA	MURIDAE	MURINAE	NA	neg			NA		Madina Oula	9.87484	-12.4414
Mad 73	2014	2014-05-10	Guinea	Mus musculus	Mus	RODENTIA	MURIDAE	MURINAE	NA	neg			NA		Madina Oula	9.87484	-12.4414
Mad 74	2014	2014-05-10	Guinea	Mus musculus	Mus	RODENTIA	MURIDAE	MURINAE	NA	neg			NA		Madina Oula	9.87484	-12.4414
Mad 75	2014	2014-05-10	Guinea	Rattus rattus	Rattus	RODENTIA	MURIDAE	MURINAE	NA	neg			NA		Madina Oula	9.87484	-12.4414
Mad 76	2014	2014-05-10	Guinea	Rattus rattus	Rattus	RODENTIA	MURIDAE	MURINAE	NA	neg			NA		Madina Oula	9.87484	-12.4414
Mad 77	2014	2014-05-10	Guinea	Mus musculus	Mus	RODENTIA	MURIDAE	MURINAE	NA	neg			NA		Madina Oula	9.87484	-12.4414
Mad 78	2014	2014-05-10	Guinea	Mus musculus	Mus	RODENTIA	MURIDAE	MURINAE	NA	neg			NA		Madina Oula	9.87484	-12.4414
Mad 79	2014	2014-05-10	Guinea	Mus musculus	Mus	RODENTIA	MURIDAE	MURINAE	NA	neg			NA		Madina Oula	9.87484	-12.4414
Mad 80	2014	2014-05-10	Guinea	Rattus rattus	Rattus	RODENTIA	MURIDAE	MURINAE	NA	neg			NA		Madina Oula	9.87484	-12.4414
Mad 81	2014	2014-05-10	Guinea	Uranomys ruddi	Uranomys	RODENTIA	MURIDAE	DEOMYINAE	NA	neg			NA		Madina Oula	9.87484	-12.4414
Mad 83	2014	2014-05-10	Guinea	Mastomys erythroleucus	Mastomys	RODENTIA	MURIDAE	MURINAE	NA	neg			NA		Madina Oula	9.87484	-12.4414
Mad 84	2014	2014-05-10	Guinea	Mastomys erythroleucus	Mastomys	RODENTIA	MURIDAE	MURINAE	NA	neg			NA		Madina Oula	9.87484	-12.4414
1	2016	NA	Kazakhstan	Erinaceus roumanicus	Erinaceus	EULIPOTYPHLA	ERINACEIDAE	ERINACEINAE	m	neg			NA		Karaganda	49.7409 N	73.10396 E
2	2016	NA	Kazakhstan	Erinaceus roumanicus	Erinaceus	EULIPOTYPHLA	ERINACEIDAE	ERINACEINAE	m	neg			NA		Karaganda	49.7409 N	73.10396 E
3	2016	NA	Kazakhstan	Orientallactaga sibirica	Orientallactaga	RODENTIA	DIPODIDAE	ALLACTAGINAE	m	neg			NA		northern slope of the Bektay-Ata mt	47.481304 N	74.694713 E
4	2016	NA	Kazakhstan	Stylodipus telum	Stylodipus	RODENTIA	DIPODIDAE	DIPODINAE	f	neg			NA		northern slope of the Bektay-Ata mt	47.481304 N	74.694713 E
5	2016	NA	Kazakhstan	Stylodipus telum	Stylodipus	RODENTIA	DIPODIDAE	DIPODINAE	m	neg			NA		northern slope of the Bektay-Ata mt	47.481304 N	74.694713 E
6	2016	NA	Kazakhstan	Nothocricetulus migratorius	Nothocricetulus	RODENTIA	CRICETIDAE	CRICETINAE	m	neg			NA		northern slope of the Bektay-Ata mt	47.481304 N	74.694713 E
7	2016	NA	Kazakhstan	Apodemus ex gr. uralensis	Apodemus	RODENTIA	MURIDAE	MURINAE	f	neg			NA		northern slope of the Bektay-Ata mt	47.481304 N	74.694713 E
8	2016	NA	Kazakhstan	Microtus socialis	Microtus	RODENTIA	CRICETIDAE	ARVICOLINAE	m	neg			NA		northern slope of the Bektay-Ata mt	47.481304 N	74.694713 E
9	2016	NA	Kazakhstan	Nothocricetulus migratorius	Nothocricetulus	RODENTIA	CRICETIDAE	CRICETINAE	m	neg			NA		northern slope of the Bektay-Ata mt	47.481304 N	74.694713 E
10	2016	NA	Kazakhstan	Nothocricetulus migratorius	Nothocricetulus	RODENTIA	CRICETIDAE	CRICETINAE	f	neg			NA		northern slope of the Bektay-Ata mt	47.481304 N	74.694713 E
11	2016	NA	Kazakhstan	Nothocricetulus migratorius	Nothocricetulus	RODENTIA	CRICETIDAE	CRICETINAE	m	neg			NA		northern slope of the Bektay-Ata mt	47.481304 N	74.694713 E
12	2016	NA	Kazakhstan	Nothocricetulus migratorius	Nothocricetulus	RODENTIA	CRICETIDAE	CRICETINAE	m	neg			NA		northern slope of the Bektay-Ata mt	47.481304 N	74.694713 E
13	2016	NA	Kazakhstan	Alticola strelzowi	Alticola	RODENTIA	CRICETIDAE	ARVICOLINAE	m	neg			NA		northern slope of the Bektay-Ata mt	47.481304 N	74.694713 E
14	2016	NA	Kazakhstan	Apodemus ex gr. uralensis	Apodemus	RODENTIA	MURIDAE	MURINAE	m	neg			NA		northern slope of the Bektay-Ata mt	47.481304 N	74.694713 E
15	2016	NA	Kazakhstan	Crocidura suaveolens	Crocidura	EULIPOTYPHLA	SORICIDAE	CROCIDURINAE	m	neg			NA		northern slope of the Bektay-Ata mt	47.481304 N	74.694713 E
16	2016	NA	Kazakhstan	Stylodipus telum	Stylodipus	RODENTIA	DIPODIDAE	DIPODINAE	f	neg			NA		northern slope of the Bektay-Ata mt	47.481304 N	74.694713 E
17	2016	NA	Kazakhstan	Cardiocranius paradoxus	Cardiocranius	RODENTIA	DIPODIDAE	CARDIOCRANIINAE	f	neg			NA		northern slope of the Bektay-Ata mt	47.481304 N	74.694713 E
18	2016	NA	Kazakhstan	Crocidura suaveolens	Crocidura	EULIPOTYPHLA	SORICIDAE	CROCIDURINAE	f	neg			NA		northern coast of the Balhash lake	46.383251 N	74.01962 E
19	2016	NA	Kazakhstan	Crocidura suaveolens	Crocidura	EULIPOTYPHLA	SORICIDAE	CROCIDURINAE	m	neg			NA		northern coast of the Balhash lake	46.383251 N	74.01962 E
20	2016	NA	Kazakhstan	Crocidura suaveolens	Crocidura	EULIPOTYPHLA	SORICIDAE	CROCIDURINAE	m	neg			NA		northern coast of the Balhash lake	46.383251 N	74.01962 E
21	2016	NA	Kazakhstan	Orientallactaga sibirica	Orientallactaga	RODENTIA	DIPODIDAE	ALLACTAGINAE	m	neg			NA		northern coast of the Balhash lake	46.383251 N	74.01962 E
22	2016	NA	Kazakhstan	Stylodipus telum	Stylodipus	RODENTIA	DIPODIDAE	DIPODINAE	f	neg			NA		northern coast of the Balhash lake	46.383251 N	74.01962 E
23	2016	NA	Kazakhstan	Allactaga major	Allactaga	RODENTIA	DIPODIDAE	ALLACTAGINAE	f	neg			NA		northern coast of the Balhash lake	46.383251 N	74.01962 E
25	2016	NA	Kazakhstan	Scarturus elater	Scarturus	RODENTIA	DIPODIDAE	ALLACTAGINAE	m	neg			NA		northern coast of the Balhash lake	46.383251 N	74.01962 E
28	2016	NA	Kazakhstan	Scarturus elater	Scarturus	RODENTIA	DIPODIDAE	ALLACTAGINAE	f	neg			NA		northern coast of the Balhash lake	46.383251 N	74.01962 E
30	2016	NA	Kazakhstan	Scarturus elater	Scarturus	RODENTIA	DIPODIDAE	ALLACTAGINAE	f	neg			NA		northern coast of the Balhash lake	46.383251 N	74.01962 E
34	2016	NA	Kazakhstan	Scarturus elater	Scarturus	RODENTIA	DIPODIDAE	ALLACTAGINAE	f	neg			NA		northern coast of the Balhash lake	46.383251 N	74.01962 E
37	2016	NA	Kazakhstan	Meriones tamariscinus	Meriones	RODENTIA	MURIDAE	GERBILLINAE	f	neg			NA		northern coast of the Balhash lake	46.383251 N	74.01962 E
38	2016	NA	Kazakhstan	Meriones tamariscinus	Meriones	RODENTIA	MURIDAE	GERBILLINAE	m	neg			NA		northern coast of the Balhash lake	46.383251 N	74.01962 E
39	2016	NA	Kazakhstan	Meriones tamariscinus	Meriones	RODENTIA	MURIDAE	GERBILLINAE	m	neg			NA		northern coast of the Balhash lake	46.383251 N	74.01962 E
41	2016	NA	Kazakhstan	Scarturus elater	Scarturus	RODENTIA	DIPODIDAE	ALLACTAGINAE	m	neg			NA		Chujskie mts	44.4366 N	73.98 E
44	2016	NA	Kazakhstan	Scarturus heptneri	Scarturus	RODENTIA	DIPODIDAE	ALLACTAGINAE	NA	neg			NA		Chujskie mts	44.4366 N	73.98 E
45	2016	NA	Kazakhstan	Scarturus heptneri	Scarturus	RODENTIA	DIPODIDAE	ALLACTAGINAE	NA	neg			NA		Chujskie mts	44.4366 N	73.98 E
46	2016	NA	Kazakhstan	Scarturus heptneri	Scarturus	RODENTIA	DIPODIDAE	ALLACTAGINAE	NA	neg			NA		Chujskie mts	44.4366 N	73.98 E
47	2016	NA	Kazakhstan	Crocidura suaveolens	Crocidura	EULIPOTYPHLA	SORICIDAE	CROCIDURINAE	m	neg			NA		Chujskie mts	44.4366 N	73.98 E
49	2016	NA	Kazakhstan	Scarturus heptneri	Scarturus	RODENTIA	DIPODIDAE	ALLACTAGINAE	f	neg			NA		Chujskie mts	44.4366 N	73.98 E
50	2016	NA	Kazakhstan	Scarturus heptneri	Scarturus	RODENTIA	DIPODIDAE	ALLACTAGINAE	m	neg			NA		Chujskie mts	44.4366 N	73.98 E
51	2016	NA	Kazakhstan	Scarturus heptneri	Scarturus	RODENTIA	DIPODIDAE	ALLACTAGINAE	m	neg			NA		Chujskie mts	44.4366 N	73.98 E
52	2016	NA	Kazakhstan	Scarturus heptneri	Scarturus	RODENTIA	DIPODIDAE	ALLACTAGINAE	m	neg			NA		Chujskie mts	44.4366 N	73.98 E
53	2016	NA	Kazakhstan	Scarturus heptneri	Scarturus	RODENTIA	DIPODIDAE	ALLACTAGINAE	m	neg			NA		Chujskie mts	44.4366 N	73.98 E
54	2016	NA	Kazakhstan	Scarturus heptneri	Scarturus	RODENTIA	DIPODIDAE	ALLACTAGINAE	f	neg			NA		Chujskie mts	44.4366 N	73.98 E
55	2016	NA	Kazakhstan	Scarturus heptneri	Scarturus	RODENTIA	DIPODIDAE	ALLACTAGINAE	f	neg			NA		Chujskie mts	44.4366 N	73.98 E
56	2016	NA	Kazakhstan	Allactaga major	Allactaga	RODENTIA	DIPODIDAE	ALLACTAGINAE	m	neg			NA		Chujskie mts	44.4366 N	73.98 E
57	2016	NA	Kazakhstan	Meriones libycus	Meriones	RODENTIA	MURIDAE	GERBILLINAE	f	neg			NA		Chujskie mts	44.4366 N	73.98 E
58	2016	NA	Kazakhstan	Meriones tamariscinus	Meriones	RODENTIA	MURIDAE	GERBILLINAE	m	neg			NA		Chujskie mts	44.4366 N	73.98 E
59	2016	NA	Kazakhstan	Meriones tamariscinus	Meriones	RODENTIA	MURIDAE	GERBILLINAE	m	neg			NA		Chujskie mts	44.4366 N	73.98 E
61	2016	NA	Kazakhstan	Scarturus heptneri	Scarturus	RODENTIA	DIPODIDAE	ALLACTAGINAE	f	neg			NA		Chujskie mts	44.4366 N	73.98 E
63	2016	NA	Kazakhstan	Meriones ex gr. meridianus	Meriones	RODENTIA	MURIDAE	GERBILLINAE	m	neg			NA		Mojynkumy	43.31194 N	73.1225 E
64	2016	NA	Kazakhstan	Hemiechinus auritus	Hemiechinus	EULIPOTYPHLA	ERINACEIDAE	ERINACEINAE	NA	neg			NA		Mojynkumy	43.31194 N	73.1225 E
65	2016	NA	Kazakhstan	Meriones ex gr. meridianus	Meriones	RODENTIA	MURIDAE	GERBILLINAE	f	neg			NA		Mojynkumy	43.3702 N	73.080583 E
66	2016	NA	Kazakhstan	Meriones ex gr. meridianus	Meriones	RODENTIA	MURIDAE	GERBILLINAE	f	neg			NA		Mojynkumy	43.3702 N	73.080583 E
67	2016	NA	Kazakhstan	Meriones ex gr. meridianus	Meriones	RODENTIA	MURIDAE	GERBILLINAE	f	neg			NA		Mojynkumy	43.3702 N	73.080583 E
68	2016	NA	Kazakhstan	Meriones ex gr. meridianus	Meriones	RODENTIA	MURIDAE	GERBILLINAE	f	neg			NA		Mojynkumy	43.3702 N	73.080583 E
69	2016	NA	Kazakhstan	Hemiechinus auritus	Hemiechinus	EULIPOTYPHLA	ERINACEIDAE	ERINACEINAE	NA	neg			NA		Mojynkumy	43.3702 N	73.080583 E
70	2016	NA	Kazakhstan	Scarturus elater	Scarturus	RODENTIA	DIPODIDAE	ALLACTAGINAE	m	neg			NA		Sogetinskaya valley	43.445916 N	78.71472 E
76	2016	NA	Kazakhstan	Scarturus elater	Scarturus	RODENTIA	DIPODIDAE	ALLACTAGINAE	f	neg			NA		Sogetinskaya valley	43.445916 N	78.71472 E
77	2016	NA	Kazakhstan	Scarturus elater	Scarturus	RODENTIA	DIPODIDAE	ALLACTAGINAE	m	neg			NA		Sogetinskaya valley	43.445916 N	78.71472 E
78	2016	NA	Kazakhstan	Scarturus elater	Scarturus	RODENTIA	DIPODIDAE	ALLACTAGINAE	f	neg			NA		Sogetinskaya valley	43.445916 N	78.71472 E
79	2016	NA	Kazakhstan	Scarturus elater	Scarturus	RODENTIA	DIPODIDAE	ALLACTAGINAE	f	neg			NA		Sogetinskaya valley	43.445916 N	78.71472 E
80	2016	NA	Kazakhstan	Scarturus elater	Scarturus	RODENTIA	DIPODIDAE	ALLACTAGINAE	f	neg			NA		Sogetinskaya valley	43.445916 N	78.71472 E
81	2016	NA	Kazakhstan	Scarturus elater	Scarturus	RODENTIA	DIPODIDAE	ALLACTAGINAE	m	neg			NA		Sogetinskaya valley	43.445916 N	78.71472 E
82	2016	NA	Kazakhstan	Scarturus elater	Scarturus	RODENTIA	DIPODIDAE	ALLACTAGINAE	f	neg			NA		Sogetinskaya valley	43.445916 N	78.71472 E
83	2016	NA	Kazakhstan	Scarturus elater	Scarturus	RODENTIA	DIPODIDAE	ALLACTAGINAE	m	neg			NA		Sogetinskaya valley	43.445916 N	78.71472 E
85	2016	NA	Kazakhstan	Dipus sagitta	Dipus	RODENTIA	DIPODIDAE	DIPODINAE	f	neg			NA		Ajdarly	44.041164 N	79.577391 E
86	2016	NA	Kazakhstan	Dipus sagitta	Dipus	RODENTIA	DIPODIDAE	DIPODINAE	m	neg			NA		Ajdarly	44.041164 N	79.577391 E
87	2016	NA	Kazakhstan	Meriones ex gr. meridianus	Meriones	RODENTIA	MURIDAE	GERBILLINAE	m	neg			NA		Ajdarly	44.041164 N	79.577391 E
88	2016	NA	Kazakhstan	Meriones ex gr. meridianus	Meriones	RODENTIA	MURIDAE	GERBILLINAE	m	neg			NA		Ajdarly	44.041164 N	79.577391 E
89	2016	NA	Kazakhstan	Meriones ex gr. meridianus	Meriones	RODENTIA	MURIDAE	GERBILLINAE	m	neg			NA		Ajdarly	44.041164 N	79.577391 E
90	2016	NA	Kazakhstan	Meriones ex gr. meridianus	Meriones	RODENTIA	MURIDAE	GERBILLINAE	m	neg			NA		Ajdarly	44.041164 N	79.577391 E
91	2016	NA	Kazakhstan	Meriones ex gr. meridianus	Meriones	RODENTIA	MURIDAE	GERBILLINAE	f	neg			NA		Ajdarly	44.041164 N	79.577391 E
92	2016	NA	Kazakhstan	Meriones ex gr. meridianus	Meriones	RODENTIA	MURIDAE	GERBILLINAE	f	neg			NA		Ajdarly	44.041164 N	79.577391 E
93	2016	NA	Kazakhstan	Meriones ex gr. meridianus	Meriones	RODENTIA	MURIDAE	GERBILLINAE	m	neg			NA		Ajdarly	44.041164 N	79.577391 E
94	2016	NA	Kazakhstan	Meriones ex gr. meridianus	Meriones	RODENTIA	MURIDAE	GERBILLINAE	f	neg			NA		Ajdarly	44.041164 N	79.577391 E
95	2016	NA	Kazakhstan	Meriones ex gr. meridianus	Meriones	RODENTIA	MURIDAE	GERBILLINAE	f	neg			NA		Ajdarly	44.041164 N	79.577391 E
96	2016	NA	Kazakhstan	Sorex tundrensis	Sorex	EULIPOTYPHLA	SORICIDAE	SORICINAE	f	neg			NA		Araltobe, Koktak river	44.596947 N	79.171596 E
97	2016	NA	Kazakhstan	Sorex tundrensis	Sorex	EULIPOTYPHLA	SORICIDAE	SORICINAE	m	neg			NA		Araltobe, Koktak river	44.596947 N	79.171596 E
98	2016	NA	Kazakhstan	Microtus ex.gr.arvalis	Microtus	RODENTIA	CRICETIDAE	ARVICOLINAE	f	neg			NA		Araltobe, Koktak river	44.596947 N	79.171596 E
99	2016	NA	Kazakhstan	Microtus ex.gr.arvalis	Microtus	RODENTIA	CRICETIDAE	ARVICOLINAE	f	neg			NA		Araltobe, Koktak river	44.596947 N	79.171596 E
100	2016	NA	Kazakhstan	Microtus ex.gr.arvalis	Microtus	RODENTIA	CRICETIDAE	ARVICOLINAE	m	neg			NA		Araltobe, Koktak river	44.596947 N	79.171596 E
101	2016	NA	Kazakhstan	Microtus ex.gr.arvalis	Microtus	RODENTIA	CRICETIDAE	ARVICOLINAE	f	neg			NA		Araltobe, Koktak river	44.596947 N	79.171596 E
102	2016	NA	Kazakhstan	Microtus ex.gr.arvalis	Microtus	RODENTIA	CRICETIDAE	ARVICOLINAE	m	neg			NA		Araltobe, Koktak river	44.596947 N	79.171596 E
103	2016	NA	Kazakhstan	Apodemus ex gr. uralensis	Apodemus	RODENTIA	MURIDAE	MURINAE	f	neg			NA		Araltobe, Koktak river	44.596947 N	79.171596 E
104	2016	NA	Kazakhstan	Apodemus ex gr. uralensis	Apodemus	RODENTIA	MURIDAE	MURINAE	f	neg			NA		Araltobe, Koktak river	44.596947 N	79.171596 E
105	2016	NA	Kazakhstan	Diplomesodon pulchellum	Diplomesodon	EULIPOTYPHLA	SORICIDAE	CROCIDURINAE	f	neg			NA		Najmansyek, Karatal river	45.683 N	77.2 E
106	2016	NA	Kazakhstan	Eremodipus lichtensteini	Eremodipus	RODENTIA	DIPODIDAE	DIPODINAE	m	neg			NA		Najmansyek, Karatal river	45.683 N	77.2 E
108	2016	NA	Kazakhstan	Scarturus elater	Scarturus	RODENTIA	DIPODIDAE	ALLACTAGINAE	f	neg			NA		Najmansyek, Karatal river	45.683 N	77.2 E
110	2016	NA	Kazakhstan	Allactaga severtzovi	Allactaga	RODENTIA	DIPODIDAE	ALLACTAGINAE	m	neg			NA		Najmansyek, Karatal river	45.683 N	77.2 E
111	2016	NA	Kazakhstan	Allactaga severtzovi	Allactaga	RODENTIA	DIPODIDAE	ALLACTAGINAE	m	neg			NA		Najmansyek, Karatal river	45.683 N	77.2 E
112	2016	NA	Kazakhstan	Meriones ex gr. meridianus	Meriones	RODENTIA	MURIDAE	GERBILLINAE	f	neg			NA		Najmansyek, Karatal river	45.683 N	77.2 E
113	2016	NA	Kazakhstan	Meriones ex gr. meridianus	Meriones	RODENTIA	MURIDAE	GERBILLINAE	f	neg			NA		Najmansyek, Karatal river	45.683 N	77.2 E
114	2016	NA	Kazakhstan	Meriones ex gr. meridianus	Meriones	RODENTIA	MURIDAE	GERBILLINAE	m	neg			NA		Najmansyek, Karatal river	45.683 N	77.2 E
121	2016	NA	Kazakhstan	Scarturus heptneri	Scarturus	RODENTIA	DIPODIDAE	ALLACTAGINAE	f	neg			NA		Kyuzyulagash	45.4 N	78.76 E
122	2016	NA	Kazakhstan	Pygeretmus shitkovi	Pygeretmus	RODENTIA	DIPODIDAE	ALLACTAGINAE	f	neg			NA		Koshkarkol lake	46.368839 N	81.313674 E
123	2016	NA	Kazakhstan	Pygeretmus shitkovi	Pygeretmus	RODENTIA	DIPODIDAE	ALLACTAGINAE	m	neg			NA		Koshkarkol lake	46.368839 N	81.313674 E
124	2016	NA	Kazakhstan	Pygeretmus shitkovi	Pygeretmus	RODENTIA	DIPODIDAE	ALLACTAGINAE	m	neg			NA		Koshkarkol lake	46.368839 N	81.313674 E
127	2016	NA	Kazakhstan	Scarturus heptneri	Scarturus	RODENTIA	DIPODIDAE	ALLACTAGINAE	m	neg			NA		Koshkarkol lake	46.368839 N	81.313674 E
128	2016	NA	Kazakhstan	Hemiechinus auritus	Hemiechinus	EULIPOTYPHLA	ERINACEIDAE	ERINACEINAE	NA	neg			NA		Koshkarkol lake	46.368839 N	81.313674 E
129	2016	NA	Kazakhstan	Hemiechinus auritus	Hemiechinus	EULIPOTYPHLA	ERINACEIDAE	ERINACEINAE	NA	neg			NA		Koshkarkol lake	46.368839 N	81.313674 E
135	2016	NA	Kazakhstan	Scarturus heptneri	Scarturus	RODENTIA	DIPODIDAE	ALLACTAGINAE	f	neg			NA		Aktogai	46.9975 N	79.1722 E
136	2016	NA	Kazakhstan	Scarturus heptneri	Scarturus	RODENTIA	DIPODIDAE	ALLACTAGINAE	f	neg			NA		Aktogai	46.9975 N	79.1722 E
137	2016	NA	Kazakhstan	Mus musculus	Mus	RODENTIA	MURIDAE	MURINAE	m	neg			NA		Aktogai	46.9975 N	79.1722 E
138	2016	NA	Kazakhstan	Orientallactaga sibirica	Orientallactaga	RODENTIA	DIPODIDAE	ALLACTAGINAE	f	neg			NA		Baikoshkar	48.406 N	78.801 E
139	2016	NA	Kazakhstan	Orientallactaga sibirica	Orientallactaga	RODENTIA	DIPODIDAE	ALLACTAGINAE	m	neg			NA		Baikoshkar	48.406 N	78.801 E
140	2016	NA	Kazakhstan	Orientallactaga sibirica	Orientallactaga	RODENTIA	DIPODIDAE	ALLACTAGINAE	m	neg			NA		Baikoshkar	48.406 N	78.801 E
141	2016	NA	Kazakhstan	Allactaga major	Allactaga	RODENTIA	DIPODIDAE	ALLACTAGINAE	m	neg			NA		Baikoshkar	48.406 N	78.801 E
2a	2016	NA	Kazakhstan	Micromys minutus	Micromys	RODENTIA	MURIDAE	MURINAE	f	neg			NA		Karaganda	49.7409 N	73.10396 E
5	2012	2012-04-17	Mexico	Oligoryzomys	Oligoryzomys	RODENTIA	CRICETIDAE	SIGMODONTINAE	M	neg			NA		Tequisquiapan, Queretaro	20.5181	-99.8809
6	2012	2012-04-17	Mexico	Mus musculus	Mus	RODENTIA	MURIDAE	MURINAE	F	neg			NA		Tequisquiapan, Queretaro	20.5181	-99.8809
7	2012	2012-04-17	Mexico	Mus musculus	Mus	RODENTIA	MURIDAE	MURINAE	M	neg			NA		Tequisquiapan, Queretaro	20.5181	-99.8809
10	2012	2012-04-18	Mexico	Oligoryzomys	Oligoryzomys	RODENTIA	CRICETIDAE	SIGMODONTINAE	F	neg			NA		Tequisquiapan, Queretaro	20.5181	-99.8809
19	2012	2012-04-20	Mexico	Mus musculus	Mus	RODENTIA	MURIDAE	MURINAE	F	neg			NA		Tizayuca, Hidalgo	19.8407	-98.9785
20	2012	2012-04-20	Mexico	Oligoryzomys	Oligoryzomys	RODENTIA	CRICETIDAE	SIGMODONTINAE	M	neg			NA		Tizayuca, Hidalgo	19.8407	-98.9785
21	2012	2012-04-20	Mexico	Oligoryzomys	Oligoryzomys	RODENTIA	CRICETIDAE	SIGMODONTINAE	M	neg			NA		Tizayuca, Hidalgo	19.8407	-98.9785
22	2012	2012-04-20	Mexico	Oligoryzomys	Oligoryzomys	RODENTIA	CRICETIDAE	SIGMODONTINAE	F	neg			NA		Tizayuca, Hidalgo	19.8407	-98.9785
23	2012	2012-04-20	Mexico	Mus musculus	Mus	RODENTIA	MURIDAE	MURINAE	F	neg			NA		Tizayuca, Hidalgo	19.8407	-98.9785
24	2012	2012-04-20	Mexico	Oligoryzomys	Oligoryzomys	RODENTIA	CRICETIDAE	SIGMODONTINAE	F	neg			NA		Tizayuca, Hidalgo	19.8407	-98.9785
25	2012	2012-04-20	Mexico	Oligoryzomys	Oligoryzomys	RODENTIA	CRICETIDAE	SIGMODONTINAE	M	neg			NA		Tizayuca, Hidalgo	19.8407	-98.9785
26	2012	2012-04-20	Mexico	Mus musculus	Mus	RODENTIA	MURIDAE	MURINAE	M	neg			NA		Tizayuca, Hidalgo	19.8407	-98.9785
27	2012	2012-04-20	Mexico	Mus musculus	Mus	RODENTIA	MURIDAE	MURINAE	M	neg			NA		Tizayuca, Hidalgo	19.8407	-98.9785
28	2012	2012-04-20	Mexico	Oligoryzomys	Oligoryzomys	RODENTIA	CRICETIDAE	SIGMODONTINAE	M	neg			NA		Tizayuca, Hidalgo	19.8407	-98.9785
29	2012	2012-04-20	Mexico	Mus musculus	Mus	RODENTIA	MURIDAE	MURINAE	F	neg			NA		Tizayuca, Hidalgo	19.8407	-98.9785
30	2012	2012-04-20	Mexico	Oligoryzomys	Oligoryzomys	RODENTIA	CRICETIDAE	SIGMODONTINAE	M	neg			NA		Tizayuca, Hidalgo	19.8407	-98.9785
31	2012	2012-04-20	Mexico	Oligoryzomys	Oligoryzomys	RODENTIA	CRICETIDAE	SIGMODONTINAE	M	neg			NA		Tizayuca, Hidalgo	19.8407	-98.9785
32	2012	2012-04-20	Mexico	Oligoryzomys	Oligoryzomys	RODENTIA	CRICETIDAE	SIGMODONTINAE	M	neg			NA		Tizayuca, Hidalgo	19.8407	-98.9785
33	2012	2012-04-20	Mexico	Oligoryzomys	Oligoryzomys	RODENTIA	CRICETIDAE	SIGMODONTINAE	F	neg			NA		Tizayuca, Hidalgo	19.8407	-98.9785
34	2012	2012-04-20	Mexico	Oligoryzomys	Oligoryzomys	RODENTIA	CRICETIDAE	SIGMODONTINAE	M	neg			NA		Tizayuca, Hidalgo	19.8407	-98.9785
35	2012	2012-04-20	Mexico	Oligoryzomys	Oligoryzomys	RODENTIA	CRICETIDAE	SIGMODONTINAE	M	neg			NA		Tizayuca, Hidalgo	19.8407	-98.9785
36	2012	2012-04-20	Mexico	Oligoryzomys	Oligoryzomys	RODENTIA	CRICETIDAE	SIGMODONTINAE	F	neg			NA		Tizayuca, Hidalgo	19.8407	-98.9785
37	2012	2012-04-20	Mexico	Mus musculus	Mus	RODENTIA	MURIDAE	MURINAE	F	neg			NA		Tizayuca, Hidalgo	19.8407	-98.9785
38	2012	2012-04-20	Mexico	Oligoryzomys	Oligoryzomys	RODENTIA	CRICETIDAE	SIGMODONTINAE	M	neg			NA		Tizayuca, Hidalgo	19.8407	-98.9785
39	2012	2012-04-20	Mexico	Oligoryzomys	Oligoryzomys	RODENTIA	CRICETIDAE	SIGMODONTINAE	F	neg			NA		Tizayuca, Hidalgo	19.8407	-98.9785
40	2012	2012-04-20	Mexico	Oligoryzomys	Oligoryzomys	RODENTIA	CRICETIDAE	SIGMODONTINAE	F	neg			NA		Tizayuca, Hidalgo	19.8407	-98.9785
41	2012	2012-04-20	Mexico	Mus musculus	Mus	RODENTIA	MURIDAE	MURINAE	F	neg			NA		Tizayuca, Hidalgo	19.8407	-98.9785
42	2012	2012-04-21	Mexico	Peromyscus dificilis amplus	Peromyscus	RODENTIA	CRICETIDAE	NEOTOMINAE	F	neg			NA		Progreso, Hidalgo	20.0201	-99.2479
43	2012	2012-04-21	Mexico	Peromyscus	Peromyscus	RODENTIA	CRICETIDAE	NEOTOMINAE	M	neg			NA		Progreso, Hidalgo	20.0201	-99.2479
44	2012	2012-04-21	Mexico	Peromyscus	Peromyscus	RODENTIA	CRICETIDAE	NEOTOMINAE	M	neg			NA		Progreso, Hidalgo	20.0201	-99.2479
45	2012	2012-04-21	Mexico	Peromyscus	Peromyscus	RODENTIA	CRICETIDAE	NEOTOMINAE	F	neg			NA		Progreso, Hidalgo	20.0201	-99.2479
46	2012	2012-04-21	Mexico	Peromyscus	Peromyscus	RODENTIA	CRICETIDAE	NEOTOMINAE	F	neg			NA		Progreso, Hidalgo	20.0201	-99.2479
47	2012	2012-04-21	Mexico	Peromyscus	Peromyscus	RODENTIA	CRICETIDAE	NEOTOMINAE	F	neg			NA		Progreso, Hidalgo	20.0201	-99.2479
48	2012	2012-04-21	Mexico	Peromyscus	Peromyscus	RODENTIA	CRICETIDAE	NEOTOMINAE	M	neg			NA		Progreso, Hidalgo	20.0201	-99.2479
49	2012	2012-04-21	Mexico	Peromyscus	Peromyscus	RODENTIA	CRICETIDAE	NEOTOMINAE	M	neg			NA		Progreso, Hidalgo	20.0201	-99.2479
50	2012	2012-04-21	Mexico	Peromyscus	Peromyscus	RODENTIA	CRICETIDAE	NEOTOMINAE	M	neg			NA		Progreso, Hidalgo	20.0201	-99.2479
51	2012	2012-04-21	Mexico	Peromyscus	Peromyscus	RODENTIA	CRICETIDAE	NEOTOMINAE	M	neg			NA		Progreso, Hidalgo	20.0201	-99.2479
52	2012	2012-04-21	Mexico	Peromyscus	Peromyscus	RODENTIA	CRICETIDAE	NEOTOMINAE	F	neg			NA		Progreso, Hidalgo	20.0201	-99.2479
53	2012	2012-04-21	Mexico	Peromyscus	Peromyscus	RODENTIA	CRICETIDAE	NEOTOMINAE	M	neg			NA		Progreso, Hidalgo	20.0201	-99.2479
54	2012	2012-04-21	Mexico	Peromyscus	Peromyscus	RODENTIA	CRICETIDAE	NEOTOMINAE	M	neg			NA		Progreso, Hidalgo	20.0201	-99.2479
55	2012	2012-04-21	Mexico	Peromyscus	Peromyscus	RODENTIA	CRICETIDAE	NEOTOMINAE	M	neg			NA		Progreso, Hidalgo	20.0201	-99.2479
56	2012	2012-04-21	Mexico	Peromyscus	Peromyscus	RODENTIA	CRICETIDAE	NEOTOMINAE	M	neg			NA		Progreso, Hidalgo	20.0201	-99.2479
57	2012	2012-04-21	Mexico	Peromyscus	Peromyscus	RODENTIA	CRICETIDAE	NEOTOMINAE	M	neg			NA		Progreso, Hidalgo	20.0201	-99.2479
58	2012	2012-04-21	Mexico	Peromyscus	Peromyscus	RODENTIA	CRICETIDAE	NEOTOMINAE	F	neg			NA		Progreso, Hidalgo	20.0201	-99.2479
59	2012	2012-04-21	Mexico	Peromyscus	Peromyscus	RODENTIA	CRICETIDAE	NEOTOMINAE	F	neg			NA		Progreso, Hidalgo	20.0201	-99.2479
60	2012	2012-04-21	Mexico	Peromyscus	Peromyscus	RODENTIA	CRICETIDAE	NEOTOMINAE	M	neg			NA		Progreso, Hidalgo	20.0201	-99.2479
61	2012	2012-04-21	Mexico	Peromyscus	Peromyscus	RODENTIA	CRICETIDAE	NEOTOMINAE	F	neg			NA		Progreso, Hidalgo	20.0201	-99.2479
62	2012	2012-04-21	Mexico	Peromyscus dificilis amplus	Peromyscus	RODENTIA	CRICETIDAE	NEOTOMINAE	M	neg			NA		Progreso, Hidalgo	20.0201	-99.2479
63	2012	2012-04-21	Mexico	Peromyscus	Peromyscus	RODENTIA	CRICETIDAE	NEOTOMINAE	M	neg			NA		Progreso, Hidalgo	20.0201	-99.2479
64	2012	2012-04-21	Mexico	Peromyscus	Peromyscus	RODENTIA	CRICETIDAE	NEOTOMINAE	M	neg			NA		Progreso, Hidalgo	20.0201	-99.2479
65	2012	2012-04-21	Mexico	Peromyscus	Peromyscus	RODENTIA	CRICETIDAE	NEOTOMINAE	F	neg			NA		Progreso, Hidalgo	20.0201	-99.2479
66	2012	2012-04-21	Mexico	Peromyscus	Peromyscus	RODENTIA	CRICETIDAE	NEOTOMINAE	F	neg			NA		Progreso, Hidalgo	20.0201	-99.2479
67	2012	2012-04-22	Mexico	Reithrodontomys sumichrasti	Reithrodontomys	RODENTIA	CRICETIDAE	NEOTOMINAE	F	neg			NA		Progreso, Hidalgo	20.0201	-99.2479
68	2012	2012-04-22	Mexico	Peromyscus	Peromyscus	RODENTIA	CRICETIDAE	NEOTOMINAE	M	neg			NA		Progreso, Hidalgo	20.0201	-99.2479
69	2012	2012-04-22	Mexico	Peromyscus	Peromyscus	RODENTIA	CRICETIDAE	NEOTOMINAE	F	neg			NA		Progreso, Hidalgo	20.0201	-99.2479
70	2012	2012-04-22	Mexico	Peromyscus	Peromyscus	RODENTIA	CRICETIDAE	NEOTOMINAE	M	neg			NA		Progreso, Hidalgo	20.0201	-99.2479
71	2012	2012-04-22	Mexico	Reithrodontomys	Reithrodontomys	RODENTIA	CRICETIDAE	NEOTOMINAE	M	neg			NA		Progreso, Hidalgo	20.0201	-99.2479
72	2012	2012-04-22	Mexico	Heteromys irroratus	Heteromys	RODENTIA	HETEROMYIDAE	HETEROMYINAE	F	neg			NA		Progreso, Hidalgo	20.0201	-99.2479
73	2012	2012-04-22	Mexico	Peromyscus	Peromyscus	RODENTIA	CRICETIDAE	NEOTOMINAE	M	neg			NA		Progreso, Hidalgo	20.0201	-99.2479
74	2012	2012-04-22	Mexico	Reithrodontomys	Reithrodontomys	RODENTIA	CRICETIDAE	NEOTOMINAE	M	neg			NA		Progreso, Hidalgo	20.0201	-99.2479
75	2012	2012-04-22	Mexico	Peromyscus melanophrys	Peromyscus	RODENTIA	CRICETIDAE	NEOTOMINAE	F	neg			NA		Progreso, Hidalgo	20.0201	-99.2479
76	2012	2012-04-22	Mexico	Peromyscus boylii rowleyi	Peromyscus	RODENTIA	CRICETIDAE	NEOTOMINAE	M	neg			NA		Progreso, Hidalgo	20.0201	-99.2479
77	2012	2012-04-22	Mexico	Peromyscus boylii rowleyi	Peromyscus	RODENTIA	CRICETIDAE	NEOTOMINAE	F	neg			NA		Progreso, Hidalgo	20.0201	-99.2479
78	2012	2012-04-22	Mexico	Chaetodipus sp.	Chaetodipus	RODENTIA	HETEROMYIDAE	PEROGNATHINAE	F	neg			NA		Progreso, Hidalgo	20.0201	-99.2479
79	2012	2012-04-22	Mexico	Peromyscus boylii rowleyi	Peromyscus	RODENTIA	CRICETIDAE	NEOTOMINAE	F	neg			NA		Progreso, Hidalgo	20.0201	-99.2479
83	2012	2012-04-22	Mexico	Peromyscus	Peromyscus	RODENTIA	CRICETIDAE	NEOTOMINAE	M	neg			NA		Progreso, Hidalgo	20.0201	-99.2479
85	2012	2012-04-22	Mexico	Peromyscus	Peromyscus	RODENTIA	CRICETIDAE	NEOTOMINAE	F	neg			NA		Progreso, Hidalgo	20.0201	-99.2479
86	2012	2012-04-22	Mexico	Peromyscus melanophrys	Peromyscus	RODENTIA	CRICETIDAE	NEOTOMINAE	F	neg			NA		Progreso, Hidalgo	20.0201	-99.2479
87	2012	2012-04-22	Mexico	Peromyscus	Peromyscus	RODENTIA	CRICETIDAE	NEOTOMINAE	F	neg			NA		Progreso, Hidalgo	20.0201	-99.2479
88	2012	2012-04-22	Mexico	Peromyscus	Peromyscus	RODENTIA	CRICETIDAE	NEOTOMINAE	F	neg			NA		Progreso, Hidalgo	20.0201	-99.2479
90	2012	2012-04-22	Mexico	Peromyscus	Peromyscus	RODENTIA	CRICETIDAE	NEOTOMINAE	F	neg			NA		Progreso, Hidalgo	20.0201	-99.2479
92	2012	2012-04-22	Mexico	Peromyscus	Peromyscus	RODENTIA	CRICETIDAE	NEOTOMINAE	M	neg			NA		Progreso, Hidalgo	20.0201	-99.2479
94	2012	2012-04-22	Mexico	Peromyscus boylii rowleyi	Peromyscus	RODENTIA	CRICETIDAE	NEOTOMINAE	F	neg			NA		Progreso, Hidalgo	20.0201	-99.2479
97	2012	2012-04-22	Mexico	Reithrodontomys	Reithrodontomys	RODENTIA	CRICETIDAE	NEOTOMINAE	M	neg			NA		Progreso, Hidalgo	20.0201	-99.2479
BRL 159	2011	NA	Mexico	Reithrodontomys	Reithrodontomys	RODENTIA	CRICETIDAE	NEOTOMINAE	NA	neg			NA		NA	NA	NA
BRL 163	2011	NA	Mexico	Baiomys sp.	Baiomys	RODENTIA	CRICETIDAE	NEOTOMINAE	NA	neg			NA		NA	NA	NA
BRL 164	2011	NA	Mexico	Baiomys sp.	Baiomys	RODENTIA	CRICETIDAE	NEOTOMINAE	NA	neg			NA		NA	NA	NA
BRL 168	2011	NA	Mexico	Baiomys sp.	Baiomys	RODENTIA	CRICETIDAE	NEOTOMINAE	NA	neg			NA		NA	NA	NA
BRL 169	2011	NA	Mexico	Baiomys sp.	Baiomys	RODENTIA	CRICETIDAE	NEOTOMINAE	NA	neg			NA		NA	NA	NA
BRL 171	2011	NA	Mexico	Baiomys sp.	Baiomys	RODENTIA	CRICETIDAE	NEOTOMINAE	NA	neg			NA		NA	NA	NA
BRL 173	2011	NA	Mexico	Baiomys sp.	Baiomys	RODENTIA	CRICETIDAE	NEOTOMINAE	NA	neg			NA		NA	NA	NA
BRL 175	2011	NA	Mexico	Baiomys sp.	Baiomys	RODENTIA	CRICETIDAE	NEOTOMINAE	NA	neg			NA		NA	NA	NA
BRL 178	2011	NA	Mexico	Baiomys sp.	Baiomys	RODENTIA	CRICETIDAE	NEOTOMINAE	NA	neg			NA		NA	NA	NA
BRL 187	2011	NA	Mexico	Reithrodontomys	Reithrodontomys	RODENTIA	CRICETIDAE	NEOTOMINAE	NA	neg			NA		NA	NA	NA
BRL 188	2011	NA	Mexico	Reithrodontomys	Reithrodontomys	RODENTIA	CRICETIDAE	NEOTOMINAE	NA	neg			NA		NA	NA	NA
BTR 295	2011	NA	Mexico	Baiomys sp.	Baiomys	RODENTIA	CRICETIDAE	NEOTOMINAE	NA	neg			NA		NA	NA	NA
BTR 296	2011	NA	Mexico	Baiomys sp.	Baiomys	RODENTIA	CRICETIDAE	NEOTOMINAE	NA	neg			NA		NA	NA	NA
BTR 306	2011	NA	Mexico	Osgoodomys	Osgoodomys	RODENTIA	CRICETIDAE	NEOTOMINAE	NA	neg			NA		NA	NA	NA
BTR 308	2011	NA	Mexico	Osgoodomys	Osgoodomys	RODENTIA	CRICETIDAE	NEOTOMINAE	NA	neg			NA		NA	NA	NA
BTR 309	2011	NA	Mexico	Osgoodomys	Osgoodomys	RODENTIA	CRICETIDAE	NEOTOMINAE	NA	neg			NA		NA	NA	NA
BTR 311	2011	NA	Mexico	Osgoodomys	Osgoodomys	RODENTIA	CRICETIDAE	NEOTOMINAE	NA	neg			NA		NA	NA	NA
BTR 323	2011	NA	Mexico	Baiomys sp.	Baiomys	RODENTIA	CRICETIDAE	NEOTOMINAE	NA	neg			NA		NA	NA	NA
BTR 324	2011	NA	Mexico	Baiomys sp.	Baiomys	RODENTIA	CRICETIDAE	NEOTOMINAE	NA	neg			NA		NA	NA	NA
BTR 325	2011	NA	Mexico	Baiomys sp.	Baiomys	RODENTIA	CRICETIDAE	NEOTOMINAE	NA	neg			NA		NA	NA	NA
DGS 14	2011	NA	Mexico	Baiomys sp.	Baiomys	RODENTIA	CRICETIDAE	NEOTOMINAE	NA	neg			NA		NA	NA	NA
DGS 41	2011	NA	Mexico	Baiomys sp.	Baiomys	RODENTIA	CRICETIDAE	NEOTOMINAE	NA	neg			NA		NA	NA	NA
GDS 2771	2011	NA	Mexico	Baiomys sp.	Baiomys	RODENTIA	CRICETIDAE	NEOTOMINAE	NA	neg			NA		NA	NA	NA
GDS 2772	2011	NA	Mexico	Baiomys sp.	Baiomys	RODENTIA	CRICETIDAE	NEOTOMINAE	NA	neg			NA		NA	NA	NA
GDS 2773	2011	NA	Mexico	Baiomys sp.	Baiomys	RODENTIA	CRICETIDAE	NEOTOMINAE	NA	neg			NA		NA	NA	NA
GDS 2804	2011	NA	Mexico	Baiomys sp.	Baiomys	RODENTIA	CRICETIDAE	NEOTOMINAE	NA	neg			NA		NA	NA	NA
GDS 2807	2011	NA	Mexico	Baiomys sp.	Baiomys	RODENTIA	CRICETIDAE	NEOTOMINAE	NA	neg			NA		NA	NA	NA
GDS 2808	2011	NA	Mexico	Baiomys sp.	Baiomys	RODENTIA	CRICETIDAE	NEOTOMINAE	NA	neg			NA		NA	NA	NA
GDS 2809	2011	NA	Mexico	Baiomys sp.	Baiomys	RODENTIA	CRICETIDAE	NEOTOMINAE	NA	neg			NA		NA	NA	NA
GDS 2817	2011	NA	Mexico	Baiomys sp.	Baiomys	RODENTIA	CRICETIDAE	NEOTOMINAE	NA	neg			NA		NA	NA	NA
GDS 2818	2011	NA	Mexico	Baiomys sp.	Baiomys	RODENTIA	CRICETIDAE	NEOTOMINAE	NA	neg			NA		NA	NA	NA
GDS 2819	2011	NA	Mexico	Baiomys sp.	Baiomys	RODENTIA	CRICETIDAE	NEOTOMINAE	NA	neg			NA		NA	NA	NA
GDS 2828	2011	NA	Mexico	Baiomys sp.	Baiomys	RODENTIA	CRICETIDAE	NEOTOMINAE	NA	neg			NA		NA	NA	NA
GDS 2829	2011	NA	Mexico	Baiomys sp.	Baiomys	RODENTIA	CRICETIDAE	NEOTOMINAE	NA	neg			NA		NA	NA	NA
GDS 2830	2011	NA	Mexico	Baiomys sp.	Baiomys	RODENTIA	CRICETIDAE	NEOTOMINAE	NA	neg			NA		NA	NA	NA
GDS 2833	2011	NA	Mexico	Baiomys sp.	Baiomys	RODENTIA	CRICETIDAE	NEOTOMINAE	NA	neg			NA		NA	NA	NA
GDS 2892	2011	NA	Mexico	Baiomys sp.	Baiomys	RODENTIA	CRICETIDAE	NEOTOMINAE	NA	neg			NA		NA	NA	NA
GDS 2902	2011	NA	Mexico	Baiomys sp.	Baiomys	RODENTIA	CRICETIDAE	NEOTOMINAE	NA	neg			NA		NA	NA	NA
GDS 2933	2011	NA	Mexico	Reithrodontomys	Reithrodontomys	RODENTIA	CRICETIDAE	NEOTOMINAE	NA	neg			NA		NA	NA	NA
GDS 2950	2011	NA	Mexico	Osgoodomys	Osgoodomys	RODENTIA	CRICETIDAE	NEOTOMINAE	NA	neg			NA		NA	NA	NA
GDS 2953	2011	NA	Mexico	Osgoodomys	Osgoodomys	RODENTIA	CRICETIDAE	NEOTOMINAE	NA	neg			NA		NA	NA	NA
JLH 128	2011	NA	Mexico	Sigmodon sp.	Sigmodon	RODENTIA	CRICETIDAE	SIGMODONTINAE	NA	neg			NA		NA	NA	NA
KEF 104	2011	NA	Mexico	Reithrodontomys	Reithrodontomys	RODENTIA	CRICETIDAE	NEOTOMINAE	NA	neg			NA		NA	NA	NA
KEF 120	2011	NA	Mexico	Sigmodon sp.	Sigmodon	RODENTIA	CRICETIDAE	SIGMODONTINAE	NA	neg			NA		NA	NA	NA
KEF 121	2011	NA	Mexico	Sigmodon sp.	Sigmodon	RODENTIA	CRICETIDAE	SIGMODONTINAE	NA	neg			NA		NA	NA	NA
KEF 133	2011	NA	Mexico	Oryzomys	Oryzomys	RODENTIA	CRICETIDAE	SIGMODONTINAE	NA	neg			NA		NA	NA	NA
KEF 136	2011	NA	Mexico	Oryzomys	Oryzomys	RODENTIA	CRICETIDAE	SIGMODONTINAE	NA	neg			NA		NA	NA	NA
KEF 60a	2011	NA	Mexico	Oryzomys	Oryzomys	RODENTIA	CRICETIDAE	SIGMODONTINAE	NA	neg			NA		NA	NA	NA
KEF 65	2011	NA	Mexico	Sigmodon sp.	Sigmodon	RODENTIA	CRICETIDAE	SIGMODONTINAE	NA	neg			NA		NA	NA	NA
KEF 66	2011	NA	Mexico	Sigmodon sp.	Sigmodon	RODENTIA	CRICETIDAE	SIGMODONTINAE	NA	neg			NA		NA	NA	NA
KEF 67	2011	NA	Mexico	Sigmodon sp.	Sigmodon	RODENTIA	CRICETIDAE	SIGMODONTINAE	NA	neg			NA		NA	NA	NA
KEF 68	2011	NA	Mexico	Sigmodon sp.	Sigmodon	RODENTIA	CRICETIDAE	SIGMODONTINAE	NA	neg			NA		NA	NA	NA
KEF 69	2011	NA	Mexico	Sigmodon sp.	Sigmodon	RODENTIA	CRICETIDAE	SIGMODONTINAE	NA	neg			NA		NA	NA	NA
KEF 70	2011	NA	Mexico	Sigmodon sp.	Sigmodon	RODENTIA	CRICETIDAE	SIGMODONTINAE	NA	neg			NA		NA	NA	NA
KEF 71	2011	NA	Mexico	Sigmodon sp.	Sigmodon	RODENTIA	CRICETIDAE	SIGMODONTINAE	NA	neg			NA		NA	NA	NA
KEF 72	2011	NA	Mexico	Sigmodon sp.	Sigmodon	RODENTIA	CRICETIDAE	SIGMODONTINAE	NA	neg			NA		NA	NA	NA
KEF 73	2011	NA	Mexico	Sigmodon sp.	Sigmodon	RODENTIA	CRICETIDAE	SIGMODONTINAE	NA	neg			NA		NA	NA	NA
KEF 75	2011	NA	Mexico	Sigmodon sp.	Sigmodon	RODENTIA	CRICETIDAE	SIGMODONTINAE	NA	neg			NA		NA	NA	NA
KEF 88	2011	NA	Mexico	Sigmodon sp.	Sigmodon	RODENTIA	CRICETIDAE	SIGMODONTINAE	NA	neg			NA		NA	NA	NA
LEAQ 43	2011	NA	Mexico	Osgoodomys	Osgoodomys	RODENTIA	CRICETIDAE	NEOTOMINAE	NA	neg			NA		NA	NA	NA
LEAQ 44	2011	NA	Mexico	Osgoodomys	Osgoodomys	RODENTIA	CRICETIDAE	NEOTOMINAE	NA	neg			NA		NA	NA	NA
LEAQ 45	2011	NA	Mexico	Osgoodomys	Osgoodomys	RODENTIA	CRICETIDAE	NEOTOMINAE	NA	neg			NA		NA	NA	NA
LEAQ 46	2011	NA	Mexico	Osgoodomys	Osgoodomys	RODENTIA	CRICETIDAE	NEOTOMINAE	NA	neg			NA		NA	NA	NA
LEAQ 54	2011	NA	Mexico	Osgoodomys	Osgoodomys	RODENTIA	CRICETIDAE	NEOTOMINAE	NA	neg			NA		NA	NA	NA
LEAQ 55	2011	NA	Mexico	Osgoodomys	Osgoodomys	RODENTIA	CRICETIDAE	NEOTOMINAE	NA	neg			NA		NA	NA	NA
LEAQ 56	2011	NA	Mexico	Osgoodomys	Osgoodomys	RODENTIA	CRICETIDAE	NEOTOMINAE	NA	neg			NA		NA	NA	NA
LEAQ 59	2011	NA	Mexico	Sigmodon sp.	Sigmodon	RODENTIA	CRICETIDAE	SIGMODONTINAE	NA	neg			NA		NA	NA	NA
LEAQ 68	2011	NA	Mexico	Sigmodon sp.	Sigmodon	RODENTIA	CRICETIDAE	SIGMODONTINAE	NA	neg			NA		NA	NA	NA
LEAQ 70	2011	NA	Mexico	Sigmodon sp.	Sigmodon	RODENTIA	CRICETIDAE	SIGMODONTINAE	NA	neg			NA		NA	NA	NA
LEAQ 71	2011	NA	Mexico	Sigmodon sp.	Sigmodon	RODENTIA	CRICETIDAE	SIGMODONTINAE	NA	neg			NA		NA	NA	NA
LEAQ 72	2011	NA	Mexico	Osgoodomys	Osgoodomys	RODENTIA	CRICETIDAE	NEOTOMINAE	NA	neg			NA		NA	NA	NA
LMG 113	2011	NA	Mexico	Sigmodon sp.	Sigmodon	RODENTIA	CRICETIDAE	SIGMODONTINAE	NA	neg			NA		NA	NA	NA
LMG 114	2011	NA	Mexico	Sigmodon sp.	Sigmodon	RODENTIA	CRICETIDAE	SIGMODONTINAE	NA	neg			NA		NA	NA	NA
LMG 115	2011	NA	Mexico	Sigmodon sp.	Sigmodon	RODENTIA	CRICETIDAE	SIGMODONTINAE	NA	neg			NA		NA	NA	NA
LMG 117	2011	NA	Mexico	Reithrodontomys	Reithrodontomys	RODENTIA	CRICETIDAE	NEOTOMINAE	NA	neg			NA		NA	NA	NA
LMG 72	2011	NA	Mexico	Sigmodon sp.	Sigmodon	RODENTIA	CRICETIDAE	SIGMODONTINAE	NA	neg			NA		NA	NA	NA
LMG 78	2011	NA	Mexico	Sigmodon sp.	Sigmodon	RODENTIA	CRICETIDAE	SIGMODONTINAE	NA	neg			NA		NA	NA	NA
LMG 87	2011	NA	Mexico	Reithrodontomys	Reithrodontomys	RODENTIA	CRICETIDAE	NEOTOMINAE	NA	neg			NA		NA	NA	NA
LMG 88	2011	NA	Mexico	Reithrodontomys	Reithrodontomys	RODENTIA	CRICETIDAE	NEOTOMINAE	NA	neg			NA		NA	NA	NA
MLK 4137	2011	NA	Mexico	Oryzomys	Oryzomys	RODENTIA	CRICETIDAE	SIGMODONTINAE	NA	neg			NA		NA	NA	NA
MLK 4140	2011	NA	Mexico	Oryzomys	Oryzomys	RODENTIA	CRICETIDAE	SIGMODONTINAE	NA	neg			NA		NA	NA	NA
MLK 4141	2011	NA	Mexico	Oryzomys	Oryzomys	RODENTIA	CRICETIDAE	SIGMODONTINAE	NA	neg			NA		NA	NA	NA
MLK 4142	2011	NA	Mexico	Oryzomys	Oryzomys	RODENTIA	CRICETIDAE	SIGMODONTINAE	NA	neg			NA		NA	NA	NA
MLK 4145	2011	NA	Mexico	Oryzomys	Oryzomys	RODENTIA	CRICETIDAE	SIGMODONTINAE	NA	neg			NA		NA	NA	NA
MLK 4147	2011	NA	Mexico	Sigmodon sp.	Sigmodon	RODENTIA	CRICETIDAE	SIGMODONTINAE	NA	neg			NA		NA	NA	NA
MLK 4149	2011	NA	Mexico	Sigmodon sp.	Sigmodon	RODENTIA	CRICETIDAE	SIGMODONTINAE	NA	neg			NA		NA	NA	NA
MLK 4170	2011	NA	Mexico	Reithrodontomys	Reithrodontomys	RODENTIA	CRICETIDAE	NEOTOMINAE	NA	neg			NA		NA	NA	NA
MLK 4172	2011	NA	Mexico	Reithrodontomys	Reithrodontomys	RODENTIA	CRICETIDAE	NEOTOMINAE	NA	neg			NA		NA	NA	NA
MLK 4184	2011	NA	Mexico	Sigmodon sp.	Sigmodon	RODENTIA	CRICETIDAE	SIGMODONTINAE	NA	neg			NA		NA	NA	NA
MLK 4235	2011	NA	Mexico	Oryzomys	Oryzomys	RODENTIA	CRICETIDAE	SIGMODONTINAE	NA	neg			NA		NA	NA	NA
MLK 4237	2011	NA	Mexico	Oryzomys	Oryzomys	RODENTIA	CRICETIDAE	SIGMODONTINAE	NA	neg			NA		NA	NA	NA
MLK 4238	2011	NA	Mexico	Oryzomys	Oryzomys	RODENTIA	CRICETIDAE	SIGMODONTINAE	NA	neg			NA		NA	NA	NA
MLk 4242	2011	NA	Mexico	Oryzomys	Oryzomys	RODENTIA	CRICETIDAE	SIGMODONTINAE	NA	neg			NA		NA	NA	NA
MLK 4245	2011	NA	Mexico	Oryzomys	Oryzomys	RODENTIA	CRICETIDAE	SIGMODONTINAE	NA	neg			NA		NA	NA	NA
MLK 4274	2011	NA	Mexico	Oryzomys	Oryzomys	RODENTIA	CRICETIDAE	SIGMODONTINAE	NA	neg			NA		NA	NA	NA
MLK 4276	2011	NA	Mexico	Oryzomys	Oryzomys	RODENTIA	CRICETIDAE	SIGMODONTINAE	NA	neg			NA		NA	NA	NA
MLK 4280	2011	NA	Mexico	Oryzomys	Oryzomys	RODENTIA	CRICETIDAE	SIGMODONTINAE	NA	neg			NA		NA	NA	NA
MLK 4302	2011	NA	Mexico	Sigmodon sp.	Sigmodon	RODENTIA	CRICETIDAE	SIGMODONTINAE	NA	neg			NA		NA	NA	NA
MLK 4303	2011	NA	Mexico	Sigmodon sp.	Sigmodon	RODENTIA	CRICETIDAE	SIGMODONTINAE	NA	neg			NA		NA	NA	NA
MLK 4304	2011	NA	Mexico	Sigmodon sp.	Sigmodon	RODENTIA	CRICETIDAE	SIGMODONTINAE	NA	neg			NA		NA	NA	NA
MLK 4305	2011	NA	Mexico	Sigmodon sp.	Sigmodon	RODENTIA	CRICETIDAE	SIGMODONTINAE	NA	neg			NA		NA	NA	NA
MLK 4315	2011	NA	Mexico	Sigmodon sp.	Sigmodon	RODENTIA	CRICETIDAE	SIGMODONTINAE	NA	neg			NA		NA	NA	NA
MLRA 3110	2011	NA	Mexico	Baiomys sp.	Baiomys	RODENTIA	CRICETIDAE	NEOTOMINAE	NA	neg			NA		NA	NA	NA
MLRA 3340	2011	NA	Mexico	Reithrodontomys	Reithrodontomys	RODENTIA	CRICETIDAE	NEOTOMINAE	NA	neg			NA		NA	NA	NA
MLRA 3346	2011	NA	Mexico	Oryzomys	Oryzomys	RODENTIA	CRICETIDAE	SIGMODONTINAE	NA	neg			NA		NA	NA	NA
MLRA 3356	2011	NA	Mexico	Baiomys sp.	Baiomys	RODENTIA	CRICETIDAE	NEOTOMINAE	NA	neg			NA		NA	NA	NA
MLRA 3379	2011	NA	Mexico	Reithrodontomys	Reithrodontomys	RODENTIA	CRICETIDAE	NEOTOMINAE	NA	neg			NA		NA	NA	NA
MLRA 3381	2011	NA	Mexico	Osgoodomys	Osgoodomys	RODENTIA	CRICETIDAE	NEOTOMINAE	NA	neg			NA		NA	NA	NA
MLRA 3396	2011	NA	Mexico	Osgoodomys	Osgoodomys	RODENTIA	CRICETIDAE	NEOTOMINAE	NA	neg			NA		NA	NA	NA
MLRA 3397	2011	NA	Mexico	Osgoodomys	Osgoodomys	RODENTIA	CRICETIDAE	NEOTOMINAE	NA	neg			NA		NA	NA	NA
MLRA 3398	2011	NA	Mexico	Osgoodomys	Osgoodomys	RODENTIA	CRICETIDAE	NEOTOMINAE	NA	neg			NA		NA	NA	NA
MLRA 3399	2011	NA	Mexico	Osgoodomys	Osgoodomys	RODENTIA	CRICETIDAE	NEOTOMINAE	NA	neg			NA		NA	NA	NA
MLRA 3423	2011	NA	Mexico	Baiomys sp.	Baiomys	RODENTIA	CRICETIDAE	NEOTOMINAE	NA	neg			NA		NA	NA	NA
MLRA 3431	2011	NA	Mexico	Osgoodomys	Osgoodomys	RODENTIA	CRICETIDAE	NEOTOMINAE	NA	neg			NA		NA	NA	NA
MLRA 3433	2011	NA	Mexico	Osgoodomys	Osgoodomys	RODENTIA	CRICETIDAE	NEOTOMINAE	NA	neg			NA		NA	NA	NA
MLRA 3593	2011	NA	Mexico	Baiomys sp.	Baiomys	RODENTIA	CRICETIDAE	NEOTOMINAE	NA	neg			NA		NA	NA	NA
MLRA 3631	2011	NA	Mexico	Baiomys sp.	Baiomys	RODENTIA	CRICETIDAE	NEOTOMINAE	NA	neg			NA		NA	NA	NA
MLRA 3632	2011	NA	Mexico	Baiomys sp.	Baiomys	RODENTIA	CRICETIDAE	NEOTOMINAE	NA	neg			NA		NA	NA	NA
SBGP 20	2011	NA	Mexico	Reithrodontomys	Reithrodontomys	RODENTIA	CRICETIDAE	NEOTOMINAE	NA	neg			NA		NA	NA	NA
SBGP 40	2011	NA	Mexico	Reithrodontomys	Reithrodontomys	RODENTIA	CRICETIDAE	NEOTOMINAE	NA	neg			NA		NA	NA	NA
SBGP 41	2011	NA	Mexico	Reithrodontomys	Reithrodontomys	RODENTIA	CRICETIDAE	NEOTOMINAE	NA	neg			NA		NA	NA	NA
SPB 12	2011	NA	Mexico	Osgoodomys	Osgoodomys	RODENTIA	CRICETIDAE	NEOTOMINAE	NA	neg			NA		NA	NA	NA
SPB 13	2011	NA	Mexico	Osgoodomys	Osgoodomys	RODENTIA	CRICETIDAE	NEOTOMINAE	NA	neg			NA		NA	NA	NA
SPB 14	2011	NA	Mexico	Osgoodomys	Osgoodomys	RODENTIA	CRICETIDAE	NEOTOMINAE	NA	neg			NA		NA	NA	NA
SPB 15	2011	NA	Mexico	Osgoodomys	Osgoodomys	RODENTIA	CRICETIDAE	NEOTOMINAE	NA	neg			NA		NA	NA	NA
SPB 18	2011	NA	Mexico	Reithrodontomys	Reithrodontomys	RODENTIA	CRICETIDAE	NEOTOMINAE	NA	neg			NA		NA	NA	NA
SPB 19	2011	NA	Mexico	Osgoodomys	Osgoodomys	RODENTIA	CRICETIDAE	NEOTOMINAE	NA	neg			NA		NA	NA	NA
SPB 36	2011	NA	Mexico	Reithrodontomys	Reithrodontomys	RODENTIA	CRICETIDAE	NEOTOMINAE	NA	neg			NA		NA	NA	NA
SPB 45	2011	NA	Mexico	Sigmodon sp.	Sigmodon	RODENTIA	CRICETIDAE	SIGMODONTINAE	NA	neg			NA		NA	NA	NA
SPB 46	2011	NA	Mexico	Osgoodomys	Osgoodomys	RODENTIA	CRICETIDAE	NEOTOMINAE	NA	neg			NA		NA	NA	NA
SPB 47	2011	NA	Mexico	Osgoodomys	Osgoodomys	RODENTIA	CRICETIDAE	NEOTOMINAE	NA	neg			NA		NA	NA	NA
SPB 48	2011	NA	Mexico	Osgoodomys	Osgoodomys	RODENTIA	CRICETIDAE	NEOTOMINAE	NA	neg			NA		NA	NA	NA
SPB 49	2011	NA	Mexico	Osgoodomys	Osgoodomys	RODENTIA	CRICETIDAE	NEOTOMINAE	NA	neg			NA		NA	NA	NA
SPB 50	2011	NA	Mexico	Osgoodomys	Osgoodomys	RODENTIA	CRICETIDAE	NEOTOMINAE	NA	neg			NA		NA	NA	NA
SPB 51	2011	NA	Mexico	Osgoodomys	Osgoodomys	RODENTIA	CRICETIDAE	NEOTOMINAE	NA	neg			NA		NA	NA	NA
SPB 52	2011	NA	Mexico	Osgoodomys	Osgoodomys	RODENTIA	CRICETIDAE	NEOTOMINAE	NA	neg			NA		NA	NA	NA
SPB 53	2011	NA	Mexico	Osgoodomys	Osgoodomys	RODENTIA	CRICETIDAE	NEOTOMINAE	NA	neg			NA		NA	NA	NA
SPB 54	2011	NA	Mexico	Reithrodontomys	Reithrodontomys	RODENTIA	CRICETIDAE	NEOTOMINAE	NA	neg			NA		NA	NA	NA
SPB 61	2011	NA	Mexico	Sigmodon sp.	Sigmodon	RODENTIA	CRICETIDAE	SIGMODONTINAE	NA	neg			NA		NA	NA	NA
SPB 67	2011	NA	Mexico	Osgoodomys	Osgoodomys	RODENTIA	CRICETIDAE	NEOTOMINAE	NA	neg			NA		NA	NA	NA
SPB 68	2011	NA	Mexico	Osgoodomys	Osgoodomys	RODENTIA	CRICETIDAE	NEOTOMINAE	NA	neg			NA		NA	NA	NA
SPB 69	2011	NA	Mexico	Osgoodomys	Osgoodomys	RODENTIA	CRICETIDAE	NEOTOMINAE	NA	neg			NA		NA	NA	NA
SPB 70	2011	NA	Mexico	Osgoodomys	Osgoodomys	RODENTIA	CRICETIDAE	NEOTOMINAE	NA	neg			NA		NA	NA	NA
SPB 71	2011	NA	Mexico	Osgoodomys	Osgoodomys	RODENTIA	CRICETIDAE	NEOTOMINAE	NA	neg			NA		NA	NA	NA
SPB 72	2011	NA	Mexico	Osgoodomys	Osgoodomys	RODENTIA	CRICETIDAE	NEOTOMINAE	NA	neg			NA		NA	NA	NA
SPB 73	2011	NA	Mexico	Osgoodomys	Osgoodomys	RODENTIA	CRICETIDAE	NEOTOMINAE	NA	neg			NA		NA	NA	NA
SWR 11	2011	NA	Mexico	Oryzomys	Oryzomys	RODENTIA	CRICETIDAE	SIGMODONTINAE	NA	neg			NA		NA	NA	NA
SWR 12	2011	NA	Mexico	Oryzomys	Oryzomys	RODENTIA	CRICETIDAE	SIGMODONTINAE	NA	neg			NA		NA	NA	NA
SWR 13	2011	NA	Mexico	Oryzomys	Oryzomys	RODENTIA	CRICETIDAE	SIGMODONTINAE	NA	neg			NA		NA	NA	NA
SWR 14	2011	NA	Mexico	Oryzomys	Oryzomys	RODENTIA	CRICETIDAE	SIGMODONTINAE	NA	neg			NA		NA	NA	NA
SWR 15	2011	NA	Mexico	Oryzomys	Oryzomys	RODENTIA	CRICETIDAE	SIGMODONTINAE	NA	neg			NA		NA	NA	NA
SWR 154	2011	NA	Mexico	Baiomys sp.	Baiomys	RODENTIA	CRICETIDAE	NEOTOMINAE	NA	neg			NA		NA	NA	NA
SWR 156	2011	NA	Mexico	Baiomys sp.	Baiomys	RODENTIA	CRICETIDAE	NEOTOMINAE	NA	neg			NA		NA	NA	NA
SWR 16	2011	NA	Mexico	Oryzomys	Oryzomys	RODENTIA	CRICETIDAE	SIGMODONTINAE	NA	neg			NA		NA	NA	NA
SWR 160	2011	NA	Mexico	Baiomys sp.	Baiomys	RODENTIA	CRICETIDAE	NEOTOMINAE	NA	neg			NA		NA	NA	NA
SWR 164	2011	NA	Mexico	Baiomys sp.	Baiomys	RODENTIA	CRICETIDAE	NEOTOMINAE	NA	neg			NA		NA	NA	NA
SWR 165	2011	NA	Mexico	Baiomys sp.	Baiomys	RODENTIA	CRICETIDAE	NEOTOMINAE	NA	neg			NA		NA	NA	NA
SWR 167	2011	NA	Mexico	Baiomys sp.	Baiomys	RODENTIA	CRICETIDAE	NEOTOMINAE	NA	neg			NA		NA	NA	NA
SWR 17	2011	NA	Mexico	Oryzomys	Oryzomys	RODENTIA	CRICETIDAE	SIGMODONTINAE	NA	neg			NA		NA	NA	NA
SWR 18	2011	NA	Mexico	Oryzomys	Oryzomys	RODENTIA	CRICETIDAE	SIGMODONTINAE	NA	neg			NA		NA	NA	NA
SWR 19	2011	NA	Mexico	Oryzomys	Oryzomys	RODENTIA	CRICETIDAE	SIGMODONTINAE	NA	neg			NA		NA	NA	NA
SWR 20	2011	NA	Mexico	Oryzomys	Oryzomys	RODENTIA	CRICETIDAE	SIGMODONTINAE	NA	neg			NA		NA	NA	NA
SWR 21	2011	NA	Mexico	Oryzomys	Oryzomys	RODENTIA	CRICETIDAE	SIGMODONTINAE	NA	neg			NA		NA	NA	NA
SWR 22	2011	NA	Mexico	Oryzomys	Oryzomys	RODENTIA	CRICETIDAE	SIGMODONTINAE	NA	neg			NA		NA	NA	NA
SWR 23	2011	NA	Mexico	Oryzomys	Oryzomys	RODENTIA	CRICETIDAE	SIGMODONTINAE	NA	neg			NA		NA	NA	NA
SWR 28	2011	NA	Mexico	Osgoodomys	Osgoodomys	RODENTIA	CRICETIDAE	NEOTOMINAE	NA	neg			NA		NA	NA	NA
SWR 3	2011	NA	Mexico	Oryzomys	Oryzomys	RODENTIA	CRICETIDAE	SIGMODONTINAE	NA	neg			NA		NA	NA	NA
SWR 36	2011	NA	Mexico	Osgoodomys	Osgoodomys	RODENTIA	CRICETIDAE	NEOTOMINAE	NA	neg			NA		NA	NA	NA
SWR 37	2011	NA	Mexico	Osgoodomys	Osgoodomys	RODENTIA	CRICETIDAE	NEOTOMINAE	NA	neg			NA		NA	NA	NA
SWR 4	2011	NA	Mexico	Oryzomys	Oryzomys	RODENTIA	CRICETIDAE	SIGMODONTINAE	NA	neg			NA		NA	NA	NA
SWR 45	2011	NA	Mexico	Oryzomys	Oryzomys	RODENTIA	CRICETIDAE	SIGMODONTINAE	NA	neg			NA		NA	NA	NA
SWR 5	2011	NA	Mexico	Oryzomys	Oryzomys	RODENTIA	CRICETIDAE	SIGMODONTINAE	NA	neg			NA		NA	NA	NA
SWR 51	2011	NA	Mexico	Oryzomys	Oryzomys	RODENTIA	CRICETIDAE	SIGMODONTINAE	NA	neg			NA		NA	NA	NA
SWR 53	2011	NA	Mexico	Oryzomys	Oryzomys	RODENTIA	CRICETIDAE	SIGMODONTINAE	NA	neg			NA		NA	NA	NA
SWR 6	2011	NA	Mexico	Oryzomys	Oryzomys	RODENTIA	CRICETIDAE	SIGMODONTINAE	NA	neg			NA		NA	NA	NA
SWR 62	2011	NA	Mexico	Baiomys sp.	Baiomys	RODENTIA	CRICETIDAE	NEOTOMINAE	NA	neg			NA		NA	NA	NA
SWR 63	2011	NA	Mexico	Baiomys sp.	Baiomys	RODENTIA	CRICETIDAE	NEOTOMINAE	NA	neg			NA		NA	NA	NA
SWR 7	2011	NA	Mexico	Oryzomys	Oryzomys	RODENTIA	CRICETIDAE	SIGMODONTINAE	NA	neg			NA		NA	NA	NA
SWR 8	2011	NA	Mexico	Oryzomys	Oryzomys	RODENTIA	CRICETIDAE	SIGMODONTINAE	NA	neg			NA		NA	NA	NA
SWR 9	2011	NA	Mexico	Oryzomys	Oryzomys	RODENTIA	CRICETIDAE	SIGMODONTINAE	NA	neg			NA		NA	NA	NA
TAC 100	2011	NA	Mexico	Osgoodomys	Osgoodomys	RODENTIA	CRICETIDAE	NEOTOMINAE	NA	neg			NA		NA	NA	NA
TAC 101	2011	NA	Mexico	Osgoodomys	Osgoodomys	RODENTIA	CRICETIDAE	NEOTOMINAE	NA	neg			NA		NA	NA	NA
TAC 102	2011	NA	Mexico	Osgoodomys	Osgoodomys	RODENTIA	CRICETIDAE	NEOTOMINAE	NA	neg			NA		NA	NA	NA
TAC 103	2011	NA	Mexico	Osgoodomys	Osgoodomys	RODENTIA	CRICETIDAE	NEOTOMINAE	NA	neg			NA		NA	NA	NA
TAC 106	2011	NA	Mexico	Oryzomys	Oryzomys	RODENTIA	CRICETIDAE	SIGMODONTINAE	NA	neg			NA		NA	NA	NA
TAC 27	2011	NA	Mexico	Sigmodon sp.	Sigmodon	RODENTIA	CRICETIDAE	SIGMODONTINAE	NA	neg			NA		NA	NA	NA
TAC 37	2011	NA	Mexico	Oryzomys	Oryzomys	RODENTIA	CRICETIDAE	SIGMODONTINAE	NA	neg			NA		NA	NA	NA
TAC 38	2011	NA	Mexico	Oryzomys	Oryzomys	RODENTIA	CRICETIDAE	SIGMODONTINAE	NA	neg			NA		NA	NA	NA
TAC 39	2011	NA	Mexico	Osgoodomys	Osgoodomys	RODENTIA	CRICETIDAE	NEOTOMINAE	NA	neg			NA		NA	NA	NA
TAC 40	2011	NA	Mexico	Sigmodon sp.	Sigmodon	RODENTIA	CRICETIDAE	SIGMODONTINAE	NA	neg			NA		NA	NA	NA
TAC 46	2011	NA	Mexico	Sigmodon sp.	Sigmodon	RODENTIA	CRICETIDAE	SIGMODONTINAE	NA	neg			NA		NA	NA	NA
TAC 47	2011	NA	Mexico	Sigmodon sp.	Sigmodon	RODENTIA	CRICETIDAE	SIGMODONTINAE	NA	neg			NA		NA	NA	NA
TAC 56	2011	NA	Mexico	Sigmodon sp.	Sigmodon	RODENTIA	CRICETIDAE	SIGMODONTINAE	NA	neg			NA		NA	NA	NA
TAC 66	2011	NA	Mexico	Sigmodon sp.	Sigmodon	RODENTIA	CRICETIDAE	SIGMODONTINAE	NA	neg			NA		NA	NA	NA
TAC 70	2011	NA	Mexico	Oryzomys	Oryzomys	RODENTIA	CRICETIDAE	SIGMODONTINAE	NA	neg			NA		NA	NA	NA
TAC 74	2011	NA	Mexico	Oryzomys	Oryzomys	RODENTIA	CRICETIDAE	SIGMODONTINAE	NA	neg			NA		NA	NA	NA
TAC 79	2011	NA	Mexico	Oryzomys	Oryzomys	RODENTIA	CRICETIDAE	SIGMODONTINAE	NA	neg			NA		NA	NA	NA
TAC 80	2011	NA	Mexico	Oryzomys	Oryzomys	RODENTIA	CRICETIDAE	SIGMODONTINAE	NA	neg			NA		NA	NA	NA
TAC 84	2011	NA	Mexico	Oryzomys	Oryzomys	RODENTIA	CRICETIDAE	SIGMODONTINAE	NA	neg			NA		NA	NA	NA
TAC 86	2011	NA	Mexico	Oryzomys	Oryzomys	RODENTIA	CRICETIDAE	SIGMODONTINAE	NA	neg			NA		NA	NA	NA
TAC 87	2011	NA	Mexico	Oryzomys	Oryzomys	RODENTIA	CRICETIDAE	SIGMODONTINAE	NA	neg			NA		NA	NA	NA
TAC 97	2011	NA	Mexico	Reithrodontomys	Reithrodontomys	RODENTIA	CRICETIDAE	NEOTOMINAE	NA	neg			NA		NA	NA	NA
TAC 98	2011	NA	Mexico	Reithrodontomys	Reithrodontomys	RODENTIA	CRICETIDAE	NEOTOMINAE	NA	neg			NA		NA	NA	NA
TLB 12206	2011	NA	Mexico	Reithrodontomys	Reithrodontomys	RODENTIA	CRICETIDAE	NEOTOMINAE	NA	neg			NA		NA	NA	NA
TLB 12232	2011	NA	Mexico	Sigmodon sp.	Sigmodon	RODENTIA	CRICETIDAE	SIGMODONTINAE	NA	neg			NA		NA	NA	NA
TLB 12233	2011	NA	Mexico	Sigmodon sp.	Sigmodon	RODENTIA	CRICETIDAE	SIGMODONTINAE	NA	neg			NA		NA	NA	NA
TLB 12234	2011	NA	Mexico	Sigmodon sp.	Sigmodon	RODENTIA	CRICETIDAE	SIGMODONTINAE	NA	neg			NA		NA	NA	NA
TLB 12237	2011	NA	Mexico	Sigmodon sp.	Sigmodon	RODENTIA	CRICETIDAE	SIGMODONTINAE	NA	neg			NA		NA	NA	NA
TLB 12238	2011	NA	Mexico	Sigmodon sp.	Sigmodon	RODENTIA	CRICETIDAE	SIGMODONTINAE	NA	neg			NA		NA	NA	NA
TLB 12239	2011	NA	Mexico	Sigmodon sp.	Sigmodon	RODENTIA	CRICETIDAE	SIGMODONTINAE	NA	neg			NA		NA	NA	NA
TLB 12240	2011	NA	Mexico	Sigmodon sp.	Sigmodon	RODENTIA	CRICETIDAE	SIGMODONTINAE	NA	neg			NA		NA	NA	NA
TLB 12280	2011	NA	Mexico	Sigmodon sp.	Sigmodon	RODENTIA	CRICETIDAE	SIGMODONTINAE	NA	neg			NA		NA	NA	NA
TSP 117	2011	NA	Mexico	Baiomys sp.	Baiomys	RODENTIA	CRICETIDAE	NEOTOMINAE	NA	neg			NA		NA	NA	NA
TSP 118	2011	NA	Mexico	Baiomys sp.	Baiomys	RODENTIA	CRICETIDAE	NEOTOMINAE	NA	neg			NA		NA	NA	NA
TSP 119	2011	NA	Mexico	Baiomys sp.	Baiomys	RODENTIA	CRICETIDAE	NEOTOMINAE	NA	neg			NA		NA	NA	NA
TSP 121	2011	NA	Mexico	Baiomys sp.	Baiomys	RODENTIA	CRICETIDAE	NEOTOMINAE	NA	neg			NA		NA	NA	NA
TSP 145	2011	NA	Mexico	Baiomys sp.	Baiomys	RODENTIA	CRICETIDAE	NEOTOMINAE	NA	neg			NA		NA	NA	NA
TSP 89	2011	NA	Mexico	Sigmodon sp.	Sigmodon	RODENTIA	CRICETIDAE	SIGMODONTINAE	NA	neg			NA		NA	NA	NA
TSP 91	2011	NA	Mexico	Sigmodon sp.	Sigmodon	RODENTIA	CRICETIDAE	SIGMODONTINAE	NA	neg			NA		NA	NA	NA
2	2015	NA	Mongolia	Phodopus roborovskii	Phodopus	RODENTIA	CRICETIDAE	CRICETINAE	f	neg			NA		NA	47.399805 N	103.658139 E
3	2015	NA	Mongolia	Phodopus roborovskii	Phodopus	RODENTIA	CRICETIDAE	CRICETINAE	m	neg			NA		NA	47.399805 N	103.658139 E
4	2015	NA	Mongolia	Cricetulus barabensis	Cricetulus	RODENTIA	CRICETIDAE	CRICETINAE	f	neg			NA		NA	47.399805 N	103.658139 E
5	2015	NA	Mongolia	Cricetulus barabensis	Cricetulus	RODENTIA	CRICETIDAE	CRICETINAE	m	neg			NA		NA	47.399805 N	103.658139 E
13	2015	NA	Mongolia	Dipus sagitta	Dipus	RODENTIA	DIPODIDAE	DIPODINAE	m	neg			NA		NA	45.952556 N	98.078000 E
14	2015	NA	Mongolia	Dipus sagitta	Dipus	RODENTIA	DIPODIDAE	DIPODINAE	f	neg			NA		NA	45.952556 N	98.078000 E
15	2015	NA	Mongolia	Orientallactaga bullata	Orientallactaga	RODENTIA	DIPODIDAE	ALLACTAGINAE	m	neg			NA		NA	45.952556 N	98.078000 E
25	2015	NA	Mongolia	Alticola barakshin	Alticola	RODENTIA	CRICETIDAE	ARVICOLINAE	f	neg			NA		NA	45.581472 N	93.840306 E
27	2015	NA	Mongolia	Orientallactaga sibirica	Orientallactaga	RODENTIA	DIPODIDAE	ALLACTAGINAE	f	neg			NA		NA	45.581472 N	93.840306 E
28	2015	NA	Mongolia	Orientallactaga sibirica	Orientallactaga	RODENTIA	DIPODIDAE	ALLACTAGINAE	m	neg			NA		NA	45.581472 N	93.840306 E
29	2015	NA	Mongolia	Stylodipus sungorus	Stylodipus	RODENTIA	DIPODIDAE	DIPODINAE	m	neg			NA		NA	45.581472 N	93.840306 E
30	2015	NA	Mongolia	Stylodipus sungorus	Stylodipus	RODENTIA	DIPODIDAE	DIPODINAE	f	neg			NA		NA	45.581472 N	93.840306 E
35	2015	NA	Mongolia	Spermophilus pallidicauda	Spermophilus	RODENTIA	SCIURIDAE	XERINAE	m	neg			NA		NA	45.117583 N	99.905694 E
36	2015	NA	Mongolia	Spermophilus pallidicauda	Spermophilus	RODENTIA	SCIURIDAE	XERINAE	m	neg			NA		NA	45.133833 N	99.833389 E
55	2015	NA	Mongolia	Orientallactaga sibirica	Orientallactaga	RODENTIA	DIPODIDAE	ALLACTAGINAE	m	neg			NA		NA	45.581472 N	93.840306 E
58	2015	NA	Mongolia	Dipus sagitta	Dipus	RODENTIA	DIPODIDAE	DIPODINAE	m	neg			NA		NA	45.662194 N	92.290806 E
59	2015	NA	Mongolia	Dipus sagitta	Dipus	RODENTIA	DIPODIDAE	DIPODINAE	f	neg			NA		NA	45.662194 N	92.290806 E
60	2015	NA	Mongolia	Dipus sagitta	Dipus	RODENTIA	DIPODIDAE	DIPODINAE	m	neg			NA		NA	45.662194 N	92.290806 E
69	2015	NA	Mongolia	Dipus sagitta	Dipus	RODENTIA	DIPODIDAE	DIPODINAE	f	neg			NA		NA	45.662194 N	92.290806 E
74	2015	NA	Mongolia	Phodopus roborovskii	Phodopus	RODENTIA	CRICETIDAE	CRICETINAE	f	neg			NA		NA	45.662194 N	92.290806 E
75	2015	NA	Mongolia	Nothocricetulus migratorius	Nothocricetulus	RODENTIA	CRICETIDAE	CRICETINAE	m	neg			NA		NA	45.289167 N	90.976667 E
79	2015	NA	Mongolia	Nothocricetulus migratorius	Nothocricetulus	RODENTIA	CRICETIDAE	CRICETINAE	m	neg			NA		NA	45.289167 N	90.976667 E
80	2015	NA	Mongolia	Nothocricetulus migratorius	Nothocricetulus	RODENTIA	CRICETIDAE	CRICETINAE	f	neg			NA		NA	45.662194 N	92.290806 E
81	2015	NA	Mongolia	Cricetulus longicaudatus	Cricetulus	RODENTIA	CRICETIDAE	CRICETINAE	m	neg			NA		NA	45.289167 N	90.976667 E
82	2015	NA	Mongolia	Stylodipus sungorus	Stylodipus	RODENTIA	DIPODIDAE	DIPODINAE	f	neg			NA		NA	45.289167 N	90.976667 E
83	2015	NA	Mongolia	Stylodipus sungorus	Stylodipus	RODENTIA	DIPODIDAE	DIPODINAE	f	neg			NA		NA	45.289167 N	90.976667 E
89	2015	NA	Mongolia	Nothocricetulus migratorius	Nothocricetulus	RODENTIA	CRICETIDAE	CRICETINAE	f	neg			NA		NA	45.289167 N	90.976667 E
91	2015	NA	Mongolia	Stylodipus sungorus	Stylodipus	RODENTIA	DIPODIDAE	DIPODINAE	m	neg			NA		NA	45.289167 N	90.976667 E
92	2015	NA	Mongolia	Stylodipus sungorus	Stylodipus	RODENTIA	DIPODIDAE	DIPODINAE	m	neg			NA		NA	45.289167 N	90.976667 E
100	2015	NA	Mongolia	Ellobius tancrei	Ellobius	RODENTIA	CRICETIDAE	ARVICOLINAE	f	neg			NA		NA	45.289167 N	90.976667 E
102	2015	NA	Mongolia	Stylodipus sungorus	Stylodipus	RODENTIA	DIPODIDAE	DIPODINAE	m	neg			NA		NA	45.289167 N	90.976667 E
103	2015	NA	Mongolia	Cricetulus longicaudatus	Cricetulus	RODENTIA	CRICETIDAE	CRICETINAE	m	neg			NA		NA	45.289167 N	90.976667 E
109	2015	NA	Mongolia	Orientallactaga sibirica	Orientallactaga	RODENTIA	DIPODIDAE	ALLACTAGINAE	f	neg			NA		NA	46.006028 N	91.060278 E
111	2015	NA	Mongolia	Dipus sp.	Dipus	RODENTIA	DIPODIDAE	DIPODINAE	f	neg			NA		NA	45.810056 N	91.695 E
120	2015	NA	Mongolia	Dipus sp.	Dipus	RODENTIA	DIPODIDAE	DIPODINAE	m	neg			NA		NA	45.810056 N	91.695 E
121	2015	NA	Mongolia	Dipus sp.	Dipus	RODENTIA	DIPODIDAE	DIPODINAE	f	neg			NA		NA	45.810056 N	91.695 E
122	2015	NA	Mongolia	Dipus sp.	Dipus	RODENTIA	DIPODIDAE	DIPODINAE	f	neg			NA		NA	45.810056 N	91.695 E
123	2015	NA	Mongolia	Dipus sp.	Dipus	RODENTIA	DIPODIDAE	DIPODINAE	f	neg			NA		NA	45.810056 N	91.695 E
124	2015	NA	Mongolia	Dipus sp.	Dipus	RODENTIA	DIPODIDAE	DIPODINAE	f	neg			NA		NA	45.810056 N	91.695 E
125	2015	NA	Mongolia	Dipus sp.	Dipus	RODENTIA	DIPODIDAE	DIPODINAE	f	neg			NA		NA	45.810056 N	91.695 E
131	2015	NA	Mongolia	Scarturus elater	Scarturus	RODENTIA	DIPODIDAE	ALLACTAGINAE	f	neg			NA		NA	45.810056 N	91.695 E
143	2015	NA	Mongolia	Orientallactaga sibirica	Orientallactaga	RODENTIA	DIPODIDAE	ALLACTAGINAE	f	neg			NA		NA	46.042778 N	93.952389 E
144	2015	NA	Mongolia	Orientallactaga sibirica	Orientallactaga	RODENTIA	DIPODIDAE	ALLACTAGINAE	m	neg			NA		NA	46.042778 N	93.952389 E
145	2015	NA	Mongolia	Orientallactaga sibirica	Orientallactaga	RODENTIA	DIPODIDAE	ALLACTAGINAE	f	neg			NA		NA	46.042778 N	93.952389 E
146	2015	NA	Mongolia	Spermophilus undulatus (eversmanni)	Spermophilus	RODENTIA	SCIURIDAE	XERINAE	m	neg			NA		NA	46.042778 N	93.952389 E
147	2015	NA	Mongolia	Meriones unguiculatus	Meriones	RODENTIA	MURIDAE	GERBILLINAE	f	neg			NA		NA	46.042778 N	93.952389 E
155	2015	NA	Mongolia	Ellobius sp.	Ellobius	RODENTIA	CRICETIDAE	ARVICOLINAE	f	neg			NA		NA	45.967444 N	93.96025 E
158	2015	NA	Mongolia	Orientallactaga sibirica	Orientallactaga	RODENTIA	DIPODIDAE	ALLACTAGINAE	f	neg			NA		NA	45.967444 N	93.96025 E
167	2015	NA	Mongolia	Dipus sagitta	Dipus	RODENTIA	DIPODIDAE	DIPODINAE	f	neg			NA		NA	46.327944 N	95.969139 E
168	2015	NA	Mongolia	Dipus sagitta	Dipus	RODENTIA	DIPODIDAE	DIPODINAE	f	neg			NA		NA	46.327944 N	95.969139 E
169	2015	NA	Mongolia	Dipus sagitta	Dipus	RODENTIA	DIPODIDAE	DIPODINAE	f	neg			NA		NA	46.327944 N	95.969139 E
170	2015	NA	Mongolia	Dipus sagitta	Dipus	RODENTIA	DIPODIDAE	DIPODINAE	f	neg			NA		NA	46.327944 N	95.969139 E
171	2015	NA	Mongolia	Dipus sagitta	Dipus	RODENTIA	DIPODIDAE	DIPODINAE	f	neg			NA		NA	46.327944 N	95.969139 E
172	2015	NA	Mongolia	Dipus sagitta	Dipus	RODENTIA	DIPODIDAE	DIPODINAE	f	neg			NA		NA	46.327944 N	95.969139 E
173	2015	NA	Mongolia	Orientallactaga bullata	Orientallactaga	RODENTIA	DIPODIDAE	ALLACTAGINAE	m	neg			NA		NA	46.327944 N	95.969139 E
174	2015	NA	Mongolia	Orientallactaga sibirica	Orientallactaga	RODENTIA	DIPODIDAE	ALLACTAGINAE	m	neg			NA		NA	46.327944 N	95.969139 E
175	2015	NA	Mongolia	Stylodipus andrewsi	Stylodipus	RODENTIA	DIPODIDAE	DIPODINAE	f	neg			NA		NA	46.327944 N	95.969139 E
176	2015	NA	Mongolia	Stylodipus andrewsi	Stylodipus	RODENTIA	DIPODIDAE	DIPODINAE	m	neg			NA		NA	46.327944 N	95.969139 E
177	2015	NA	Mongolia	Stylodipus andrewsi	Stylodipus	RODENTIA	DIPODIDAE	DIPODINAE	m	neg			NA		NA	46.327944 N	95.969139 E
178	2015	NA	Mongolia	Stylodipus andrewsi	Stylodipus	RODENTIA	DIPODIDAE	DIPODINAE	f	neg			NA		NA	46.327944 N	95.969139 E
179	2015	NA	Mongolia	Stylodipus andrewsi	Stylodipus	RODENTIA	DIPODIDAE	DIPODINAE	f	neg			NA		NA	46.327944 N	95.969139 E
180	2015	NA	Mongolia	Stylodipus andrewsi	Stylodipus	RODENTIA	DIPODIDAE	DIPODINAE	f	neg			NA		NA	46.327944 N	95.969139 E
181	2015	NA	Mongolia	Phodopus roborovskii	Phodopus	RODENTIA	CRICETIDAE	CRICETINAE	m	neg			NA		NA	45.514806 N	99.179889 E
184	2015	NA	Mongolia	Cricetulus longicaudatus	Cricetulus	RODENTIA	CRICETIDAE	CRICETINAE	f	neg			NA		NA	45.947417 N	101.538806 E
185	2015	NA	Mongolia	Cricetulus longicaudatus	Cricetulus	RODENTIA	CRICETIDAE	CRICETINAE	f	neg			NA		NA	45.947417 N	101.538806 E
186	2015	NA	Mongolia	Cricetulus longicaudatus	Cricetulus	RODENTIA	CRICETIDAE	CRICETINAE	m	neg			NA		NA	45.947417 N	101.538806 E
187	2015	NA	Mongolia	Cricetulus longicaudatus	Cricetulus	RODENTIA	CRICETIDAE	CRICETINAE	f	neg			NA		NA	45.947417 N	101.538806 E
190	2015	NA	Mongolia	Myospalax aspalax	Myospalax	RODENTIA	SPALACIDAE	MYOSPALACINAE	f	neg			NA		NA	47.349222 N	103.682694 E
192	2015	NA	Mongolia	Phodopus roborovskii	Phodopus	RODENTIA	CRICETIDAE	CRICETINAE	m	neg			NA		NA	47.349222 N	103.682694 E
193	2015	NA	Mongolia	Phodopus roborovskii	Phodopus	RODENTIA	CRICETIDAE	CRICETINAE	f	neg			NA		NA	47.349222 N	103.682694 E
194	2015	NA	Mongolia	Dipus sp.	Dipus	RODENTIA	DIPODIDAE	DIPODINAE	f	neg			NA		NA	47.349222 N	103.682694 E
183	2011	2011-10-01	Nigeria	Mastomys natalensis	Mastomys	RODENTIA	MURIDAE	MURINAE	NA	neg			NA		Ile-Ife	7.49135	4.55543
184	2011	2011-10-01	Nigeria	Mastomys natalensis	Mastomys	RODENTIA	MURIDAE	MURINAE	NA	neg			NA		Ile-Ife	7.49135	4.55543
185	2011	2011-10-01	Nigeria	Mastomys natalensis	Mastomys	RODENTIA	MURIDAE	MURINAE	NA	neg			NA		Ile-Ife	7.49135	4.55543
186	2011	2011-10-01	Nigeria	Mastomys natalensis	Mastomys	RODENTIA	MURIDAE	MURINAE	NA	neg			NA		Ile-Ife	7.49135	4.55543
187	2011	2011-10-01	Nigeria	Mastomys natalensis	Mastomys	RODENTIA	MURIDAE	MURINAE	NA	neg			NA		Ile-Ife	7.49135	4.55543
188	2011	2011-10-01	Nigeria	Mastomys natalensis	Mastomys	RODENTIA	MURIDAE	MURINAE	NA	neg			NA		Ile-Ife	7.49135	4.55543
190	2011	2011-10-01	Nigeria	Mastomys natalensis	Mastomys	RODENTIA	MURIDAE	MURINAE	NA	neg			NA		Ile-Ife	7.49135	4.55543
191	2011	2011-10-01	Nigeria	Mus setulosus	Mus	RODENTIA	MURIDAE	MURINAE	NA	neg			NA		Ile-Ife	7.49135	4.55543
193	2011	2011-10-01	Nigeria	Mus setulosus	Mus	RODENTIA	MURIDAE	MURINAE	NA	neg			NA		Ile-Ife	7.49135	4.55543
194	2011	2011-10-01	Nigeria	Mus baoulei	Mus	RODENTIA	MURIDAE	MURINAE	NA	neg			NA		Ile-Ife	7.49135	4.55543
195	2011	2011-10-01	Nigeria	Mus baoulei	Mus	RODENTIA	MURIDAE	MURINAE	NA	neg			NA		Ile-Ife	7.49135	4.55543
196	2011	2011-10-01	Nigeria	Mus baoulei	Mus	RODENTIA	MURIDAE	MURINAE	NA	neg			NA		Ile-Ife	7.49135	4.55543
197	2011	2011-10-01	Nigeria	Praomys daltoni	Praomys	RODENTIA	MURIDAE	MURINAE	NA	neg			NA		Ile-Ife	7.49135	4.55543
198	2011	2011-10-01	Nigeria	Mus minutoides	Mus	RODENTIA	MURIDAE	MURINAE	NA	neg			NA		Ile-Ife	7.49135	4.55543
199	2011	2011-10-02	Nigeria	Mastomys natalensis	Mastomys	RODENTIA	MURIDAE	MURINAE	NA	neg			NA		Ile-Ife	7.49135	4.55543
200	2011	2011-10-02	Nigeria	Mastomys natalensis	Mastomys	RODENTIA	MURIDAE	MURINAE	NA	neg			NA		Ile-Ife	7.49135	4.55543
201	2011	2011-10-02	Nigeria	Mastomys natalensis	Mastomys	RODENTIA	MURIDAE	MURINAE	NA	neg			NA		Ile-Ife	7.49135	4.55543
202	2011	2011-10-02	Nigeria	Mastomys natalensis	Mastomys	RODENTIA	MURIDAE	MURINAE	NA	neg			NA		Ile-Ife	7.49135	4.55543
203	2011	2011-10-02	Nigeria	Mastomys natalensis	Mastomys	RODENTIA	MURIDAE	MURINAE	NA	neg			NA		Ile-Ife	7.49135	4.55543
204	2011	2011-10-02	Nigeria	Mastomys natalensis	Mastomys	RODENTIA	MURIDAE	MURINAE	NA	neg			NA		Ile-Ife	7.49135	4.55543
205	2011	2011-10-02	Nigeria	Mastomys natalensis	Mastomys	RODENTIA	MURIDAE	MURINAE	NA	neg			NA		Ile-Ife	7.49135	4.55543
206	2011	2011-10-02	Nigeria	Mus setulosus	Mus	RODENTIA	MURIDAE	MURINAE	NA	neg			NA		Ile-Ife	7.49135	4.55543
207	2011	2011-10-02	Nigeria	Mus baoulei	Mus	RODENTIA	MURIDAE	MURINAE	NA	neg			NA		Ile-Ife	7.49135	4.55543
210	2011	2011-10-02	Nigeria	Mus baoulei	Mus	RODENTIA	MURIDAE	MURINAE	NA	neg			NA		Ile-Ife	7.49135	4.55543
211	2011	2011-10-02	Nigeria	Mus minutoides	Mus	RODENTIA	MURIDAE	MURINAE	NA	neg			NA		Ile-Ife	7.49135	4.55543
212	2011	2011-10-03	Nigeria	Mastomys natalensis	Mastomys	RODENTIA	MURIDAE	MURINAE	NA	neg			NA		Ile-Ife	7.49135	4.55543
213	2011	2011-10-03	Nigeria	Mastomys natalensis	Mastomys	RODENTIA	MURIDAE	MURINAE	NA	neg			NA		Ile-Ife	7.49135	4.55543
214	2011	2011-10-03	Nigeria	Mastomys natalensis	Mastomys	RODENTIA	MURIDAE	MURINAE	NA	neg			NA		Ile-Ife	7.49135	4.55543
215	2011	2011-10-03	Nigeria	Mastomys natalensis	Mastomys	RODENTIA	MURIDAE	MURINAE	NA	neg			NA		Ile-Ife	7.49135	4.55543
216	2011	2011-10-03	Nigeria	Mastomys natalensis	Mastomys	RODENTIA	MURIDAE	MURINAE	NA	neg			NA		Ile-Ife	7.49135	4.55543
218	2011	2011-10-03	Nigeria	Mus baoulei	Mus	RODENTIA	MURIDAE	MURINAE	NA	neg			NA		Ile-Ife	7.49135	4.55543
219	2011	2011-10-03	Nigeria	Mus minutoides	Mus	RODENTIA	MURIDAE	MURINAE	NA	neg			NA		Ile-Ife	7.49135	4.55543
220	2011	2011-10-03	Nigeria	Mus minutoides	Mus	RODENTIA	MURIDAE	MURINAE	NA	neg			NA		Ile-Ife	7.49135	4.55543
221	2011	2011-10-03	Nigeria	Mus minutoides	Mus	RODENTIA	MURIDAE	MURINAE	NA	neg			NA		Ile-Ife	7.49135	4.55543
222	2011	2011-10-03	Nigeria	Mus minutoides	Mus	RODENTIA	MURIDAE	MURINAE	NA	neg			NA		Ile-Ife	7.49135	4.55543
223	2011	2011-10-05	Nigeria	Mastomys natalensis	Mastomys	RODENTIA	MURIDAE	MURINAE	NA	neg			NA		Oshogbo	7.78412	4.54038
224	2011	2011-10-05	Nigeria	Mastomys natalensis	Mastomys	RODENTIA	MURIDAE	MURINAE	NA	neg			NA		Oshogbo	7.78412	4.54038
225	2011	2011-10-06	Nigeria	Mastomys natalensis	Mastomys	RODENTIA	MURIDAE	MURINAE	NA	neg			NA		Oshogbo	7.78412	4.54038
226	2011	2011-10-06	Nigeria	Mastomys natalensis	Mastomys	RODENTIA	MURIDAE	MURINAE	NA	neg			NA		Oshogbo	7.78412	4.54038
227	2011	2011-10-06	Nigeria	Mastomys natalensis	Mastomys	RODENTIA	MURIDAE	MURINAE	NA	neg			NA		Oshogbo	7.78412	4.54038
229	2011	2011-10-06	Nigeria	Mus setulosus	Mus	RODENTIA	MURIDAE	MURINAE	NA	neg			NA		Oshogbo	7.78412	4.54038
230	2011	2011-10-07	Nigeria	Mastomys natalensis	Mastomys	RODENTIA	MURIDAE	MURINAE	NA	neg			NA		Oshogbo	7.78412	4.54038
231	2011	2011-10-07	Nigeria	Mus setulosus	Mus	RODENTIA	MURIDAE	MURINAE	NA	neg			NA		Oshogbo	7.78412	4.54038
233	2011	2011-10-17	Nigeria	Praomys daltoni	Praomys	RODENTIA	MURIDAE	MURINAE	NA	neg			NA		Eguare-Egoro	6.77513	6.07748
234	2011	2011-10-17	Nigeria	Praomys daltoni	Praomys	RODENTIA	MURIDAE	MURINAE	NA	neg			NA		Eguare-Egoro	6.77513	6.07748
235	2011	2011-10-17	Nigeria	Praomys daltoni	Praomys	RODENTIA	MURIDAE	MURINAE	NA	neg			NA		Eguare-Egoro	6.77513	6.07748
236	2011	2011-10-17	Nigeria	Praomys daltoni	Praomys	RODENTIA	MURIDAE	MURINAE	NA	neg			NA		Eguare-Egoro	6.77513	6.07748
237	2011	2011-10-17	Nigeria	Praomys daltoni	Praomys	RODENTIA	MURIDAE	MURINAE	NA	neg			NA		Eguare-Egoro	6.77513	6.07748
238	2011	2011-10-17	Nigeria	Praomys daltoni	Praomys	RODENTIA	MURIDAE	MURINAE	NA	neg			NA		Eguare-Egoro	6.77513	6.07748
239	2011	2011-10-17	Nigeria	Praomys daltoni	Praomys	RODENTIA	MURIDAE	MURINAE	NA	neg			NA		Eguare-Egoro	6.77513	6.07748
241	2011	2011-10-17	Nigeria	Mastomys natalensis	Mastomys	RODENTIA	MURIDAE	MURINAE	NA	neg			NA		Eguare-Egoro	6.77513	6.07748
242	2011	2011-10-17	Nigeria	Praomys daltoni	Praomys	RODENTIA	MURIDAE	MURINAE	NA	neg			NA		Eguare-Egoro	6.77513	6.07748
243	2011	2011-10-17	Nigeria	Praomys daltoni	Praomys	RODENTIA	MURIDAE	MURINAE	NA	neg			NA		Eguare-Egoro	6.77513	6.07748
244	2011	2011-10-17	Nigeria	Praomys daltoni	Praomys	RODENTIA	MURIDAE	MURINAE	NA	neg			NA		Eguare-Egoro	6.77513	6.07748
245	2011	2011-10-17	Nigeria	Mastomys natalensis	Mastomys	RODENTIA	MURIDAE	MURINAE	NA	neg			NA		Eguare-Egoro	6.77513	6.07748
246	2011	2011-10-17	Nigeria	Praomys daltoni	Praomys	RODENTIA	MURIDAE	MURINAE	NA	neg			NA		Eguare-Egoro	6.77513	6.07748
247	2011	2011-10-17	Nigeria	Mastomys natalensis	Mastomys	RODENTIA	MURIDAE	MURINAE	NA	neg			NA		Eguare-Egoro	6.77513	6.07748
248	2011	2011-10-17	Nigeria	Praomys daltoni	Praomys	RODENTIA	MURIDAE	MURINAE	NA	neg			NA		Eguare-Egoro	6.77513	6.07748
254	2011	2011-10-18	Nigeria	Praomys daltoni	Praomys	RODENTIA	MURIDAE	MURINAE	NA	neg			NA		Eguare-Egoro	6.77513	6.07748
255	2011	2011-10-18	Nigeria	Praomys daltoni	Praomys	RODENTIA	MURIDAE	MURINAE	NA	neg			NA		Eguare-Egoro	6.77513	6.07748
256	2011	2011-10-18	Nigeria	Praomys daltoni	Praomys	RODENTIA	MURIDAE	MURINAE	NA	neg			NA		Eguare-Egoro	6.77513	6.07748
257	2011	2011-10-18	Nigeria	Praomys daltoni	Praomys	RODENTIA	MURIDAE	MURINAE	NA	neg			NA		Eguare-Egoro	6.77513	6.07748
258	2011	2011-10-18	Nigeria	Praomys daltoni	Praomys	RODENTIA	MURIDAE	MURINAE	NA	neg			NA		Eguare-Egoro	6.77513	6.07748
259	2011	2011-10-18	Nigeria	Praomys daltoni	Praomys	RODENTIA	MURIDAE	MURINAE	NA	neg			NA		Eguare-Egoro	6.77513	6.07748
260	2011	2011-10-18	Nigeria	Praomys daltoni	Praomys	RODENTIA	MURIDAE	MURINAE	NA	neg			NA		Eguare-Egoro	6.77513	6.07748
261	2011	2011-10-18	Nigeria	Praomys daltoni	Praomys	RODENTIA	MURIDAE	MURINAE	NA	neg			NA		Eguare-Egoro	6.77513	6.07748
262	2011	2011-10-18	Nigeria	Praomys daltoni	Praomys	RODENTIA	MURIDAE	MURINAE	NA	neg			NA		Eguare-Egoro	6.77513	6.07748
263	2011	2011-10-18	Nigeria	Praomys daltoni	Praomys	RODENTIA	MURIDAE	MURINAE	NA	neg			NA		Eguare-Egoro	6.77513	6.07748
264	2011	2011-10-18	Nigeria	Praomys daltoni	Praomys	RODENTIA	MURIDAE	MURINAE	NA	neg			NA		Eguare-Egoro	6.77513	6.07748
265	2011	2011-10-18	Nigeria	Praomys daltoni	Praomys	RODENTIA	MURIDAE	MURINAE	NA	neg			NA		Eguare-Egoro	6.77513	6.07748
266	2011	2011-10-18	Nigeria	Praomys daltoni	Praomys	RODENTIA	MURIDAE	MURINAE	NA	neg			NA		Eguare-Egoro	6.77513	6.07748
267	2011	2011-10-18	Nigeria	Praomys daltoni	Praomys	RODENTIA	MURIDAE	MURINAE	NA	neg			NA		Eguare-Egoro	6.77513	6.07748
269	2011	2011-10-18	Nigeria	Mastomys natalensis	Mastomys	RODENTIA	MURIDAE	MURINAE	NA	neg			NA		Eguare-Egoro	6.77513	6.07748
272	2011	2011-10-19	Nigeria	Praomys daltoni	Praomys	RODENTIA	MURIDAE	MURINAE	NA	neg			NA		Eguare-Egoro	6.77513	6.07748
273	2011	2011-10-19	Nigeria	Praomys daltoni	Praomys	RODENTIA	MURIDAE	MURINAE	NA	neg			NA		Eguare-Egoro	6.77513	6.07748
274	2011	2011-10-19	Nigeria	Praomys daltoni	Praomys	RODENTIA	MURIDAE	MURINAE	NA	neg			NA		Eguare-Egoro	6.77513	6.07748
275	2011	2011-10-19	Nigeria	Praomys daltoni	Praomys	RODENTIA	MURIDAE	MURINAE	NA	neg			NA		Eguare-Egoro	6.77513	6.07748
276	2011	2011-10-19	Nigeria	Praomys daltoni	Praomys	RODENTIA	MURIDAE	MURINAE	NA	neg			NA		Eguare-Egoro	6.77513	6.07748
277	2011	2011-10-19	Nigeria	Praomys daltoni	Praomys	RODENTIA	MURIDAE	MURINAE	NA	neg			NA		Eguare-Egoro	6.77513	6.07748
278	2011	2011-10-19	Nigeria	Praomys daltoni	Praomys	RODENTIA	MURIDAE	MURINAE	NA	neg			NA		Eguare-Egoro	6.77513	6.07748
279	2011	2011-10-19	Nigeria	Praomys daltoni	Praomys	RODENTIA	MURIDAE	MURINAE	NA	neg			NA		Eguare-Egoro	6.77513	6.07748
280	2011	2011-10-19	Nigeria	Praomys daltoni	Praomys	RODENTIA	MURIDAE	MURINAE	NA	neg			NA		Eguare-Egoro	6.77513	6.07748
281	2011	2011-10-19	Nigeria	Praomys daltoni	Praomys	RODENTIA	MURIDAE	MURINAE	NA	neg			NA		Eguare-Egoro	6.77513	6.07748
282	2011	2011-10-19	Nigeria	Praomys daltoni	Praomys	RODENTIA	MURIDAE	MURINAE	NA	neg			NA		Eguare-Egoro	6.77513	6.07748
283	2011	2011-10-19	Nigeria	Mastomys natalensis	Mastomys	RODENTIA	MURIDAE	MURINAE	NA	neg			NA		Eguare-Egoro	6.77513	6.07748
284	2011	2011-10-19	Nigeria	Praomys daltoni	Praomys	RODENTIA	MURIDAE	MURINAE	NA	neg			NA		Eguare-Egoro	6.77513	6.07748
287	2011	2011-10-22	Nigeria	Mastomys erythroleucus	Mastomys	RODENTIA	MURIDAE	MURINAE	NA	neg			NA		Onmba-abena	7.34938	8.7009
288	2011	2011-10-22	Nigeria	Rattus rattus	Rattus	RODENTIA	MURIDAE	MURINAE	NA	neg			NA		Onmba-abena	7.34938	8.7009
289	2011	2011-10-22	Nigeria	Mastomys erythroleucus	Mastomys	RODENTIA	MURIDAE	MURINAE	NA	neg			NA		Onmba-abena	7.34938	8.7009
290	2011	2011-10-22	Nigeria	Mastomys natalensis	Mastomys	RODENTIA	MURIDAE	MURINAE	NA	neg			NA		Onmba-abena	7.34938	8.7009
291	2011	2011-10-22	Nigeria	Mastomys erythroleucus	Mastomys	RODENTIA	MURIDAE	MURINAE	NA	neg			NA		Onmba-abena	7.34938	8.7009
292	2011	2011-10-22	Nigeria	Mastomys erythroleucus	Mastomys	RODENTIA	MURIDAE	MURINAE	NA	neg			NA		Onmba-abena	7.34938	8.7009
293	2011	2011-10-22	Nigeria	Gerbilliscus kempi	Gerbilliscus	RODENTIA	MURIDAE	GERBILLINAE	NA	neg			NA		Onmba-abena	7.34938	8.7009
294	2011	2011-10-22	Nigeria	Gerbilliscus kempi	Gerbilliscus	RODENTIA	MURIDAE	GERBILLINAE	NA	neg			NA		Onmba-abena	7.34938	8.7009
296	2011	2011-10-23	Nigeria	Mastomys erythroleucus	Mastomys	RODENTIA	MURIDAE	MURINAE	NA	neg			NA		Onmba-abena	7.34938	8.7009
297	2011	2011-10-23	Nigeria	Mastomys erythroleucus	Mastomys	RODENTIA	MURIDAE	MURINAE	NA	neg			NA		Onmba-abena	7.34938	8.7009
298	2011	2011-10-23	Nigeria	Mastomys erythroleucus	Mastomys	RODENTIA	MURIDAE	MURINAE	NA	neg			NA		Onmba-abena	7.34938	8.7009
300	2011	2011-10-23	Nigeria	Mastomys erythroleucus	Mastomys	RODENTIA	MURIDAE	MURINAE	NA	neg			NA		Onmba-abena	7.34938	8.7009
301	2011	2011-10-23	Nigeria	Mastomys erythroleucus	Mastomys	RODENTIA	MURIDAE	MURINAE	NA	neg			NA		Onmba-abena	7.34938	8.7009
302	2011	2011-10-23	Nigeria	Gerbilliscus kempi	Gerbilliscus	RODENTIA	MURIDAE	GERBILLINAE	NA	neg			NA		Onmba-abena	7.34938	8.7009
303	2011	2011-10-23	Nigeria	Mastomys erythroleucus	Mastomys	RODENTIA	MURIDAE	MURINAE	NA	neg			NA		Onmba-abena	7.34938	8.7009
304	2011	2011-10-23	Nigeria	Mastomys erythroleucus	Mastomys	RODENTIA	MURIDAE	MURINAE	NA	neg			NA		Onmba-abena	7.34938	8.7009
305	2011	2011-10-23	Nigeria	Mastomys erythroleucus	Mastomys	RODENTIA	MURIDAE	MURINAE	NA	neg			NA		Onmba-abena	7.34938	8.7009
306	2011	2011-10-23	Nigeria	Gerbilliscus kempi	Gerbilliscus	RODENTIA	MURIDAE	GERBILLINAE	NA	neg			NA		Onmba-abena	7.34938	8.7009
307	2011	2011-10-23	Nigeria	Gerbilliscus kempi	Gerbilliscus	RODENTIA	MURIDAE	GERBILLINAE	NA	neg			NA		Onmba-abena	7.34938	8.7009
308	2011	2011-10-23	Nigeria	Gerbilliscus kempi	Gerbilliscus	RODENTIA	MURIDAE	GERBILLINAE	NA	neg			NA		Onmba-abena	7.34938	8.7009
309	2011	2011-10-23	Nigeria	Gerbilliscus kempi	Gerbilliscus	RODENTIA	MURIDAE	GERBILLINAE	NA	neg			NA		Onmba-abena	7.34938	8.7009
310	2011	2011-10-24	Nigeria	Mastomys erythroleucus	Mastomys	RODENTIA	MURIDAE	MURINAE	NA	neg			NA		Onmba-abena	7.34938	8.7009
311	2011	2011-10-24	Nigeria	Rattus rattus	Rattus	RODENTIA	MURIDAE	MURINAE	NA	neg			NA		Onmba-abena	7.34938	8.7009
312	2011	2011-10-24	Nigeria	Mastomys erythroleucus	Mastomys	RODENTIA	MURIDAE	MURINAE	NA	neg			NA		Onmba-abena	7.34938	8.7009
313	2011	2011-10-24	Nigeria	Mastomys erythroleucus	Mastomys	RODENTIA	MURIDAE	MURINAE	NA	neg			NA		Onmba-abena	7.34938	8.7009
315	2011	2011-10-24	Nigeria	Rattus rattus	Rattus	RODENTIA	MURIDAE	MURINAE	NA	neg			NA		Onmba-abena	7.34938	8.7009
316	2011	2011-10-24	Nigeria	Mastomys erythroleucus	Mastomys	RODENTIA	MURIDAE	MURINAE	NA	neg			NA		Onmba-abena	7.34938	8.7009
317	2011	2011-10-24	Nigeria	Mastomys erythroleucus	Mastomys	RODENTIA	MURIDAE	MURINAE	NA	neg			NA		Onmba-abena	7.34938	8.7009
318	2011	2011-10-24	Nigeria	Mastomys erythroleucus	Mastomys	RODENTIA	MURIDAE	MURINAE	NA	neg			NA		Onmba-abena	7.34938	8.7009
320	2011	2011-10-24	Nigeria	Mastomys natalensis	Mastomys	RODENTIA	MURIDAE	MURINAE	NA	neg			NA		Onmba-abena	7.34938	8.7009
321	2011	2011-11-16	Nigeria	Praomys daltoni	Praomys	RODENTIA	MURIDAE	MURINAE	NA	neg			NA		Kainji National Park	9.85757	4.57175
322	2011	2011-11-16	Nigeria	Praomys daltoni	Praomys	RODENTIA	MURIDAE	MURINAE	NA	neg			NA		Kainji National Park	9.85757	4.57175
323.1	2011	2011-11-16	Nigeria	Praomys daltoni	Praomys	RODENTIA	MURIDAE	MURINAE	NA	neg			NA		Kainji National Park	9.85757	4.57175
323.2	2011	2011-11-16	Nigeria	Praomys daltoni	Praomys	RODENTIA	MURIDAE	MURINAE	NA	neg			NA		Kainji National Park	9.85757	4.57175
324	2011	2011-11-16	Nigeria	Gerbilliscus kempi	Gerbilliscus	RODENTIA	MURIDAE	GERBILLINAE	NA	neg			NA		Kainji National Park	9.85757	4.57175
325	2012	2012-01-16	Nigeria	Mastomys natalensis	Mastomys	RODENTIA	MURIDAE	MURINAE	NA	neg			NA		Ile-Ife	7.49135	4.55543
335	2012	2012-01-16	Nigeria	Mastomys natalensis	Mastomys	RODENTIA	MURIDAE	MURINAE	NA	neg			NA		Ile-Ife	7.49135	4.55543
337	2012	2012-01-17	Nigeria	Praomys daltoni	Praomys	RODENTIA	MURIDAE	MURINAE	NA	neg			NA		Ile-Ife	7.49135	4.55543
361	2012	2012-01-18	Nigeria	Mus minutoides	Mus	RODENTIA	MURIDAE	MURINAE	NA	neg			NA		Ile-Ife	7.49135	4.55543
371	2012	2012-03-01	Nigeria	Praomys daltoni	Praomys	RODENTIA	MURIDAE	MURINAE	NA	neg			NA		Eguare-Egoro	6.77513	6.07748
375	2012	2012-03-02	Nigeria	Praomys daltoni	Praomys	RODENTIA	MURIDAE	MURINAE	NA	neg			NA		Eguare-Egoro	6.77513	6.07748
376	2012	2012-03-02	Nigeria	Praomys daltoni	Praomys	RODENTIA	MURIDAE	MURINAE	NA	neg			NA		Eguare-Egoro	6.77513	6.07748
377	2012	2012-03-02	Nigeria	Praomys daltoni	Praomys	RODENTIA	MURIDAE	MURINAE	NA	neg			NA		Eguare-Egoro	6.77513	6.07748
379	2012	2012-03-02	Nigeria	Praomys daltoni	Praomys	RODENTIA	MURIDAE	MURINAE	NA	neg			NA		Eguare-Egoro	6.77513	6.07748
381	2012	2012-03-02	Nigeria	Praomys daltoni	Praomys	RODENTIA	MURIDAE	MURINAE	NA	neg			NA		Eguare-Egoro	6.77513	6.07748
386	2012	2012-03-02	Nigeria	Uranomys ruddi	Uranomys	RODENTIA	MURIDAE	DEOMYINAE	NA	neg			NA		Eguare-Egoro	6.77513	6.07748
394	2012	2012-03-03	Nigeria	Praomys daltoni	Praomys	RODENTIA	MURIDAE	MURINAE	NA	neg			NA		Eguare-Egoro	6.77513	6.07748
395	2012	2012-03-06	Nigeria	Mastomys natalensis	Mastomys	RODENTIA	MURIDAE	MURINAE	NA	neg			NA		Onmba-abena	7.34938	8.7009
397	2012	2012-03-06	Nigeria	Mastomys natalensis	Mastomys	RODENTIA	MURIDAE	MURINAE	NA	neg			NA		Onmba-abena	7.34938	8.7009
399	2012	2012-03-06	Nigeria	Mastomys erythroleucus	Mastomys	RODENTIA	MURIDAE	MURINAE	NA	neg			NA		Onmba-abena	7.34938	8.7009
405	2012	2012-03-08	Nigeria	Mastomys erythroleucus	Mastomys	RODENTIA	MURIDAE	MURINAE	NA	neg			NA		Onmba-abena	7.34938	8.7009
417	2012	2012-03-13	Nigeria	Mastomys natalensis	Mastomys	RODENTIA	MURIDAE	MURINAE	NA	neg			NA		Oshogbo	7.78412	4.54038
418	2012	2012-03-13	Nigeria	Praomys misonnei	Praomys	RODENTIA	MURIDAE	MURINAE	NA	neg			NA		Oshogbo	7.78412	4.54038
420	2012	2012-03-13	Nigeria	Mus setulosus	Mus	RODENTIA	MURIDAE	MURINAE	NA	neg			NA		Oshogbo	7.78412	4.54038
422	2012	2012-03-14	Nigeria	Mus setulosus	Mus	RODENTIA	MURIDAE	MURINAE	NA	neg			NA		Oshogbo	7.78412	4.54038
423	2012	2012-03-14	Nigeria	Mus baoulei	Mus	RODENTIA	MURIDAE	MURINAE	NA	neg			NA		Oshogbo	7.78412	4.54038
425	2012	2012-03-15	Nigeria	Mus baoulei	Mus	RODENTIA	MURIDAE	MURINAE	NA	neg			NA		Oshogbo	7.78412	4.54038
430	2012	2012-03-24	Nigeria	Rattus rattus	Rattus	RODENTIA	MURIDAE	MURINAE	NA	neg			NA		Ekpoma	6.74335	6.14167
431	2012	2012-03-24	Nigeria	Praomys daltoni	Praomys	RODENTIA	MURIDAE	MURINAE	NA	neg			NA		Ekpoma	6.74335	6.14167
433	2012	2012-03-24	Nigeria	Mastomys natalensis	Mastomys	RODENTIA	MURIDAE	MURINAE	NA	neg			NA		Ekpoma	6.74335	6.14167
435	2012	2012-03-24	Nigeria	Praomys daltoni	Praomys	RODENTIA	MURIDAE	MURINAE	NA	neg			NA		Ekpoma	6.74335	6.14167
440	2012	2012-03-25	Nigeria	Mastomys natalensis	Mastomys	RODENTIA	MURIDAE	MURINAE	NA	neg			NA		Ekpoma	6.74335	6.14167
443	2012	2012-03-25	Nigeria	Praomys daltoni	Praomys	RODENTIA	MURIDAE	MURINAE	NA	neg			NA		Ekpoma	6.74335	6.14167
446	2012	2012-03-26	Nigeria	Mastomys natalensis	Mastomys	RODENTIA	MURIDAE	MURINAE	NA	neg			NA		Ekpoma	6.74335	6.14167
448	2012	2012-03-26	Nigeria	Mastomys natalensis	Mastomys	RODENTIA	MURIDAE	MURINAE	NA	neg			NA		Ekpoma	6.74335	6.14167
451	2012	2012-03-27	Nigeria	Mastomys erythroleucus	Mastomys	RODENTIA	MURIDAE	MURINAE	NA	neg			NA		Ekpoma	6.74335	6.14167
454	2012	2012-03-27	Nigeria	Mastomys natalensis	Mastomys	RODENTIA	MURIDAE	MURINAE	NA	neg			NA		Ekpoma	6.74335	6.14167
465	2012	2012-03-28	Nigeria	Mastomys natalensis	Mastomys	RODENTIA	MURIDAE	MURINAE	NA	neg			NA		Ekpoma	6.74335	6.14167
472	2012	2012-03-29	Nigeria	Praomys daltoni	Praomys	RODENTIA	MURIDAE	MURINAE	NA	neg			NA		Ekpoma	6.74335	6.14167
478	2012	2012-09-28	Nigeria	Mastomys natalensis	Mastomys	RODENTIA	MURIDAE	MURINAE	NA	neg			NA		Ile-Ife	7.49135	4.55543
479	2012	2012-09-28	Nigeria	Praomys daltoni	Praomys	RODENTIA	MURIDAE	MURINAE	NA	neg			NA		Ile-Ife	7.49135	4.55543
480	2012	2012-09-28	Nigeria	Praomys daltoni	Praomys	RODENTIA	MURIDAE	MURINAE	NA	neg			NA		Ile-Ife	7.49135	4.55543
481	2012	2012-09-28	Nigeria	Praomys daltoni	Praomys	RODENTIA	MURIDAE	MURINAE	NA	neg			NA		Ile-Ife	7.49135	4.55543
483	2012	2012-09-28	Nigeria	Mus minutoides	Mus	RODENTIA	MURIDAE	MURINAE	NA	neg			NA		Ile-Ife	7.49135	4.55543
484	2012	2012-09-28	Nigeria	Hylomyscus pamfi	Hylomyscus	RODENTIA	MURIDAE	MURINAE	NA	neg			NA		Ile-Ife	7.49135	4.55543
486	2012	2012-09-28	Nigeria	Mastomys natalensis	Mastomys	RODENTIA	MURIDAE	MURINAE	NA	neg			NA		Ile-Ife	7.49135	4.55543
491	2012	2012-09-28	Nigeria	Praomys daltoni	Praomys	RODENTIA	MURIDAE	MURINAE	NA	neg			NA		Ile-Ife	7.49135	4.55543
558	2012	2012-10-18	Nigeria	Mastomys natalensis	Mastomys	RODENTIA	MURIDAE	MURINAE	NA	neg			NA		Ekpoma	6.74335	6.14167
559	2012	2012-10-18	Nigeria	Praomys daltoni	Praomys	RODENTIA	MURIDAE	MURINAE	NA	neg			NA		Ekpoma	6.74335	6.14167
571	2012	2012-10-21	Nigeria	Praomys daltoni	Praomys	RODENTIA	MURIDAE	MURINAE	NA	neg			NA		Ekpoma	6.74335	6.14167
574	2012	2012-10-21	Nigeria	Praomys daltoni	Praomys	RODENTIA	MURIDAE	MURINAE	NA	neg			NA		Ekpoma	6.74335	6.14167
575	2012	2012-10-21	Nigeria	Praomys daltoni	Praomys	RODENTIA	MURIDAE	MURINAE	NA	neg			NA		Ekpoma	6.74335	6.14167
581	2012	2012-10-21	Nigeria	Praomys daltoni	Praomys	RODENTIA	MURIDAE	MURINAE	NA	neg			NA		Ekpoma	6.74335	6.14167
582	2012	2012-10-21	Nigeria	Praomys daltoni	Praomys	RODENTIA	MURIDAE	MURINAE	NA	neg			NA		Ekpoma	6.74335	6.14167
585	2012	2012-10-21	Nigeria	Praomys daltoni	Praomys	RODENTIA	MURIDAE	MURINAE	NA	neg			NA		Ekpoma	6.74335	6.14167
588	2012	2012-10-21	Nigeria	Praomys daltoni	Praomys	RODENTIA	MURIDAE	MURINAE	NA	neg			NA		Ekpoma	6.74335	6.14167
589	2012	2012-10-21	Nigeria	Praomys daltoni	Praomys	RODENTIA	MURIDAE	MURINAE	NA	neg			NA		Ekpoma	6.74335	6.14167
590	2012	2012-10-21	Nigeria	Praomys daltoni	Praomys	RODENTIA	MURIDAE	MURINAE	NA	neg			NA		Ekpoma	6.74335	6.14167
591	2012	2012-10-21	Nigeria	Praomys daltoni	Praomys	RODENTIA	MURIDAE	MURINAE	NA	neg			NA		Ekpoma	6.74335	6.14167
592	2012	2012-10-21	Nigeria	Praomys daltoni	Praomys	RODENTIA	MURIDAE	MURINAE	NA	neg			NA		Ekpoma	6.74335	6.14167
598	2012	2012-10-21	Nigeria	Mus minutoides	Mus	RODENTIA	MURIDAE	MURINAE	NA	neg			NA		Ekpoma	6.74335	6.14167
599	2012	2012-10-21	Nigeria	Praomys daltoni	Praomys	RODENTIA	MURIDAE	MURINAE	NA	neg			NA		Ekpoma	6.74335	6.14167
601	2012	2012-10-21	Nigeria	Mastomys natalensis	Mastomys	RODENTIA	MURIDAE	MURINAE	NA	neg			NA		Ekpoma	6.74335	6.14167
602	2012	2012-10-21	Nigeria	Mastomys natalensis	Mastomys	RODENTIA	MURIDAE	MURINAE	NA	neg			NA		Ekpoma	6.74335	6.14167
603	2012	2012-10-21	Nigeria	Praomys daltoni	Praomys	RODENTIA	MURIDAE	MURINAE	NA	neg			NA		Ekpoma	6.74335	6.14167
604	2012	2012-10-21	Nigeria	Praomys daltoni	Praomys	RODENTIA	MURIDAE	MURINAE	NA	neg			NA		Ekpoma	6.74335	6.14167
606	2012	2012-10-21	Nigeria	Mastomys natalensis	Mastomys	RODENTIA	MURIDAE	MURINAE	NA	neg			NA		Ekpoma	6.74335	6.14167
607	2012	2012-10-21	Nigeria	Mastomys natalensis	Mastomys	RODENTIA	MURIDAE	MURINAE	NA	neg			NA		Ekpoma	6.74335	6.14167
608	2012	2012-10-21	Nigeria	Lophuromys sikapusi	Lophuromys	RODENTIA	MURIDAE	DEOMYINAE	NA	neg			NA		Ekpoma	6.74335	6.14167
609.1	2012	2012-10-21	Nigeria	Arvicanthis rufinus	Arvicanthis	RODENTIA	MURIDAE	MURINAE	NA	neg			NA		Ekpoma	6.74335	6.14167
610	2012	2012-10-21	Nigeria	Mastomys natalensis	Mastomys	RODENTIA	MURIDAE	MURINAE	NA	neg			NA		Ekpoma	6.74335	6.14167
612	2012	2012-10-21	Nigeria	Praomys daltoni	Praomys	RODENTIA	MURIDAE	MURINAE	NA	neg			NA		Ekpoma	6.74335	6.14167
614	2012	2012-10-21	Nigeria	Mastomys natalensis	Mastomys	RODENTIA	MURIDAE	MURINAE	NA	neg			NA		Ekpoma	6.74335	6.14167
615	2012	2012-10-21	Nigeria	Mastomys natalensis	Mastomys	RODENTIA	MURIDAE	MURINAE	NA	neg			NA		Ekpoma	6.74335	6.14167
616	2012	2012-10-24	Nigeria	Rattus rattus	Rattus	RODENTIA	MURIDAE	MURINAE	NA	neg			NA		Eguare-Egoro	6.77513	6.07748
617	2012	2012-10-24	Nigeria	Mastomys natalensis	Mastomys	RODENTIA	MURIDAE	MURINAE	NA	neg			NA		Eguare-Egoro	6.77513	6.07748
618	2012	2012-10-24	Nigeria	Mastomys natalensis	Mastomys	RODENTIA	MURIDAE	MURINAE	NA	neg			NA		Eguare-Egoro	6.77513	6.07748
619	2012	2012-10-24	Nigeria	Praomys daltoni	Praomys	RODENTIA	MURIDAE	MURINAE	NA	neg			NA		Eguare-Egoro	6.77513	6.07748
620	2012	2012-10-24	Nigeria	Praomys daltoni	Praomys	RODENTIA	MURIDAE	MURINAE	NA	neg			NA		Eguare-Egoro	6.77513	6.07748
621	2012	2012-10-24	Nigeria	Praomys daltoni	Praomys	RODENTIA	MURIDAE	MURINAE	NA	neg			NA		Eguare-Egoro	6.77513	6.07748
622	2012	2012-10-24	Nigeria	Praomys daltoni	Praomys	RODENTIA	MURIDAE	MURINAE	NA	neg			NA		Eguare-Egoro	6.77513	6.07748
623	2012	2012-10-24	Nigeria	Praomys daltoni	Praomys	RODENTIA	MURIDAE	MURINAE	NA	neg			NA		Eguare-Egoro	6.77513	6.07748
624	2012	2012-10-24	Nigeria	Praomys daltoni	Praomys	RODENTIA	MURIDAE	MURINAE	NA	neg			NA		Eguare-Egoro	6.77513	6.07748
625	2012	2012-10-24	Nigeria	Praomys daltoni	Praomys	RODENTIA	MURIDAE	MURINAE	NA	neg			NA		Eguare-Egoro	6.77513	6.07748
626	2012	2012-10-24	Nigeria	Praomys daltoni	Praomys	RODENTIA	MURIDAE	MURINAE	NA	neg			NA		Eguare-Egoro	6.77513	6.07748
627	2012	2012-10-24	Nigeria	Praomys daltoni	Praomys	RODENTIA	MURIDAE	MURINAE	NA	neg			NA		Eguare-Egoro	6.77513	6.07748
628	2012	2012-10-24	Nigeria	Praomys daltoni	Praomys	RODENTIA	MURIDAE	MURINAE	NA	neg			NA		Eguare-Egoro	6.77513	6.07748
629	2012	2012-10-24	Nigeria	Praomys daltoni	Praomys	RODENTIA	MURIDAE	MURINAE	NA	neg			NA		Eguare-Egoro	6.77513	6.07748
631	2012	2012-10-24	Nigeria	Praomys daltoni	Praomys	RODENTIA	MURIDAE	MURINAE	NA	neg			NA		Eguare-Egoro	6.77513	6.07748
633	2012	2012-10-24	Nigeria	Mastomys natalensis	Mastomys	RODENTIA	MURIDAE	MURINAE	NA	neg			NA		Eguare-Egoro	6.77513	6.07748
634	2012	2012-10-24	Nigeria	Praomys daltoni	Praomys	RODENTIA	MURIDAE	MURINAE	NA	neg			NA		Eguare-Egoro	6.77513	6.07748
635	2012	2012-10-24	Nigeria	Praomys daltoni	Praomys	RODENTIA	MURIDAE	MURINAE	NA	neg			NA		Eguare-Egoro	6.77513	6.07748
638	2012	2012-10-24	Nigeria	Mastomys natalensis	Mastomys	RODENTIA	MURIDAE	MURINAE	NA	neg			NA		Eguare-Egoro	6.77513	6.07748
639	2012	2012-10-24	Nigeria	Praomys daltoni	Praomys	RODENTIA	MURIDAE	MURINAE	NA	neg			NA		Eguare-Egoro	6.77513	6.07748
640	2012	2012-10-24	Nigeria	Praomys daltoni	Praomys	RODENTIA	MURIDAE	MURINAE	NA	neg			NA		Eguare-Egoro	6.77513	6.07748
641	2012	2012-10-24	Nigeria	Praomys daltoni	Praomys	RODENTIA	MURIDAE	MURINAE	NA	neg			NA		Eguare-Egoro	6.77513	6.07748
643	2012	2012-10-24	Nigeria	Praomys daltoni	Praomys	RODENTIA	MURIDAE	MURINAE	NA	neg			NA		Eguare-Egoro	6.77513	6.07748
644	2012	2012-10-24	Nigeria	Praomys daltoni	Praomys	RODENTIA	MURIDAE	MURINAE	NA	neg			NA		Eguare-Egoro	6.77513	6.07748
645	2012	2012-10-24	Nigeria	Praomys daltoni	Praomys	RODENTIA	MURIDAE	MURINAE	NA	neg			NA		Eguare-Egoro	6.77513	6.07748
646	2012	2012-10-24	Nigeria	Praomys daltoni	Praomys	RODENTIA	MURIDAE	MURINAE	NA	neg			NA		Eguare-Egoro	6.77513	6.07748
648	2012	2012-10-24	Nigeria	Mastomys natalensis	Mastomys	RODENTIA	MURIDAE	MURINAE	NA	neg			NA		Eguare-Egoro	6.77513	6.07748
649	2012	2012-10-24	Nigeria	Mastomys natalensis	Mastomys	RODENTIA	MURIDAE	MURINAE	NA	neg			NA		Eguare-Egoro	6.77513	6.07748
650	2012	2012-10-24	Nigeria	Praomys daltoni	Praomys	RODENTIA	MURIDAE	MURINAE	NA	neg			NA		Eguare-Egoro	6.77513	6.07748
651	2012	2012-10-24	Nigeria	Praomys daltoni	Praomys	RODENTIA	MURIDAE	MURINAE	NA	neg			NA		Eguare-Egoro	6.77513	6.07748
656	2012	2012-10-24	Nigeria	Praomys daltoni	Praomys	RODENTIA	MURIDAE	MURINAE	NA	neg			NA		Eguare-Egoro	6.77513	6.07748
658	2012	2012-10-24	Nigeria	Praomys daltoni	Praomys	RODENTIA	MURIDAE	MURINAE	NA	neg			NA		Eguare-Egoro	6.77513	6.07748
663	2012	2012-10-24	Nigeria	Praomys daltoni	Praomys	RODENTIA	MURIDAE	MURINAE	NA	neg			NA		Eguare-Egoro	6.77513	6.07748
665	2012	2012-10-24	Nigeria	Praomys daltoni	Praomys	RODENTIA	MURIDAE	MURINAE	NA	neg			NA		Eguare-Egoro	6.77513	6.07748
669	2012	2012-10-29	Nigeria	Mastomys erythroleucus	Mastomys	RODENTIA	MURIDAE	MURINAE	NA	neg			NA		Onmba-abena	7.34938	8.7009
670	2012	2012-10-29	Nigeria	Mastomys erythroleucus	Mastomys	RODENTIA	MURIDAE	MURINAE	NA	neg			NA		Onmba-abena	7.34938	8.7009
671	2012	2012-10-29	Nigeria	Mastomys erythroleucus	Mastomys	RODENTIA	MURIDAE	MURINAE	NA	neg			NA		Onmba-abena	7.34938	8.7009
672	2012	2012-10-29	Nigeria	Mastomys natalensis	Mastomys	RODENTIA	MURIDAE	MURINAE	NA	neg			NA		Onmba-abena	7.34938	8.7009
673	2012	2012-10-29	Nigeria	Mastomys natalensis	Mastomys	RODENTIA	MURIDAE	MURINAE	NA	neg			NA		Onmba-abena	7.34938	8.7009
675	2012	2012-10-29	Nigeria	Mastomys erythroleucus	Mastomys	RODENTIA	MURIDAE	MURINAE	NA	neg			NA		Onmba-abena	7.34938	8.7009
676	2012	2012-10-29	Nigeria	Mastomys erythroleucus	Mastomys	RODENTIA	MURIDAE	MURINAE	NA	neg			NA		Onmba-abena	7.34938	8.7009
677	2012	2012-10-29	Nigeria	Mastomys erythroleucus	Mastomys	RODENTIA	MURIDAE	MURINAE	NA	neg			NA		Onmba-abena	7.34938	8.7009
678	2012	2012-10-29	Nigeria	Mastomys erythroleucus	Mastomys	RODENTIA	MURIDAE	MURINAE	NA	neg			NA		Onmba-abena	7.34938	8.7009
679	2012	2012-10-29	Nigeria	Mastomys erythroleucus	Mastomys	RODENTIA	MURIDAE	MURINAE	NA	neg			NA		Onmba-abena	7.34938	8.7009
680	2012	2012-10-29	Nigeria	Mastomys erythroleucus	Mastomys	RODENTIA	MURIDAE	MURINAE	NA	neg			NA		Onmba-abena	7.34938	8.7009
682	2012	2012-10-29	Nigeria	Mastomys erythroleucus	Mastomys	RODENTIA	MURIDAE	MURINAE	NA	neg			NA		Onmba-abena	7.34938	8.7009
683	2012	2012-10-29	Nigeria	Mastomys erythroleucus	Mastomys	RODENTIA	MURIDAE	MURINAE	NA	neg			NA		Onmba-abena	7.34938	8.7009
684	2012	2012-10-29	Nigeria	Mastomys erythroleucus	Mastomys	RODENTIA	MURIDAE	MURINAE	NA	neg			NA		Onmba-abena	7.34938	8.7009
686	2012	2012-10-29	Nigeria	Mastomys erythroleucus	Mastomys	RODENTIA	MURIDAE	MURINAE	NA	neg			NA		Onmba-abena	7.34938	8.7009
687	2012	2012-10-29	Nigeria	Mastomys erythroleucus	Mastomys	RODENTIA	MURIDAE	MURINAE	NA	neg			NA		Onmba-abena	7.34938	8.7009
689	2012	2012-10-29	Nigeria	Mastomys erythroleucus	Mastomys	RODENTIA	MURIDAE	MURINAE	NA	neg			NA		Onmba-abena	7.34938	8.7009
690	2012	2012-10-29	Nigeria	Mastomys erythroleucus	Mastomys	RODENTIA	MURIDAE	MURINAE	NA	neg			NA		Onmba-abena	7.34938	8.7009
691	2012	2012-10-29	Nigeria	Mastomys erythroleucus	Mastomys	RODENTIA	MURIDAE	MURINAE	NA	neg			NA		Onmba-abena	7.34938	8.7009
692	2012	2012-10-29	Nigeria	Mastomys erythroleucus	Mastomys	RODENTIA	MURIDAE	MURINAE	NA	neg			NA		Onmba-abena	7.34938	8.7009
693	2012	2012-10-29	Nigeria	Mastomys erythroleucus	Mastomys	RODENTIA	MURIDAE	MURINAE	NA	neg			NA		Onmba-abena	7.34938	8.7009
694	2012	2012-10-29	Nigeria	Mastomys erythroleucus	Mastomys	RODENTIA	MURIDAE	MURINAE	NA	neg			NA		Onmba-abena	7.34938	8.7009
695	2012	2012-10-29	Nigeria	Mastomys erythroleucus	Mastomys	RODENTIA	MURIDAE	MURINAE	NA	neg			NA		Onmba-abena	7.34938	8.7009
696	2012	2012-10-29	Nigeria	Mastomys erythroleucus	Mastomys	RODENTIA	MURIDAE	MURINAE	NA	neg			NA		Onmba-abena	7.34938	8.7009
698	2012	2012-10-29	Nigeria	Mastomys erythroleucus	Mastomys	RODENTIA	MURIDAE	MURINAE	NA	neg			NA		Onmba-abena	7.34938	8.7009
699	2012	2012-10-29	Nigeria	Mastomys erythroleucus	Mastomys	RODENTIA	MURIDAE	MURINAE	NA	neg			NA		Onmba-abena	7.34938	8.7009
701	2012	2012-10-29	Nigeria	Mastomys erythroleucus	Mastomys	RODENTIA	MURIDAE	MURINAE	NA	neg			NA		Onmba-abena	7.34938	8.7009
702	2012	2012-10-29	Nigeria	Mastomys erythroleucus	Mastomys	RODENTIA	MURIDAE	MURINAE	NA	neg			NA		Onmba-abena	7.34938	8.7009
703	2012	2012-10-29	Nigeria	Mastomys erythroleucus	Mastomys	RODENTIA	MURIDAE	MURINAE	NA	neg			NA		Onmba-abena	7.34938	8.7009
704	2012	2012-10-29	Nigeria	Mastomys erythroleucus	Mastomys	RODENTIA	MURIDAE	MURINAE	NA	neg			NA		Onmba-abena	7.34938	8.7009
706	2013	2013-01-29	Nigeria	Mus baoulei	Mus	RODENTIA	MURIDAE	MURINAE	NA	neg			NA		Ilobu	7.84603	4.49113
707	2013	2013-01-30	Nigeria	Mus baoulei	Mus	RODENTIA	MURIDAE	MURINAE	NA	neg			NA		Ilobu	7.84603	4.49113
708	2013	2013-01-30	Nigeria	Mus baoulei	Mus	RODENTIA	MURIDAE	MURINAE	NA	neg			NA		Ilobu	7.84603	4.49113
709	2013	2013-01-30	Nigeria	Mus baoulei	Mus	RODENTIA	MURIDAE	MURINAE	NA	neg			NA		Ilobu	7.84603	4.49113
710	2013	2013-01-31	Nigeria	Mus baoulei	Mus	RODENTIA	MURIDAE	MURINAE	NA	neg			NA		Ilobu	7.84603	4.49113
711	2013	2013-01-31	Nigeria	Rattus rattus	Rattus	RODENTIA	MURIDAE	MURINAE	NA	neg			NA		Ilobu	7.84603	4.49113
712	2013	2013-01-31	Nigeria	Rattus rattus	Rattus	RODENTIA	MURIDAE	MURINAE	NA	neg			NA		Ilobu	7.84603	4.49113
713	2013	2013-01-31	Nigeria	Rattus rattus	Rattus	RODENTIA	MURIDAE	MURINAE	NA	neg			NA		Ilobu	7.84603	4.49113
714	2013	2013-03-04	Nigeria	Mastomys natalensis	Mastomys	RODENTIA	MURIDAE	MURINAE	NA	neg			NA		Mayo Ranewo	8.8197	10.9147
715	2013	2013-03-04	Nigeria	Mastomys natalensis	Mastomys	RODENTIA	MURIDAE	MURINAE	NA	neg			NA		Mayo Ranewo	8.8197	10.9147
716	2013	2013-03-04	Nigeria	Mastomys natalensis	Mastomys	RODENTIA	MURIDAE	MURINAE	NA	neg			NA		Mayo Ranewo	8.8197	10.9147
717	2013	2013-03-04	Nigeria	Mastomys natalensis	Mastomys	RODENTIA	MURIDAE	MURINAE	NA	neg			NA		Mayo Ranewo	8.8197	10.9147
718	2013	2013-03-04	Nigeria	Mastomys natalensis	Mastomys	RODENTIA	MURIDAE	MURINAE	NA	neg			NA		Mayo Ranewo	8.8197	10.9147
720	2013	2013-03-04	Nigeria	Arvicanthis rufinus	Arvicanthis	RODENTIA	MURIDAE	MURINAE	NA	neg			NA		Mayo Ranewo	8.8197	10.9147
721	2013	2013-03-04	Nigeria	Mastomys natalensis	Mastomys	RODENTIA	MURIDAE	MURINAE	NA	neg			NA		Mayo Ranewo	8.8197	10.9147
724	2013	2013-03-04	Nigeria	Mastomys natalensis	Mastomys	RODENTIA	MURIDAE	MURINAE	NA	neg			NA		Mayo Ranewo	8.8197	10.9147
725	2013	2013-03-04	Nigeria	Mastomys natalensis	Mastomys	RODENTIA	MURIDAE	MURINAE	NA	neg			NA		Mayo Ranewo	8.8197	10.9147
727	2013	2013-03-04	Nigeria	Arvicanthis rufinus	Arvicanthis	RODENTIA	MURIDAE	MURINAE	NA	neg			NA		Mayo Ranewo	8.8197	10.9147
728	2013	2013-03-04	Nigeria	Mastomys natalensis	Mastomys	RODENTIA	MURIDAE	MURINAE	NA	neg			NA		Mayo Ranewo	8.8197	10.9147
729	2013	2013-03-04	Nigeria	Arvicanthis rufinus	Arvicanthis	RODENTIA	MURIDAE	MURINAE	NA	neg			NA		Mayo Ranewo	8.8197	10.9147
732	2013	2013-03-04	Nigeria	Mastomys natalensis	Mastomys	RODENTIA	MURIDAE	MURINAE	NA	neg			NA		Mayo Ranewo	8.8197	10.9147
733	2013	2013-03-04	Nigeria	Mastomys natalensis	Mastomys	RODENTIA	MURIDAE	MURINAE	NA	neg			NA		Mayo Ranewo	8.8197	10.9147
734	2013	2013-03-04	Nigeria	Mastomys natalensis	Mastomys	RODENTIA	MURIDAE	MURINAE	NA	neg			NA		Mayo Ranewo	8.8197	10.9147
736	2013	2013-03-04	Nigeria	Mastomys natalensis	Mastomys	RODENTIA	MURIDAE	MURINAE	NA	neg			NA		Mayo Ranewo	8.8197	10.9147
737	2013	2013-03-04	Nigeria	Mastomys natalensis	Mastomys	RODENTIA	MURIDAE	MURINAE	NA	neg			NA		Mayo Ranewo	8.8197	10.9147
738	2013	2013-03-04	Nigeria	Mastomys natalensis	Mastomys	RODENTIA	MURIDAE	MURINAE	NA	neg			NA		Mayo Ranewo	8.8197	10.9147
739	2013	2013-03-04	Nigeria	Erinaceus albiventris	Erinaceus	EULIPOTYPHLA	ERINACEIDAE	ERINACEINAE	NA	neg			NA		Mayo Ranewo	8.8197	10.9147
740	2013	2013-03-04	Nigeria	Mastomys natalensis	Mastomys	RODENTIA	MURIDAE	MURINAE	NA	neg			NA		Mayo Ranewo	8.8197	10.9147
741	2013	2013-03-04	Nigeria	Mastomys natalensis	Mastomys	RODENTIA	MURIDAE	MURINAE	NA	neg			NA		Mayo Ranewo	8.8197	10.9147
742	2013	2013-03-04	Nigeria	Mastomys natalensis	Mastomys	RODENTIA	MURIDAE	MURINAE	NA	neg			NA		Mayo Ranewo	8.8197	10.9147
743	2013	2013-03-04	Nigeria	Mastomys natalensis	Mastomys	RODENTIA	MURIDAE	MURINAE	NA	neg			NA		Mayo Ranewo	8.8197	10.9147
744	2013	2013-03-04	Nigeria	Mastomys natalensis	Mastomys	RODENTIA	MURIDAE	MURINAE	NA	neg			NA		Mayo Ranewo	8.8197	10.9147
745	2013	2013-03-04	Nigeria	Mastomys natalensis	Mastomys	RODENTIA	MURIDAE	MURINAE	NA	neg			NA		Mayo Ranewo	8.8197	10.9147
746	2013	2013-03-04	Nigeria	Mastomys natalensis	Mastomys	RODENTIA	MURIDAE	MURINAE	NA	neg			NA		Mayo Ranewo	8.8197	10.9147
747	2013	2013-03-04	Nigeria	Mastomys natalensis	Mastomys	RODENTIA	MURIDAE	MURINAE	NA	neg			NA		Mayo Ranewo	8.8197	10.9147
748	2013	2013-03-04	Nigeria	Mastomys natalensis	Mastomys	RODENTIA	MURIDAE	MURINAE	NA	neg			NA		Mayo Ranewo	8.8197	10.9147
749	2013	2013-03-04	Nigeria	Mastomys natalensis	Mastomys	RODENTIA	MURIDAE	MURINAE	NA	neg			NA		Mayo Ranewo	8.8197	10.9147
750	2013	2013-03-04	Nigeria	Mastomys natalensis	Mastomys	RODENTIA	MURIDAE	MURINAE	NA	neg			NA		Mayo Ranewo	8.8197	10.9147
751	2013	2013-03-04	Nigeria	Mastomys natalensis	Mastomys	RODENTIA	MURIDAE	MURINAE	NA	neg			NA		Mayo Ranewo	8.8197	10.9147
752	2013	2013-03-04	Nigeria	Mastomys natalensis	Mastomys	RODENTIA	MURIDAE	MURINAE	NA	neg			NA		Mayo Ranewo	8.8197	10.9147
753	2013	2013-03-09	Nigeria	Mastomys natalensis	Mastomys	RODENTIA	MURIDAE	MURINAE	NA	neg			NA		Ngel Nyaki	7.04922	11.071
754	2013	2013-03-09	Nigeria	Mastomys natalensis	Mastomys	RODENTIA	MURIDAE	MURINAE	NA	neg			NA		Ngel Nyaki	7.04922	11.071
755	2013	2013-03-09	Nigeria	Mastomys natalensis	Mastomys	RODENTIA	MURIDAE	MURINAE	NA	neg			NA		Ngel Nyaki	7.04922	11.071
756	2013	2013-03-09	Nigeria	Mastomys natalensis	Mastomys	RODENTIA	MURIDAE	MURINAE	NA	neg			NA		Ngel Nyaki	7.04922	11.071
757	2013	2013-03-09	Nigeria	Mastomys natalensis	Mastomys	RODENTIA	MURIDAE	MURINAE	NA	neg			NA		Ngel Nyaki	7.04922	11.071
758	2013	2013-03-09	Nigeria	Mastomys natalensis	Mastomys	RODENTIA	MURIDAE	MURINAE	NA	neg			NA		Ngel Nyaki	7.04922	11.071
759	2013	2013-03-09	Nigeria	Praomys jacksoni	Praomys	RODENTIA	MURIDAE	MURINAE	NA	neg			NA		Ngel Nyaki	7.04922	11.071
760	2013	2013-03-09	Nigeria	Praomys jacksoni	Praomys	RODENTIA	MURIDAE	MURINAE	NA	neg			NA		Ngel Nyaki	7.04922	11.071
761	2013	2013-03-09	Nigeria	Praomys jacksoni	Praomys	RODENTIA	MURIDAE	MURINAE	NA	neg			NA		Ngel Nyaki	7.04922	11.071
762	2013	2013-03-09	Nigeria	Praomys jacksoni	Praomys	RODENTIA	MURIDAE	MURINAE	NA	neg			NA		Ngel Nyaki	7.04922	11.071
763	2013	2013-03-09	Nigeria	Mus setulosus	Mus	RODENTIA	MURIDAE	MURINAE	NA	neg			NA		Ngel Nyaki	7.04922	11.071
764	2013	2013-03-09	Nigeria	Praomys jacksoni	Praomys	RODENTIA	MURIDAE	MURINAE	NA	neg			NA		Ngel Nyaki	7.04922	11.071
766	2013	2013-03-09	Nigeria	Praomys jacksoni	Praomys	RODENTIA	MURIDAE	MURINAE	NA	neg			NA		Ngel Nyaki	7.04922	11.071
767	2013	2013-03-09	Nigeria	Praomys jacksoni	Praomys	RODENTIA	MURIDAE	MURINAE	NA	neg			NA		Ngel Nyaki	7.04922	11.071
768	2013	2013-03-09	Nigeria	Praomys jacksoni	Praomys	RODENTIA	MURIDAE	MURINAE	NA	neg			NA		Ngel Nyaki	7.04922	11.071
769	2013	2013-03-09	Nigeria	Praomys jacksoni	Praomys	RODENTIA	MURIDAE	MURINAE	NA	neg			NA		Ngel Nyaki	7.04922	11.071
770	2013	2013-03-09	Nigeria	Mastomys natalensis	Mastomys	RODENTIA	MURIDAE	MURINAE	NA	neg			NA		Ngel Nyaki	7.04922	11.071
771	2013	2013-03-09	Nigeria	Mastomys natalensis	Mastomys	RODENTIA	MURIDAE	MURINAE	NA	neg			NA		Ngel Nyaki	7.04922	11.071
772	2013	2013-03-09	Nigeria	Mastomys natalensis	Mastomys	RODENTIA	MURIDAE	MURINAE	NA	neg			NA		Ngel Nyaki	7.04922	11.071
773	2013	2013-03-09	Nigeria	Mastomys natalensis	Mastomys	RODENTIA	MURIDAE	MURINAE	NA	neg			NA		Ngel Nyaki	7.04922	11.071
774	2013	2013-03-09	Nigeria	Mastomys natalensis	Mastomys	RODENTIA	MURIDAE	MURINAE	NA	neg			NA		Ngel Nyaki	7.04922	11.071
775	2013	2013-03-09	Nigeria	Praomys jacksoni	Praomys	RODENTIA	MURIDAE	MURINAE	NA	neg			NA		Ngel Nyaki	7.04922	11.071
776	2013	2013-03-09	Nigeria	Mastomys natalensis	Mastomys	RODENTIA	MURIDAE	MURINAE	NA	neg			NA		Ngel Nyaki	7.04922	11.071
778	2013	2013-03-09	Nigeria	Praomys jacksoni	Praomys	RODENTIA	MURIDAE	MURINAE	NA	neg			NA		Ngel Nyaki	7.04922	11.071
780	2013	2013-03-09	Nigeria	Praomys jacksoni	Praomys	RODENTIA	MURIDAE	MURINAE	NA	neg			NA		Ngel Nyaki	7.04922	11.071
781	2013	2013-03-09	Nigeria	Mastomys natalensis	Mastomys	RODENTIA	MURIDAE	MURINAE	NA	neg			NA		Ngel Nyaki	7.04922	11.071
784	2013	2013-03-09	Nigeria	Mastomys natalensis	Mastomys	RODENTIA	MURIDAE	MURINAE	NA	neg			NA		Ngel Nyaki	7.04922	11.071
785	2013	2013-03-09	Nigeria	Mastomys natalensis	Mastomys	RODENTIA	MURIDAE	MURINAE	NA	neg			NA		Ngel Nyaki	7.04922	11.071
786	2013	2013-03-09	Nigeria	Mastomys natalensis	Mastomys	RODENTIA	MURIDAE	MURINAE	NA	neg			NA		Ngel Nyaki	7.04922	11.071
788	2013	2013-03-09	Nigeria	Mastomys natalensis	Mastomys	RODENTIA	MURIDAE	MURINAE	NA	neg			NA		Ngel Nyaki	7.04922	11.071
789	2013	2013-03-09	Nigeria	Mastomys natalensis	Mastomys	RODENTIA	MURIDAE	MURINAE	NA	neg			NA		Ngel Nyaki	7.04922	11.071
790	2013	2013-03-09	Nigeria	Mastomys natalensis	Mastomys	RODENTIA	MURIDAE	MURINAE	NA	neg			NA		Ngel Nyaki	7.04922	11.071
791	2013	2013-03-09	Nigeria	Mastomys natalensis	Mastomys	RODENTIA	MURIDAE	MURINAE	NA	neg			NA		Ngel Nyaki	7.04922	11.071
793	2013	2013-03-09	Nigeria	Praomys jacksoni	Praomys	RODENTIA	MURIDAE	MURINAE	NA	neg			NA		Ngel Nyaki	7.04922	11.071
794	2013	2013-03-09	Nigeria	Praomys jacksoni	Praomys	RODENTIA	MURIDAE	MURINAE	NA	neg			NA		Ngel Nyaki	7.04922	11.071
1	2014	2014-04-15	Sierra Leone	Mastomys natalensis	Mastomys	RODENTIA	MURIDAE	MURINAE	NA	neg			NA		Foindu, Kono	8.57412	-11.3018
1	2014	2014-04-10	Sierra Leone	Mastomys natalensis	Mastomys	RODENTIA	MURIDAE	MURINAE	NA	neg			NA		Yakaji	7.97304	-11.3955
1	2014	2014-04-26	Sierra Leone	Mastomys natalensis	Mastomys	RODENTIA	MURIDAE	MURINAE	NA	neg			NA		Nyandeyama, Kenema	7.82685	-11.2243
1	2014	2014-04-23	Sierra Leone	Mastomys natalensis	Mastomys	RODENTIA	MURIDAE	MURINAE	NA	neg			NA		Ngolahun, Kailahun	8.2875	-10.5493
1	2014	2014-04-18	Sierra Leone	Mastomys natalensis	Mastomys	RODENTIA	MURIDAE	MURINAE	NA	neg			NA		Baoma, Bo	7.99504	-11.7145
1	2014	2014-04-30	Sierra Leone	Rattus rattus	Rattus	RODENTIA	MURIDAE	MURINAE	NA	neg			NA		Sembehun, Bo	7.77794	-11.7253
2	2014	2014-04-15	Sierra Leone	Mastomys natalensis	Mastomys	RODENTIA	MURIDAE	MURINAE	NA	neg			NA		Foindu, Kono	8.57412	-11.3018
2	2014	2014-04-18	Sierra Leone	Mastomys natalensis	Mastomys	RODENTIA	MURIDAE	MURINAE	NA	neg			NA		Baoma, Bo	7.99504	-11.7145
2	2014	2014-04-10	Sierra Leone	Mastomys natalensis	Mastomys	RODENTIA	MURIDAE	MURINAE	NA	neg			NA		Yakaji	7.97304	-11.3955
2	2014	2014-04-26	Sierra Leone	Mastomys natalensis	Mastomys	RODENTIA	MURIDAE	MURINAE	NA	neg			NA		Nyandeyama, Kenema	7.82685	-11.2243
2	2014	2014-04-23	Sierra Leone	Rattus rattus	Rattus	RODENTIA	MURIDAE	MURINAE	NA	neg			NA		Ngolahun, Kailahun	8.2875	-10.5493
2	2014	2014-04-30	Sierra Leone	Rattus rattus	Rattus	RODENTIA	MURIDAE	MURINAE	NA	neg			NA		Sembehun, Bo	7.77794	-11.7253
3	2014	2014-04-15	Sierra Leone	Mastomys natalensis	Mastomys	RODENTIA	MURIDAE	MURINAE	NA	neg			NA		Foindu, Kono	8.57412	-11.3018
3	2014	2014-04-10	Sierra Leone	Mastomys natalensis	Mastomys	RODENTIA	MURIDAE	MURINAE	NA	neg			NA		Yakaji	7.97304	-11.3955
3	2014	2014-04-26	Sierra Leone	Mastomys natalensis	Mastomys	RODENTIA	MURIDAE	MURINAE	NA	neg			NA		Nyandeyama, Kenema	7.82685	-11.2243
3	2014	2014-04-18	Sierra Leone	Rattus rattus	Rattus	RODENTIA	MURIDAE	MURINAE	NA	neg			NA		Baoma, Bo	7.99504	-11.7145
3	2014	2014-04-23	Sierra Leone	Rattus rattus	Rattus	RODENTIA	MURIDAE	MURINAE	NA	neg			NA		Ngolahun, Kailahun	8.2875	-10.5493
3	2014	2014-04-30	Sierra Leone	Rattus rattus	Rattus	RODENTIA	MURIDAE	MURINAE	NA	neg			NA		Sembehun, Bo	7.77794	-11.7253
4	2014	2014-04-15	Sierra Leone	Mastomys natalensis	Mastomys	RODENTIA	MURIDAE	MURINAE	NA	neg			NA		Foindu, Kono	8.57412	-11.3018
4	2014	2014-04-18	Sierra Leone	Mastomys natalensis	Mastomys	RODENTIA	MURIDAE	MURINAE	NA	neg			NA		Baoma, Bo	7.99504	-11.7145
4	2014	2014-04-30	Sierra Leone	Mastomys natalensis	Mastomys	RODENTIA	MURIDAE	MURINAE	NA	neg			NA		Sembehun, Bo	7.77794	-11.7253
4	2014	2014-04-10	Sierra Leone	Mastomys natalensis	Mastomys	RODENTIA	MURIDAE	MURINAE	NA	neg			NA		Yakaji	7.97304	-11.3955
4	2014	2014-04-23	Sierra Leone	Mastomys natalensis	Mastomys	RODENTIA	MURIDAE	MURINAE	NA	neg			NA		Ngolahun, Kailahun	8.2875	-10.5493
4	2014	2014-04-26	Sierra Leone	Mastomys natalensis	Mastomys	RODENTIA	MURIDAE	MURINAE	NA	neg			NA		Nyandeyama, Kenema	7.82685	-11.2243
5	2014	2014-04-15	Sierra Leone	Mastomys natalensis	Mastomys	RODENTIA	MURIDAE	MURINAE	NA	neg			NA		Foindu, Kono	8.57412	-11.3018
5	2014	2014-04-10	Sierra Leone	Mastomys natalensis	Mastomys	RODENTIA	MURIDAE	MURINAE	NA	neg			NA		Yakaji	7.97304	-11.3955
5	2014	2014-04-26	Sierra Leone	Mastomys natalensis	Mastomys	RODENTIA	MURIDAE	MURINAE	NA	neg			NA		Nyandeyama, Kenema	7.82685	-11.2243
5	2014	2014-04-30	Sierra Leone	Rattus rattus	Rattus	RODENTIA	MURIDAE	MURINAE	NA	neg			NA		Sembehun, Bo	7.77794	-11.7253
5	2014	2014-04-18	Sierra Leone	Rattus rattus	Rattus	RODENTIA	MURIDAE	MURINAE	NA	neg			NA		Baoma, Bo	7.99504	-11.7145
5	2014	2014-04-23	Sierra Leone	Rattus rattus	Rattus	RODENTIA	MURIDAE	MURINAE	NA	neg			NA		Ngolahun, Kailahun	8.2875	-10.5493
6	2014	2014-04-18	Sierra Leone	Crocidura sp.	Crocidura	EULIPOTYPHLA	SORICIDAE	CROCIDURINAE	NA	neg			NA		Baoma, Bo	7.99504	-11.7145
6	2014	2014-04-15	Sierra Leone	Mastomys natalensis	Mastomys	RODENTIA	MURIDAE	MURINAE	NA	neg			NA		Foindu, Kono	8.57412	-11.3018
6	2014	2014-04-10	Sierra Leone	Mastomys natalensis	Mastomys	RODENTIA	MURIDAE	MURINAE	NA	neg			NA		Yakaji	7.97304	-11.3955
6	2014	2014-04-26	Sierra Leone	Mastomys natalensis	Mastomys	RODENTIA	MURIDAE	MURINAE	NA	neg			NA		Nyandeyama, Kenema	7.82685	-11.2243
6	2014	2014-04-30	Sierra Leone	Praomys tullbergi	Praomys	RODENTIA	MURIDAE	MURINAE	NA	neg			NA		Sembehun, Bo	7.77794	-11.7253
6	2014	2014-04-23	Sierra Leone	Rattus rattus	Rattus	RODENTIA	MURIDAE	MURINAE	NA	neg			NA		Ngolahun, Kailahun	8.2875	-10.5493
7	2014	2014-04-23	Sierra Leone	Crocidura sp.	Crocidura	EULIPOTYPHLA	SORICIDAE	CROCIDURINAE	NA	neg			NA		Ngolahun, Kailahun	8.2875	-10.5493
7	2014	2014-04-18	Sierra Leone	Hylomyscus sp.	Hylomyscus	RODENTIA	MURIDAE	MURINAE	NA	neg			NA		Baoma, Bo	7.99504	-11.7145
7	2014	2014-04-30	Sierra Leone	Lophuromys sikapusi	Lophuromys	RODENTIA	MURIDAE	DEOMYINAE	NA	neg			NA		Sembehun, Bo	7.77794	-11.7253
7	2014	2014-04-15	Sierra Leone	Mastomys natalensis	Mastomys	RODENTIA	MURIDAE	MURINAE	NA	neg			NA		Foindu, Kono	8.57412	-11.3018
7	2014	2014-04-26	Sierra Leone	Mastomys natalensis	Mastomys	RODENTIA	MURIDAE	MURINAE	NA	neg			NA		Nyandeyama, Kenema	7.82685	-11.2243
7	2014	2014-04-10	Sierra Leone	Rattus rattus	Rattus	RODENTIA	MURIDAE	MURINAE	NA	neg			NA		Yakaji	7.97304	-11.3955
8	2014	2014-04-30	Sierra Leone	Lophuromys sikapusi	Lophuromys	RODENTIA	MURIDAE	DEOMYINAE	NA	neg			NA		Sembehun, Bo	7.77794	-11.7253
8	2014	2014-04-18	Sierra Leone	Lophuromys sikapusi	Lophuromys	RODENTIA	MURIDAE	DEOMYINAE	NA	neg			NA		Baoma, Bo	7.99504	-11.7145
8	2014	2014-04-10	Sierra Leone	Mastomys natalensis	Mastomys	RODENTIA	MURIDAE	MURINAE	NA	neg			NA		Yakaji	7.97304	-11.3955
8	2014	2014-04-23	Sierra Leone	Praomys tullbergi	Praomys	RODENTIA	MURIDAE	MURINAE	NA	neg			NA		Ngolahun, Kailahun	8.2875	-10.5493
8	2014	2014-04-15	Sierra Leone	Rattus rattus	Rattus	RODENTIA	MURIDAE	MURINAE	NA	neg			NA		Foindu, Kono	8.57412	-11.3018
8	2014	2014-04-26	Sierra Leone	Rattus rattus	Rattus	RODENTIA	MURIDAE	MURINAE	NA	neg			NA		Nyandeyama, Kenema	7.82685	-11.2243
9	2014	2014-04-30	Sierra Leone	Crocidura sp.	Crocidura	EULIPOTYPHLA	SORICIDAE	CROCIDURINAE	NA	neg			NA		Sembehun, Bo	7.77794	-11.7253
9	2014	2014-04-15	Sierra Leone	Mastomys natalensis	Mastomys	RODENTIA	MURIDAE	MURINAE	NA	neg			NA		Foindu, Kono	8.57412	-11.3018
9	2014	2014-04-10	Sierra Leone	Mastomys natalensis	Mastomys	RODENTIA	MURIDAE	MURINAE	NA	neg			NA		Yakaji	7.97304	-11.3955
9	2014	2014-04-26	Sierra Leone	Mastomys natalensis	Mastomys	RODENTIA	MURIDAE	MURINAE	NA	neg			NA		Nyandeyama, Kenema	7.82685	-11.2243
9	2014	2014-04-23	Sierra Leone	Praomys rostratus	Praomys	RODENTIA	MURIDAE	MURINAE	NA	neg			NA		Ngolahun, Kailahun	8.2875	-10.5493
9	2014	2014-04-18	Sierra Leone	Praomys tullbergi	Praomys	RODENTIA	MURIDAE	MURINAE	NA	neg			NA		Baoma, Bo	7.99504	-11.7145
10	2014	2014-04-23	Sierra Leone	Crocidura sp.	Crocidura	EULIPOTYPHLA	SORICIDAE	CROCIDURINAE	NA	neg			NA		Ngolahun, Kailahun	8.2875	-10.5493
10	2014	2014-04-30	Sierra Leone	Lophuromys sikapusi	Lophuromys	RODENTIA	MURIDAE	DEOMYINAE	NA	neg			NA		Sembehun, Bo	7.77794	-11.7253
10	2014	2014-04-18	Sierra Leone	Lophuromys sikapusi	Lophuromys	RODENTIA	MURIDAE	DEOMYINAE	NA	neg			NA		Baoma, Bo	7.99504	-11.7145
10	2014	2014-04-10	Sierra Leone	Mastomys natalensis	Mastomys	RODENTIA	MURIDAE	MURINAE	NA	neg			NA		Yakaji	7.97304	-11.3955
10	2014	2014-04-15	Sierra Leone	Praomys rostratus	Praomys	RODENTIA	MURIDAE	MURINAE	NA	neg			NA		Foindu, Kono	8.57412	-11.3018
10	2014	2014-04-26	Sierra Leone	Praomys rostratus	Praomys	RODENTIA	MURIDAE	MURINAE	NA	neg			NA		Nyandeyama, Kenema	7.82685	-11.2243
11	2014	2014-04-18	Sierra Leone	Hylomyscus sp.	Hylomyscus	RODENTIA	MURIDAE	MURINAE	NA	neg			NA		Baoma, Bo	7.99504	-11.7145
11	2014	2014-04-23	Sierra Leone	Lophuromys sikapusi	Lophuromys	RODENTIA	MURIDAE	DEOMYINAE	NA	neg			NA		Ngolahun, Kailahun	8.2875	-10.5493
11	2014	2014-04-10	Sierra Leone	Lophuromys sikapusi	Lophuromys	RODENTIA	MURIDAE	DEOMYINAE	NA	neg			NA		Yakaji	7.97304	-11.3955
11	2014	2014-04-26	Sierra Leone	Praomys rostratus	Praomys	RODENTIA	MURIDAE	MURINAE	NA	neg			NA		Nyandeyama, Kenema	7.82685	-11.2243
11	2014	2014-04-15	Sierra Leone	Praomys tullbergi	Praomys	RODENTIA	MURIDAE	MURINAE	NA	neg			NA		Foindu, Kono	8.57412	-11.3018
11	2014	2014-04-30	Sierra Leone	Rattus rattus	Rattus	RODENTIA	MURIDAE	MURINAE	NA	neg			NA		Sembehun, Bo	7.77794	-11.7253
12	2014	2014-04-10	Sierra Leone	Crocidura sp.	Crocidura	EULIPOTYPHLA	SORICIDAE	CROCIDURINAE	NA	neg			NA		Yakaji	7.97304	-11.3955
12	2014	2014-04-23	Sierra Leone	Crocidura sp.	Crocidura	EULIPOTYPHLA	SORICIDAE	CROCIDURINAE	NA	neg			NA		Ngolahun, Kailahun	8.2875	-10.5493
12	2014	2014-04-26	Sierra Leone	Lophuromys sikapusi	Lophuromys	RODENTIA	MURIDAE	DEOMYINAE	NA	neg			NA		Nyandeyama, Kenema	7.82685	-11.2243
12	2014	2014-04-18	Sierra Leone	Lophuromys sikapusi	Lophuromys	RODENTIA	MURIDAE	DEOMYINAE	NA	neg			NA		Baoma, Bo	7.99504	-11.7145
12	2014	2014-04-15	Sierra Leone	Praomys tullbergi	Praomys	RODENTIA	MURIDAE	MURINAE	NA	neg			NA		Foindu, Kono	8.57412	-11.3018
12	2014	2014-05-01	Sierra Leone	Rattus rattus	Rattus	RODENTIA	MURIDAE	MURINAE	NA	neg			NA		Sembehun, Bo	7.77794	-11.7253
13	2014	2014-04-15	Sierra Leone	Crocidura sp.	Crocidura	EULIPOTYPHLA	SORICIDAE	CROCIDURINAE	NA	neg			NA		Foindu, Kono	8.57412	-11.3018
13	2014	2014-05-01	Sierra Leone	Dasymys sp.	Dasymys	RODENTIA	MURIDAE	MURINAE	NA	neg			NA		Sembehun, Bo	7.77794	-11.7253
13	2014	2014-04-23	Sierra Leone	Lophuromys sikapusi	Lophuromys	RODENTIA	MURIDAE	DEOMYINAE	NA	neg			NA		Ngolahun, Kailahun	8.2875	-10.5493
13	2014	2014-04-10	Sierra Leone	Lophuromys sikapusi	Lophuromys	RODENTIA	MURIDAE	DEOMYINAE	NA	neg			NA		Yakaji	7.97304	-11.3955
13	2014	2014-04-18	Sierra Leone	Lophuromys sikapusi	Lophuromys	RODENTIA	MURIDAE	DEOMYINAE	NA	neg			NA		Baoma, Bo	7.99504	-11.7145
13	2014	2014-04-26	Sierra Leone	Praomys rostratus	Praomys	RODENTIA	MURIDAE	MURINAE	NA	neg			NA		Nyandeyama, Kenema	7.82685	-11.2243
14	2014	2014-04-15	Sierra Leone	Crocidura sp.	Crocidura	EULIPOTYPHLA	SORICIDAE	CROCIDURINAE	NA	neg			NA		Foindu, Kono	8.57412	-11.3018
14	2014	2014-04-26	Sierra Leone	Crocidura sp.	Crocidura	EULIPOTYPHLA	SORICIDAE	CROCIDURINAE	NA	neg			NA		Nyandeyama, Kenema	7.82685	-11.2243
14	2014	2014-04-10	Sierra Leone	Crocidura sp.	Crocidura	EULIPOTYPHLA	SORICIDAE	CROCIDURINAE	NA	neg			NA		Yakaji	7.97304	-11.3955
14	2014	2014-05-01	Sierra Leone	Lophuromys sikapusi	Lophuromys	RODENTIA	MURIDAE	DEOMYINAE	NA	neg			NA		Sembehun, Bo	7.77794	-11.7253
14	2014	2014-04-18	Sierra Leone	Lophuromys sikapusi	Lophuromys	RODENTIA	MURIDAE	DEOMYINAE	NA	neg			NA		Baoma, Bo	7.99504	-11.7145
14	2014	2014-04-24	Sierra Leone	Mastomys natalensis	Mastomys	RODENTIA	MURIDAE	MURINAE	NA	neg			NA		Ngolahun, Kailahun	8.2875	-10.5493
15	2014	2014-04-15	Sierra Leone	Crocidura sp.	Crocidura	EULIPOTYPHLA	SORICIDAE	CROCIDURINAE	NA	neg			NA		Foindu, Kono	8.57412	-11.3018
15	2014	2014-05-01	Sierra Leone	Lophuromys sikapusi	Lophuromys	RODENTIA	MURIDAE	DEOMYINAE	NA	neg			NA		Sembehun, Bo	7.77794	-11.7253
15	2014	2014-04-18	Sierra Leone	Lophuromys sikapusi	Lophuromys	RODENTIA	MURIDAE	DEOMYINAE	NA	neg			NA		Baoma, Bo	7.99504	-11.7145
15	2014	2014-04-26	Sierra Leone	Praomys sp.	Praomys	RODENTIA	MURIDAE	MURINAE	NA	neg			NA		Nyandeyama, Kenema	7.82685	-11.2243
15	2014	2014-04-10	Sierra Leone	Praomys tullbergi	Praomys	RODENTIA	MURIDAE	MURINAE	NA	neg			NA		Yakaji	7.97304	-11.3955
15	2014	2014-04-24	Sierra Leone	Rattus rattus	Rattus	RODENTIA	MURIDAE	MURINAE	NA	neg			NA		Ngolahun, Kailahun	8.2875	-10.5493
16	2014	2014-04-26	Sierra Leone	Lophuromys sikapusi	Lophuromys	RODENTIA	MURIDAE	DEOMYINAE	NA	neg			NA		Nyandeyama, Kenema	7.82685	-11.2243
16	2014	2014-04-15	Sierra Leone	Lophuromys sikapusi	Lophuromys	RODENTIA	MURIDAE	DEOMYINAE	NA	neg			NA		Foindu, Kono	8.57412	-11.3018
16	2014	2014-05-02	Sierra Leone	Mastomys natalensis	Mastomys	RODENTIA	MURIDAE	MURINAE	NA	neg			NA		Sembehun, Bo	7.77794	-11.7253
16	2014	2014-04-18	Sierra Leone	Praomys tullbergi	Praomys	RODENTIA	MURIDAE	MURINAE	NA	neg			NA		Baoma, Bo	7.99504	-11.7145
16	2014	2014-04-24	Sierra Leone	Rattus rattus	Rattus	RODENTIA	MURIDAE	MURINAE	NA	neg			NA		Ngolahun, Kailahun	8.2875	-10.5493
16.1	2014	2014-08-06	Sierra Leone	Rattus rattus	Rattus	RODENTIA	MURIDAE	MURINAE	NA	neg			NA		Sembehun, Bo	7.77794	-11.7253
16.2	2014	2014-04-26	Sierra Leone	Praomys tullbergi	Praomys	RODENTIA	MURIDAE	MURINAE	NA	neg			NA		Nyandeyama, Kenema	7.82685	-11.2243
17	2014	2014-04-15	Sierra Leone	Crocidura sp.	Crocidura	EULIPOTYPHLA	SORICIDAE	CROCIDURINAE	NA	neg			NA		Foindu, Kono	8.57412	-11.3018
17	2014	2014-05-02	Sierra Leone	Crocidura sp.	Crocidura	EULIPOTYPHLA	SORICIDAE	CROCIDURINAE	NA	neg			NA		Sembehun, Bo	7.77794	-11.7253
17	2014	2014-04-24	Sierra Leone	Mastomys natalensis	Mastomys	RODENTIA	MURIDAE	MURINAE	NA	neg			NA		Ngolahun, Kailahun	8.2875	-10.5493
17	2014	2014-04-18	Sierra Leone	Mus setulosus	Mus	RODENTIA	MURIDAE	MURINAE	NA	neg			NA		Baoma, Bo	7.99504	-11.7145
17	2014	2014-04-10	Sierra Leone	Praomys rostratus	Praomys	RODENTIA	MURIDAE	MURINAE	NA	neg			NA		Yakaji	7.97304	-11.3955
17.1	2014	2014-08-06	Sierra Leone	Rattus rattus	Rattus	RODENTIA	MURIDAE	MURINAE	NA	neg			NA		Sembehun, Bo	7.77794	-11.7253
18	2014	2014-05-02	Sierra Leone	Crocidura sp.	Crocidura	EULIPOTYPHLA	SORICIDAE	CROCIDURINAE	NA	neg			NA		Sembehun, Bo	7.77794	-11.7253
18	2014	2014-04-24	Sierra Leone	Lophuromys sikapusi	Lophuromys	RODENTIA	MURIDAE	DEOMYINAE	NA	neg			NA		Ngolahun, Kailahun	8.2875	-10.5493
18	2014	2014-04-18	Sierra Leone	Lophuromys sikapusi	Lophuromys	RODENTIA	MURIDAE	DEOMYINAE	NA	neg			NA		Baoma, Bo	7.99504	-11.7145
18	2014	2014-04-10	Sierra Leone	Praomys rostratus	Praomys	RODENTIA	MURIDAE	MURINAE	NA	neg			NA		Yakaji	7.97304	-11.3955
18	2014	2014-04-15	Sierra Leone	Praomys sp.	Praomys	RODENTIA	MURIDAE	MURINAE	NA	neg			NA		Foindu, Kono	8.57412	-11.3018
18	2014	2014-04-26	Sierra Leone	Praomys tullbergi	Praomys	RODENTIA	MURIDAE	MURINAE	NA	neg			NA		Nyandeyama, Kenema	7.82685	-11.2243
18.1	2014	2014-08-06	Sierra Leone	Mastomys natalensis	Mastomys	RODENTIA	MURIDAE	MURINAE	NA	neg			NA		Sembehun, Bo	7.77794	-11.7253
19	2014	2014-05-02	Sierra Leone	Crocidura sp.	Crocidura	EULIPOTYPHLA	SORICIDAE	CROCIDURINAE	NA	neg			NA		Sembehun, Bo	7.77794	-11.7253
19	2014	2014-04-24	Sierra Leone	Lophuromys sikapusi	Lophuromys	RODENTIA	MURIDAE	DEOMYINAE	NA	neg			NA		Ngolahun, Kailahun	8.2875	-10.5493
19	2014	2014-04-18	Sierra Leone	Lophuromys sikapusi	Lophuromys	RODENTIA	MURIDAE	DEOMYINAE	NA	neg			NA		Baoma, Bo	7.99504	-11.7145
19	2014	2014-04-15	Sierra Leone	Lophuromys sikapusi	Lophuromys	RODENTIA	MURIDAE	DEOMYINAE	NA	neg			NA		Foindu, Kono	8.57412	-11.3018
19	2014	2014-04-27	Sierra Leone	Mastomys natalensis	Mastomys	RODENTIA	MURIDAE	MURINAE	NA	neg			NA		Nyandeyama, Kenema	7.82685	-11.2243
19	2014	2014-04-10	Sierra Leone	Praomys rostratus	Praomys	RODENTIA	MURIDAE	MURINAE	NA	neg			NA		Yakaji	7.97304	-11.3955
19.1	2014	2014-08-06	Sierra Leone	Rattus rattus	Rattus	RODENTIA	MURIDAE	MURINAE	NA	neg			NA		Sembehun, Bo	7.77794	-11.7253
20	2014	2014-04-24	Sierra Leone	Lophuromys sikapusi	Lophuromys	RODENTIA	MURIDAE	DEOMYINAE	NA	neg			NA		Ngolahun, Kailahun	8.2875	-10.5493
20	2014	2014-08-06	Sierra Leone	Mastomys erythroleucus	Mastomys	RODENTIA	MURIDAE	MURINAE	NA	neg			NA		Sembehun, Bo	7.77794	-11.7253
20	2014	2014-04-27	Sierra Leone	Mastomys natalensis	Mastomys	RODENTIA	MURIDAE	MURINAE	NA	neg			NA		Nyandeyama, Kenema	7.82685	-11.2243
20	2014	2014-04-11	Sierra Leone	Mastomys natalensis	Mastomys	RODENTIA	MURIDAE	MURINAE	NA	neg			NA		Yakaji	7.97304	-11.3955
20	2014	2014-04-18	Sierra Leone	Mus setulosus	Mus	RODENTIA	MURIDAE	MURINAE	NA	neg			NA		Baoma, Bo	7.99504	-11.7145
20	2014	2014-04-15	Sierra Leone	Mus sp.	Mus	RODENTIA	MURIDAE	MURINAE	NA	neg			NA		Foindu, Kono	8.57412	-11.3018
21	2014	2014-04-11	Sierra Leone	Mastomys natalensis	Mastomys	RODENTIA	MURIDAE	MURINAE	NA	neg			NA		Yakaji	7.97304	-11.3955
21	2014	2014-04-18	Sierra Leone	Praomys sp.	Praomys	RODENTIA	MURIDAE	MURINAE	NA	neg			NA		Baoma, Bo	7.99504	-11.7145
21	2014	2014-08-06	Sierra Leone	Rattus rattus	Rattus	RODENTIA	MURIDAE	MURINAE	NA	neg			NA		Sembehun, Bo	7.77794	-11.7253
21	2014	2014-04-16	Sierra Leone	Rattus rattus	Rattus	RODENTIA	MURIDAE	MURINAE	NA	neg			NA		Foindu, Kono	8.57412	-11.3018
21	2014	2014-04-27	Sierra Leone	Rattus rattus	Rattus	RODENTIA	MURIDAE	MURINAE	NA	neg			NA		Nyandeyama, Kenema	7.82685	-11.2243
21	2014	2014-04-24	Sierra Leone	Rattus rattus	Rattus	RODENTIA	MURIDAE	MURINAE	NA	neg			NA		Ngolahun, Kailahun	8.2875	-10.5493
22	2014	2014-04-24	Sierra Leone	Crocidura sp.	Crocidura	EULIPOTYPHLA	SORICIDAE	CROCIDURINAE	NA	neg			NA		Ngolahun, Kailahun	8.2875	-10.5493
22	2014	2014-04-18	Sierra Leone	Lophuromys sikapusi	Lophuromys	RODENTIA	MURIDAE	DEOMYINAE	NA	neg			NA		Baoma, Bo	7.99504	-11.7145
22	2014	2014-04-16	Sierra Leone	Mastomys natalensis	Mastomys	RODENTIA	MURIDAE	MURINAE	NA	neg			NA		Foindu, Kono	8.57412	-11.3018
22	2014	2014-04-27	Sierra Leone	Mastomys natalensis	Mastomys	RODENTIA	MURIDAE	MURINAE	NA	neg			NA		Nyandeyama, Kenema	7.82685	-11.2243
22	2014	2014-08-06	Sierra Leone	Rattus rattus	Rattus	RODENTIA	MURIDAE	MURINAE	NA	neg			NA		Sembehun, Bo	7.77794	-11.7253
22	2014	2014-04-11	Sierra Leone	Rattus rattus	Rattus	RODENTIA	MURIDAE	MURINAE	NA	neg			NA		Yakaji	7.97304	-11.3955
23	2014	2014-04-18	Sierra Leone	Crocidura sp.	Crocidura	EULIPOTYPHLA	SORICIDAE	CROCIDURINAE	NA	neg			NA		Baoma, Bo	7.99504	-11.7145
23	2014	2014-04-11	Sierra Leone	Lophuromys sikapusi	Lophuromys	RODENTIA	MURIDAE	DEOMYINAE	NA	neg			NA		Yakaji	7.97304	-11.3955
23	2014	2014-04-16	Sierra Leone	Mastomys natalensis	Mastomys	RODENTIA	MURIDAE	MURINAE	NA	neg			NA		Foindu, Kono	8.57412	-11.3018
23	2014	2014-08-06	Sierra Leone	Rattus rattus	Rattus	RODENTIA	MURIDAE	MURINAE	NA	neg			NA		Sembehun, Bo	7.77794	-11.7253
23	2014	2014-04-25	Sierra Leone	Rattus rattus	Rattus	RODENTIA	MURIDAE	MURINAE	NA	neg			NA		Ngolahun, Kailahun	8.2875	-10.5493
23	2014	2014-04-27	Sierra Leone	Rattus rattus	Rattus	RODENTIA	MURIDAE	MURINAE	NA	neg			NA		Nyandeyama, Kenema	7.82685	-11.2243
23.2	2014	2014-04-27	Sierra Leone	Mastomys natalensis	Mastomys	RODENTIA	MURIDAE	MURINAE	NA	neg			NA		Nyandeyama, Kenema	7.82685	-11.2243
24	2014	2014-04-25	Sierra Leone	Lophuromys sikapusi	Lophuromys	RODENTIA	MURIDAE	DEOMYINAE	NA	neg			NA		Ngolahun, Kailahun	8.2875	-10.5493
24	2014	2014-04-11	Sierra Leone	Lophuromys sikapusi	Lophuromys	RODENTIA	MURIDAE	DEOMYINAE	NA	neg			NA		Yakaji	7.97304	-11.3955
24	2014	2014-04-19	Sierra Leone	Mastomys natalensis	Mastomys	RODENTIA	MURIDAE	MURINAE	NA	neg			NA		Baoma, Bo	7.99504	-11.7145
24	2014	2014-04-16	Sierra Leone	Mastomys natalensis	Mastomys	RODENTIA	MURIDAE	MURINAE	NA	neg			NA		Foindu, Kono	8.57412	-11.3018
24	2014	2014-08-06	Sierra Leone	Rattus rattus	Rattus	RODENTIA	MURIDAE	MURINAE	NA	neg			NA		Sembehun, Bo	7.77794	-11.7253
25	2014	2014-04-25	Sierra Leone	Crocidura sp.	Crocidura	EULIPOTYPHLA	SORICIDAE	CROCIDURINAE	NA	neg			NA		Ngolahun, Kailahun	8.2875	-10.5493
25	2014	2014-04-11	Sierra Leone	Lemniscomys striatus	Lemniscomys	RODENTIA	MURIDAE	MURINAE	NA	neg			NA		Yakaji	7.97304	-11.3955
25	2014	2014-04-16	Sierra Leone	Mastomys natalensis	Mastomys	RODENTIA	MURIDAE	MURINAE	NA	neg			NA		Foindu, Kono	8.57412	-11.3018
25	2014	2014-08-06	Sierra Leone	Rattus rattus	Rattus	RODENTIA	MURIDAE	MURINAE	NA	neg			NA		Sembehun, Bo	7.77794	-11.7253
25	2014	2014-04-19	Sierra Leone	Rattus rattus	Rattus	RODENTIA	MURIDAE	MURINAE	NA	neg			NA		Baoma, Bo	7.99504	-11.7145
25	2014	2014-04-27	Sierra Leone	Rattus rattus	Rattus	RODENTIA	MURIDAE	MURINAE	NA	neg			NA		Nyandeyama, Kenema	7.82685	-11.2243
26	2014	2014-04-11	Sierra Leone	Crocidura sp.	Crocidura	EULIPOTYPHLA	SORICIDAE	CROCIDURINAE	NA	neg			NA		Yakaji	7.97304	-11.3955
26	2014	2014-04-25	Sierra Leone	Lophuromys sikapusi	Lophuromys	RODENTIA	MURIDAE	DEOMYINAE	NA	neg			NA		Ngolahun, Kailahun	8.2875	-10.5493
26	2014	2014-04-19	Sierra Leone	Mastomys natalensis	Mastomys	RODENTIA	MURIDAE	MURINAE	NA	neg			NA		Baoma, Bo	7.99504	-11.7145
26	2014	2014-04-16	Sierra Leone	Mastomys natalensis	Mastomys	RODENTIA	MURIDAE	MURINAE	NA	neg			NA		Foindu, Kono	8.57412	-11.3018
26	2014	2014-08-06	Sierra Leone	Praomys sp.	Praomys	RODENTIA	MURIDAE	MURINAE	NA	neg			NA		Sembehun, Bo	7.77794	-11.7253
26	2014	2014-04-27	Sierra Leone	Rattus rattus	Rattus	RODENTIA	MURIDAE	MURINAE	NA	neg			NA		Nyandeyama, Kenema	7.82685	-11.2243
27	2014	2014-04-25	Sierra Leone	Lophuromys sikapusi	Lophuromys	RODENTIA	MURIDAE	DEOMYINAE	NA	neg			NA		Ngolahun, Kailahun	8.2875	-10.5493
27	2014	2014-04-19	Sierra Leone	Mastomys natalensis	Mastomys	RODENTIA	MURIDAE	MURINAE	NA	neg			NA		Baoma, Bo	7.99504	-11.7145
27	2014	2014-04-16	Sierra Leone	Mastomys natalensis	Mastomys	RODENTIA	MURIDAE	MURINAE	NA	neg			NA		Foindu, Kono	8.57412	-11.3018
27	2014	2014-04-11	Sierra Leone	Mus setulosus	Mus	RODENTIA	MURIDAE	MURINAE	NA	neg			NA		Yakaji	7.97304	-11.3955
27	2014	2014-08-06	Sierra Leone	Praomys sp.	Praomys	RODENTIA	MURIDAE	MURINAE	NA	neg			NA		Sembehun, Bo	7.77794	-11.7253
27	2014	2014-04-27	Sierra Leone	Rattus rattus	Rattus	RODENTIA	MURIDAE	MURINAE	NA	neg			NA		Nyandeyama, Kenema	7.82685	-11.2243
28	2014	2014-08-06	Sierra Leone	Lophuromys sikapusi	Lophuromys	RODENTIA	MURIDAE	DEOMYINAE	NA	neg			NA		Sembehun, Bo	7.77794	-11.7253
28	2014	2014-04-19	Sierra Leone	Mastomys natalensis	Mastomys	RODENTIA	MURIDAE	MURINAE	NA	neg			NA		Baoma, Bo	7.99504	-11.7145
28	2014	2014-04-27	Sierra Leone	Mastomys natalensis	Mastomys	RODENTIA	MURIDAE	MURINAE	NA	neg			NA		Nyandeyama, Kenema	7.82685	-11.2243
28	2014	2014-04-16	Sierra Leone	Mastomys natalensis	Mastomys	RODENTIA	MURIDAE	MURINAE	NA	neg			NA		Foindu, Kono	8.57412	-11.3018
28	2014	2014-04-11	Sierra Leone	Praomys sp.	Praomys	RODENTIA	MURIDAE	MURINAE	NA	neg			NA		Yakaji	7.97304	-11.3955
28	2014	2014-07-25	Sierra Leone	Praomys tullbergi	Praomys	RODENTIA	MURIDAE	MURINAE	NA	neg			NA		Ngolahun, Kailahun	8.2875	-10.5493
29	2014	2014-07-25	Sierra Leone	Hybomys sp.	Hybomys	RODENTIA	MURIDAE	MURINAE	NA	neg			NA		Ngolahun, Kailahun	8.2875	-10.5493
29	2014	2014-08-06	Sierra Leone	Lophuromys sikapusi	Lophuromys	RODENTIA	MURIDAE	DEOMYINAE	NA	neg			NA		Sembehun, Bo	7.77794	-11.7253
29	2014	2014-04-27	Sierra Leone	Mastomys natalensis	Mastomys	RODENTIA	MURIDAE	MURINAE	NA	neg			NA		Nyandeyama, Kenema	7.82685	-11.2243
29	2014	2014-04-16	Sierra Leone	Mastomys natalensis	Mastomys	RODENTIA	MURIDAE	MURINAE	NA	neg			NA		Foindu, Kono	8.57412	-11.3018
29	2014	2014-04-11	Sierra Leone	Praomys rostratus	Praomys	RODENTIA	MURIDAE	MURINAE	NA	neg			NA		Yakaji	7.97304	-11.3955
29	2014	2014-04-19	Sierra Leone	Rattus rattus	Rattus	RODENTIA	MURIDAE	MURINAE	NA	neg			NA		Baoma, Bo	7.99504	-11.7145
30	2014	2014-04-16	Sierra Leone	Lophuromys sikapusi	Lophuromys	RODENTIA	MURIDAE	DEOMYINAE	NA	neg			NA		Foindu, Kono	8.57412	-11.3018
30	2014	2014-07-25	Sierra Leone	Malacomys edwardsi	Malacomys	RODENTIA	MURIDAE	MURINAE	NA	neg			NA		Ngolahun, Kailahun	8.2875	-10.5493
30	2014	2014-04-19	Sierra Leone	Mastomys natalensis	Mastomys	RODENTIA	MURIDAE	MURINAE	NA	neg			NA		Baoma, Bo	7.99504	-11.7145
30	2014	2014-04-27	Sierra Leone	Mastomys natalensis	Mastomys	RODENTIA	MURIDAE	MURINAE	NA	neg			NA		Nyandeyama, Kenema	7.82685	-11.2243
31	2014	2014-08-06	Sierra Leone	Crocidura sp.	Crocidura	EULIPOTYPHLA	SORICIDAE	CROCIDURINAE	NA	neg			NA		Sembehun, Bo	7.77794	-11.7253
31	2014	2014-07-25	Sierra Leone	Crocidura sp.	Crocidura	EULIPOTYPHLA	SORICIDAE	CROCIDURINAE	NA	neg			NA		Ngolahun, Kailahun	8.2875	-10.5493
31	2014	2014-04-27	Sierra Leone	Lophuromys sikapusi	Lophuromys	RODENTIA	MURIDAE	DEOMYINAE	NA	neg			NA		Nyandeyama, Kenema	7.82685	-11.2243
31	2014	2014-04-11	Sierra Leone	Praomys rostratus	Praomys	RODENTIA	MURIDAE	MURINAE	NA	neg			NA		Yakaji	7.97304	-11.3955
31	2014	2014-04-16	Sierra Leone	Praomys sp.	Praomys	RODENTIA	MURIDAE	MURINAE	NA	neg			NA		Foindu, Kono	8.57412	-11.3018
31	2014	2014-04-19	Sierra Leone	Praomys tullbergi	Praomys	RODENTIA	MURIDAE	MURINAE	NA	neg			NA		Baoma, Bo	7.99504	-11.7145
31.2	2014	2014-07-25	Sierra Leone	Crocidura sp.	Crocidura	EULIPOTYPHLA	SORICIDAE	CROCIDURINAE	NA	neg			NA		Ngolahun, Kailahun	8.2875	-10.5493
32	2014	2014-08-06	Sierra Leone	Crocidura sp.	Crocidura	EULIPOTYPHLA	SORICIDAE	CROCIDURINAE	NA	neg			NA		Sembehun, Bo	7.77794	-11.7253
32	2014	2014-04-11	Sierra Leone	Crocidura sp.	Crocidura	EULIPOTYPHLA	SORICIDAE	CROCIDURINAE	NA	neg			NA		Yakaji	7.97304	-11.3955
32	2014	2014-04-27	Sierra Leone	Lophuromys sikapusi	Lophuromys	RODENTIA	MURIDAE	DEOMYINAE	NA	neg			NA		Nyandeyama, Kenema	7.82685	-11.2243
32	2014	2014-04-16	Sierra Leone	Lophuromys sikapusi	Lophuromys	RODENTIA	MURIDAE	DEOMYINAE	NA	neg			NA		Foindu, Kono	8.57412	-11.3018
32	2014	2014-04-19	Sierra Leone	Mus sp.	Mus	RODENTIA	MURIDAE	MURINAE	NA	neg			NA		Baoma, Bo	7.99504	-11.7145
33	2014	2014-04-16	Sierra Leone	Crocidura sp.	Crocidura	EULIPOTYPHLA	SORICIDAE	CROCIDURINAE	NA	neg			NA		Foindu, Kono	8.57412	-11.3018
33	2014	2014-08-06	Sierra Leone	Crocidura sp.	Crocidura	EULIPOTYPHLA	SORICIDAE	CROCIDURINAE	NA	neg			NA		Sembehun, Bo	7.77794	-11.7253
33	2014	2014-07-26	Sierra Leone	Lophuromys sikapusi	Lophuromys	RODENTIA	MURIDAE	DEOMYINAE	NA	neg			NA		Ngolahun, Kailahun	8.2875	-10.5493
33	2014	2014-04-19	Sierra Leone	Lophuromys sikapusi	Lophuromys	RODENTIA	MURIDAE	DEOMYINAE	NA	neg			NA		Baoma, Bo	7.99504	-11.7145
33	2014	2014-04-11	Sierra Leone	Mus setulosus	Mus	RODENTIA	MURIDAE	MURINAE	NA	neg			NA		Yakaji	7.97304	-11.3955
33	2014	2014-04-27	Sierra Leone	Praomys rostratus	Praomys	RODENTIA	MURIDAE	MURINAE	NA	neg			NA		Nyandeyama, Kenema	7.82685	-11.2243
34	2014	2014-04-27	Sierra Leone	Crocidura sp.	Crocidura	EULIPOTYPHLA	SORICIDAE	CROCIDURINAE	NA	neg			NA		Nyandeyama, Kenema	7.82685	-11.2243
34	2014	2014-04-12	Sierra Leone	Crocidura sp.	Crocidura	EULIPOTYPHLA	SORICIDAE	CROCIDURINAE	NA	neg			NA		Yakaji	7.97304	-11.3955
34	2014	2014-04-16	Sierra Leone	Lophuromys sikapusi	Lophuromys	RODENTIA	MURIDAE	DEOMYINAE	NA	neg			NA		Foindu, Kono	8.57412	-11.3018
34	2014	2014-08-06	Sierra Leone	Lophuromys sikapusi	Lophuromys	RODENTIA	MURIDAE	DEOMYINAE	NA	neg			NA		Sembehun, Bo	7.77794	-11.7253
34	2014	2014-07-26	Sierra Leone	Mastomys erythroleucus	Mastomys	RODENTIA	MURIDAE	MURINAE	NA	neg			NA		Ngolahun, Kailahun	8.2875	-10.5493
34	2014	2014-04-19	Sierra Leone	Mus setulosus	Mus	RODENTIA	MURIDAE	MURINAE	NA	neg			NA		Baoma, Bo	7.99504	-11.7145
35	2014	2014-04-19	Sierra Leone	Hylomyscus sp.	Hylomyscus	RODENTIA	MURIDAE	MURINAE	NA	neg			NA		Baoma, Bo	7.99504	-11.7145
35	2014	2014-07-26	Sierra Leone	Lophuromys sikapusi	Lophuromys	RODENTIA	MURIDAE	DEOMYINAE	NA	neg			NA		Ngolahun, Kailahun	8.2875	-10.5493
35	2014	2014-04-27	Sierra Leone	Lophuromys sikapusi	Lophuromys	RODENTIA	MURIDAE	DEOMYINAE	NA	neg			NA		Nyandeyama, Kenema	7.82685	-11.2243
35	2014	2014-08-06	Sierra Leone	Lophuromys sikapusi	Lophuromys	RODENTIA	MURIDAE	DEOMYINAE	NA	neg			NA		Sembehun, Bo	7.77794	-11.7253
35	2014	2014-04-12	Sierra Leone	Praomys rostratus	Praomys	RODENTIA	MURIDAE	MURINAE	NA	neg			NA		Yakaji	7.97304	-11.3955
35	2014	2014-04-16	Sierra Leone	Praomys sp.	Praomys	RODENTIA	MURIDAE	MURINAE	NA	neg			NA		Foindu, Kono	8.57412	-11.3018
36	2014	2014-07-26	Sierra Leone	Crocidura sp.	Crocidura	EULIPOTYPHLA	SORICIDAE	CROCIDURINAE	NA	neg			NA		Ngolahun, Kailahun	8.2875	-10.5493
36	2014	2014-04-27	Sierra Leone	Lophuromys sikapusi	Lophuromys	RODENTIA	MURIDAE	DEOMYINAE	NA	neg			NA		Nyandeyama, Kenema	7.82685	-11.2243
36	2014	2014-08-06	Sierra Leone	Lophuromys sikapusi	Lophuromys	RODENTIA	MURIDAE	DEOMYINAE	NA	neg			NA		Sembehun, Bo	7.77794	-11.7253
36	2014	2014-04-17	Sierra Leone	Mastomys natalensis	Mastomys	RODENTIA	MURIDAE	MURINAE	NA	neg			NA		Foindu, Kono	8.57412	-11.3018
36	2014	2014-04-12	Sierra Leone	Praomys sp.	Praomys	RODENTIA	MURIDAE	MURINAE	NA	neg			NA		Yakaji	7.97304	-11.3955
36	2014	2014-04-19	Sierra Leone	Praomys tullbergi	Praomys	RODENTIA	MURIDAE	MURINAE	NA	neg			NA		Baoma, Bo	7.99504	-11.7145
37	2014	2014-08-06	Sierra Leone	Crocidura sp.	Crocidura	EULIPOTYPHLA	SORICIDAE	CROCIDURINAE	NA	neg			NA		Sembehun, Bo	7.77794	-11.7253
37	2014	2014-07-27	Sierra Leone	Mastomys erythroleucus	Mastomys	RODENTIA	MURIDAE	MURINAE	NA	neg			NA		Ngolahun, Kailahun	8.2875	-10.5493
37	2014	2014-04-28	Sierra Leone	Mastomys natalensis	Mastomys	RODENTIA	MURIDAE	MURINAE	NA	neg			NA		Nyandeyama, Kenema	7.82685	-11.2243
37	2014	2014-04-17	Sierra Leone	Mastomys natalensis	Mastomys	RODENTIA	MURIDAE	MURINAE	NA	neg			NA		Foindu, Kono	8.57412	-11.3018
37	2014	2014-04-12	Sierra Leone	Praomys sp.	Praomys	RODENTIA	MURIDAE	MURINAE	NA	neg			NA		Yakaji	7.97304	-11.3955
37	2014	2014-04-20	Sierra Leone	Praomys tullbergi	Praomys	RODENTIA	MURIDAE	MURINAE	NA	neg			NA		Baoma, Bo	7.99504	-11.7145
38	2014	2014-08-07	Sierra Leone	Crocidura sp.	Crocidura	EULIPOTYPHLA	SORICIDAE	CROCIDURINAE	NA	neg			NA		Sembehun, Bo	7.77794	-11.7253
38	2014	2014-04-20	Sierra Leone	Mastomys natalensis	Mastomys	RODENTIA	MURIDAE	MURINAE	NA	neg			NA		Baoma, Bo	7.99504	-11.7145
38	2014	2014-04-28	Sierra Leone	Mastomys natalensis	Mastomys	RODENTIA	MURIDAE	MURINAE	NA	neg			NA		Nyandeyama, Kenema	7.82685	-11.2243
38	2014	2014-04-17	Sierra Leone	Mastomys natalensis	Mastomys	RODENTIA	MURIDAE	MURINAE	NA	neg			NA		Foindu, Kono	8.57412	-11.3018
38	2014	2014-04-12	Sierra Leone	Mastomys natalensis	Mastomys	RODENTIA	MURIDAE	MURINAE	NA	neg			NA		Yakaji	7.97304	-11.3955
38	2014	2014-07-27	Sierra Leone	Praomys rostratus	Praomys	RODENTIA	MURIDAE	MURINAE	NA	neg			NA		Ngolahun, Kailahun	8.2875	-10.5493
39	2014	2014-04-17	Sierra Leone	Mastomys natalensis	Mastomys	RODENTIA	MURIDAE	MURINAE	NA	neg			NA		Foindu, Kono	8.57412	-11.3018
39	2014	2014-04-28	Sierra Leone	Mastomys natalensis	Mastomys	RODENTIA	MURIDAE	MURINAE	NA	neg			NA		Nyandeyama, Kenema	7.82685	-11.2243
39	2014	2014-04-12	Sierra Leone	Praomys rostratus	Praomys	RODENTIA	MURIDAE	MURINAE	NA	neg			NA		Yakaji	7.97304	-11.3955
39	2014	2014-08-07	Sierra Leone	Praomys sp.	Praomys	RODENTIA	MURIDAE	MURINAE	NA	neg			NA		Sembehun, Bo	7.77794	-11.7253
39	2014	2014-04-20	Sierra Leone	Rattus rattus	Rattus	RODENTIA	MURIDAE	MURINAE	NA	neg			NA		Baoma, Bo	7.99504	-11.7145
39	2014	2014-10-23	Sierra Leone	Rattus rattus	Rattus	RODENTIA	MURIDAE	MURINAE	NA	neg			NA		Ngolahun, Kailahun	8.2875	-10.5493
40	2014	2014-08-07	Sierra Leone	Lemniscomys striatus	Lemniscomys	RODENTIA	MURIDAE	MURINAE	NA	neg			NA		Sembehun, Bo	7.77794	-11.7253
40	2014	2014-04-17	Sierra Leone	Mastomys natalensis	Mastomys	RODENTIA	MURIDAE	MURINAE	NA	neg			NA		Foindu, Kono	8.57412	-11.3018
40	2014	2014-04-20	Sierra Leone	Mastomys natalensis	Mastomys	RODENTIA	MURIDAE	MURINAE	NA	neg			NA		Baoma, Bo	7.99504	-11.7145
40	2014	2014-04-28	Sierra Leone	Rattus rattus	Rattus	RODENTIA	MURIDAE	MURINAE	NA	neg			NA		Nyandeyama, Kenema	7.82685	-11.2243
41	2014	2014-08-07	Sierra Leone	Lophuromys sikapusi	Lophuromys	RODENTIA	MURIDAE	DEOMYINAE	NA	neg			NA		Sembehun, Bo	7.77794	-11.7253
41	2014	2014-04-17	Sierra Leone	Mastomys natalensis	Mastomys	RODENTIA	MURIDAE	MURINAE	NA	neg			NA		Foindu, Kono	8.57412	-11.3018
41	2014	2014-04-20	Sierra Leone	Mastomys natalensis	Mastomys	RODENTIA	MURIDAE	MURINAE	NA	neg			NA		Baoma, Bo	7.99504	-11.7145
41	2014	2014-04-12	Sierra Leone	Praomys rostratus	Praomys	RODENTIA	MURIDAE	MURINAE	NA	neg			NA		Yakaji	7.97304	-11.3955
41	2014	2014-04-28	Sierra Leone	Rattus rattus	Rattus	RODENTIA	MURIDAE	MURINAE	NA	neg			NA		Nyandeyama, Kenema	7.82685	-11.2243
41	2014	2014-10-23	Sierra Leone	Rattus rattus	Rattus	RODENTIA	MURIDAE	MURINAE	NA	neg			NA		Ngolahun, Kailahun	8.2875	-10.5493
42	2014	2014-04-12	Sierra Leone	Crocidura sp.	Crocidura	EULIPOTYPHLA	SORICIDAE	CROCIDURINAE	NA	neg			NA		Yakaji	7.97304	-11.3955
42	2014	2014-10-23	Sierra Leone	Lophuromys sikapusi	Lophuromys	RODENTIA	MURIDAE	DEOMYINAE	NA	neg			NA		Ngolahun, Kailahun	8.2875	-10.5493
42	2014	2014-04-20	Sierra Leone	Lophuromys sikapusi	Lophuromys	RODENTIA	MURIDAE	DEOMYINAE	NA	neg			NA		Baoma, Bo	7.99504	-11.7145
42	2014	2014-04-17	Sierra Leone	Praomys tullbergi	Praomys	RODENTIA	MURIDAE	MURINAE	NA	neg			NA		Foindu, Kono	8.57412	-11.3018
42	2014	2014-04-28	Sierra Leone	Praomys tullbergi	Praomys	RODENTIA	MURIDAE	MURINAE	NA	neg			NA		Nyandeyama, Kenema	7.82685	-11.2243
42	2014	2014-08-08	Sierra Leone	Rattus rattus	Rattus	RODENTIA	MURIDAE	MURINAE	NA	neg			NA		Sembehun, Bo	7.77794	-11.7253
43	2014	2014-04-12	Sierra Leone	Crocidura sp.	Crocidura	EULIPOTYPHLA	SORICIDAE	CROCIDURINAE	NA	neg			NA		Yakaji	7.97304	-11.3955
43	2014	2014-10-23	Sierra Leone	Lophuromys sikapusi	Lophuromys	RODENTIA	MURIDAE	DEOMYINAE	NA	neg			NA		Ngolahun, Kailahun	8.2875	-10.5493
43	2014	2014-08-08	Sierra Leone	Lophuromys sikapusi	Lophuromys	RODENTIA	MURIDAE	DEOMYINAE	NA	neg			NA		Sembehun, Bo	7.77794	-11.7253
43	2014	2014-04-28	Sierra Leone	Mastomys natalensis	Mastomys	RODENTIA	MURIDAE	MURINAE	NA	neg			NA		Nyandeyama, Kenema	7.82685	-11.2243
43	2014	2014-04-20	Sierra Leone	Praomys sp.	Praomys	RODENTIA	MURIDAE	MURINAE	NA	neg			NA		Baoma, Bo	7.99504	-11.7145
43	2014	2014-04-17	Sierra Leone	Praomys sp.	Praomys	RODENTIA	MURIDAE	MURINAE	NA	neg			NA		Foindu, Kono	8.57412	-11.3018
44	2014	2014-08-08	Sierra Leone	Crocidura sp.	Crocidura	EULIPOTYPHLA	SORICIDAE	CROCIDURINAE	NA	neg			NA		Sembehun, Bo	7.77794	-11.7253
44	2014	2014-04-12	Sierra Leone	Crocidura sp.	Crocidura	EULIPOTYPHLA	SORICIDAE	CROCIDURINAE	NA	neg			NA		Yakaji	7.97304	-11.3955
44	2014	2014-04-20	Sierra Leone	Lophuromys sikapusi	Lophuromys	RODENTIA	MURIDAE	DEOMYINAE	NA	neg			NA		Baoma, Bo	7.99504	-11.7145
44	2014	2014-10-23	Sierra Leone	Lophuromys sikapusi	Lophuromys	RODENTIA	MURIDAE	DEOMYINAE	NA	neg			NA		Ngolahun, Kailahun	8.2875	-10.5493
44	2014	2014-04-28	Sierra Leone	Mastomys natalensis	Mastomys	RODENTIA	MURIDAE	MURINAE	NA	neg			NA		Nyandeyama, Kenema	7.82685	-11.2243
44	2014	2014-04-17	Sierra Leone	Praomys rostratus	Praomys	RODENTIA	MURIDAE	MURINAE	NA	neg			NA		Foindu, Kono	8.57412	-11.3018
45	2014	2014-04-17	Sierra Leone	Crocidura sp.	Crocidura	EULIPOTYPHLA	SORICIDAE	CROCIDURINAE	NA	neg			NA		Foindu, Kono	8.57412	-11.3018
45	2014	2014-10-23	Sierra Leone	Crocidura sp.	Crocidura	EULIPOTYPHLA	SORICIDAE	CROCIDURINAE	NA	neg			NA		Ngolahun, Kailahun	8.2875	-10.5493
45	2014	2014-08-08	Sierra Leone	Crocidura sp.	Crocidura	EULIPOTYPHLA	SORICIDAE	CROCIDURINAE	NA	neg			NA		Sembehun, Bo	7.77794	-11.7253
45	2014	2014-04-12	Sierra Leone	Lophuromys sikapusi	Lophuromys	RODENTIA	MURIDAE	DEOMYINAE	NA	neg			NA		Yakaji	7.97304	-11.3955
45	2014	2014-04-28	Sierra Leone	Mastomys natalensis	Mastomys	RODENTIA	MURIDAE	MURINAE	NA	neg			NA		Nyandeyama, Kenema	7.82685	-11.2243
45	2014	2014-04-20	Sierra Leone	Praomys tullbergi	Praomys	RODENTIA	MURIDAE	MURINAE	NA	neg			NA		Baoma, Bo	7.99504	-11.7145
46	2014	2014-08-08	Sierra Leone	Crocidura sp.	Crocidura	EULIPOTYPHLA	SORICIDAE	CROCIDURINAE	NA	neg			NA		Sembehun, Bo	7.77794	-11.7253
46	2014	2014-07-09	Sierra Leone	Crocidura sp.	Crocidura	EULIPOTYPHLA	SORICIDAE	CROCIDURINAE	NA	neg			NA		Yakaji	7.97304	-11.3955
46	2014	2014-04-20	Sierra Leone	Lophuromys sikapusi	Lophuromys	RODENTIA	MURIDAE	DEOMYINAE	NA	neg			NA		Baoma, Bo	7.99504	-11.7145
46	2014	2014-10-23	Sierra Leone	Lophuromys sikapusi	Lophuromys	RODENTIA	MURIDAE	DEOMYINAE	NA	neg			NA		Ngolahun, Kailahun	8.2875	-10.5493
46	2014	2014-04-28	Sierra Leone	Mastomys natalensis	Mastomys	RODENTIA	MURIDAE	MURINAE	NA	neg			NA		Nyandeyama, Kenema	7.82685	-11.2243
46	2014	2014-04-17	Sierra Leone	Mastomys natalensis	Mastomys	RODENTIA	MURIDAE	MURINAE	NA	neg			NA		Foindu, Kono	8.57412	-11.3018
47	2014	2014-08-08	Sierra Leone	Crocidura sp.	Crocidura	EULIPOTYPHLA	SORICIDAE	CROCIDURINAE	NA	neg			NA		Sembehun, Bo	7.77794	-11.7253
47	2014	2014-10-23	Sierra Leone	Hylomyscus sp.	Hylomyscus	RODENTIA	MURIDAE	MURINAE	NA	neg			NA		Ngolahun, Kailahun	8.2875	-10.5493
47	2014	2014-07-21	Sierra Leone	Mastomys natalensis	Mastomys	RODENTIA	MURIDAE	MURINAE	NA	neg			NA		Baoma, Bo	7.99504	-11.7145
47	2014	2014-04-17	Sierra Leone	Praomys sp.	Praomys	RODENTIA	MURIDAE	MURINAE	NA	neg			NA		Foindu, Kono	8.57412	-11.3018
47	2014	2014-04-28	Sierra Leone	Rattus rattus	Rattus	RODENTIA	MURIDAE	MURINAE	NA	neg			NA		Nyandeyama, Kenema	7.82685	-11.2243
47	2014	2014-07-09	Sierra Leone	Rattus rattus	Rattus	RODENTIA	MURIDAE	MURINAE	NA	neg			NA		Yakaji	7.97304	-11.3955
48	2014	2014-07-09	Sierra Leone	Crocidura sp.	Crocidura	EULIPOTYPHLA	SORICIDAE	CROCIDURINAE	NA	neg			NA		Yakaji	7.97304	-11.3955
48	2014	2014-07-21	Sierra Leone	Mastomys natalensis	Mastomys	RODENTIA	MURIDAE	MURINAE	NA	neg			NA		Baoma, Bo	7.99504	-11.7145
48	2014	2014-10-23	Sierra Leone	Mus setulosus	Mus	RODENTIA	MURIDAE	MURINAE	NA	neg			NA		Ngolahun, Kailahun	8.2875	-10.5493
48	2014	2014-04-28	Sierra Leone	Praomys tullbergi	Praomys	RODENTIA	MURIDAE	MURINAE	NA	neg			NA		Nyandeyama, Kenema	7.82685	-11.2243
48	2014	2014-11-02	Sierra Leone	Rattus rattus	Rattus	RODENTIA	MURIDAE	MURINAE	NA	neg			NA		Sembehun, Bo	7.77794	-11.7253
49	2014	2014-07-21	Sierra Leone	Crocidura sp.	Crocidura	EULIPOTYPHLA	SORICIDAE	CROCIDURINAE	NA	neg			NA		Baoma, Bo	7.99504	-11.7145
49	2014	2014-10-23	Sierra Leone	Lophuromys sikapusi	Lophuromys	RODENTIA	MURIDAE	DEOMYINAE	NA	neg			NA		Ngolahun, Kailahun	8.2875	-10.5493
49	2014	2014-07-16	Sierra Leone	Mastomys natalensis	Mastomys	RODENTIA	MURIDAE	MURINAE	NA	neg			NA		Foindu, Kono	8.57412	-11.3018
49	2014	2014-11-02	Sierra Leone	Mastomys natalensis	Mastomys	RODENTIA	MURIDAE	MURINAE	NA	neg			NA		Sembehun, Bo	7.77794	-11.7253
49	2014	2014-07-09	Sierra Leone	Praomys sp.	Praomys	RODENTIA	MURIDAE	MURINAE	NA	neg			NA		Yakaji	7.97304	-11.3955
49	2014	2014-04-28	Sierra Leone	Praomys tullbergi	Praomys	RODENTIA	MURIDAE	MURINAE	NA	neg			NA		Nyandeyama, Kenema	7.82685	-11.2243
50	2014	2014-07-16	Sierra Leone	Crocidura sp.	Crocidura	EULIPOTYPHLA	SORICIDAE	CROCIDURINAE	NA	neg			NA		Foindu, Kono	8.57412	-11.3018
50	2014	2014-10-23	Sierra Leone	Lophuromys sikapusi	Lophuromys	RODENTIA	MURIDAE	DEOMYINAE	NA	neg			NA		Ngolahun, Kailahun	8.2875	-10.5493
50	2014	2014-11-02	Sierra Leone	Mastomys natalensis	Mastomys	RODENTIA	MURIDAE	MURINAE	NA	neg			NA		Sembehun, Bo	7.77794	-11.7253
50	2014	2014-07-21	Sierra Leone	Praomys tullbergi	Praomys	RODENTIA	MURIDAE	MURINAE	NA	neg			NA		Baoma, Bo	7.99504	-11.7145
50	2014	2014-04-28	Sierra Leone	Praomys tullbergi	Praomys	RODENTIA	MURIDAE	MURINAE	NA	neg			NA		Nyandeyama, Kenema	7.82685	-11.2243
51	2014	2014-11-02	Sierra Leone	Mastomys natalensis	Mastomys	RODENTIA	MURIDAE	MURINAE	NA	neg			NA		Sembehun, Bo	7.77794	-11.7253
51	2014	2014-07-16	Sierra Leone	Mus sp.	Mus	RODENTIA	MURIDAE	MURINAE	NA	neg			NA		Foindu, Kono	8.57412	-11.3018
51	2014	2014-07-21	Sierra Leone	Praomys daltoni	Praomys	RODENTIA	MURIDAE	MURINAE	NA	neg			NA		Baoma, Bo	7.99504	-11.7145
51	2014	2014-04-28	Sierra Leone	Rattus rattus	Rattus	RODENTIA	MURIDAE	MURINAE	NA	neg			NA		Nyandeyama, Kenema	7.82685	-11.2243
51	2014	2014-10-24	Sierra Leone	Rattus rattus	Rattus	RODENTIA	MURIDAE	MURINAE	NA	neg			NA		Ngolahun, Kailahun	8.2875	-10.5493
52	2014	2014-07-21	Sierra Leone	Crocidura sp.	Crocidura	EULIPOTYPHLA	SORICIDAE	CROCIDURINAE	NA	neg			NA		Baoma, Bo	7.99504	-11.7145
52	2014	2014-07-16	Sierra Leone	Mus sp.	Mus	RODENTIA	MURIDAE	MURINAE	NA	neg			NA		Foindu, Kono	8.57412	-11.3018
52	2014	2014-07-09	Sierra Leone	Mus sp.	Mus	RODENTIA	MURIDAE	MURINAE	NA	neg			NA		Yakaji	7.97304	-11.3955
52	2014	2014-10-24	Sierra Leone	Praomys sp.	Praomys	RODENTIA	MURIDAE	MURINAE	NA	neg			NA		Ngolahun, Kailahun	8.2875	-10.5493
52	2014	2014-04-28	Sierra Leone	Praomys tullbergi	Praomys	RODENTIA	MURIDAE	MURINAE	NA	neg			NA		Nyandeyama, Kenema	7.82685	-11.2243
52	2014	2014-11-02	Sierra Leone	Rattus rattus	Rattus	RODENTIA	MURIDAE	MURINAE	NA	neg			NA		Sembehun, Bo	7.77794	-11.7253
53	2014	2014-10-24	Sierra Leone	Arvicanthis sp.	Arvicanthis	RODENTIA	MURIDAE	MURINAE	NA	neg			NA		Ngolahun, Kailahun	8.2875	-10.5493
53	2014	2014-07-16	Sierra Leone	Mastomys erythroleucus	Mastomys	RODENTIA	MURIDAE	MURINAE	NA	neg			NA		Foindu, Kono	8.57412	-11.3018
53	2014	2014-07-21	Sierra Leone	Mastomys erythroleucus	Mastomys	RODENTIA	MURIDAE	MURINAE	NA	neg			NA		Baoma, Bo	7.99504	-11.7145
53	2014	2014-04-28	Sierra Leone	Praomys tullbergi	Praomys	RODENTIA	MURIDAE	MURINAE	NA	neg			NA		Nyandeyama, Kenema	7.82685	-11.2243
53	2014	2014-11-02	Sierra Leone	Rattus rattus	Rattus	RODENTIA	MURIDAE	MURINAE	NA	neg			NA		Sembehun, Bo	7.77794	-11.7253
54	2014	2014-10-24	Sierra Leone	Crocidura sp.	Crocidura	EULIPOTYPHLA	SORICIDAE	CROCIDURINAE	NA	neg			NA		Ngolahun, Kailahun	8.2875	-10.5493
54	2014	2014-07-21	Sierra Leone	Crocidura sp.	Crocidura	EULIPOTYPHLA	SORICIDAE	CROCIDURINAE	NA	neg			NA		Baoma, Bo	7.99504	-11.7145
54	2014	2014-04-28	Sierra Leone	Lophuromys sikapusi	Lophuromys	RODENTIA	MURIDAE	DEOMYINAE	NA	neg			NA		Nyandeyama, Kenema	7.82685	-11.2243
54	2014	2014-07-16	Sierra Leone	Lophuromys sikapusi	Lophuromys	RODENTIA	MURIDAE	DEOMYINAE	NA	neg			NA		Foindu, Kono	8.57412	-11.3018
54	2014	2014-11-02	Sierra Leone	Praomys sp.	Praomys	RODENTIA	MURIDAE	MURINAE	NA	neg			NA		Sembehun, Bo	7.77794	-11.7253
55	2014	2014-07-22	Sierra Leone	Crocidura sp.	Crocidura	EULIPOTYPHLA	SORICIDAE	CROCIDURINAE	NA	neg			NA		Baoma, Bo	7.99504	-11.7145
55	2014	2014-11-02	Sierra Leone	Crocidura sp.	Crocidura	EULIPOTYPHLA	SORICIDAE	CROCIDURINAE	NA	neg			NA		Sembehun, Bo	7.77794	-11.7253
[truncated: 566 more rows]
