# Supplementary material for: Ancient evolutionary origins of hepatitis E virus in rodents
Source: Proc Natl Acad Sci U S A. 2024 Dec 9;121(51):e2413665121. doi: 10.1073/pnas.2413665121 (PMC11665899; doi:10.1073/pnas.2413665121)
Supplement: Supplementary file 5 — Dataset S04 (XLSX) [file pnas.2413665121.sd04.xlsx]

## Sheet: Sheet1
Country	Negative	Positive	Total	Percentage
Ethiopia	469	9	478	0.0188285
Guinea	347	0	347	0
Kazakhstan	106	36	142	0.253521
Mexico	293	9	302	0.0298013
Mongolia	71	5	76	0.0657895
Nigeria	329	1	330	0.0030303
Sierra Leone	886	3	889	0.00337458
