# Supplementary material for: Ancient evolutionary origins of hepatitis E virus in rodents
Source: Proc Natl Acad Sci U S A. 2024 Dec 9;121(51):e2413665121. doi: 10.1073/pnas.2413665121 (PMC11665899; doi:10.1073/pnas.2413665121)
Supplement: Supplementary file 6 — Dataset S05 (XLSX) [file pnas.2413665121.sd05.xlsx]

## Sheet: Sheet1
Species	Negative	Postive	Total	Percentage
Acomys kempi	16	7	23	0.304348
Chaetodipus sp.	1	2	3	0.666667
Crocidura olivieri	1	1	2	0.5
Crocidura suaveolens	5	1	6	0.166667
Desmomys harringtoni	4	1	5	0.2
Dipus sagitta	14	4	18	0.222222
Heteromys irroratus	1	3	4	0.75
Lophuromys sikapusi	134	3	137	0.0218978
Peromyscus sp.	33	1	34	0.0294118
Peromyscus eremicus	0	1	1	1
Pygeretmus pumilio	0	13	13	1
Rattus rattus	157	1	158	0.00632911
Reithrodontomys sp.	24	2	26	0.0769231
Scarturus elater	16	14	30	0.466667
Scarturus heptneri	15	9	24	0.375
