# Supplementary material for: Ancient evolutionary origins of hepatitis E virus in rodents
Source: Proc Natl Acad Sci U S A. 2024 Dec 9;121(51):e2413665121. doi: 10.1073/pnas.2413665121 (PMC11665899; doi:10.1073/pnas.2413665121)
Supplement: Supplementary file 7 — Dataset S06 (XLSX) [file pnas.2413665121.sd06.xlsx]

## Sheet: Summary
genome	number_of_reads	mean_coverage	maximun_coverage
Eth/2986	8010	150.181	502
Eth/3402	19110	347.046	2164
KAZ/115	5873	105.733	437
KAZ/116	17467	283.963	1098
KAZ133/a	22312	255.75	1208
KAZ/133b	126952	804.149	118931
KAZ/43	4303	76.04	438
KAZ/62	4600	79.44	521
KAZ/118	380745	4557.92	376871
KAZ/126	4330	80.736	281
KAZ/130	22952	414.317	1715
KAZ/131b	11521	144.935	793
KAZ/131a	3685	52.863	238
MEX/80	11699	183.413	847
MEX/89	1027	17.698	66
MEX/95	23736	400.463	1691
Mex/96	114022	2352.17	6517
MNG/70	8213	137.744	936
MNG/127	2817	57.186	330
SLE/70b	2176	26.468	121
TPA-1(SRR5130449)	96561	1408.6	8420
TPA-2(SRR8587280)	14110	207.276	657
TPA-3(SRR12432009)	3826	88.595	172
TPA-4(SRR12432009)	7545	171.617	363

## Sheet: Eth_2986
seq	position	depth
Eth_2986	1	8
Eth_2986	2	8
Eth_2986	3	8
Eth_2986	4	15
Eth_2986	5	15
Eth_2986	6	15
Eth_2986	7	15
Eth_2986	8	15
Eth_2986	9	15
Eth_2986	10	15
Eth_2986	11	22
Eth_2986	12	22
Eth_2986	13	22
Eth_2986	14	35
Eth_2986	15	39
Eth_2986	16	43
Eth_2986	17	54
Eth_2986	18	73
Eth_2986	19	73
Eth_2986	20	76
Eth_2986	21	76
Eth_2986	22	76
Eth_2986	23	76
Eth_2986	24	90
Eth_2986	25	90
Eth_2986	26	90
Eth_2986	27	90
Eth_2986	28	90
Eth_2986	29	90
Eth_2986	30	92
Eth_2986	31	92
Eth_2986	32	92
Eth_2986	33	93
Eth_2986	34	93
Eth_2986	35	102
Eth_2986	36	102
Eth_2986	37	102
Eth_2986	38	102
Eth_2986	39	109
Eth_2986	40	109
Eth_2986	41	109
Eth_2986	42	113
Eth_2986	43	118
Eth_2986	44	134
Eth_2986	45	134
Eth_2986	46	152
Eth_2986	47	152
Eth_2986	48	152
Eth_2986	49	152
Eth_2986	50	152
Eth_2986	51	152
Eth_2986	52	152
Eth_2986	53	152
Eth_2986	54	160
Eth_2986	55	160
Eth_2986	56	190
Eth_2986	57	196
Eth_2986	58	200
Eth_2986	59	200
Eth_2986	60	200
Eth_2986	61	200
Eth_2986	62	200
Eth_2986	63	200
Eth_2986	64	200
Eth_2986	65	200
Eth_2986	66	200
Eth_2986	67	200
Eth_2986	68	200
Eth_2986	69	200
Eth_2986	70	200
Eth_2986	71	200
Eth_2986	72	200
Eth_2986	73	200
Eth_2986	74	200
Eth_2986	75	205
Eth_2986	76	206
Eth_2986	77	206
Eth_2986	78	206
Eth_2986	79	206
Eth_2986	80	219
Eth_2986	81	260
Eth_2986	82	260
Eth_2986	83	267
Eth_2986	84	267
Eth_2986	85	267
Eth_2986	86	277
Eth_2986	87	277
Eth_2986	88	277
Eth_2986	89	277
Eth_2986	90	277
Eth_2986	91	289
Eth_2986	92	293
Eth_2986	93	297
Eth_2986	94	297
Eth_2986	95	313
Eth_2986	96	313
Eth_2986	97	331
Eth_2986	98	331
Eth_2986	99	331
Eth_2986	100	331
Eth_2986	101	353
Eth_2986	102	353
Eth_2986	103	353
Eth_2986	104	353
Eth_2986	105	361
Eth_2986	106	376
Eth_2986	107	383
Eth_2986	108	383
Eth_2986	109	389
Eth_2986	110	389
Eth_2986	111	393
Eth_2986	112	397
Eth_2986	113	397
Eth_2986	114	397
Eth_2986	115	397
Eth_2986	116	397
Eth_2986	117	405
Eth_2986	118	405
Eth_2986	119	405
Eth_2986	120	413
Eth_2986	121	414
Eth_2986	122	414
Eth_2986	123	414
Eth_2986	124	414
Eth_2986	125	414
Eth_2986	126	414
Eth_2986	127	414
Eth_2986	128	414
Eth_2986	129	414
Eth_2986	130	414
Eth_2986	131	414
Eth_2986	132	414
Eth_2986	133	414
Eth_2986	134	414
Eth_2986	135	414
Eth_2986	136	415
Eth_2986	137	415
Eth_2986	138	415
Eth_2986	139	415
Eth_2986	140	415
Eth_2986	141	435
Eth_2986	142	435
Eth_2986	143	435
Eth_2986	144	435
Eth_2986	145	440
Eth_2986	146	440
Eth_2986	147	441
Eth_2986	148	441
Eth_2986	149	450
Eth_2986	150	454
Eth_2986	151	454
Eth_2986	152	450
Eth_2986	153	447
Eth_2986	154	447
Eth_2986	155	447
Eth_2986	156	447
Eth_2986	157	447
Eth_2986	158	447
Eth_2986	159	447
Eth_2986	160	439
Eth_2986	161	438
Eth_2986	162	438
Eth_2986	163	426
Eth_2986	164	422
Eth_2986	165	408
Eth_2986	166	404
Eth_2986	167	375
Eth_2986	168	375
Eth_2986	169	389
Eth_2986	170	383
Eth_2986	171	392
Eth_2986	172	391
Eth_2986	173	392
Eth_2986	174	392
Eth_2986	175	392
Eth_2986	176	392
Eth_2986	177	392
Eth_2986	178	455
Eth_2986	179	453
Eth_2986	180	453
Eth_2986	181	453
Eth_2986	182	467
Eth_2986	183	467
Eth_2986	184	452
Eth_2986	185	452
Eth_2986	186	452
Eth_2986	187	452
Eth_2986	188	445
Eth_2986	189	445
Eth_2986	190	445
Eth_2986	191	405
Eth_2986	192	399
Eth_2986	193	361
Eth_2986	194	343
Eth_2986	195	290
Eth_2986	196	274
Eth_2986	197	262
Eth_2986	198	262
Eth_2986	199	262
Eth_2986	200	262
Eth_2986	201	262
Eth_2986	202	262
Eth_2986	203	262
Eth_2986	204	272
Eth_2986	205	272
Eth_2986	206	272
Eth_2986	207	268
Eth_2986	208	268
Eth_2986	209	268
Eth_2986	210	286
Eth_2986	211	286
Eth_2986	212	286
Eth_2986	213	286
Eth_2986	214	286
Eth_2986	215	286
Eth_2986	216	286
Eth_2986	217	286
Eth_2986	218	286
Eth_2986	219	286
Eth_2986	220	286
Eth_2986	221	286
Eth_2986	222	286
Eth_2986	223	280
Eth_2986	224	281
Eth_2986	225	271
Eth_2986	226	271
Eth_2986	227	271
Eth_2986	228	271
Eth_2986	229	271
Eth_2986	230	245
Eth_2986	231	243
Eth_2986	232	228
Eth_2986	233	228
Eth_2986	234	229
Eth_2986	235	213
Eth_2986	236	213
Eth_2986	237	213
Eth_2986	238	213
Eth_2986	239	212
Eth_2986	240	207
Eth_2986	241	207
Eth_2986	242	207
Eth_2986	243	207
Eth_2986	244	185
Eth_2986	245	165
Eth_2986	246	165
Eth_2986	247	165
Eth_2986	248	165
Eth_2986	249	165
Eth_2986	250	165
Eth_2986	251	165
Eth_2986	252	165
Eth_2986	253	165
Eth_2986	254	165
Eth_2986	255	165
Eth_2986	256	159
Eth_2986	257	158
Eth_2986	258	155
Eth_2986	259	155
Eth_2986	260	155
Eth_2986	261	155
Eth_2986	262	155
Eth_2986	263	155
Eth_2986	264	155
Eth_2986	265	155
Eth_2986	266	155
Eth_2986	267	154
Eth_2986	268	154
Eth_2986	269	149
Eth_2986	270	149
Eth_2986	271	149
Eth_2986	272	149
Eth_2986	273	149
Eth_2986	274	149
Eth_2986	275	149
Eth_2986	276	149
Eth_2986	277	149
Eth_2986	278	149
Eth_2986	279	149
Eth_2986	280	149
Eth_2986	281	149
Eth_2986	282	149
Eth_2986	283	149
Eth_2986	284	149
Eth_2986	285	149
Eth_2986	286	149
Eth_2986	287	149
Eth_2986	288	149
Eth_2986	289	149
Eth_2986	290	149
Eth_2986	291	149
Eth_2986	292	157
Eth_2986	293	157
Eth_2986	294	151
Eth_2986	295	162
Eth_2986	296	163
Eth_2986	297	163
Eth_2986	298	154
Eth_2986	299	154
Eth_2986	300	154
Eth_2986	301	154
Eth_2986	302	154
Eth_2986	303	154
Eth_2986	304	154
Eth_2986	305	154
Eth_2986	306	154
Eth_2986	307	154
Eth_2986	308	154
Eth_2986	309	154
Eth_2986	310	154
Eth_2986	311	154
Eth_2986	312	154
Eth_2986	313	154
Eth_2986	314	154
Eth_2986	315	154
Eth_2986	316	154
Eth_2986	317	136
Eth_2986	318	105
Eth_2986	319	105
Eth_2986	320	86
Eth_2986	321	86
Eth_2986	322	80
Eth_2986	323	60
Eth_2986	324	60
Eth_2986	325	50
Eth_2986	326	46
Eth_2986	327	35
Eth_2986	328	35
Eth_2986	329	35
Eth_2986	330	35
Eth_2986	331	20
Eth_2986	332	20
Eth_2986	333	20
Eth_2986	334	20
Eth_2986	335	20
Eth_2986	336	20
Eth_2986	337	20
Eth_2986	338	20
Eth_2986	339	20
Eth_2986	340	20
Eth_2986	341	20
Eth_2986	342	20
Eth_2986	343	20
Eth_2986	344	20
Eth_2986	345	20
Eth_2986	346	20
Eth_2986	347	20
Eth_2986	348	20
Eth_2986	349	20
Eth_2986	350	20
Eth_2986	351	20
Eth_2986	352	20
Eth_2986	353	20
Eth_2986	354	20
Eth_2986	355	20
Eth_2986	356	20
Eth_2986	357	20
Eth_2986	358	20
Eth_2986	359	20
Eth_2986	360	20
Eth_2986	361	20
Eth_2986	362	20
Eth_2986	363	20
Eth_2986	364	20
Eth_2986	365	20
Eth_2986	366	20
Eth_2986	367	20
Eth_2986	368	20
Eth_2986	369	20
Eth_2986	370	20
Eth_2986	371	20
Eth_2986	372	20
Eth_2986	373	20
Eth_2986	374	20
Eth_2986	375	20
Eth_2986	376	20
Eth_2986	377	20
Eth_2986	378	20
Eth_2986	379	20
Eth_2986	380	20
Eth_2986	381	20
Eth_2986	382	20
Eth_2986	383	20
Eth_2986	384	20
Eth_2986	385	20
Eth_2986	386	20
Eth_2986	387	20
Eth_2986	388	20
Eth_2986	389	20
Eth_2986	390	20
Eth_2986	391	20
Eth_2986	392	20
Eth_2986	393	20
Eth_2986	394	20
Eth_2986	395	20
Eth_2986	396	20
Eth_2986	397	20
Eth_2986	398	20
Eth_2986	399	20
Eth_2986	400	20
Eth_2986	401	20
Eth_2986	402	20
Eth_2986	403	20
Eth_2986	404	20
Eth_2986	405	20
Eth_2986	406	20
Eth_2986	407	20
Eth_2986	408	20
Eth_2986	409	20
Eth_2986	410	12
Eth_2986	411	12
Eth_2986	412	12
Eth_2986	413	12
Eth_2986	414	12
Eth_2986	415	12
Eth_2986	416	12
Eth_2986	417	17
Eth_2986	418	18
Eth_2986	419	18
Eth_2986	420	18
Eth_2986	421	18
Eth_2986	422	18
Eth_2986	423	18
Eth_2986	424	18
Eth_2986	425	18
Eth_2986	426	18
Eth_2986	427	18
Eth_2986	428	18
Eth_2986	429	18
Eth_2986	430	18
Eth_2986	431	18
Eth_2986	432	18
Eth_2986	433	18
Eth_2986	434	18
Eth_2986	435	18
Eth_2986	436	25
Eth_2986	437	34
Eth_2986	438	34
Eth_2986	439	34
Eth_2986	440	34
Eth_2986	441	34
Eth_2986	442	22
Eth_2986	443	22
Eth_2986	444	22
Eth_2986	445	22
Eth_2986	446	22
Eth_2986	447	22
Eth_2986	448	22
Eth_2986	449	27
Eth_2986	450	27
Eth_2986	451	27
Eth_2986	452	33
Eth_2986	453	33
Eth_2986	454	33
Eth_2986	455	33
Eth_2986	456	33
Eth_2986	457	33
Eth_2986	458	33
Eth_2986	459	33
Eth_2986	460	33
Eth_2986	461	35
Eth_2986	462	35
Eth_2986	463	35
Eth_2986	464	35
Eth_2986	465	53
Eth_2986	466	53
Eth_2986	467	53
Eth_2986	468	53
Eth_2986	469	53
Eth_2986	470	53
Eth_2986	471	105
Eth_2986	472	120
Eth_2986	473	120
Eth_2986	474	120
Eth_2986	475	120
Eth_2986	476	120
Eth_2986	477	133
Eth_2986	478	133
Eth_2986	479	133
Eth_2986	480	133
Eth_2986	481	133
Eth_2986	482	133
Eth_2986	483	133
Eth_2986	484	133
Eth_2986	485	133
Eth_2986	486	133
Eth_2986	487	133
Eth_2986	488	133
Eth_2986	489	138
Eth_2986	490	138
Eth_2986	491	138
Eth_2986	492	138
Eth_2986	493	148
Eth_2986	494	148
Eth_2986	495	148
Eth_2986	496	148
Eth_2986	497	148
Eth_2986	498	148
Eth_2986	499	160
Eth_2986	500	160
Eth_2986	501	160
Eth_2986	502	160
Eth_2986	503	160
Eth_2986	504	164
Eth_2986	505	164
Eth_2986	506	163
Eth_2986	507	164
Eth_2986	508	164
Eth_2986	509	202
Eth_2986	510	204
Eth_2986	511	204
Eth_2986	512	204
Eth_2986	513	213
Eth_2986	514	213
Eth_2986	515	213
Eth_2986	516	213
Eth_2986	517	223
Eth_2986	518	229
Eth_2986	519	229
Eth_2986	520	229
Eth_2986	521	229
Eth_2986	522	229
Eth_2986	523	229
Eth_2986	524	235
Eth_2986	525	235
Eth_2986	526	235
Eth_2986	527	235
Eth_2986	528	235
Eth_2986	529	235
Eth_2986	530	241
Eth_2986	531	241
Eth_2986	532	241
Eth_2986	533	241
Eth_2986	534	241
Eth_2986	535	241
Eth_2986	536	245
Eth_2986	537	293
Eth_2986	538	298
Eth_2986	539	312
Eth_2986	540	312
Eth_2986	541	312
Eth_2986	542	312
Eth_2986	543	312
Eth_2986	544	312
Eth_2986	545	312
Eth_2986	546	312
Eth_2986	547	312
Eth_2986	548	312
Eth_2986	549	312
Eth_2986	550	312
Eth_2986	551	312
Eth_2986	552	312
Eth_2986	553	312
Eth_2986	554	312
Eth_2986	555	312
Eth_2986	556	312
Eth_2986	557	312
Eth_2986	558	318
Eth_2986	559	318
Eth_2986	560	318
Eth_2986	561	318
Eth_2986	562	318
Eth_2986	563	318
Eth_2986	564	318
Eth_2986	565	318
Eth_2986	566	330
Eth_2986	567	356
Eth_2986	568	388
Eth_2986	569	390
Eth_2986	570	400
Eth_2986	571	400
Eth_2986	572	400
Eth_2986	573	400
Eth_2986	574	400
Eth_2986	575	400
Eth_2986	576	400
Eth_2986	577	400
Eth_2986	578	400
Eth_2986	579	400
Eth_2986	580	400
Eth_2986	581	400
Eth_2986	582	400
Eth_2986	583	400
Eth_2986	584	400
Eth_2986	585	393
Eth_2986	586	384
Eth_2986	587	384
Eth_2986	588	384
Eth_2986	589	384
Eth_2986	590	390
Eth_2986	591	390
Eth_2986	592	390
Eth_2986	593	390
Eth_2986	594	388
Eth_2986	595	388
Eth_2986	596	386
Eth_2986	597	370
Eth_2986	598	365
Eth_2986	599	357
Eth_2986	600	370
Eth_2986	601	364
Eth_2986	602	364
Eth_2986	603	364
Eth_2986	604	376
Eth_2986	605	366
Eth_2986	606	366
Eth_2986	607	366
Eth_2986	608	366
Eth_2986	609	376
Eth_2986	610	376
Eth_2986	611	376
Eth_2986	612	376
Eth_2986	613	376
Eth_2986	614	324
Eth_2986	615	324
Eth_2986	616	312
Eth_2986	617	312
Eth_2986	618	312
Eth_2986	619	310
Eth_2986	620	315
Eth_2986	621	285
Eth_2986	622	285
Eth_2986	623	285
Eth_2986	624	285
Eth_2986	625	285
Eth_2986	626	273
Eth_2986	627	273
Eth_2986	628	273
Eth_2986	629	273
Eth_2986	630	273
Eth_2986	631	273
Eth_2986	632	273
Eth_2986	633	263
Eth_2986	634	263
Eth_2986	635	263
Eth_2986	636	263
Eth_2986	637	263
Eth_2986	638	259
Eth_2986	639	258
Eth_2986	640	258
Eth_2986	641	258
Eth_2986	642	258
Eth_2986	643	264
Eth_2986	644	264
Eth_2986	645	264
Eth_2986	646	264
Eth_2986	647	264
Eth_2986	648	264
Eth_2986	649	264
Eth_2986	650	274
Eth_2986	651	301
Eth_2986	652	311
Eth_2986	653	307
Eth_2986	654	307
Eth_2986	655	307
Eth_2986	656	307
Eth_2986	657	307
Eth_2986	658	291
Eth_2986	659	291
Eth_2986	660	291
Eth_2986	661	291
Eth_2986	662	301
Eth_2986	663	301
Eth_2986	664	306
Eth_2986	665	306
Eth_2986	666	306
Eth_2986	667	300
Eth_2986	668	300
Eth_2986	669	300
Eth_2986	670	300
Eth_2986	671	300
Eth_2986	672	303
Eth_2986	673	283
Eth_2986	674	293
Eth_2986	675	293
Eth_2986	676	293
Eth_2986	677	287
Eth_2986	678	287
Eth_2986	679	281
Eth_2986	680	289
Eth_2986	681	290
Eth_2986	682	290
Eth_2986	683	289
Eth_2986	684	303
Eth_2986	685	307
Eth_2986	686	175
Eth_2986	687	183
Eth_2986	688	170
Eth_2986	689	185
Eth_2986	690	184
Eth_2986	691	184
Eth_2986	692	188
Eth_2986	693	188
Eth_2986	694	188
Eth_2986	695	188
Eth_2986	696	188
Eth_2986	697	193
Eth_2986	698	193
Eth_2986	699	203
Eth_2986	700	203
Eth_2986	701	203
Eth_2986	702	203
Eth_2986	703	204
Eth_2986	704	204
Eth_2986	705	212
Eth_2986	706	224
Eth_2986	707	224
Eth_2986	708	224
Eth_2986	709	224
Eth_2986	710	224
Eth_2986	711	224
Eth_2986	712	224
Eth_2986	713	224
Eth_2986	714	224
Eth_2986	715	224
Eth_2986	716	224
Eth_2986	717	224
Eth_2986	718	224
Eth_2986	719	224
Eth_2986	720	224
Eth_2986	721	224
Eth_2986	722	224
Eth_2986	723	224
Eth_2986	724	224
Eth_2986	725	224
Eth_2986	726	224
Eth_2986	727	224
Eth_2986	728	224
Eth_2986	729	237
Eth_2986	730	237
Eth_2986	731	237
Eth_2986	732	237
Eth_2986	733	237
Eth_2986	734	237
Eth_2986	735	237
Eth_2986	736	243
Eth_2986	737	248
Eth_2986	738	262
Eth_2986	739	262
Eth_2986	740	264
Eth_2986	741	264
Eth_2986	742	264
Eth_2986	743	264
Eth_2986	744	264
Eth_2986	745	264
Eth_2986	746	264
Eth_2986	747	264
Eth_2986	748	264
Eth_2986	749	252
Eth_2986	750	252
Eth_2986	751	252
Eth_2986	752	252
Eth_2986	753	240
Eth_2986	754	240
Eth_2986	755	240
Eth_2986	756	240
Eth_2986	757	239
Eth_2986	758	230
Eth_2986	759	230
Eth_2986	760	230
Eth_2986	761	230
Eth_2986	762	230
Eth_2986	763	230
Eth_2986	764	230
Eth_2986	765	230
Eth_2986	766	230
Eth_2986	767	230
Eth_2986	768	230
Eth_2986	769	225
Eth_2986	770	225
Eth_2986	771	225
Eth_2986	772	225
Eth_2986	773	225
Eth_2986	774	225
Eth_2986	775	225
Eth_2986	776	225
Eth_2986	777	226
Eth_2986	778	226
Eth_2986	779	226
Eth_2986	780	226
Eth_2986	781	226
Eth_2986	782	226
Eth_2986	783	226
Eth_2986	784	226
Eth_2986	785	226
Eth_2986	786	226
Eth_2986	787	226
Eth_2986	788	226
Eth_2986	789	226
Eth_2986	790	226
Eth_2986	791	226
Eth_2986	792	220
Eth_2986	793	220
Eth_2986	794	220
Eth_2986	795	220
Eth_2986	796	216
Eth_2986	797	216
Eth_2986	798	216
Eth_2986	799	196
Eth_2986	800	117
Eth_2986	801	153
Eth_2986	802	143
Eth_2986	803	143
Eth_2986	804	143
Eth_2986	805	143
Eth_2986	806	143
Eth_2986	807	143
Eth_2986	808	143
Eth_2986	809	143
Eth_2986	810	143
Eth_2986	811	134
Eth_2986	812	134
Eth_2986	813	129
Eth_2986	814	129
Eth_2986	815	129
Eth_2986	816	129
Eth_2986	817	129
Eth_2986	818	129
Eth_2986	819	129
Eth_2986	820	127
Eth_2986	821	126
Eth_2986	822	126
Eth_2986	823	122
Eth_2986	824	122
Eth_2986	825	122
Eth_2986	826	127
Eth_2986	827	127
Eth_2986	828	127
Eth_2986	829	118
Eth_2986	830	118
Eth_2986	831	119
Eth_2986	832	119
Eth_2986	833	119
Eth_2986	834	127
Eth_2986	835	127
Eth_2986	836	127
Eth_2986	837	127
Eth_2986	838	122
Eth_2986	839	122
Eth_2986	840	122
Eth_2986	841	122
Eth_2986	842	122
Eth_2986	843	122
Eth_2986	844	122
Eth_2986	845	121
Eth_2986	846	117
Eth_2986	847	109
Eth_2986	848	99
Eth_2986	849	99
Eth_2986	850	99
Eth_2986	851	99
Eth_2986	852	98
Eth_2986	853	98
Eth_2986	854	98
Eth_2986	855	98
Eth_2986	856	98
Eth_2986	857	98
Eth_2986	858	98
Eth_2986	859	98
Eth_2986	860	98
Eth_2986	861	98
Eth_2986	862	98
Eth_2986	863	98
Eth_2986	864	98
Eth_2986	865	84
Eth_2986	866	84
Eth_2986	867	84
Eth_2986	868	84
Eth_2986	869	84
Eth_2986	870	84
Eth_2986	871	84
Eth_2986	872	92
Eth_2986	873	92
Eth_2986	874	92
Eth_2986	875	92
Eth_2986	876	92
Eth_2986	877	92
Eth_2986	878	92
Eth_2986	879	92
Eth_2986	880	92
Eth_2986	881	92
Eth_2986	882	92
Eth_2986	883	92
Eth_2986	884	92
Eth_2986	885	81
Eth_2986	886	73
Eth_2986	887	63
Eth_2986	888	61
Eth_2986	889	61
Eth_2986	890	61
Eth_2986	891	61
Eth_2986	892	61
Eth_2986	893	61
Eth_2986	894	61
Eth_2986	895	61
Eth_2986	896	55
Eth_2986	897	55
Eth_2986	898	55
Eth_2986	899	55
Eth_2986	900	55
Eth_2986	901	55
Eth_2986	902	55
Eth_2986	903	55
Eth_2986	904	55
Eth_2986	905	55
Eth_2986	906	55
Eth_2986	907	55
Eth_2986	908	65
Eth_2986	909	65
Eth_2986	910	89
Eth_2986	911	102
Eth_2986	912	102
Eth_2986	913	102
Eth_2986	914	115
Eth_2986	915	117
Eth_2986	916	117
Eth_2986	917	117
Eth_2986	918	117
Eth_2986	919	117
Eth_2986	920	117
Eth_2986	921	117
Eth_2986	922	117
Eth_2986	923	117
Eth_2986	924	117
Eth_2986	925	117
Eth_2986	926	116
Eth_2986	927	116
Eth_2986	928	110
Eth_2986	929	110
Eth_2986	930	96
Eth_2986	931	95
Eth_2986	932	87
Eth_2986	933	92
Eth_2986	934	92
Eth_2986	935	94
Eth_2986	936	94
Eth_2986	937	94
Eth_2986	938	94
Eth_2986	939	94
Eth_2986	940	94
Eth_2986	941	94
Eth_2986	942	94
Eth_2986	943	94
Eth_2986	944	94
Eth_2986	945	94
Eth_2986	946	94
Eth_2986	947	94
Eth_2986	948	101
Eth_2986	949	112
Eth_2986	950	112
Eth_2986	951	112
Eth_2986	952	112
Eth_2986	953	112
Eth_2986	954	112
Eth_2986	955	112
Eth_2986	956	112
Eth_2986	957	112
Eth_2986	958	112
Eth_2986	959	112
Eth_2986	960	113
Eth_2986	961	113
Eth_2986	962	123
Eth_2986	963	124
Eth_2986	964	124
Eth_2986	965	124
Eth_2986	966	124
Eth_2986	967	128
Eth_2986	968	128
Eth_2986	969	128
Eth_2986	970	128
Eth_2986	971	128
Eth_2986	972	128
Eth_2986	973	128
Eth_2986	974	128
Eth_2986	975	128
Eth_2986	976	128
Eth_2986	977	128
Eth_2986	978	128
Eth_2986	979	128
Eth_2986	980	128
Eth_2986	981	127
Eth_2986	982	127
Eth_2986	983	135
Eth_2986	984	156
Eth_2986	985	156
Eth_2986	986	156
Eth_2986	987	156
Eth_2986	988	164
Eth_2986	989	164
Eth_2986	990	164
Eth_2986	991	164
Eth_2986	992	168
Eth_2986	993	173
Eth_2986	994	173
Eth_2986	995	178
Eth_2986	996	178
Eth_2986	997	178
Eth_2986	998	178
Eth_2986	999	178
Eth_2986	1000	164
Eth_2986	1001	164
Eth_2986	1002	164
Eth_2986	1003	164
Eth_2986	1004	164
Eth_2986	1005	170
Eth_2986	1006	170
Eth_2986	1007	170
Eth_2986	1008	170
Eth_2986	1009	170
Eth_2986	1010	170
Eth_2986	1011	160
Eth_2986	1012	164
Eth_2986	1013	164
Eth_2986	1014	164
Eth_2986	1015	182
Eth_2986	1016	182
Eth_2986	1017	182
Eth_2986	1018	182
Eth_2986	1019	182
Eth_2986	1020	182
Eth_2986	1021	174
Eth_2986	1022	174
Eth_2986	1023	174
Eth_2986	1024	188
Eth_2986	1025	208
Eth_2986	1026	208
Eth_2986	1027	208
Eth_2986	1028	208
Eth_2986	1029	208
Eth_2986	1030	212
Eth_2986	1031	212
Eth_2986	1032	212
Eth_2986	1033	212
Eth_2986	1034	212
Eth_2986	1035	225
Eth_2986	1036	209
Eth_2986	1037	209
Eth_2986	1038	215
Eth_2986	1039	206
Eth_2986	1040	206
Eth_2986	1041	222
Eth_2986	1042	222
Eth_2986	1043	222
Eth_2986	1044	222
Eth_2986	1045	222
Eth_2986	1046	222
Eth_2986	1047	222
Eth_2986	1048	222
Eth_2986	1049	222
Eth_2986	1050	222
Eth_2986	1051	222
Eth_2986	1052	222
Eth_2986	1053	222
Eth_2986	1054	222
Eth_2986	1055	222
Eth_2986	1056	222
Eth_2986	1057	229
Eth_2986	1058	229
Eth_2986	1059	229
Eth_2986	1060	215
Eth_2986	1061	215
Eth_2986	1062	215
Eth_2986	1063	215
Eth_2986	1064	215
Eth_2986	1065	215
Eth_2986	1066	215
Eth_2986	1067	215
Eth_2986	1068	215
Eth_2986	1069	215
Eth_2986	1070	215
Eth_2986	1071	215
Eth_2986	1072	215
Eth_2986	1073	215
Eth_2986	1074	218
Eth_2986	1075	226
Eth_2986	1076	226
Eth_2986	1077	226
Eth_2986	1078	226
Eth_2986	1079	226
Eth_2986	1080	232
Eth_2986	1081	206
Eth_2986	1082	204
Eth_2986	1083	198
Eth_2986	1084	198
Eth_2986	1085	198
Eth_2986	1086	198
Eth_2986	1087	198
Eth_2986	1088	198
Eth_2986	1089	198
Eth_2986	1090	198
Eth_2986	1091	198
Eth_2986	1092	194
Eth_2986	1093	204
Eth_2986	1094	204
Eth_2986	1095	204
Eth_2986	1096	204
Eth_2986	1097	204
Eth_2986	1098	193
Eth_2986	1099	193
Eth_2986	1100	199
Eth_2986	1101	199
Eth_2986	1102	199
Eth_2986	1103	199
Eth_2986	1104	199
Eth_2986	1105	199
Eth_2986	1106	199
Eth_2986	1107	211
Eth_2986	1108	211
Eth_2986	1109	211
Eth_2986	1110	211
Eth_2986	1111	200
Eth_2986	1112	200
Eth_2986	1113	200
Eth_2986	1114	200
Eth_2986	1115	200
Eth_2986	1116	200
Eth_2986	1117	200
Eth_2986	1118	200
Eth_2986	1119	200
Eth_2986	1120	200
Eth_2986	1121	200
Eth_2986	1122	200
Eth_2986	1123	200
Eth_2986	1124	200
Eth_2986	1125	200
Eth_2986	1126	200
Eth_2986	1127	214
Eth_2986	1128	214
Eth_2986	1129	214
Eth_2986	1130	202
Eth_2986	1131	202
Eth_2986	1132	187
Eth_2986	1133	178
Eth_2986	1134	178
Eth_2986	1135	178
Eth_2986	1136	178
Eth_2986	1137	179
Eth_2986	1138	172
Eth_2986	1139	172
Eth_2986	1140	172
Eth_2986	1141	155
Eth_2986	1142	132
Eth_2986	1143	125
Eth_2986	1144	102
Eth_2986	1145	105
Eth_2986	1146	100
Eth_2986	1147	100
Eth_2986	1148	100
Eth_2986	1149	100
Eth_2986	1150	100
Eth_2986	1151	100
Eth_2986	1152	100
Eth_2986	1153	121
Eth_2986	1154	138
Eth_2986	1155	138
Eth_2986	1156	139
Eth_2986	1157	141
Eth_2986	1158	142
Eth_2986	1159	142
Eth_2986	1160	142
Eth_2986	1161	142
Eth_2986	1162	154
Eth_2986	1163	154
Eth_2986	1164	154
Eth_2986	1165	154
Eth_2986	1166	154
Eth_2986	1167	154
Eth_2986	1168	154
Eth_2986	1169	154
Eth_2986	1170	154
Eth_2986	1171	154
Eth_2986	1172	154
Eth_2986	1173	162
Eth_2986	1174	162
Eth_2986	1175	162
Eth_2986	1176	176
Eth_2986	1177	176
Eth_2986	1178	176
Eth_2986	1179	176
Eth_2986	1180	174
Eth_2986	1181	176
Eth_2986	1182	176
Eth_2986	1183	186
Eth_2986	1184	173
Eth_2986	1185	173
Eth_2986	1186	193
Eth_2986	1187	186
Eth_2986	1188	204
Eth_2986	1189	204
Eth_2986	1190	204
Eth_2986	1191	204
Eth_2986	1192	204
Eth_2986	1193	266
Eth_2986	1194	266
Eth_2986	1195	266
Eth_2986	1196	266
Eth_2986	1197	266
Eth_2986	1198	266
Eth_2986	1199	266
Eth_2986	1200	284
Eth_2986	1201	290
Eth_2986	1202	290
Eth_2986	1203	290
Eth_2986	1204	290
Eth_2986	1205	318
Eth_2986	1206	313
Eth_2986	1207	339
Eth_2986	1208	345
Eth_2986	1209	345
Eth_2986	1210	367
Eth_2986	1211	367
Eth_2986	1212	367
Eth_2986	1213	367
Eth_2986	1214	376
Eth_2986	1215	376
Eth_2986	1216	376
Eth_2986	1217	377
Eth_2986	1218	377
Eth_2986	1219	383
Eth_2986	1220	386
Eth_2986	1221	386
Eth_2986	1222	390
Eth_2986	1223	385
Eth_2986	1224	385
Eth_2986	1225	385
Eth_2986	1226	385
Eth_2986	1227	371
Eth_2986	1228	361
Eth_2986	1229	355
Eth_2986	1230	355
Eth_2986	1231	349
Eth_2986	1232	357
Eth_2986	1233	357
Eth_2986	1234	357
Eth_2986	1235	357
Eth_2986	1236	357
Eth_2986	1237	357
Eth_2986	1238	357
Eth_2986	1239	367
Eth_2986	1240	367
Eth_2986	1241	367
Eth_2986	1242	357
Eth_2986	1243	357
Eth_2986	1244	357
Eth_2986	1245	357
Eth_2986	1246	357
Eth_2986	1247	357
Eth_2986	1248	357
Eth_2986	1249	357
Eth_2986	1250	357
Eth_2986	1251	368
Eth_2986	1252	368
Eth_2986	1253	374
Eth_2986	1254	380
Eth_2986	1255	380
Eth_2986	1256	369
Eth_2986	1257	368
Eth_2986	1258	368
Eth_2986	1259	368
Eth_2986	1260	377
Eth_2986	1261	363
Eth_2986	1262	363
Eth_2986	1263	363
Eth_2986	1264	363
Eth_2986	1265	363
Eth_2986	1266	363
Eth_2986	1267	363
Eth_2986	1268	363
Eth_2986	1269	363
Eth_2986	1270	363
Eth_2986	1271	363
Eth_2986	1272	363
Eth_2986	1273	363
Eth_2986	1274	363
Eth_2986	1275	363
Eth_2986	1276	353
Eth_2986	1277	353
Eth_2986	1278	353
Eth_2986	1279	365
Eth_2986	1280	365
Eth_2986	1281	365
Eth_2986	1282	365
Eth_2986	1283	365
Eth_2986	1284	365
Eth_2986	1285	365
Eth_2986	1286	364
Eth_2986	1287	363
Eth_2986	1288	363
Eth_2986	1289	363
Eth_2986	1290	363
Eth_2986	1291	363
Eth_2986	1292	363
Eth_2986	1293	363
Eth_2986	1294	363
Eth_2986	1295	363
Eth_2986	1296	363
Eth_2986	1297	363
Eth_2986	1298	363
Eth_2986	1299	363
Eth_2986	1300	362
Eth_2986	1301	341
Eth_2986	1302	253
Eth_2986	1303	133
Eth_2986	1304	133
Eth_2986	1305	131
Eth_2986	1306	117
Eth_2986	1307	117
Eth_2986	1308	117
Eth_2986	1309	131
Eth_2986	1310	131
Eth_2986	1311	131
Eth_2986	1312	131
Eth_2986	1313	131
Eth_2986	1314	131
Eth_2986	1315	131
Eth_2986	1316	131
Eth_2986	1317	131
Eth_2986	1318	131
Eth_2986	1319	131
Eth_2986	1320	131
Eth_2986	1321	131
Eth_2986	1322	131
Eth_2986	1323	131
Eth_2986	1324	131
Eth_2986	1325	132
Eth_2986	1326	132
Eth_2986	1327	131
Eth_2986	1328	131
Eth_2986	1329	127
Eth_2986	1330	134
Eth_2986	1331	140
Eth_2986	1332	152
Eth_2986	1333	164
Eth_2986	1334	164
Eth_2986	1335	164
Eth_2986	1336	164
Eth_2986	1337	164
Eth_2986	1338	164
Eth_2986	1339	164
Eth_2986	1340	164
Eth_2986	1341	164
Eth_2986	1342	164
Eth_2986	1343	164
Eth_2986	1344	164
Eth_2986	1345	164
Eth_2986	1346	164
Eth_2986	1347	164
Eth_2986	1348	164
Eth_2986	1349	164
Eth_2986	1350	164
Eth_2986	1351	164
Eth_2986	1352	164
Eth_2986	1353	164
Eth_2986	1354	164
Eth_2986	1355	164
Eth_2986	1356	161
Eth_2986	1357	158
Eth_2986	1358	158
Eth_2986	1359	158
Eth_2986	1360	158
Eth_2986	1361	158
Eth_2986	1362	158
Eth_2986	1363	143
Eth_2986	1364	146
Eth_2986	1365	144
Eth_2986	1366	152
Eth_2986	1367	152
Eth_2986	1368	99
Eth_2986	1369	94
Eth_2986	1370	94
Eth_2986	1371	104
Eth_2986	1372	111
Eth_2986	1373	116
Eth_2986	1374	116
Eth_2986	1375	116
Eth_2986	1376	128
Eth_2986	1377	128
Eth_2986	1378	128
Eth_2986	1379	128
Eth_2986	1380	128
Eth_2986	1381	128
Eth_2986	1382	128
Eth_2986	1383	128
Eth_2986	1384	128
Eth_2986	1385	128
Eth_2986	1386	128
Eth_2986	1387	128
Eth_2986	1388	128
Eth_2986	1389	128
Eth_2986	1390	128
Eth_2986	1391	128
Eth_2986	1392	132
Eth_2986	1393	134
Eth_2986	1394	134
Eth_2986	1395	139
Eth_2986	1396	139
Eth_2986	1397	139
Eth_2986	1398	139
Eth_2986	1399	151
Eth_2986	1400	146
Eth_2986	1401	146
Eth_2986	1402	140
Eth_2986	1403	150
Eth_2986	1404	150
Eth_2986	1405	165
Eth_2986	1406	165
Eth_2986	1407	165
Eth_2986	1408	165
Eth_2986	1409	156
Eth_2986	1410	156
Eth_2986	1411	156
Eth_2986	1412	156
Eth_2986	1413	156
Eth_2986	1414	156
Eth_2986	1415	156
Eth_2986	1416	167
Eth_2986	1417	167
Eth_2986	1418	175
Eth_2986	1419	175
Eth_2986	1420	178
Eth_2986	1421	178
Eth_2986	1422	178
Eth_2986	1423	178
Eth_2986	1424	178
Eth_2986	1425	178
Eth_2986	1426	178
Eth_2986	1427	182
Eth_2986	1428	182
Eth_2986	1429	188
Eth_2986	1430	198
Eth_2986	1431	198
Eth_2986	1432	198
Eth_2986	1433	198
Eth_2986	1434	207
Eth_2986	1435	207
Eth_2986	1436	207
Eth_2986	1437	207
Eth_2986	1438	199
Eth_2986	1439	189
Eth_2986	1440	189
Eth_2986	1441	189
Eth_2986	1442	189
Eth_2986	1443	199
Eth_2986	1444	199
Eth_2986	1445	199
Eth_2986	1446	206
Eth_2986	1447	216
Eth_2986	1448	236
Eth_2986	1449	244
Eth_2986	1450	244
Eth_2986	1451	244
Eth_2986	1452	244
Eth_2986	1453	244
Eth_2986	1454	244
Eth_2986	1455	244
Eth_2986	1456	244
Eth_2986	1457	244
Eth_2986	1458	234
Eth_2986	1459	249
Eth_2986	1460	259
Eth_2986	1461	259
Eth_2986	1462	259
Eth_2986	1463	253
Eth_2986	1464	247
Eth_2986	1465	247
Eth_2986	1466	247
Eth_2986	1467	247
Eth_2986	1468	247
Eth_2986	1469	247
Eth_2986	1470	246
Eth_2986	1471	237
Eth_2986	1472	237
Eth_2986	1473	222
Eth_2986	1474	222
Eth_2986	1475	222
Eth_2986	1476	230
Eth_2986	1477	218
Eth_2986	1478	218
Eth_2986	1479	218
Eth_2986	1480	212
Eth_2986	1481	212
Eth_2986	1482	212
Eth_2986	1483	212
Eth_2986	1484	212
Eth_2986	1485	226
Eth_2986	1486	226
Eth_2986	1487	226
Eth_2986	1488	226
Eth_2986	1489	226
Eth_2986	1490	247
Eth_2986	1491	247
Eth_2986	1492	248
Eth_2986	1493	248
Eth_2986	1494	248
Eth_2986	1495	248
Eth_2986	1496	248
Eth_2986	1497	248
Eth_2986	1498	248
Eth_2986	1499	248
Eth_2986	1500	248
Eth_2986	1501	248
Eth_2986	1502	248
Eth_2986	1503	248
Eth_2986	1504	256
Eth_2986	1505	256
Eth_2986	1506	256
Eth_2986	1507	256
Eth_2986	1508	256
Eth_2986	1509	256
Eth_2986	1510	256
Eth_2986	1511	256
Eth_2986	1512	256
Eth_2986	1513	251
Eth_2986	1514	251
Eth_2986	1515	251
Eth_2986	1516	256
Eth_2986	1517	256
Eth_2986	1518	246
Eth_2986	1519	246
Eth_2986	1520	246
Eth_2986	1521	239
Eth_2986	1522	234
Eth_2986	1523	234
Eth_2986	1524	234
Eth_2986	1525	228
Eth_2986	1526	228
Eth_2986	1527	246
Eth_2986	1528	246
Eth_2986	1529	246
Eth_2986	1530	246
Eth_2986	1531	246
Eth_2986	1532	252
Eth_2986	1533	253
Eth_2986	1534	253
Eth_2986	1535	253
Eth_2986	1536	253
Eth_2986	1537	253
Eth_2986	1538	253
Eth_2986	1539	253
Eth_2986	1540	253
Eth_2986	1541	260
Eth_2986	1542	260
Eth_2986	1543	256
Eth_2986	1544	255
Eth_2986	1545	254
Eth_2986	1546	254
Eth_2986	1547	252
Eth_2986	1548	243
Eth_2986	1549	243
Eth_2986	1550	243
Eth_2986	1551	243
Eth_2986	1552	218
Eth_2986	1553	222
Eth_2986	1554	188
Eth_2986	1555	188
Eth_2986	1556	179
Eth_2986	1557	179
Eth_2986	1558	172
Eth_2986	1559	172
Eth_2986	1560	169
Eth_2986	1561	169
Eth_2986	1562	169
Eth_2986	1563	159
Eth_2986	1564	167
Eth_2986	1565	156
Eth_2986	1566	146
Eth_2986	1567	146
Eth_2986	1568	146
Eth_2986	1569	146
Eth_2986	1570	146
Eth_2986	1571	146
Eth_2986	1572	146
Eth_2986	1573	146
Eth_2986	1574	146
Eth_2986	1575	146
Eth_2986	1576	142
Eth_2986	1577	142
Eth_2986	1578	136
Eth_2986	1579	136
Eth_2986	1580	136
Eth_2986	1581	142
Eth_2986	1582	142
Eth_2986	1583	142
Eth_2986	1584	142
Eth_2986	1585	142
Eth_2986	1586	142
Eth_2986	1587	147
Eth_2986	1588	136
Eth_2986	1589	135
Eth_2986	1590	135
Eth_2986	1591	135
Eth_2986	1592	135
Eth_2986	1593	135
Eth_2986	1594	135
Eth_2986	1595	128
Eth_2986	1596	128
Eth_2986	1597	120
Eth_2986	1598	120
Eth_2986	1599	106
Eth_2986	1600	106
Eth_2986	1601	106
Eth_2986	1602	106
Eth_2986	1603	106
Eth_2986	1604	106
Eth_2986	1605	106
Eth_2986	1606	106
Eth_2986	1607	106
Eth_2986	1608	101
Eth_2986	1609	101
Eth_2986	1610	101
Eth_2986	1611	101
Eth_2986	1612	101
Eth_2986	1613	101
Eth_2986	1614	101
Eth_2986	1615	101
Eth_2986	1616	101
Eth_2986	1617	101
Eth_2986	1618	101
Eth_2986	1619	101
Eth_2986	1620	101
Eth_2986	1621	101
Eth_2986	1622	101
Eth_2986	1623	101
Eth_2986	1624	101
Eth_2986	1625	101
Eth_2986	1626	101
Eth_2986	1627	101
Eth_2986	1628	101
Eth_2986	1629	101
Eth_2986	1630	101
Eth_2986	1631	101
Eth_2986	1632	101
Eth_2986	1633	101
Eth_2986	1634	101
Eth_2986	1635	101
Eth_2986	1636	101
Eth_2986	1637	101
Eth_2986	1638	98
Eth_2986	1639	91
Eth_2986	1640	91
Eth_2986	1641	91
Eth_2986	1642	91
Eth_2986	1643	91
Eth_2986	1644	91
Eth_2986	1645	91
Eth_2986	1646	91
Eth_2986	1647	91
Eth_2986	1648	99
Eth_2986	1649	115
Eth_2986	1650	115
Eth_2986	1651	115
Eth_2986	1652	115
Eth_2986	1653	107
Eth_2986	1654	107
Eth_2986	1655	107
Eth_2986	1656	107
Eth_2986	1657	107
Eth_2986	1658	107
Eth_2986	1659	107
Eth_2986	1660	107
Eth_2986	1661	107
Eth_2986	1662	107
Eth_2986	1663	107
Eth_2986	1664	107
Eth_2986	1665	102
Eth_2986	1666	102
Eth_2986	1667	102
Eth_2986	1668	102
Eth_2986	1669	102
Eth_2986	1670	102
Eth_2986	1671	102
Eth_2986	1672	102
Eth_2986	1673	101
Eth_2986	1674	96
Eth_2986	1675	96
Eth_2986	1676	60
Eth_2986	1677	60
Eth_2986	1678	60
Eth_2986	1679	60
Eth_2986	1680	60
Eth_2986	1681	47
Eth_2986	1682	47
Eth_2986	1683	47
Eth_2986	1684	57
Eth_2986	1685	62
Eth_2986	1686	62
Eth_2986	1687	62
Eth_2986	1688	62
Eth_2986	1689	62
Eth_2986	1690	49
Eth_2986	1691	49
Eth_2986	1692	54
Eth_2986	1693	58
Eth_2986	1694	58
Eth_2986	1695	58
Eth_2986	1696	58
Eth_2986	1697	58
Eth_2986	1698	59
Eth_2986	1699	59
Eth_2986	1700	59
Eth_2986	1701	66
Eth_2986	1702	62
Eth_2986	1703	67
Eth_2986	1704	67
Eth_2986	1705	67
Eth_2986	1706	72
Eth_2986	1707	72
Eth_2986	1708	72
Eth_2986	1709	72
Eth_2986	1710	72
Eth_2986	1711	72
Eth_2986	1712	80
Eth_2986	1713	80
Eth_2986	1714	80
Eth_2986	1715	88
Eth_2986	1716	90
Eth_2986	1717	90
Eth_2986	1718	90
Eth_2986	1719	90
Eth_2986	1720	90
Eth_2986	1721	90
Eth_2986	1722	90
Eth_2986	1723	90
Eth_2986	1724	90
Eth_2986	1725	90
Eth_2986	1726	90
Eth_2986	1727	90
Eth_2986	1728	90
Eth_2986	1729	112
Eth_2986	1730	112
Eth_2986	1731	112
Eth_2986	1732	118
Eth_2986	1733	118
Eth_2986	1734	118
Eth_2986	1735	118
Eth_2986	1736	113
Eth_2986	1737	113
Eth_2986	1738	113
Eth_2986	1739	113
Eth_2986	1740	113
Eth_2986	1741	113
Eth_2986	1742	127
Eth_2986	1743	127
Eth_2986	1744	128
Eth_2986	1745	128
Eth_2986	1746	128
Eth_2986	1747	128
Eth_2986	1748	128
Eth_2986	1749	128
Eth_2986	1750	128
Eth_2986	1751	128
Eth_2986	1752	128
Eth_2986	1753	128
Eth_2986	1754	128
Eth_2986	1755	128
Eth_2986	1756	128
Eth_2986	1757	128
Eth_2986	1758	128
Eth_2986	1759	128
Eth_2986	1760	128
Eth_2986	1761	128
Eth_2986	1762	128
Eth_2986	1763	128
Eth_2986	1764	128
Eth_2986	1765	128
Eth_2986	1766	128
Eth_2986	1767	128
Eth_2986	1768	135
Eth_2986	1769	147
Eth_2986	1770	173
Eth_2986	1771	173
Eth_2986	1772	184
Eth_2986	1773	184
Eth_2986	1774	184
Eth_2986	1775	184
Eth_2986	1776	184
Eth_2986	1777	184
Eth_2986	1778	184
Eth_2986	1779	184
Eth_2986	1780	184
Eth_2986	1781	184
Eth_2986	1782	184
Eth_2986	1783	184
Eth_2986	1784	184
Eth_2986	1785	194
Eth_2986	1786	209
Eth_2986	1787	209
Eth_2986	1788	218
Eth_2986	1789	218
Eth_2986	1790	218
Eth_2986	1791	218
Eth_2986	1792	218
Eth_2986	1793	218
Eth_2986	1794	218
Eth_2986	1795	226
Eth_2986	1796	216
Eth_2986	1797	208
Eth_2986	1798	202
Eth_2986	1799	214
Eth_2986	1800	214
Eth_2986	1801	222
Eth_2986	1802	222
Eth_2986	1803	234
Eth_2986	1804	253
Eth_2986	1805	265
Eth_2986	1806	272
Eth_2986	1807	280
Eth_2986	1808	280
Eth_2986	1809	280
Eth_2986	1810	280
Eth_2986	1811	284
Eth_2986	1812	274
Eth_2986	1813	274
Eth_2986	1814	274
Eth_2986	1815	293
Eth_2986	1816	301
Eth_2986	1817	306
Eth_2986	1818	306
Eth_2986	1819	306
Eth_2986	1820	306
Eth_2986	1821	306
Eth_2986	1822	306
Eth_2986	1823	306
Eth_2986	1824	306
Eth_2986	1825	306
Eth_2986	1826	306
Eth_2986	1827	306
Eth_2986	1828	336
Eth_2986	1829	376
Eth_2986	1830	391
Eth_2986	1831	397
Eth_2986	1832	397
Eth_2986	1833	396
Eth_2986	1834	392
Eth_2986	1835	392
Eth_2986	1836	392
Eth_2986	1837	392
Eth_2986	1838	392
Eth_2986	1839	392
Eth_2986	1840	392
Eth_2986	1841	387
Eth_2986	1842	374
Eth_2986	1843	360
Eth_2986	1844	360
Eth_2986	1845	360
Eth_2986	1846	360
Eth_2986	1847	360
Eth_2986	1848	360
Eth_2986	1849	378
Eth_2986	1850	370
Eth_2986	1851	370
Eth_2986	1852	365
Eth_2986	1853	365
Eth_2986	1854	365
Eth_2986	1855	348
Eth_2986	1856	354
Eth_2986	1857	332
Eth_2986	1858	332
Eth_2986	1859	332
Eth_2986	1860	332
Eth_2986	1861	332
Eth_2986	1862	332
Eth_2986	1863	333
Eth_2986	1864	333
Eth_2986	1865	343
Eth_2986	1866	349
Eth_2986	1867	349
Eth_2986	1868	349
Eth_2986	1869	349
Eth_2986	1870	349
Eth_2986	1871	349
Eth_2986	1872	349
Eth_2986	1873	349
Eth_2986	1874	349
Eth_2986	1875	349
Eth_2986	1876	349
Eth_2986	1877	349
Eth_2986	1878	349
Eth_2986	1879	349
Eth_2986	1880	349
Eth_2986	1881	351
Eth_2986	1882	351
Eth_2986	1883	351
Eth_2986	1884	351
Eth_2986	1885	351
Eth_2986	1886	351
Eth_2986	1887	363
Eth_2986	1888	363
Eth_2986	1889	363
Eth_2986	1890	375
Eth_2986	1891	375
Eth_2986	1892	375
Eth_2986	1893	375
Eth_2986	1894	375
Eth_2986	1895	375
Eth_2986	1896	375
Eth_2986	1897	375
Eth_2986	1898	375
Eth_2986	1899	375
Eth_2986	1900	375
Eth_2986	1901	375
Eth_2986	1902	375
Eth_2986	1903	375
Eth_2986	1904	375
Eth_2986	1905	375
Eth_2986	1906	375
Eth_2986	1907	375
Eth_2986	1908	375
Eth_2986	1909	375
Eth_2986	1910	375
Eth_2986	1911	375
Eth_2986	1912	375
Eth_2986	1913	375
Eth_2986	1914	375
Eth_2986	1915	375
Eth_2986	1916	375
Eth_2986	1917	369
Eth_2986	1918	369
Eth_2986	1919	342
Eth_2986	1920	342
Eth_2986	1921	332
Eth_2986	1922	332
Eth_2986	1923	332
Eth_2986	1924	332
Eth_2986	1925	332
Eth_2986	1926	332
Eth_2986	1927	332
Eth_2986	1928	332
Eth_2986	1929	332
Eth_2986	1930	332
Eth_2986	1931	332
Eth_2986	1932	332
Eth_2986	1933	332
Eth_2986	1934	316
Eth_2986	1935	273
Eth_2986	1936	273
Eth_2986	1937	240
Eth_2986	1938	240
Eth_2986	1939	246
Eth_2986	1940	254
Eth_2986	1941	254
Eth_2986	1942	254
Eth_2986	1943	246
Eth_2986	1944	246
Eth_2986	1945	246
Eth_2986	1946	245
Eth_2986	1947	215
Eth_2986	1948	166
Eth_2986	1949	150
Eth_2986	1950	142
Eth_2986	1951	142
Eth_2986	1952	135
Eth_2986	1953	125
Eth_2986	1954	119
Eth_2986	1955	104
Eth_2986	1956	104
Eth_2986	1957	104
Eth_2986	1958	104
Eth_2986	1959	103
Eth_2986	1960	100
Eth_2986	1961	100
Eth_2986	1962	100
Eth_2986	1963	100
Eth_2986	1964	86
Eth_2986	1965	86
Eth_2986	1966	82
Eth_2986	1967	68
Eth_2986	1968	68
Eth_2986	1969	68
Eth_2986	1970	68
Eth_2986	1971	56
Eth_2986	1972	56
Eth_2986	1973	56
Eth_2986	1974	56
Eth_2986	1975	65
Eth_2986	1976	65
Eth_2986	1977	65
Eth_2986	1978	60
Eth_2986	1979	60
Eth_2986	1980	54
Eth_2986	1981	54
Eth_2986	1982	54
Eth_2986	1983	54
Eth_2986	1984	54
Eth_2986	1985	54
Eth_2986	1986	54
Eth_2986	1987	54
Eth_2986	1988	54
Eth_2986	1989	54
Eth_2986	1990	54
Eth_2986	1991	54
Eth_2986	1992	54
Eth_2986	1993	54
Eth_2986	1994	54
Eth_2986	1995	54
Eth_2986	1996	54
Eth_2986	1997	54
Eth_2986	1998	54
Eth_2986	1999	54
[truncated: 4,894 more rows]

## Sheet: Eth_3402
seq	position	depth
Eth_3402	1	9
Eth_3402	2	13
Eth_3402	3	43
Eth_3402	4	133
Eth_3402	5	138
Eth_3402	6	143
Eth_3402	7	149
Eth_3402	8	161
Eth_3402	9	177
Eth_3402	10	188
Eth_3402	11	198
Eth_3402	12	210
Eth_3402	13	216
Eth_3402	14	221
Eth_3402	15	231
Eth_3402	16	234
Eth_3402	17	234
Eth_3402	18	235
Eth_3402	19	235
Eth_3402	20	239
Eth_3402	21	240
Eth_3402	22	260
Eth_3402	23	268
Eth_3402	24	287
Eth_3402	25	298
Eth_3402	26	298
Eth_3402	27	305
Eth_3402	28	308
Eth_3402	29	312
Eth_3402	30	313
Eth_3402	31	316
Eth_3402	32	323
Eth_3402	33	336
Eth_3402	34	354
Eth_3402	35	356
Eth_3402	36	373
Eth_3402	37	403
Eth_3402	38	409
Eth_3402	39	452
Eth_3402	40	457
Eth_3402	41	464
Eth_3402	42	467
Eth_3402	43	471
Eth_3402	44	471
Eth_3402	45	472
Eth_3402	46	473
Eth_3402	47	479
Eth_3402	48	480
Eth_3402	49	480
Eth_3402	50	480
Eth_3402	51	482
Eth_3402	52	482
Eth_3402	53	482
Eth_3402	54	482
Eth_3402	55	480
Eth_3402	56	480
Eth_3402	57	481
Eth_3402	58	484
Eth_3402	59	488
Eth_3402	60	491
Eth_3402	61	489
Eth_3402	62	491
Eth_3402	63	509
Eth_3402	64	499
Eth_3402	65	499
Eth_3402	66	502
Eth_3402	67	503
Eth_3402	68	507
Eth_3402	69	507
Eth_3402	70	513
Eth_3402	71	516
Eth_3402	72	516
Eth_3402	73	517
Eth_3402	74	519
Eth_3402	75	526
Eth_3402	76	528
Eth_3402	77	530
Eth_3402	78	534
Eth_3402	79	535
Eth_3402	80	536
Eth_3402	81	537
Eth_3402	82	539
Eth_3402	83	537
Eth_3402	84	542
Eth_3402	85	545
Eth_3402	86	551
Eth_3402	87	553
Eth_3402	88	554
Eth_3402	89	556
Eth_3402	90	556
Eth_3402	91	556
Eth_3402	92	557
Eth_3402	93	557
Eth_3402	94	557
Eth_3402	95	564
Eth_3402	96	592
Eth_3402	97	597
Eth_3402	98	641
Eth_3402	99	645
Eth_3402	100	647
Eth_3402	101	661
Eth_3402	102	663
Eth_3402	103	663
Eth_3402	104	664
Eth_3402	105	674
Eth_3402	106	684
Eth_3402	107	693
Eth_3402	108	704
Eth_3402	109	704
Eth_3402	110	710
Eth_3402	111	710
Eth_3402	112	711
Eth_3402	113	713
Eth_3402	114	713
Eth_3402	115	713
Eth_3402	116	712
Eth_3402	117	712
Eth_3402	118	712
Eth_3402	119	712
Eth_3402	120	712
Eth_3402	121	712
Eth_3402	122	712
Eth_3402	123	712
Eth_3402	124	712
Eth_3402	125	713
Eth_3402	126	713
Eth_3402	127	713
Eth_3402	128	713
Eth_3402	129	715
Eth_3402	130	717
Eth_3402	131	717
Eth_3402	132	717
Eth_3402	133	719
Eth_3402	134	719
Eth_3402	135	720
Eth_3402	136	720
Eth_3402	137	722
Eth_3402	138	722
Eth_3402	139	722
Eth_3402	140	722
Eth_3402	141	722
Eth_3402	142	722
Eth_3402	143	722
Eth_3402	144	722
Eth_3402	145	722
Eth_3402	146	723
Eth_3402	147	723
Eth_3402	148	723
Eth_3402	149	726
Eth_3402	150	723
Eth_3402	151	715
Eth_3402	152	707
Eth_3402	153	708
Eth_3402	154	680
Eth_3402	155	614
Eth_3402	156	604
Eth_3402	157	596
Eth_3402	158	577
Eth_3402	159	570
Eth_3402	160	523
Eth_3402	161	514
Eth_3402	162	496
Eth_3402	163	490
Eth_3402	164	499
Eth_3402	165	494
Eth_3402	166	491
Eth_3402	167	495
Eth_3402	168	495
Eth_3402	169	494
Eth_3402	170	494
Eth_3402	171	495
Eth_3402	172	494
Eth_3402	173	497
Eth_3402	174	498
Eth_3402	175	482
Eth_3402	176	473
Eth_3402	177	472
Eth_3402	178	468
Eth_3402	179	461
Eth_3402	180	462
Eth_3402	181	463
Eth_3402	182	465
Eth_3402	183	459
Eth_3402	184	437
Eth_3402	185	412
Eth_3402	186	409
Eth_3402	187	365
Eth_3402	188	351
Eth_3402	189	344
Eth_3402	190	328
Eth_3402	191	324
Eth_3402	192	321
Eth_3402	193	317
Eth_3402	194	314
Eth_3402	195	314
Eth_3402	196	315
Eth_3402	197	315
Eth_3402	198	312
Eth_3402	199	313
Eth_3402	200	315
Eth_3402	201	316
Eth_3402	202	316
Eth_3402	203	321
Eth_3402	204	319
Eth_3402	205	319
Eth_3402	206	319
Eth_3402	207	322
Eth_3402	208	325
Eth_3402	209	325
Eth_3402	210	324
Eth_3402	211	321
Eth_3402	212	323
Eth_3402	213	321
Eth_3402	214	311
Eth_3402	215	312
Eth_3402	216	314
Eth_3402	217	317
Eth_3402	218	322
Eth_3402	219	320
Eth_3402	220	320
Eth_3402	221	317
Eth_3402	222	316
Eth_3402	223	316
Eth_3402	224	318
Eth_3402	225	317
Eth_3402	226	311
Eth_3402	227	311
Eth_3402	228	308
Eth_3402	229	306
Eth_3402	230	306
Eth_3402	231	304
Eth_3402	232	302
Eth_3402	233	302
Eth_3402	234	302
Eth_3402	235	299
Eth_3402	236	296
Eth_3402	237	291
Eth_3402	238	289
Eth_3402	239	289
Eth_3402	240	292
Eth_3402	241	295
Eth_3402	242	295
Eth_3402	243	297
Eth_3402	244	298
Eth_3402	245	300
Eth_3402	246	291
Eth_3402	247	262
Eth_3402	248	254
Eth_3402	249	199
Eth_3402	250	199
Eth_3402	251	196
Eth_3402	252	187
Eth_3402	253	185
Eth_3402	254	188
Eth_3402	255	187
Eth_3402	256	170
Eth_3402	257	152
Eth_3402	258	148
Eth_3402	259	140
Eth_3402	260	141
Eth_3402	261	132
Eth_3402	262	140
Eth_3402	263	140
Eth_3402	264	143
Eth_3402	265	150
Eth_3402	266	150
Eth_3402	267	154
Eth_3402	268	154
Eth_3402	269	154
Eth_3402	270	156
Eth_3402	271	156
Eth_3402	272	156
Eth_3402	273	157
Eth_3402	274	157
Eth_3402	275	157
Eth_3402	276	156
Eth_3402	277	156
Eth_3402	278	156
Eth_3402	279	157
Eth_3402	280	155
Eth_3402	281	153
Eth_3402	282	153
Eth_3402	283	153
Eth_3402	284	151
Eth_3402	285	151
Eth_3402	286	150
Eth_3402	287	150
Eth_3402	288	154
Eth_3402	289	154
Eth_3402	290	155
Eth_3402	291	155
Eth_3402	292	155
Eth_3402	293	162
Eth_3402	294	164
Eth_3402	295	164
Eth_3402	296	170
Eth_3402	297	169
Eth_3402	298	172
Eth_3402	299	172
Eth_3402	300	169
Eth_3402	301	170
Eth_3402	302	170
Eth_3402	303	172
Eth_3402	304	169
Eth_3402	305	174
Eth_3402	306	185
Eth_3402	307	188
Eth_3402	308	194
Eth_3402	309	196
Eth_3402	310	268
Eth_3402	311	277
Eth_3402	312	281
Eth_3402	313	284
Eth_3402	314	285
Eth_3402	315	282
Eth_3402	316	285
Eth_3402	317	297
Eth_3402	318	294
Eth_3402	319	294
Eth_3402	320	294
Eth_3402	321	293
Eth_3402	322	291
Eth_3402	323	292
Eth_3402	324	282
Eth_3402	325	275
Eth_3402	326	276
Eth_3402	327	286
Eth_3402	328	294
Eth_3402	329	294
Eth_3402	330	296
Eth_3402	331	296
Eth_3402	332	294
Eth_3402	333	297
Eth_3402	334	297
Eth_3402	335	297
Eth_3402	336	297
Eth_3402	337	297
Eth_3402	338	297
Eth_3402	339	297
Eth_3402	340	305
Eth_3402	341	304
Eth_3402	342	303
Eth_3402	343	303
Eth_3402	344	303
Eth_3402	345	303
Eth_3402	346	303
Eth_3402	347	304
Eth_3402	348	304
Eth_3402	349	304
Eth_3402	350	303
Eth_3402	351	301
Eth_3402	352	301
Eth_3402	353	301
Eth_3402	354	300
Eth_3402	355	304
Eth_3402	356	304
Eth_3402	357	304
Eth_3402	358	303
Eth_3402	359	302
Eth_3402	360	301
Eth_3402	361	302
Eth_3402	362	302
Eth_3402	363	305
Eth_3402	364	305
Eth_3402	365	305
Eth_3402	366	303
Eth_3402	367	302
Eth_3402	368	300
Eth_3402	369	294
Eth_3402	370	294
Eth_3402	371	294
Eth_3402	372	294
Eth_3402	373	294
Eth_3402	374	295
Eth_3402	375	295
Eth_3402	376	294
Eth_3402	377	296
Eth_3402	378	296
Eth_3402	379	296
Eth_3402	380	298
Eth_3402	381	299
Eth_3402	382	299
Eth_3402	383	303
Eth_3402	384	306
Eth_3402	385	308
Eth_3402	386	307
Eth_3402	387	307
Eth_3402	388	307
Eth_3402	389	307
Eth_3402	390	307
Eth_3402	391	305
Eth_3402	392	306
Eth_3402	393	306
Eth_3402	394	304
Eth_3402	395	303
Eth_3402	396	301
Eth_3402	397	301
Eth_3402	398	301
Eth_3402	399	307
Eth_3402	400	309
Eth_3402	401	311
Eth_3402	402	321
Eth_3402	403	321
Eth_3402	404	321
Eth_3402	405	318
Eth_3402	406	318
Eth_3402	407	322
Eth_3402	408	323
Eth_3402	409	322
Eth_3402	410	322
Eth_3402	411	325
Eth_3402	412	326
Eth_3402	413	318
Eth_3402	414	322
Eth_3402	415	318
Eth_3402	416	311
Eth_3402	417	311
Eth_3402	418	306
Eth_3402	419	310
Eth_3402	420	313
Eth_3402	421	312
Eth_3402	422	312
Eth_3402	423	312
Eth_3402	424	311
Eth_3402	425	311
Eth_3402	426	311
Eth_3402	427	312
Eth_3402	428	312
Eth_3402	429	312
Eth_3402	430	312
Eth_3402	431	312
Eth_3402	432	312
Eth_3402	433	312
Eth_3402	434	312
Eth_3402	435	314
Eth_3402	436	314
Eth_3402	437	314
Eth_3402	438	314
Eth_3402	439	310
Eth_3402	440	310
Eth_3402	441	309
Eth_3402	442	309
Eth_3402	443	311
Eth_3402	444	303
Eth_3402	445	303
Eth_3402	446	303
Eth_3402	447	299
Eth_3402	448	300
Eth_3402	449	297
Eth_3402	450	297
Eth_3402	451	297
Eth_3402	452	295
Eth_3402	453	295
Eth_3402	454	296
Eth_3402	455	296
Eth_3402	456	287
Eth_3402	457	272
Eth_3402	458	265
Eth_3402	459	241
Eth_3402	460	221
Eth_3402	461	82
Eth_3402	462	73
Eth_3402	463	73
Eth_3402	464	73
Eth_3402	465	73
Eth_3402	466	78
Eth_3402	467	77
Eth_3402	468	73
Eth_3402	469	73
Eth_3402	470	72
Eth_3402	471	73
Eth_3402	472	73
Eth_3402	473	76
Eth_3402	474	75
Eth_3402	475	83
Eth_3402	476	79
Eth_3402	477	85
Eth_3402	478	86
Eth_3402	479	88
Eth_3402	480	88
Eth_3402	481	89
Eth_3402	482	94
Eth_3402	483	101
Eth_3402	484	101
Eth_3402	485	102
Eth_3402	486	102
Eth_3402	487	104
Eth_3402	488	104
Eth_3402	489	104
Eth_3402	490	104
Eth_3402	491	105
Eth_3402	492	105
Eth_3402	493	106
Eth_3402	494	106
Eth_3402	495	106
Eth_3402	496	106
Eth_3402	497	106
Eth_3402	498	106
Eth_3402	499	106
Eth_3402	500	108
Eth_3402	501	108
Eth_3402	502	110
Eth_3402	503	117
Eth_3402	504	117
Eth_3402	505	124
Eth_3402	506	124
Eth_3402	507	124
Eth_3402	508	124
Eth_3402	509	127
Eth_3402	510	125
Eth_3402	511	125
Eth_3402	512	126
Eth_3402	513	128
Eth_3402	514	125
Eth_3402	515	125
Eth_3402	516	125
Eth_3402	517	125
Eth_3402	518	126
Eth_3402	519	127
Eth_3402	520	128
Eth_3402	521	128
Eth_3402	522	128
Eth_3402	523	134
Eth_3402	524	134
Eth_3402	525	133
Eth_3402	526	133
Eth_3402	527	133
Eth_3402	528	130
Eth_3402	529	128
Eth_3402	530	133
Eth_3402	531	132
Eth_3402	532	132
Eth_3402	533	134
Eth_3402	534	130
Eth_3402	535	129
Eth_3402	536	128
Eth_3402	537	134
Eth_3402	538	134
Eth_3402	539	134
Eth_3402	540	133
Eth_3402	541	133
Eth_3402	542	133
Eth_3402	543	133
Eth_3402	544	133
Eth_3402	545	133
Eth_3402	546	133
Eth_3402	547	134
Eth_3402	548	135
Eth_3402	549	134
Eth_3402	550	134
Eth_3402	551	134
Eth_3402	552	135
Eth_3402	553	135
Eth_3402	554	135
Eth_3402	555	134
Eth_3402	556	136
Eth_3402	557	140
Eth_3402	558	139
Eth_3402	559	138
Eth_3402	560	138
Eth_3402	561	134
Eth_3402	562	134
Eth_3402	563	138
Eth_3402	564	138
Eth_3402	565	138
Eth_3402	566	137
Eth_3402	567	137
Eth_3402	568	135
Eth_3402	569	135
Eth_3402	570	133
Eth_3402	571	130
Eth_3402	572	130
Eth_3402	573	130
Eth_3402	574	130
Eth_3402	575	132
Eth_3402	576	132
Eth_3402	577	132
Eth_3402	578	131
Eth_3402	579	131
Eth_3402	580	132
Eth_3402	581	132
Eth_3402	582	132
Eth_3402	583	132
Eth_3402	584	135
Eth_3402	585	135
Eth_3402	586	135
Eth_3402	587	135
Eth_3402	588	135
Eth_3402	589	135
Eth_3402	590	135
Eth_3402	591	135
Eth_3402	592	138
Eth_3402	593	138
Eth_3402	594	136
Eth_3402	595	136
Eth_3402	596	133
Eth_3402	597	133
Eth_3402	598	133
Eth_3402	599	130
Eth_3402	600	131
Eth_3402	601	131
Eth_3402	602	131
Eth_3402	603	130
Eth_3402	604	133
Eth_3402	605	131
Eth_3402	606	131
Eth_3402	607	128
Eth_3402	608	126
Eth_3402	609	126
Eth_3402	610	126
Eth_3402	611	128
Eth_3402	612	128
Eth_3402	613	131
Eth_3402	614	131
Eth_3402	615	132
Eth_3402	616	133
Eth_3402	617	138
Eth_3402	618	137
Eth_3402	619	138
Eth_3402	620	143
Eth_3402	621	149
Eth_3402	622	149
Eth_3402	623	152
Eth_3402	624	149
Eth_3402	625	149
Eth_3402	626	146
Eth_3402	627	146
Eth_3402	628	142
Eth_3402	629	140
Eth_3402	630	140
Eth_3402	631	140
Eth_3402	632	139
Eth_3402	633	130
Eth_3402	634	123
Eth_3402	635	127
Eth_3402	636	127
Eth_3402	637	129
Eth_3402	638	136
Eth_3402	639	137
Eth_3402	640	147
Eth_3402	641	146
Eth_3402	642	145
Eth_3402	643	149
Eth_3402	644	148
Eth_3402	645	151
Eth_3402	646	152
Eth_3402	647	155
Eth_3402	648	165
Eth_3402	649	165
Eth_3402	650	171
Eth_3402	651	170
Eth_3402	652	171
Eth_3402	653	167
Eth_3402	654	160
Eth_3402	655	174
Eth_3402	656	171
Eth_3402	657	174
Eth_3402	658	175
Eth_3402	659	179
Eth_3402	660	177
Eth_3402	661	175
Eth_3402	662	177
Eth_3402	663	179
Eth_3402	664	181
Eth_3402	665	181
Eth_3402	666	186
Eth_3402	667	186
Eth_3402	668	187
Eth_3402	669	186
Eth_3402	670	185
Eth_3402	671	184
Eth_3402	672	179
Eth_3402	673	179
Eth_3402	674	173
Eth_3402	675	173
Eth_3402	676	174
Eth_3402	677	175
Eth_3402	678	182
Eth_3402	679	184
Eth_3402	680	184
Eth_3402	681	184
Eth_3402	682	182
Eth_3402	683	182
Eth_3402	684	180
Eth_3402	685	185
Eth_3402	686	189
Eth_3402	687	187
Eth_3402	688	183
Eth_3402	689	186
Eth_3402	690	186
Eth_3402	691	189
Eth_3402	692	190
Eth_3402	693	194
Eth_3402	694	197
Eth_3402	695	197
Eth_3402	696	200
Eth_3402	697	203
Eth_3402	698	208
Eth_3402	699	212
Eth_3402	700	203
Eth_3402	701	203
Eth_3402	702	198
Eth_3402	703	208
Eth_3402	704	208
Eth_3402	705	208
Eth_3402	706	210
Eth_3402	707	208
Eth_3402	708	209
Eth_3402	709	209
Eth_3402	710	208
Eth_3402	711	212
Eth_3402	712	216
Eth_3402	713	218
Eth_3402	714	214
Eth_3402	715	214
Eth_3402	716	217
Eth_3402	717	227
Eth_3402	718	227
Eth_3402	719	228
Eth_3402	720	233
Eth_3402	721	241
Eth_3402	722	242
Eth_3402	723	246
Eth_3402	724	248
Eth_3402	725	263
Eth_3402	726	286
Eth_3402	727	321
Eth_3402	728	351
Eth_3402	729	369
Eth_3402	730	371
Eth_3402	731	401
Eth_3402	732	420
Eth_3402	733	420
Eth_3402	734	420
Eth_3402	735	447
Eth_3402	736	447
Eth_3402	737	447
Eth_3402	738	451
Eth_3402	739	451
Eth_3402	740	474
Eth_3402	741	476
Eth_3402	742	480
Eth_3402	743	479
Eth_3402	744	481
Eth_3402	745	482
Eth_3402	746	486
Eth_3402	747	520
Eth_3402	748	520
Eth_3402	749	520
Eth_3402	750	532
Eth_3402	751	541
Eth_3402	752	542
Eth_3402	753	543
Eth_3402	754	548
Eth_3402	755	569
Eth_3402	756	569
Eth_3402	757	575
Eth_3402	758	575
Eth_3402	759	571
Eth_3402	760	570
Eth_3402	761	573
Eth_3402	762	577
Eth_3402	763	578
Eth_3402	764	578
Eth_3402	765	580
Eth_3402	766	580
Eth_3402	767	579
Eth_3402	768	581
Eth_3402	769	583
Eth_3402	770	586
Eth_3402	771	591
Eth_3402	772	583
Eth_3402	773	582
Eth_3402	774	582
Eth_3402	775	585
Eth_3402	776	587
Eth_3402	777	591
Eth_3402	778	592
Eth_3402	779	593
Eth_3402	780	593
Eth_3402	781	591
Eth_3402	782	591
Eth_3402	783	593
Eth_3402	784	595
Eth_3402	785	596
Eth_3402	786	591
Eth_3402	787	591
Eth_3402	788	595
Eth_3402	789	592
Eth_3402	790	593
Eth_3402	791	591
Eth_3402	792	591
Eth_3402	793	596
Eth_3402	794	596
Eth_3402	795	596
Eth_3402	796	598
Eth_3402	797	598
Eth_3402	798	598
Eth_3402	799	586
Eth_3402	800	587
Eth_3402	801	582
Eth_3402	802	582
Eth_3402	803	582
Eth_3402	804	582
Eth_3402	805	585
Eth_3402	806	580
Eth_3402	807	581
Eth_3402	808	578
Eth_3402	809	577
Eth_3402	810	575
Eth_3402	811	573
Eth_3402	812	582
Eth_3402	813	590
Eth_3402	814	595
Eth_3402	815	597
Eth_3402	816	601
Eth_3402	817	602
Eth_3402	818	602
Eth_3402	819	603
Eth_3402	820	603
Eth_3402	821	603
Eth_3402	822	606
Eth_3402	823	608
Eth_3402	824	616
Eth_3402	825	620
Eth_3402	826	620
Eth_3402	827	621
Eth_3402	828	630
Eth_3402	829	625
Eth_3402	830	623
Eth_3402	831	623
Eth_3402	832	621
Eth_3402	833	624
Eth_3402	834	624
Eth_3402	835	626
Eth_3402	836	621
Eth_3402	837	618
Eth_3402	838	618
Eth_3402	839	617
Eth_3402	840	609
Eth_3402	841	609
Eth_3402	842	604
Eth_3402	843	599
Eth_3402	844	595
Eth_3402	845	584
Eth_3402	846	583
Eth_3402	847	579
Eth_3402	848	577
Eth_3402	849	571
Eth_3402	850	571
Eth_3402	851	571
Eth_3402	852	571
Eth_3402	853	571
Eth_3402	854	564
Eth_3402	855	566
Eth_3402	856	567
Eth_3402	857	566
Eth_3402	858	566
Eth_3402	859	565
Eth_3402	860	564
Eth_3402	861	560
Eth_3402	862	561
Eth_3402	863	552
Eth_3402	864	551
Eth_3402	865	556
Eth_3402	866	559
Eth_3402	867	557
Eth_3402	868	557
Eth_3402	869	557
Eth_3402	870	560
Eth_3402	871	555
Eth_3402	872	547
Eth_3402	873	545
Eth_3402	874	533
Eth_3402	875	526
Eth_3402	876	508
Eth_3402	877	410
Eth_3402	878	373
Eth_3402	879	314
Eth_3402	880	312
Eth_3402	881	311
Eth_3402	882	276
Eth_3402	883	236
Eth_3402	884	238
Eth_3402	885	238
Eth_3402	886	255
Eth_3402	887	248
Eth_3402	888	249
Eth_3402	889	246
Eth_3402	890	251
Eth_3402	891	197
Eth_3402	892	198
Eth_3402	893	198
Eth_3402	894	198
Eth_3402	895	198
Eth_3402	896	197
Eth_3402	897	197
Eth_3402	898	197
Eth_3402	899	197
Eth_3402	900	197
Eth_3402	901	193
Eth_3402	902	192
Eth_3402	903	187
Eth_3402	904	193
Eth_3402	905	193
Eth_3402	906	186
Eth_3402	907	187
Eth_3402	908	191
Eth_3402	909	194
Eth_3402	910	199
Eth_3402	911	200
Eth_3402	912	202
Eth_3402	913	201
Eth_3402	914	200
Eth_3402	915	198
Eth_3402	916	202
Eth_3402	917	199
Eth_3402	918	199
Eth_3402	919	194
Eth_3402	920	203
Eth_3402	921	199
Eth_3402	922	192
Eth_3402	923	190
Eth_3402	924	195
Eth_3402	925	196
Eth_3402	926	198
Eth_3402	927	199
Eth_3402	928	200
Eth_3402	929	199
Eth_3402	930	199
Eth_3402	931	199
Eth_3402	932	199
Eth_3402	933	199
Eth_3402	934	199
Eth_3402	935	197
Eth_3402	936	197
Eth_3402	937	197
Eth_3402	938	197
Eth_3402	939	197
Eth_3402	940	197
Eth_3402	941	197
Eth_3402	942	197
Eth_3402	943	193
Eth_3402	944	168
Eth_3402	945	168
Eth_3402	946	166
Eth_3402	947	163
Eth_3402	948	163
Eth_3402	949	160
Eth_3402	950	159
Eth_3402	951	147
Eth_3402	952	147
Eth_3402	953	148
Eth_3402	954	149
Eth_3402	955	149
Eth_3402	956	146
Eth_3402	957	146
Eth_3402	958	144
Eth_3402	959	144
Eth_3402	960	146
Eth_3402	961	146
Eth_3402	962	146
Eth_3402	963	145
Eth_3402	964	151
Eth_3402	965	150
Eth_3402	966	152
Eth_3402	967	152
Eth_3402	968	156
Eth_3402	969	154
Eth_3402	970	156
Eth_3402	971	162
Eth_3402	972	162
Eth_3402	973	161
Eth_3402	974	162
Eth_3402	975	162
Eth_3402	976	163
Eth_3402	977	163
Eth_3402	978	164
Eth_3402	979	162
Eth_3402	980	162
Eth_3402	981	162
Eth_3402	982	166
Eth_3402	983	165
Eth_3402	984	163
Eth_3402	985	166
Eth_3402	986	160
Eth_3402	987	158
Eth_3402	988	155
Eth_3402	989	155
Eth_3402	990	177
Eth_3402	991	177
Eth_3402	992	177
Eth_3402	993	177
Eth_3402	994	177
Eth_3402	995	177
Eth_3402	996	182
Eth_3402	997	182
Eth_3402	998	182
Eth_3402	999	182
Eth_3402	1000	185
Eth_3402	1001	185
Eth_3402	1002	190
Eth_3402	1003	189
Eth_3402	1004	200
Eth_3402	1005	200
Eth_3402	1006	204
Eth_3402	1007	207
Eth_3402	1008	214
Eth_3402	1009	216
Eth_3402	1010	224
Eth_3402	1011	229
Eth_3402	1012	230
Eth_3402	1013	232
Eth_3402	1014	232
Eth_3402	1015	232
Eth_3402	1016	223
Eth_3402	1017	214
Eth_3402	1018	214
Eth_3402	1019	212
Eth_3402	1020	212
Eth_3402	1021	214
Eth_3402	1022	211
Eth_3402	1023	215
Eth_3402	1024	216
Eth_3402	1025	216
Eth_3402	1026	214
Eth_3402	1027	215
Eth_3402	1028	217
Eth_3402	1029	225
Eth_3402	1030	227
Eth_3402	1031	235
Eth_3402	1032	235
Eth_3402	1033	236
Eth_3402	1034	235
Eth_3402	1035	233
Eth_3402	1036	233
Eth_3402	1037	221
Eth_3402	1038	219
Eth_3402	1039	217
Eth_3402	1040	218
Eth_3402	1041	225
Eth_3402	1042	230
Eth_3402	1043	233
Eth_3402	1044	233
Eth_3402	1045	234
Eth_3402	1046	235
Eth_3402	1047	235
Eth_3402	1048	235
Eth_3402	1049	235
Eth_3402	1050	237
Eth_3402	1051	243
Eth_3402	1052	243
Eth_3402	1053	243
Eth_3402	1054	242
Eth_3402	1055	246
Eth_3402	1056	243
Eth_3402	1057	244
Eth_3402	1058	253
Eth_3402	1059	250
Eth_3402	1060	251
Eth_3402	1061	226
Eth_3402	1062	226
Eth_3402	1063	223
Eth_3402	1064	224
Eth_3402	1065	226
Eth_3402	1066	224
Eth_3402	1067	224
Eth_3402	1068	224
Eth_3402	1069	224
Eth_3402	1070	223
Eth_3402	1071	221
Eth_3402	1072	219
Eth_3402	1073	218
Eth_3402	1074	220
Eth_3402	1075	220
Eth_3402	1076	223
Eth_3402	1077	221
Eth_3402	1078	220
Eth_3402	1079	225
Eth_3402	1080	225
Eth_3402	1081	225
Eth_3402	1082	225
Eth_3402	1083	225
Eth_3402	1084	225
Eth_3402	1085	231
Eth_3402	1086	233
Eth_3402	1087	234
Eth_3402	1088	234
Eth_3402	1089	234
Eth_3402	1090	235
Eth_3402	1091	236
Eth_3402	1092	237
Eth_3402	1093	237
Eth_3402	1094	237
Eth_3402	1095	237
Eth_3402	1096	237
Eth_3402	1097	237
Eth_3402	1098	237
Eth_3402	1099	240
Eth_3402	1100	238
Eth_3402	1101	239
Eth_3402	1102	239
Eth_3402	1103	244
Eth_3402	1104	250
Eth_3402	1105	249
Eth_3402	1106	249
Eth_3402	1107	245
Eth_3402	1108	245
Eth_3402	1109	246
Eth_3402	1110	251
Eth_3402	1111	257
Eth_3402	1112	259
Eth_3402	1113	260
Eth_3402	1114	257
Eth_3402	1115	254
Eth_3402	1116	256
Eth_3402	1117	254
Eth_3402	1118	254
Eth_3402	1119	252
Eth_3402	1120	252
Eth_3402	1121	252
Eth_3402	1122	252
Eth_3402	1123	252
Eth_3402	1124	252
Eth_3402	1125	250
Eth_3402	1126	257
Eth_3402	1127	259
Eth_3402	1128	266
Eth_3402	1129	269
Eth_3402	1130	269
Eth_3402	1131	269
Eth_3402	1132	272
Eth_3402	1133	286
Eth_3402	1134	288
Eth_3402	1135	289
Eth_3402	1136	288
Eth_3402	1137	298
Eth_3402	1138	297
Eth_3402	1139	300
Eth_3402	1140	301
Eth_3402	1141	284
Eth_3402	1142	284
Eth_3402	1143	284
Eth_3402	1144	284
Eth_3402	1145	284
Eth_3402	1146	288
Eth_3402	1147	288
Eth_3402	1148	288
Eth_3402	1149	289
Eth_3402	1150	290
Eth_3402	1151	286
Eth_3402	1152	284
Eth_3402	1153	282
Eth_3402	1154	292
Eth_3402	1155	284
Eth_3402	1156	288
Eth_3402	1157	287
Eth_3402	1158	282
Eth_3402	1159	275
Eth_3402	1160	267
Eth_3402	1161	263
Eth_3402	1162	259
Eth_3402	1163	320
Eth_3402	1164	353
Eth_3402	1165	383
Eth_3402	1166	386
Eth_3402	1167	385
Eth_3402	1168	385
Eth_3402	1169	385
Eth_3402	1170	385
Eth_3402	1171	385
Eth_3402	1172	391
Eth_3402	1173	391
Eth_3402	1174	389
Eth_3402	1175	392
Eth_3402	1176	392
Eth_3402	1177	393
Eth_3402	1178	379
Eth_3402	1179	382
Eth_3402	1180	373
Eth_3402	1181	372
Eth_3402	1182	373
Eth_3402	1183	371
Eth_3402	1184	371
Eth_3402	1185	370
Eth_3402	1186	370
Eth_3402	1187	372
Eth_3402	1188	372
Eth_3402	1189	372
Eth_3402	1190	375
Eth_3402	1191	374
Eth_3402	1192	366
Eth_3402	1193	361
Eth_3402	1194	359
Eth_3402	1195	359
Eth_3402	1196	362
Eth_3402	1197	365
Eth_3402	1198	369
Eth_3402	1199	373
Eth_3402	1200	381
Eth_3402	1201	383
Eth_3402	1202	387
Eth_3402	1203	387
Eth_3402	1204	386
Eth_3402	1205	387
Eth_3402	1206	372
Eth_3402	1207	373
Eth_3402	1208	369
Eth_3402	1209	364
Eth_3402	1210	365
Eth_3402	1211	366
Eth_3402	1212	364
Eth_3402	1213	365
Eth_3402	1214	371
Eth_3402	1215	374
Eth_3402	1216	387
Eth_3402	1217	388
Eth_3402	1218	388
Eth_3402	1219	388
Eth_3402	1220	393
Eth_3402	1221	403
Eth_3402	1222	430
Eth_3402	1223	431
Eth_3402	1224	431
Eth_3402	1225	435
Eth_3402	1226	451
Eth_3402	1227	447
Eth_3402	1228	455
Eth_3402	1229	458
Eth_3402	1230	454
Eth_3402	1231	469
Eth_3402	1232	469
Eth_3402	1233	470
Eth_3402	1234	482
Eth_3402	1235	484
Eth_3402	1236	481
Eth_3402	1237	481
Eth_3402	1238	481
Eth_3402	1239	481
Eth_3402	1240	481
Eth_3402	1241	480
Eth_3402	1242	484
Eth_3402	1243	483
Eth_3402	1244	483
Eth_3402	1245	484
Eth_3402	1246	485
Eth_3402	1247	490
Eth_3402	1248	490
Eth_3402	1249	490
Eth_3402	1250	488
Eth_3402	1251	491
Eth_3402	1252	490
Eth_3402	1253	503
Eth_3402	1254	498
Eth_3402	1255	492
Eth_3402	1256	496
Eth_3402	1257	496
Eth_3402	1258	498
Eth_3402	1259	498
Eth_3402	1260	499
Eth_3402	1261	498
Eth_3402	1262	497
Eth_3402	1263	497
Eth_3402	1264	500
Eth_3402	1265	502
Eth_3402	1266	499
Eth_3402	1267	496
Eth_3402	1268	496
Eth_3402	1269	497
Eth_3402	1270	508
Eth_3402	1271	513
Eth_3402	1272	514
Eth_3402	1273	516
Eth_3402	1274	521
Eth_3402	1275	522
Eth_3402	1276	521
Eth_3402	1277	523
Eth_3402	1278	516
Eth_3402	1279	510
Eth_3402	1280	511
Eth_3402	1281	518
Eth_3402	1282	518
Eth_3402	1283	519
Eth_3402	1284	513
Eth_3402	1285	512
Eth_3402	1286	510
Eth_3402	1287	512
Eth_3402	1288	503
Eth_3402	1289	510
Eth_3402	1290	512
Eth_3402	1291	516
Eth_3402	1292	518
Eth_3402	1293	522
Eth_3402	1294	525
Eth_3402	1295	527
Eth_3402	1296	529
Eth_3402	1297	517
Eth_3402	1298	513
Eth_3402	1299	518
Eth_3402	1300	536
Eth_3402	1301	545
Eth_3402	1302	545
Eth_3402	1303	544
Eth_3402	1304	544
Eth_3402	1305	536
Eth_3402	1306	536
Eth_3402	1307	529
Eth_3402	1308	526
Eth_3402	1309	529
Eth_3402	1310	524
Eth_3402	1311	542
Eth_3402	1312	538
Eth_3402	1313	527
Eth_3402	1314	429
Eth_3402	1315	397
Eth_3402	1316	369
Eth_3402	1317	379
Eth_3402	1318	383
Eth_3402	1319	386
Eth_3402	1320	400
Eth_3402	1321	424
Eth_3402	1322	436
Eth_3402	1323	459
Eth_3402	1324	466
Eth_3402	1325	467
Eth_3402	1326	471
Eth_3402	1327	477
Eth_3402	1328	476
Eth_3402	1329	474
Eth_3402	1330	472
Eth_3402	1331	476
Eth_3402	1332	481
Eth_3402	1333	480
Eth_3402	1334	487
Eth_3402	1335	485
Eth_3402	1336	487
Eth_3402	1337	487
Eth_3402	1338	484
Eth_3402	1339	496
Eth_3402	1340	497
Eth_3402	1341	496
Eth_3402	1342	505
Eth_3402	1343	507
Eth_3402	1344	510
Eth_3402	1345	511
Eth_3402	1346	538
Eth_3402	1347	529
Eth_3402	1348	538
Eth_3402	1349	539
Eth_3402	1350	532
Eth_3402	1351	531
Eth_3402	1352	527
Eth_3402	1353	527
Eth_3402	1354	534
Eth_3402	1355	546
Eth_3402	1356	546
Eth_3402	1357	551
Eth_3402	1358	548
Eth_3402	1359	549
Eth_3402	1360	544
Eth_3402	1361	542
Eth_3402	1362	538
Eth_3402	1363	532
Eth_3402	1364	538
Eth_3402	1365	536
Eth_3402	1366	538
Eth_3402	1367	571
Eth_3402	1368	579
Eth_3402	1369	579
Eth_3402	1370	582
Eth_3402	1371	582
Eth_3402	1372	580
Eth_3402	1373	562
Eth_3402	1374	567
Eth_3402	1375	558
Eth_3402	1376	563
Eth_3402	1377	563
Eth_3402	1378	569
Eth_3402	1379	553
Eth_3402	1380	554
Eth_3402	1381	555
Eth_3402	1382	558
Eth_3402	1383	570
Eth_3402	1384	586
Eth_3402	1385	605
Eth_3402	1386	617
Eth_3402	1387	627
Eth_3402	1388	649
Eth_3402	1389	650
Eth_3402	1390	650
Eth_3402	1391	652
Eth_3402	1392	660
Eth_3402	1393	656
Eth_3402	1394	671
Eth_3402	1395	683
Eth_3402	1396	682
Eth_3402	1397	716
Eth_3402	1398	724
Eth_3402	1399	728
Eth_3402	1400	737
Eth_3402	1401	737
Eth_3402	1402	730
Eth_3402	1403	722
Eth_3402	1404	720
Eth_3402	1405	724
Eth_3402	1406	724
Eth_3402	1407	721
Eth_3402	1408	737
Eth_3402	1409	742
Eth_3402	1410	742
Eth_3402	1411	742
Eth_3402	1412	743
Eth_3402	1413	743
Eth_3402	1414	745
Eth_3402	1415	745
Eth_3402	1416	749
Eth_3402	1417	750
Eth_3402	1418	750
Eth_3402	1419	750
Eth_3402	1420	755
Eth_3402	1421	755
Eth_3402	1422	753
Eth_3402	1423	764
Eth_3402	1424	772
Eth_3402	1425	772
Eth_3402	1426	773
Eth_3402	1427	779
Eth_3402	1428	783
Eth_3402	1429	797
Eth_3402	1430	798
Eth_3402	1431	804
Eth_3402	1432	804
Eth_3402	1433	821
Eth_3402	1434	826
Eth_3402	1435	824
Eth_3402	1436	826
Eth_3402	1437	841
Eth_3402	1438	863
Eth_3402	1439	863
Eth_3402	1440	836
Eth_3402	1441	820
Eth_3402	1442	797
Eth_3402	1443	802
Eth_3402	1444	796
Eth_3402	1445	795
Eth_3402	1446	794
Eth_3402	1447	792
Eth_3402	1448	798
Eth_3402	1449	797
Eth_3402	1450	795
Eth_3402	1451	771
Eth_3402	1452	767
Eth_3402	1453	767
Eth_3402	1454	777
Eth_3402	1455	770
Eth_3402	1456	774
Eth_3402	1457	775
Eth_3402	1458	776
Eth_3402	1459	772
Eth_3402	1460	763
Eth_3402	1461	747
Eth_3402	1462	694
Eth_3402	1463	691
Eth_3402	1464	695
Eth_3402	1465	695
Eth_3402	1466	695
Eth_3402	1467	694
Eth_3402	1468	685
Eth_3402	1469	681
Eth_3402	1470	678
Eth_3402	1471	670
Eth_3402	1472	610
Eth_3402	1473	589
Eth_3402	1474	534
Eth_3402	1475	533
Eth_3402	1476	534
Eth_3402	1477	533
Eth_3402	1478	541
Eth_3402	1479	545
Eth_3402	1480	545
Eth_3402	1481	545
Eth_3402	1482	545
Eth_3402	1483	558
Eth_3402	1484	558
Eth_3402	1485	554
Eth_3402	1486	554
Eth_3402	1487	555
Eth_3402	1488	561
Eth_3402	1489	559
Eth_3402	1490	554
Eth_3402	1491	552
Eth_3402	1492	551
Eth_3402	1493	551
Eth_3402	1494	549
Eth_3402	1495	535
Eth_3402	1496	532
Eth_3402	1497	529
Eth_3402	1498	530
Eth_3402	1499	529
Eth_3402	1500	530
Eth_3402	1501	528
Eth_3402	1502	527
Eth_3402	1503	532
Eth_3402	1504	534
Eth_3402	1505	531
Eth_3402	1506	526
Eth_3402	1507	528
Eth_3402	1508	528
Eth_3402	1509	529
Eth_3402	1510	530
Eth_3402	1511	529
Eth_3402	1512	527
Eth_3402	1513	529
Eth_3402	1514	530
Eth_3402	1515	530
Eth_3402	1516	534
Eth_3402	1517	538
Eth_3402	1518	509
Eth_3402	1519	503
Eth_3402	1520	506
Eth_3402	1521	501
Eth_3402	1522	509
Eth_3402	1523	512
Eth_3402	1524	516
Eth_3402	1525	503
Eth_3402	1526	504
Eth_3402	1527	504
Eth_3402	1528	504
Eth_3402	1529	501
Eth_3402	1530	499
Eth_3402	1531	498
Eth_3402	1532	499
Eth_3402	1533	506
Eth_3402	1534	440
Eth_3402	1535	417
Eth_3402	1536	333
Eth_3402	1537	326
Eth_3402	1538	318
Eth_3402	1539	318
Eth_3402	1540	318
Eth_3402	1541	319
Eth_3402	1542	341
Eth_3402	1543	340
Eth_3402	1544	347
Eth_3402	1545	340
Eth_3402	1546	329
Eth_3402	1547	327
Eth_3402	1548	301
Eth_3402	1549	297
Eth_3402	1550	287
Eth_3402	1551	288
Eth_3402	1552	288
Eth_3402	1553	288
Eth_3402	1554	290
Eth_3402	1555	292
Eth_3402	1556	291
Eth_3402	1557	291
Eth_3402	1558	299
Eth_3402	1559	299
Eth_3402	1560	296
Eth_3402	1561	299
Eth_3402	1562	301
Eth_3402	1563	301
Eth_3402	1564	302
Eth_3402	1565	302
Eth_3402	1566	305
Eth_3402	1567	305
Eth_3402	1568	308
Eth_3402	1569	307
Eth_3402	1570	300
Eth_3402	1571	303
Eth_3402	1572	292
Eth_3402	1573	282
Eth_3402	1574	279
Eth_3402	1575	254
Eth_3402	1576	253
Eth_3402	1577	253
Eth_3402	1578	260
Eth_3402	1579	260
Eth_3402	1580	257
Eth_3402	1581	255
Eth_3402	1582	252
Eth_3402	1583	250
Eth_3402	1584	236
Eth_3402	1585	237
Eth_3402	1586	233
Eth_3402	1587	233
Eth_3402	1588	231
Eth_3402	1589	229
Eth_3402	1590	226
Eth_3402	1591	226
Eth_3402	1592	236
Eth_3402	1593	236
Eth_3402	1594	237
Eth_3402	1595	238
Eth_3402	1596	238
Eth_3402	1597	240
Eth_3402	1598	241
Eth_3402	1599	243
Eth_3402	1600	240
Eth_3402	1601	244
Eth_3402	1602	244
Eth_3402	1603	245
Eth_3402	1604	245
Eth_3402	1605	243
Eth_3402	1606	236
Eth_3402	1607	234
Eth_3402	1608	234
Eth_3402	1609	234
Eth_3402	1610	234
Eth_3402	1611	234
Eth_3402	1612	230
Eth_3402	1613	228
Eth_3402	1614	232
Eth_3402	1615	230
Eth_3402	1616	233
Eth_3402	1617	235
Eth_3402	1618	238
Eth_3402	1619	238
Eth_3402	1620	239
Eth_3402	1621	240
Eth_3402	1622	240
Eth_3402	1623	240
Eth_3402	1624	240
Eth_3402	1625	240
Eth_3402	1626	240
Eth_3402	1627	238
Eth_3402	1628	241
Eth_3402	1629	243
Eth_3402	1630	243
Eth_3402	1631	249
Eth_3402	1632	253
Eth_3402	1633	253
Eth_3402	1634	252
Eth_3402	1635	254
Eth_3402	1636	254
Eth_3402	1637	255
Eth_3402	1638	255
Eth_3402	1639	253
Eth_3402	1640	278
Eth_3402	1641	282
Eth_3402	1642	282
Eth_3402	1643	280
Eth_3402	1644	279
Eth_3402	1645	277
Eth_3402	1646	280
Eth_3402	1647	283
Eth_3402	1648	280
Eth_3402	1649	289
Eth_3402	1650	288
Eth_3402	1651	284
Eth_3402	1652	284
Eth_3402	1653	282
Eth_3402	1654	278
Eth_3402	1655	278
Eth_3402	1656	288
Eth_3402	1657	289
Eth_3402	1658	290
Eth_3402	1659	290
Eth_3402	1660	285
Eth_3402	1661	281
Eth_3402	1662	279
Eth_3402	1663	277
Eth_3402	1664	276
Eth_3402	1665	275
Eth_3402	1666	275
Eth_3402	1667	275
Eth_3402	1668	265
Eth_3402	1669	269
Eth_3402	1670	253
Eth_3402	1671	254
Eth_3402	1672	250
Eth_3402	1673	219
Eth_3402	1674	214
Eth_3402	1675	207
Eth_3402	1676	206
Eth_3402	1677	200
Eth_3402	1678	200
Eth_3402	1679	201
Eth_3402	1680	196
Eth_3402	1681	202
Eth_3402	1682	200
Eth_3402	1683	195
Eth_3402	1684	193
Eth_3402	1685	191
Eth_3402	1686	188
Eth_3402	1687	188
Eth_3402	1688	188
Eth_3402	1689	184
Eth_3402	1690	184
Eth_3402	1691	187
Eth_3402	1692	188
Eth_3402	1693	163
Eth_3402	1694	164
Eth_3402	1695	159
Eth_3402	1696	153
Eth_3402	1697	153
Eth_3402	1698	162
Eth_3402	1699	161
Eth_3402	1700	161
Eth_3402	1701	163
Eth_3402	1702	162
Eth_3402	1703	162
Eth_3402	1704	162
Eth_3402	1705	160
Eth_3402	1706	158
Eth_3402	1707	154
Eth_3402	1708	154
Eth_3402	1709	163
Eth_3402	1710	164
Eth_3402	1711	173
Eth_3402	1712	170
Eth_3402	1713	172
Eth_3402	1714	177
Eth_3402	1715	198
Eth_3402	1716	204
Eth_3402	1717	203
Eth_3402	1718	203
Eth_3402	1719	201
Eth_3402	1720	202
Eth_3402	1721	206
Eth_3402	1722	208
Eth_3402	1723	211
Eth_3402	1724	211
Eth_3402	1725	218
Eth_3402	1726	220
Eth_3402	1727	221
Eth_3402	1728	223
Eth_3402	1729	222
Eth_3402	1730	222
Eth_3402	1731	222
Eth_3402	1732	222
Eth_3402	1733	224
Eth_3402	1734	226
Eth_3402	1735	226
Eth_3402	1736	225
Eth_3402	1737	230
Eth_3402	1738	240
Eth_3402	1739	244
Eth_3402	1740	248
Eth_3402	1741	259
Eth_3402	1742	261
Eth_3402	1743	267
Eth_3402	1744	276
Eth_3402	1745	276
Eth_3402	1746	277
Eth_3402	1747	277
Eth_3402	1748	275
Eth_3402	1749	275
Eth_3402	1750	275
Eth_3402	1751	277
Eth_3402	1752	274
Eth_3402	1753	274
Eth_3402	1754	267
Eth_3402	1755	268
Eth_3402	1756	268
Eth_3402	1757	268
Eth_3402	1758	268
Eth_3402	1759	268
Eth_3402	1760	268
Eth_3402	1761	268
Eth_3402	1762	268
Eth_3402	1763	268
Eth_3402	1764	268
Eth_3402	1765	272
Eth_3402	1766	271
Eth_3402	1767	277
Eth_3402	1768	277
Eth_3402	1769	274
Eth_3402	1770	276
Eth_3402	1771	276
Eth_3402	1772	275
Eth_3402	1773	275
Eth_3402	1774	275
Eth_3402	1775	275
Eth_3402	1776	278
Eth_3402	1777	278
Eth_3402	1778	277
Eth_3402	1779	273
Eth_3402	1780	270
Eth_3402	1781	260
Eth_3402	1782	259
Eth_3402	1783	259
Eth_3402	1784	259
Eth_3402	1785	260
Eth_3402	1786	265
Eth_3402	1787	266
Eth_3402	1788	286
Eth_3402	1789	285
Eth_3402	1790	295
Eth_3402	1791	217
Eth_3402	1792	221
Eth_3402	1793	223
Eth_3402	1794	227
Eth_3402	1795	229
Eth_3402	1796	241
Eth_3402	1797	232
Eth_3402	1798	235
Eth_3402	1799	237
Eth_3402	1800	236
Eth_3402	1801	236
Eth_3402	1802	236
Eth_3402	1803	227
Eth_3402	1804	227
Eth_3402	1805	227
Eth_3402	1806	228
Eth_3402	1807	228
Eth_3402	1808	227
Eth_3402	1809	226
Eth_3402	1810	226
Eth_3402	1811	228
Eth_3402	1812	228
Eth_3402	1813	236
Eth_3402	1814	236
Eth_3402	1815	238
Eth_3402	1816	261
Eth_3402	1817	266
Eth_3402	1818	267
Eth_3402	1819	268
Eth_3402	1820	293
Eth_3402	1821	294
Eth_3402	1822	294
Eth_3402	1823	294
Eth_3402	1824	298
Eth_3402	1825	314
Eth_3402	1826	316
Eth_3402	1827	347
Eth_3402	1828	347
Eth_3402	1829	355
Eth_3402	1830	354
Eth_3402	1831	354
Eth_3402	1832	341
Eth_3402	1833	339
Eth_3402	1834	339
Eth_3402	1835	339
Eth_3402	1836	341
Eth_3402	1837	344
Eth_3402	1838	345
Eth_3402	1839	346
Eth_3402	1840	348
Eth_3402	1841	348
Eth_3402	1842	349
Eth_3402	1843	349
Eth_3402	1844	364
Eth_3402	1845	367
Eth_3402	1846	368
Eth_3402	1847	368
Eth_3402	1848	369
Eth_3402	1849	372
Eth_3402	1850	372
Eth_3402	1851	374
Eth_3402	1852	386
Eth_3402	1853	402
Eth_3402	1854	404
Eth_3402	1855	404
Eth_3402	1856	420
Eth_3402	1857	422
Eth_3402	1858	422
Eth_3402	1859	422
Eth_3402	1860	423
Eth_3402	1861	422
Eth_3402	1862	422
Eth_3402	1863	424
Eth_3402	1864	411
Eth_3402	1865	409
Eth_3402	1866	400
Eth_3402	1867	402
Eth_3402	1868	402
Eth_3402	1869	398
Eth_3402	1870	398
Eth_3402	1871	393
Eth_3402	1872	394
Eth_3402	1873	394
Eth_3402	1874	388
Eth_3402	1875	388
Eth_3402	1876	384
Eth_3402	1877	384
Eth_3402	1878	384
Eth_3402	1879	384
Eth_3402	1880	382
Eth_3402	1881	382
Eth_3402	1882	382
Eth_3402	1883	382
Eth_3402	1884	380
Eth_3402	1885	378
Eth_3402	1886	376
Eth_3402	1887	376
Eth_3402	1888	369
Eth_3402	1889	360
Eth_3402	1890	357
Eth_3402	1891	356
Eth_3402	1892	352
Eth_3402	1893	349
Eth_3402	1894	340
Eth_3402	1895	334
Eth_3402	1896	331
Eth_3402	1897	332
Eth_3402	1898	336
Eth_3402	1899	336
Eth_3402	1900	335
Eth_3402	1901	335
Eth_3402	1902	335
Eth_3402	1903	335
Eth_3402	1904	337
Eth_3402	1905	337
Eth_3402	1906	334
Eth_3402	1907	334
Eth_3402	1908	334
Eth_3402	1909	334
Eth_3402	1910	341
Eth_3402	1911	343
Eth_3402	1912	348
Eth_3402	1913	348
Eth_3402	1914	353
Eth_3402	1915	353
Eth_3402	1916	350
Eth_3402	1917	350
Eth_3402	1918	349
Eth_3402	1919	349
Eth_3402	1920	347
Eth_3402	1921	345
Eth_3402	1922	349
Eth_3402	1923	352
Eth_3402	1924	353
Eth_3402	1925	350
Eth_3402	1926	358
Eth_3402	1927	362
Eth_3402	1928	364
Eth_3402	1929	365
Eth_3402	1930	369
Eth_3402	1931	367
Eth_3402	1932	372
Eth_3402	1933	374
Eth_3402	1934	382
Eth_3402	1935	383
Eth_3402	1936	381
Eth_3402	1937	363
Eth_3402	1938	354
Eth_3402	1939	276
Eth_3402	1940	274
Eth_3402	1941	220
Eth_3402	1942	206
Eth_3402	1943	206
Eth_3402	1944	197
Eth_3402	1945	173
Eth_3402	1946	174
Eth_3402	1947	155
Eth_3402	1948	148
Eth_3402	1949	148
Eth_3402	1950	143
Eth_3402	1951	142
Eth_3402	1952	142
Eth_3402	1953	142
Eth_3402	1954	141
Eth_3402	1955	149
Eth_3402	1956	149
Eth_3402	1957	148
Eth_3402	1958	151
Eth_3402	1959	152
Eth_3402	1960	153
Eth_3402	1961	153
Eth_3402	1962	159
Eth_3402	1963	162
Eth_3402	1964	162
Eth_3402	1965	162
Eth_3402	1966	161
Eth_3402	1967	160
Eth_3402	1968	160
Eth_3402	1969	160
Eth_3402	1970	159
Eth_3402	1971	157
Eth_3402	1972	157
Eth_3402	1973	158
Eth_3402	1974	158
Eth_3402	1975	158
Eth_3402	1976	158
Eth_3402	1977	165
Eth_3402	1978	161
Eth_3402	1979	169
Eth_3402	1980	169
Eth_3402	1981	172
Eth_3402	1982	172
Eth_3402	1983	174
Eth_3402	1984	171
Eth_3402	1985	171
Eth_3402	1986	173
Eth_3402	1987	174
Eth_3402	1988	174
Eth_3402	1989	174
Eth_3402	1990	173
Eth_3402	1991	173
Eth_3402	1992	173
Eth_3402	1993	179
Eth_3402	1994	185
Eth_3402	1995	186
Eth_3402	1996	183
Eth_3402	1997	183
Eth_3402	1998	183
Eth_3402	1999	200
[truncated: 5,013 more rows]

## Sheet: KAZ_115
seq	position	depth
KAZ115	1	27
KAZ115	2	27
KAZ115	3	27
KAZ115	4	27
KAZ115	5	27
KAZ115	6	27
KAZ115	7	27
KAZ115	8	27
KAZ115	9	27
KAZ115	10	35
KAZ115	11	35
KAZ115	12	35
KAZ115	13	35
KAZ115	14	35
KAZ115	15	35
KAZ115	16	35
KAZ115	17	35
KAZ115	18	35
KAZ115	19	35
KAZ115	20	35
KAZ115	21	35
KAZ115	22	62
KAZ115	23	62
KAZ115	24	62
KAZ115	25	62
KAZ115	26	62
KAZ115	27	62
KAZ115	28	62
KAZ115	29	62
KAZ115	30	84
KAZ115	31	84
KAZ115	32	84
KAZ115	33	84
KAZ115	34	84
KAZ115	35	84
KAZ115	36	84
KAZ115	37	84
KAZ115	38	84
KAZ115	39	84
KAZ115	40	84
KAZ115	41	84
KAZ115	42	84
KAZ115	43	84
KAZ115	44	84
KAZ115	45	84
KAZ115	46	84
KAZ115	47	84
KAZ115	48	84
KAZ115	49	84
KAZ115	50	84
KAZ115	51	84
KAZ115	52	106
KAZ115	53	106
KAZ115	54	106
KAZ115	55	106
KAZ115	56	108
KAZ115	57	108
KAZ115	58	108
KAZ115	59	108
KAZ115	60	108
KAZ115	61	108
KAZ115	62	108
KAZ115	63	108
KAZ115	64	108
KAZ115	65	108
KAZ115	66	108
KAZ115	67	108
KAZ115	68	108
KAZ115	69	108
KAZ115	70	108
KAZ115	71	108
KAZ115	72	115
KAZ115	73	116
KAZ115	74	116
KAZ115	75	116
KAZ115	76	116
KAZ115	77	116
KAZ115	78	116
KAZ115	79	116
KAZ115	80	116
KAZ115	81	116
KAZ115	82	116
KAZ115	83	116
KAZ115	84	116
KAZ115	85	116
KAZ115	86	116
KAZ115	87	116
KAZ115	88	116
KAZ115	89	116
KAZ115	90	163
KAZ115	91	163
KAZ115	92	189
KAZ115	93	189
KAZ115	94	240
KAZ115	95	240
KAZ115	96	241
KAZ115	97	241
KAZ115	98	241
KAZ115	99	241
KAZ115	100	241
KAZ115	101	317
KAZ115	102	317
KAZ115	103	317
KAZ115	104	317
KAZ115	105	317
KAZ115	106	317
KAZ115	107	317
KAZ115	108	317
KAZ115	109	317
KAZ115	110	317
KAZ115	111	317
KAZ115	112	317
KAZ115	113	317
KAZ115	114	317
KAZ115	115	317
KAZ115	116	317
KAZ115	117	317
KAZ115	118	317
KAZ115	119	317
KAZ115	120	351
KAZ115	121	351
KAZ115	122	351
KAZ115	123	362
KAZ115	124	363
KAZ115	125	363
KAZ115	126	363
KAZ115	127	363
KAZ115	128	363
KAZ115	129	364
KAZ115	130	364
KAZ115	131	364
KAZ115	132	364
KAZ115	133	364
KAZ115	134	364
KAZ115	135	364
KAZ115	136	364
KAZ115	137	364
KAZ115	138	364
KAZ115	139	364
KAZ115	140	396
KAZ115	141	396
KAZ115	142	396
KAZ115	143	396
KAZ115	144	396
KAZ115	145	396
KAZ115	146	396
KAZ115	147	396
KAZ115	148	433
KAZ115	149	430
KAZ115	150	406
KAZ115	151	406
KAZ115	152	406
KAZ115	153	406
KAZ115	154	407
KAZ115	155	407
KAZ115	156	407
KAZ115	157	407
KAZ115	158	405
KAZ115	159	412
KAZ115	160	412
KAZ115	161	412
KAZ115	162	412
KAZ115	163	412
KAZ115	164	412
KAZ115	165	412
KAZ115	166	412
KAZ115	167	412
KAZ115	168	412
KAZ115	169	412
KAZ115	170	412
KAZ115	171	359
KAZ115	172	359
KAZ115	173	359
KAZ115	174	345
KAZ115	175	345
KAZ115	176	345
KAZ115	177	394
KAZ115	178	394
KAZ115	179	373
KAZ115	180	373
KAZ115	181	373
KAZ115	182	373
KAZ115	183	407
KAZ115	184	407
KAZ115	185	407
KAZ115	186	407
KAZ115	187	407
KAZ115	188	407
KAZ115	189	407
KAZ115	190	407
KAZ115	191	407
KAZ115	192	407
KAZ115	193	407
KAZ115	194	407
KAZ115	195	407
KAZ115	196	407
KAZ115	197	407
KAZ115	198	407
KAZ115	199	407
KAZ115	200	407
KAZ115	201	385
KAZ115	202	385
KAZ115	203	385
KAZ115	204	385
KAZ115	205	385
KAZ115	206	385
KAZ115	207	385
KAZ115	208	385
KAZ115	209	385
KAZ115	210	437
KAZ115	211	437
KAZ115	212	437
KAZ115	213	437
KAZ115	214	437
KAZ115	215	437
KAZ115	216	437
KAZ115	217	437
KAZ115	218	437
KAZ115	219	437
KAZ115	220	437
KAZ115	221	361
KAZ115	222	361
KAZ115	223	361
KAZ115	224	361
KAZ115	225	361
KAZ115	226	361
KAZ115	227	361
KAZ115	228	361
KAZ115	229	361
KAZ115	230	361
KAZ115	231	361
KAZ115	232	361
KAZ115	233	361
KAZ115	234	361
KAZ115	235	221
KAZ115	236	221
KAZ115	237	221
KAZ115	238	183
KAZ115	239	183
KAZ115	240	183
KAZ115	241	183
KAZ115	242	183
KAZ115	243	183
KAZ115	244	183
KAZ115	245	183
KAZ115	246	183
KAZ115	247	183
KAZ115	248	183
KAZ115	249	183
KAZ115	250	183
KAZ115	251	183
KAZ115	252	149
KAZ115	253	149
KAZ115	254	149
KAZ115	255	149
KAZ115	256	149
KAZ115	257	149
KAZ115	258	149
KAZ115	259	136
KAZ115	260	136
KAZ115	261	136
KAZ115	262	136
KAZ115	263	136
KAZ115	264	136
KAZ115	265	136
KAZ115	266	136
KAZ115	267	136
KAZ115	268	136
KAZ115	269	136
KAZ115	270	136
KAZ115	271	136
KAZ115	272	136
KAZ115	273	136
KAZ115	274	136
KAZ115	275	136
KAZ115	276	136
KAZ115	277	136
KAZ115	278	136
KAZ115	279	136
KAZ115	280	136
KAZ115	281	136
KAZ115	282	136
KAZ115	283	136
KAZ115	284	136
KAZ115	285	157
KAZ115	286	157
KAZ115	287	157
KAZ115	288	157
KAZ115	289	157
KAZ115	290	157
KAZ115	291	157
KAZ115	292	157
KAZ115	293	157
KAZ115	294	157
KAZ115	295	157
KAZ115	296	157
KAZ115	297	157
KAZ115	298	157
KAZ115	299	157
KAZ115	300	157
KAZ115	301	157
KAZ115	302	157
KAZ115	303	157
KAZ115	304	157
KAZ115	305	157
KAZ115	306	157
KAZ115	307	173
KAZ115	308	89
KAZ115	309	89
KAZ115	310	103
KAZ115	311	103
KAZ115	312	103
KAZ115	313	51
KAZ115	314	51
KAZ115	315	51
KAZ115	316	51
KAZ115	317	51
KAZ115	318	51
KAZ115	319	51
KAZ115	320	51
KAZ115	321	51
KAZ115	322	51
KAZ115	323	51
KAZ115	324	51
KAZ115	325	51
KAZ115	326	51
KAZ115	327	51
KAZ115	328	51
KAZ115	329	51
KAZ115	330	51
KAZ115	331	51
KAZ115	332	51
KAZ115	333	51
KAZ115	334	51
KAZ115	335	51
KAZ115	336	76
KAZ115	337	76
KAZ115	338	76
KAZ115	339	76
KAZ115	340	77
KAZ115	341	77
KAZ115	342	77
KAZ115	343	77
KAZ115	344	77
KAZ115	345	77
KAZ115	346	77
KAZ115	347	77
KAZ115	348	77
KAZ115	349	77
KAZ115	350	77
KAZ115	351	77
KAZ115	352	77
KAZ115	353	77
KAZ115	354	77
KAZ115	355	77
KAZ115	356	77
KAZ115	357	77
KAZ115	358	77
KAZ115	359	77
KAZ115	360	77
KAZ115	361	77
KAZ115	362	77
KAZ115	363	77
KAZ115	364	77
KAZ115	365	77
KAZ115	366	77
KAZ115	367	77
KAZ115	368	77
KAZ115	369	77
KAZ115	370	77
KAZ115	371	77
KAZ115	372	77
KAZ115	373	77
KAZ115	374	77
KAZ115	375	77
KAZ115	376	77
KAZ115	377	77
KAZ115	378	122
KAZ115	379	123
KAZ115	380	124
KAZ115	381	124
KAZ115	382	124
KAZ115	383	124
KAZ115	384	124
KAZ115	385	124
KAZ115	386	124
KAZ115	387	124
KAZ115	388	124
KAZ115	389	124
KAZ115	390	147
KAZ115	391	147
KAZ115	392	147
KAZ115	393	147
KAZ115	394	147
KAZ115	395	147
KAZ115	396	147
KAZ115	397	147
KAZ115	398	147
KAZ115	399	147
KAZ115	400	147
KAZ115	401	147
KAZ115	402	147
KAZ115	403	147
KAZ115	404	147
KAZ115	405	147
KAZ115	406	167
KAZ115	407	167
KAZ115	408	167
KAZ115	409	167
KAZ115	410	167
KAZ115	411	167
KAZ115	412	167
KAZ115	413	167
KAZ115	414	167
KAZ115	415	167
KAZ115	416	167
KAZ115	417	167
KAZ115	418	167
KAZ115	419	167
KAZ115	420	167
KAZ115	421	167
KAZ115	422	167
KAZ115	423	167
KAZ115	424	167
KAZ115	425	167
KAZ115	426	167
KAZ115	427	167
KAZ115	428	166
KAZ115	429	166
KAZ115	430	166
KAZ115	431	187
KAZ115	432	185
KAZ115	433	185
KAZ115	434	167
KAZ115	435	167
KAZ115	436	167
KAZ115	437	167
KAZ115	438	137
KAZ115	439	137
KAZ115	440	137
KAZ115	441	137
KAZ115	442	137
KAZ115	443	137
KAZ115	444	137
KAZ115	445	137
KAZ115	446	137
KAZ115	447	137
KAZ115	448	137
KAZ115	449	137
KAZ115	450	137
KAZ115	451	138
KAZ115	452	138
KAZ115	453	138
KAZ115	454	138
KAZ115	455	138
KAZ115	456	138
KAZ115	457	138
KAZ115	458	138
KAZ115	459	138
KAZ115	460	138
KAZ115	461	138
KAZ115	462	138
KAZ115	463	138
KAZ115	464	138
KAZ115	465	138
KAZ115	466	138
KAZ115	467	138
KAZ115	468	138
KAZ115	469	138
KAZ115	470	138
KAZ115	471	138
KAZ115	472	138
KAZ115	473	138
KAZ115	474	138
KAZ115	475	138
KAZ115	476	138
KAZ115	477	138
KAZ115	478	137
KAZ115	479	138
KAZ115	480	138
KAZ115	481	138
KAZ115	482	138
KAZ115	483	138
KAZ115	484	134
KAZ115	485	112
KAZ115	486	112
KAZ115	487	112
KAZ115	488	112
KAZ115	489	112
KAZ115	490	112
KAZ115	491	112
KAZ115	492	112
KAZ115	493	112
KAZ115	494	112
KAZ115	495	113
KAZ115	496	134
KAZ115	497	136
KAZ115	498	136
KAZ115	499	136
KAZ115	500	136
KAZ115	501	136
KAZ115	502	136
KAZ115	503	136
KAZ115	504	136
KAZ115	505	134
KAZ115	506	136
KAZ115	507	136
KAZ115	508	136
KAZ115	509	136
KAZ115	510	136
KAZ115	511	136
KAZ115	512	136
KAZ115	513	136
KAZ115	514	136
KAZ115	515	136
KAZ115	516	136
KAZ115	517	136
KAZ115	518	136
KAZ115	519	136
KAZ115	520	136
KAZ115	521	136
KAZ115	522	136
KAZ115	523	136
KAZ115	524	136
KAZ115	525	136
KAZ115	526	136
KAZ115	527	89
KAZ115	528	89
KAZ115	529	89
KAZ115	530	89
KAZ115	531	89
KAZ115	532	89
KAZ115	533	89
KAZ115	534	113
KAZ115	535	113
KAZ115	536	112
KAZ115	537	112
KAZ115	538	112
KAZ115	539	90
KAZ115	540	89
KAZ115	541	89
KAZ115	542	89
KAZ115	543	89
KAZ115	544	89
KAZ115	545	89
KAZ115	546	89
KAZ115	547	89
KAZ115	548	89
KAZ115	549	89
KAZ115	550	89
KAZ115	551	89
KAZ115	552	89
KAZ115	553	89
KAZ115	554	89
KAZ115	555	69
KAZ115	556	69
KAZ115	557	69
KAZ115	558	69
KAZ115	559	69
KAZ115	560	69
KAZ115	561	69
KAZ115	562	69
KAZ115	563	69
KAZ115	564	69
KAZ115	565	69
KAZ115	566	69
KAZ115	567	69
KAZ115	568	69
KAZ115	569	69
KAZ115	570	69
KAZ115	571	69
KAZ115	572	69
KAZ115	573	69
KAZ115	574	69
KAZ115	575	69
KAZ115	576	69
KAZ115	577	69
KAZ115	578	69
KAZ115	579	69
KAZ115	580	48
KAZ115	581	48
KAZ115	582	48
KAZ115	583	48
KAZ115	584	48
KAZ115	585	48
KAZ115	586	48
KAZ115	587	48
KAZ115	588	48
KAZ115	589	48
KAZ115	590	48
KAZ115	591	48
KAZ115	592	48
KAZ115	593	48
KAZ115	594	48
KAZ115	595	48
KAZ115	596	48
KAZ115	597	48
KAZ115	598	48
KAZ115	599	48
KAZ115	600	48
KAZ115	601	48
KAZ115	602	48
KAZ115	603	48
KAZ115	604	48
KAZ115	605	48
KAZ115	606	48
KAZ115	607	48
KAZ115	608	48
KAZ115	609	72
KAZ115	610	72
KAZ115	611	72
KAZ115	612	72
KAZ115	613	72
KAZ115	614	72
KAZ115	615	72
KAZ115	616	72
KAZ115	617	72
KAZ115	618	72
KAZ115	619	72
KAZ115	620	72
KAZ115	621	72
KAZ115	622	72
KAZ115	623	72
KAZ115	624	72
KAZ115	625	72
KAZ115	626	72
KAZ115	627	72
KAZ115	628	72
KAZ115	629	72
KAZ115	630	72
KAZ115	631	72
KAZ115	632	72
KAZ115	633	72
KAZ115	634	72
KAZ115	635	72
KAZ115	636	72
KAZ115	637	72
KAZ115	638	72
KAZ115	639	72
KAZ115	640	72
KAZ115	641	72
KAZ115	642	72
KAZ115	643	72
KAZ115	644	72
KAZ115	645	24
KAZ115	646	24
KAZ115	647	24
KAZ115	648	24
KAZ115	649	24
KAZ115	650	24
KAZ115	651	24
KAZ115	652	24
KAZ115	653	24
KAZ115	654	24
KAZ115	655	24
KAZ115	656	24
KAZ115	657	24
KAZ115	658	24
KAZ115	659	24
KAZ115	660	24
KAZ115	661	24
KAZ115	662	24
KAZ115	663	24
KAZ115	664	24
KAZ115	665	24
KAZ115	666	24
KAZ115	667	24
KAZ115	668	24
KAZ115	669	24
KAZ115	670	24
KAZ115	671	24
KAZ115	672	24
KAZ115	673	24
KAZ115	674	46
KAZ115	675	48
KAZ115	676	48
KAZ115	677	48
KAZ115	678	48
KAZ115	679	48
KAZ115	680	48
KAZ115	681	48
KAZ115	682	48
KAZ115	683	48
KAZ115	684	48
KAZ115	685	48
KAZ115	686	48
KAZ115	687	48
KAZ115	688	48
KAZ115	689	48
KAZ115	690	48
KAZ115	691	48
KAZ115	692	48
KAZ115	693	48
KAZ115	694	48
KAZ115	695	48
KAZ115	696	48
KAZ115	697	48
KAZ115	698	48
KAZ115	699	48
KAZ115	700	48
KAZ115	701	48
KAZ115	702	48
KAZ115	703	48
KAZ115	704	48
KAZ115	705	48
KAZ115	706	48
KAZ115	707	48
KAZ115	708	48
KAZ115	709	48
KAZ115	710	48
KAZ115	711	48
KAZ115	712	48
KAZ115	713	48
KAZ115	714	48
KAZ115	715	48
KAZ115	716	48
KAZ115	717	48
KAZ115	718	48
KAZ115	719	48
KAZ115	720	48
KAZ115	721	48
KAZ115	722	48
KAZ115	723	48
KAZ115	724	48
KAZ115	725	48
KAZ115	726	48
KAZ115	727	48
KAZ115	728	89
KAZ115	729	89
KAZ115	730	89
KAZ115	731	89
KAZ115	732	89
KAZ115	733	109
KAZ115	734	109
KAZ115	735	109
KAZ115	736	109
KAZ115	737	109
KAZ115	738	109
KAZ115	739	109
KAZ115	740	126
KAZ115	741	126
KAZ115	742	126
KAZ115	743	126
KAZ115	744	126
KAZ115	745	126
KAZ115	746	126
KAZ115	747	126
KAZ115	748	126
KAZ115	749	126
KAZ115	750	126
KAZ115	751	126
KAZ115	752	126
KAZ115	753	126
KAZ115	754	126
KAZ115	755	126
KAZ115	756	126
KAZ115	757	126
KAZ115	758	102
KAZ115	759	102
KAZ115	760	102
KAZ115	761	102
KAZ115	762	102
KAZ115	763	102
KAZ115	764	102
KAZ115	765	102
KAZ115	766	102
KAZ115	767	102
KAZ115	768	102
KAZ115	769	102
KAZ115	770	102
KAZ115	771	102
KAZ115	772	102
KAZ115	773	102
KAZ115	774	102
KAZ115	775	102
KAZ115	776	102
KAZ115	777	102
KAZ115	778	102
KAZ115	779	102
KAZ115	780	102
KAZ115	781	102
KAZ115	782	102
KAZ115	783	102
KAZ115	784	102
KAZ115	785	102
KAZ115	786	102
KAZ115	787	102
KAZ115	788	102
KAZ115	789	102
KAZ115	790	102
KAZ115	791	102
KAZ115	792	102
KAZ115	793	102
KAZ115	794	102
KAZ115	795	102
KAZ115	796	102
KAZ115	797	102
KAZ115	798	102
KAZ115	799	128
KAZ115	800	128
KAZ115	801	128
KAZ115	802	128
KAZ115	803	128
KAZ115	804	128
KAZ115	805	128
KAZ115	806	128
KAZ115	807	128
KAZ115	808	128
KAZ115	809	128
KAZ115	810	128
KAZ115	811	128
KAZ115	812	128
KAZ115	813	128
KAZ115	814	128
KAZ115	815	128
KAZ115	816	128
KAZ115	817	128
KAZ115	818	175
KAZ115	819	176
KAZ115	820	176
KAZ115	821	176
KAZ115	822	176
KAZ115	823	132
KAZ115	824	132
KAZ115	825	132
KAZ115	826	132
KAZ115	827	132
KAZ115	828	132
KAZ115	829	132
KAZ115	830	132
KAZ115	831	132
KAZ115	832	132
KAZ115	833	132
KAZ115	834	132
KAZ115	835	132
KAZ115	836	132
KAZ115	837	132
KAZ115	838	132
KAZ115	839	132
KAZ115	840	132
KAZ115	841	132
KAZ115	842	132
KAZ115	843	132
KAZ115	844	132
KAZ115	845	132
KAZ115	846	132
KAZ115	847	132
KAZ115	848	149
KAZ115	849	149
KAZ115	850	149
KAZ115	851	149
KAZ115	852	149
KAZ115	853	149
KAZ115	854	149
KAZ115	855	149
KAZ115	856	149
KAZ115	857	149
KAZ115	858	149
KAZ115	859	149
KAZ115	860	149
KAZ115	861	115
KAZ115	862	115
KAZ115	863	115
KAZ115	864	108
KAZ115	865	108
KAZ115	866	108
KAZ115	867	108
KAZ115	868	108
KAZ115	869	108
KAZ115	870	108
KAZ115	871	108
KAZ115	872	108
KAZ115	873	108
KAZ115	874	108
KAZ115	875	108
KAZ115	876	108
KAZ115	877	108
KAZ115	878	108
KAZ115	879	108
KAZ115	880	108
KAZ115	881	108
KAZ115	882	108
KAZ115	883	108
KAZ115	884	108
KAZ115	885	108
KAZ115	886	107
KAZ115	887	107
KAZ115	888	107
KAZ115	889	91
KAZ115	890	91
KAZ115	891	91
KAZ115	892	91
KAZ115	893	91
KAZ115	894	91
KAZ115	895	91
KAZ115	896	91
KAZ115	897	91
KAZ115	898	91
KAZ115	899	91
KAZ115	900	91
KAZ115	901	91
KAZ115	902	91
KAZ115	903	91
KAZ115	904	91
KAZ115	905	91
KAZ115	906	91
KAZ115	907	91
KAZ115	908	91
KAZ115	909	91
KAZ115	910	91
KAZ115	911	97
KAZ115	912	97
KAZ115	913	97
KAZ115	914	97
KAZ115	915	97
KAZ115	916	97
KAZ115	917	97
KAZ115	918	97
KAZ115	919	97
KAZ115	920	97
KAZ115	921	97
KAZ115	922	97
KAZ115	923	97
KAZ115	924	97
KAZ115	925	97
KAZ115	926	97
KAZ115	927	97
KAZ115	928	97
KAZ115	929	97
KAZ115	930	97
KAZ115	931	97
KAZ115	932	97
KAZ115	933	97
KAZ115	934	97
KAZ115	935	97
KAZ115	936	97
KAZ115	937	97
KAZ115	938	97
KAZ115	939	97
KAZ115	940	97
KAZ115	941	97
KAZ115	942	97
KAZ115	943	97
KAZ115	944	97
KAZ115	945	97
KAZ115	946	97
KAZ115	947	97
KAZ115	948	97
KAZ115	949	97
KAZ115	950	97
KAZ115	951	97
KAZ115	952	97
KAZ115	953	49
KAZ115	954	49
KAZ115	955	49
KAZ115	956	49
KAZ115	957	49
KAZ115	958	49
KAZ115	959	49
KAZ115	960	49
KAZ115	961	49
KAZ115	962	49
KAZ115	963	49
KAZ115	964	49
KAZ115	965	17
KAZ115	966	17
KAZ115	967	17
KAZ115	968	17
KAZ115	969	17
KAZ115	970	17
KAZ115	971	17
KAZ115	972	17
KAZ115	973	17
KAZ115	974	17
KAZ115	975	17
KAZ115	976	17
KAZ115	977	17
KAZ115	978	17
KAZ115	979	17
KAZ115	980	17
KAZ115	981	17
KAZ115	982	17
KAZ115	983	17
KAZ115	984	17
KAZ115	985	43
KAZ115	986	43
KAZ115	987	44
KAZ115	988	44
KAZ115	989	44
KAZ115	990	44
KAZ115	991	44
KAZ115	992	44
KAZ115	993	44
KAZ115	994	44
KAZ115	995	44
KAZ115	996	44
KAZ115	997	27
KAZ115	998	27
KAZ115	999	27
KAZ115	1000	53
KAZ115	1001	54
KAZ115	1002	54
KAZ115	1003	54
KAZ115	1004	54
KAZ115	1005	54
KAZ115	1006	54
KAZ115	1007	54
KAZ115	1008	54
KAZ115	1009	54
KAZ115	1010	54
KAZ115	1011	54
KAZ115	1012	54
KAZ115	1013	54
KAZ115	1014	54
KAZ115	1015	54
KAZ115	1016	54
KAZ115	1017	54
KAZ115	1018	54
KAZ115	1019	54
KAZ115	1020	54
KAZ115	1021	54
KAZ115	1022	54
KAZ115	1023	54
KAZ115	1024	54
KAZ115	1025	54
KAZ115	1026	54
KAZ115	1027	54
KAZ115	1028	54
KAZ115	1029	54
KAZ115	1030	54
KAZ115	1031	54
KAZ115	1032	54
KAZ115	1033	54
KAZ115	1034	54
KAZ115	1035	54
KAZ115	1036	54
KAZ115	1037	54
KAZ115	1038	54
KAZ115	1039	54
KAZ115	1040	54
KAZ115	1041	54
KAZ115	1042	54
KAZ115	1043	54
KAZ115	1044	54
KAZ115	1045	54
KAZ115	1046	54
KAZ115	1047	54
KAZ115	1048	54
KAZ115	1049	54
KAZ115	1050	54
KAZ115	1051	54
KAZ115	1052	54
KAZ115	1053	54
KAZ115	1054	54
KAZ115	1055	54
KAZ115	1056	80
KAZ115	1057	80
KAZ115	1058	80
KAZ115	1059	80
KAZ115	1060	80
KAZ115	1061	80
KAZ115	1062	80
KAZ115	1063	80
KAZ115	1064	80
KAZ115	1065	80
KAZ115	1066	80
KAZ115	1067	80
KAZ115	1068	80
KAZ115	1069	96
KAZ115	1070	96
KAZ115	1071	96
KAZ115	1072	96
KAZ115	1073	96
KAZ115	1074	96
KAZ115	1075	128
KAZ115	1076	128
KAZ115	1077	128
KAZ115	1078	128
KAZ115	1079	128
KAZ115	1080	128
KAZ115	1081	128
KAZ115	1082	128
KAZ115	1083	128
KAZ115	1084	128
KAZ115	1085	128
KAZ115	1086	128
KAZ115	1087	128
KAZ115	1088	128
KAZ115	1089	128
KAZ115	1090	128
KAZ115	1091	128
KAZ115	1092	128
KAZ115	1093	128
KAZ115	1094	128
KAZ115	1095	128
KAZ115	1096	128
KAZ115	1097	148
KAZ115	1098	148
KAZ115	1099	171
KAZ115	1100	171
KAZ115	1101	171
KAZ115	1102	171
KAZ115	1103	171
KAZ115	1104	171
KAZ115	1105	171
KAZ115	1106	171
KAZ115	1107	171
KAZ115	1108	171
KAZ115	1109	171
KAZ115	1110	171
KAZ115	1111	171
KAZ115	1112	171
KAZ115	1113	171
KAZ115	1114	171
KAZ115	1115	171
KAZ115	1116	171
KAZ115	1117	171
KAZ115	1118	171
KAZ115	1119	171
KAZ115	1120	171
KAZ115	1121	194
KAZ115	1122	194
KAZ115	1123	194
KAZ115	1124	194
KAZ115	1125	194
KAZ115	1126	194
KAZ115	1127	194
KAZ115	1128	220
KAZ115	1129	220
KAZ115	1130	220
KAZ115	1131	220
KAZ115	1132	220
KAZ115	1133	220
KAZ115	1134	193
KAZ115	1135	193
KAZ115	1136	193
KAZ115	1137	193
KAZ115	1138	193
KAZ115	1139	193
KAZ115	1140	193
KAZ115	1141	193
KAZ115	1142	193
KAZ115	1143	193
KAZ115	1144	221
KAZ115	1145	221
KAZ115	1146	221
KAZ115	1147	221
KAZ115	1148	221
KAZ115	1149	194
KAZ115	1150	194
KAZ115	1151	194
KAZ115	1152	194
KAZ115	1153	194
KAZ115	1154	194
KAZ115	1155	194
KAZ115	1156	194
KAZ115	1157	194
KAZ115	1158	194
KAZ115	1159	216
KAZ115	1160	216
KAZ115	1161	216
KAZ115	1162	216
KAZ115	1163	216
KAZ115	1164	216
KAZ115	1165	216
KAZ115	1166	216
KAZ115	1167	216
KAZ115	1168	216
KAZ115	1169	216
KAZ115	1170	216
KAZ115	1171	216
KAZ115	1172	216
KAZ115	1173	216
KAZ115	1174	216
KAZ115	1175	216
KAZ115	1176	216
KAZ115	1177	216
KAZ115	1178	216
KAZ115	1179	216
KAZ115	1180	200
KAZ115	1181	180
KAZ115	1182	148
KAZ115	1183	184
KAZ115	1184	184
KAZ115	1185	213
KAZ115	1186	213
KAZ115	1187	214
KAZ115	1188	214
KAZ115	1189	214
KAZ115	1190	214
KAZ115	1191	214
KAZ115	1192	214
KAZ115	1193	214
KAZ115	1194	214
KAZ115	1195	214
KAZ115	1196	214
KAZ115	1197	214
KAZ115	1198	214
KAZ115	1199	214
KAZ115	1200	214
KAZ115	1201	214
KAZ115	1202	214
KAZ115	1203	214
KAZ115	1204	214
KAZ115	1205	188
KAZ115	1206	188
KAZ115	1207	188
KAZ115	1208	188
KAZ115	1209	188
KAZ115	1210	188
KAZ115	1211	188
KAZ115	1212	188
KAZ115	1213	188
KAZ115	1214	188
KAZ115	1215	188
KAZ115	1216	188
KAZ115	1217	188
KAZ115	1218	188
KAZ115	1219	188
KAZ115	1220	188
KAZ115	1221	188
KAZ115	1222	188
KAZ115	1223	188
KAZ115	1224	188
KAZ115	1225	188
KAZ115	1226	188
KAZ115	1227	188
KAZ115	1228	188
KAZ115	1229	188
KAZ115	1230	188
KAZ115	1231	188
KAZ115	1232	188
KAZ115	1233	188
KAZ115	1234	188
KAZ115	1235	188
KAZ115	1236	228
KAZ115	1237	228
KAZ115	1238	228
KAZ115	1239	228
KAZ115	1240	228
KAZ115	1241	228
KAZ115	1242	228
KAZ115	1243	228
KAZ115	1244	228
KAZ115	1245	228
KAZ115	1246	228
KAZ115	1247	224
KAZ115	1248	205
KAZ115	1249	205
KAZ115	1250	205
KAZ115	1251	205
KAZ115	1252	205
KAZ115	1253	204
KAZ115	1254	204
KAZ115	1255	169
KAZ115	1256	169
KAZ115	1257	169
KAZ115	1258	169
KAZ115	1259	169
KAZ115	1260	169
KAZ115	1261	169
KAZ115	1262	147
KAZ115	1263	162
KAZ115	1264	162
KAZ115	1265	162
KAZ115	1266	162
KAZ115	1267	162
KAZ115	1268	162
KAZ115	1269	162
KAZ115	1270	139
KAZ115	1271	139
KAZ115	1272	139
KAZ115	1273	139
KAZ115	1274	139
KAZ115	1275	157
KAZ115	1276	157
KAZ115	1277	132
KAZ115	1278	104
KAZ115	1279	74
KAZ115	1280	74
KAZ115	1281	92
KAZ115	1282	92
KAZ115	1283	92
KAZ115	1284	92
KAZ115	1285	92
KAZ115	1286	92
KAZ115	1287	92
KAZ115	1288	92
KAZ115	1289	92
KAZ115	1290	92
KAZ115	1291	92
KAZ115	1292	92
KAZ115	1293	92
KAZ115	1294	92
KAZ115	1295	92
KAZ115	1296	92
KAZ115	1297	92
KAZ115	1298	92
KAZ115	1299	92
KAZ115	1300	92
KAZ115	1301	92
KAZ115	1302	92
KAZ115	1303	92
KAZ115	1304	111
KAZ115	1305	111
KAZ115	1306	111
KAZ115	1307	111
KAZ115	1308	111
KAZ115	1309	111
KAZ115	1310	111
KAZ115	1311	111
KAZ115	1312	111
KAZ115	1313	111
KAZ115	1314	111
KAZ115	1315	111
KAZ115	1316	111
KAZ115	1317	111
KAZ115	1318	111
KAZ115	1319	111
KAZ115	1320	111
KAZ115	1321	126
KAZ115	1322	126
KAZ115	1323	126
KAZ115	1324	126
KAZ115	1325	126
KAZ115	1326	126
KAZ115	1327	126
KAZ115	1328	126
KAZ115	1329	126
KAZ115	1330	126
KAZ115	1331	126
KAZ115	1332	126
KAZ115	1333	126
KAZ115	1334	126
KAZ115	1335	126
KAZ115	1336	126
KAZ115	1337	126
KAZ115	1338	126
KAZ115	1339	126
KAZ115	1340	126
KAZ115	1341	126
KAZ115	1342	126
KAZ115	1343	126
KAZ115	1344	126
KAZ115	1345	126
KAZ115	1346	108
KAZ115	1347	108
KAZ115	1348	108
KAZ115	1349	108
KAZ115	1350	108
KAZ115	1351	108
KAZ115	1352	108
KAZ115	1353	108
KAZ115	1354	150
KAZ115	1355	150
KAZ115	1356	150
KAZ115	1357	150
KAZ115	1358	150
KAZ115	1359	150
KAZ115	1360	150
KAZ115	1361	150
KAZ115	1362	150
KAZ115	1363	150
KAZ115	1364	150
KAZ115	1365	150
KAZ115	1366	150
KAZ115	1367	150
KAZ115	1368	150
KAZ115	1369	150
KAZ115	1370	150
KAZ115	1371	150
KAZ115	1372	150
KAZ115	1373	150
KAZ115	1374	150
KAZ115	1375	148
KAZ115	1376	148
KAZ115	1377	148
KAZ115	1378	110
KAZ115	1379	110
KAZ115	1380	110
KAZ115	1381	110
KAZ115	1382	110
KAZ115	1383	110
KAZ115	1384	110
KAZ115	1385	110
KAZ115	1386	110
KAZ115	1387	110
KAZ115	1388	110
KAZ115	1389	110
KAZ115	1390	110
KAZ115	1391	110
KAZ115	1392	110
KAZ115	1393	110
KAZ115	1394	110
KAZ115	1395	110
KAZ115	1396	110
KAZ115	1397	110
KAZ115	1398	110
KAZ115	1399	110
KAZ115	1400	110
KAZ115	1401	110
KAZ115	1402	110
KAZ115	1403	110
KAZ115	1404	110
KAZ115	1405	110
KAZ115	1406	110
KAZ115	1407	110
KAZ115	1408	110
KAZ115	1409	110
KAZ115	1410	110
KAZ115	1411	110
KAZ115	1412	95
KAZ115	1413	95
KAZ115	1414	95
KAZ115	1415	95
KAZ115	1416	95
KAZ115	1417	95
KAZ115	1418	95
KAZ115	1419	95
KAZ115	1420	95
KAZ115	1421	95
KAZ115	1422	95
KAZ115	1423	94
KAZ115	1424	76
KAZ115	1425	76
KAZ115	1426	76
KAZ115	1427	76
KAZ115	1428	76
KAZ115	1429	76
KAZ115	1430	76
KAZ115	1431	76
KAZ115	1432	76
KAZ115	1433	76
KAZ115	1434	76
KAZ115	1435	76
KAZ115	1436	76
KAZ115	1437	76
KAZ115	1438	76
KAZ115	1439	76
KAZ115	1440	76
KAZ115	1441	76
KAZ115	1442	76
KAZ115	1443	76
KAZ115	1444	76
KAZ115	1445	76
KAZ115	1446	76
KAZ115	1447	76
KAZ115	1448	76
KAZ115	1449	76
KAZ115	1450	76
KAZ115	1451	76
KAZ115	1452	34
KAZ115	1453	15
KAZ115	1454	15
KAZ115	1455	15
KAZ115	1456	15
KAZ115	1457	15
KAZ115	1458	15
KAZ115	1459	15
KAZ115	1460	15
KAZ115	1461	15
KAZ115	1462	15
KAZ115	1463	15
KAZ115	1464	15
KAZ115	1465	15
KAZ115	1466	15
KAZ115	1467	15
KAZ115	1468	15
KAZ115	1469	15
KAZ115	1470	0
KAZ115	1471	0
KAZ115	1472	0
KAZ115	1473	0
KAZ115	1474	0
KAZ115	1475	0
KAZ115	1476	0
KAZ115	1477	0
KAZ115	1478	0
KAZ115	1479	0
KAZ115	1480	0
KAZ115	1481	0
KAZ115	1482	0
KAZ115	1483	0
KAZ115	1484	0
KAZ115	1485	0
KAZ115	1486	0
KAZ115	1487	0
KAZ115	1488	0
KAZ115	1489	0
KAZ115	1490	0
KAZ115	1491	0
KAZ115	1492	0
KAZ115	1493	0
KAZ115	1494	0
KAZ115	1495	0
KAZ115	1496	0
KAZ115	1497	0
KAZ115	1498	0
KAZ115	1499	0
KAZ115	1500	0
KAZ115	1501	0
KAZ115	1502	0
KAZ115	1503	0
KAZ115	1504	0
KAZ115	1505	0
KAZ115	1506	0
KAZ115	1507	0
KAZ115	1508	0
KAZ115	1509	0
KAZ115	1510	0
KAZ115	1511	0
KAZ115	1512	0
KAZ115	1513	0
KAZ115	1514	0
KAZ115	1515	0
KAZ115	1516	0
KAZ115	1517	0
KAZ115	1518	0
KAZ115	1519	0
KAZ115	1520	0
KAZ115	1521	0
KAZ115	1522	0
KAZ115	1523	0
KAZ115	1524	0
KAZ115	1525	0
KAZ115	1526	0
KAZ115	1527	0
KAZ115	1528	0
KAZ115	1529	0
KAZ115	1530	0
KAZ115	1531	0
KAZ115	1532	0
KAZ115	1533	0
KAZ115	1534	0
KAZ115	1535	0
KAZ115	1536	0
KAZ115	1537	0
KAZ115	1538	0
KAZ115	1539	0
KAZ115	1540	0
KAZ115	1541	0
KAZ115	1542	0
KAZ115	1543	0
KAZ115	1544	0
KAZ115	1545	0
KAZ115	1546	0
KAZ115	1547	0
KAZ115	1548	0
KAZ115	1549	0
KAZ115	1550	0
KAZ115	1551	0
KAZ115	1552	0
KAZ115	1553	0
KAZ115	1554	0
KAZ115	1555	0
KAZ115	1556	0
KAZ115	1557	0
KAZ115	1558	0
KAZ115	1559	0
KAZ115	1560	0
KAZ115	1561	0
KAZ115	1562	0
KAZ115	1563	0
KAZ115	1564	0
KAZ115	1565	0
KAZ115	1566	0
KAZ115	1567	0
KAZ115	1568	0
KAZ115	1569	0
KAZ115	1570	0
KAZ115	1571	0
KAZ115	1572	0
KAZ115	1573	0
KAZ115	1574	0
KAZ115	1575	0
KAZ115	1576	0
KAZ115	1577	0
KAZ115	1578	0
KAZ115	1579	0
KAZ115	1580	0
KAZ115	1581	0
KAZ115	1582	0
KAZ115	1583	0
KAZ115	1584	0
KAZ115	1585	0
KAZ115	1586	0
KAZ115	1587	0
KAZ115	1588	0
KAZ115	1589	0
KAZ115	1590	0
KAZ115	1591	0
KAZ115	1592	0
KAZ115	1593	0
KAZ115	1594	0
KAZ115	1595	0
KAZ115	1596	0
KAZ115	1597	0
KAZ115	1598	0
KAZ115	1599	0
KAZ115	1600	0
KAZ115	1601	0
KAZ115	1602	0
KAZ115	1603	0
KAZ115	1604	0
KAZ115	1605	0
KAZ115	1606	0
KAZ115	1607	0
KAZ115	1608	0
KAZ115	1609	0
KAZ115	1610	0
KAZ115	1611	0
KAZ115	1612	0
KAZ115	1613	0
KAZ115	1614	38
KAZ115	1615	38
KAZ115	1616	38
KAZ115	1617	38
KAZ115	1618	38
KAZ115	1619	38
KAZ115	1620	38
KAZ115	1621	38
KAZ115	1622	38
KAZ115	1623	38
KAZ115	1624	38
KAZ115	1625	38
KAZ115	1626	38
KAZ115	1627	38
KAZ115	1628	38
KAZ115	1629	38
KAZ115	1630	38
KAZ115	1631	38
KAZ115	1632	38
KAZ115	1633	38
KAZ115	1634	38
KAZ115	1635	38
KAZ115	1636	38
KAZ115	1637	38
KAZ115	1638	38
KAZ115	1639	38
KAZ115	1640	38
KAZ115	1641	38
KAZ115	1642	38
KAZ115	1643	38
KAZ115	1644	58
KAZ115	1645	58
KAZ115	1646	59
KAZ115	1647	59
KAZ115	1648	59
KAZ115	1649	91
KAZ115	1650	93
KAZ115	1651	93
KAZ115	1652	93
KAZ115	1653	93
KAZ115	1654	93
KAZ115	1655	93
KAZ115	1656	93
KAZ115	1657	93
KAZ115	1658	93
KAZ115	1659	118
KAZ115	1660	139
KAZ115	1661	164
KAZ115	1662	166
KAZ115	1663	166
KAZ115	1664	166
KAZ115	1665	166
KAZ115	1666	166
KAZ115	1667	166
KAZ115	1668	166
KAZ115	1669	166
KAZ115	1670	166
KAZ115	1671	166
KAZ115	1672	166
KAZ115	1673	166
KAZ115	1674	166
KAZ115	1675	166
KAZ115	1676	166
KAZ115	1677	196
KAZ115	1678	196
KAZ115	1679	196
KAZ115	1680	196
KAZ115	1681	196
KAZ115	1682	196
KAZ115	1683	196
KAZ115	1684	196
KAZ115	1685	196
KAZ115	1686	196
KAZ115	1687	196
KAZ115	1688	196
KAZ115	1689	196
KAZ115	1690	196
KAZ115	1691	196
KAZ115	1692	196
KAZ115	1693	196
KAZ115	1694	196
KAZ115	1695	196
KAZ115	1696	196
KAZ115	1697	196
KAZ115	1698	196
KAZ115	1699	196
KAZ115	1700	196
KAZ115	1701	196
KAZ115	1702	232
KAZ115	1703	232
KAZ115	1704	232
KAZ115	1705	232
KAZ115	1706	250
KAZ115	1707	250
KAZ115	1708	250
KAZ115	1709	250
KAZ115	1710	250
KAZ115	1711	250
KAZ115	1712	249
KAZ115	1713	249
KAZ115	1714	212
KAZ115	1715	212
KAZ115	1716	212
KAZ115	1717	212
KAZ115	1718	212
KAZ115	1719	212
KAZ115	1720	212
KAZ115	1721	212
KAZ115	1722	212
KAZ115	1723	212
KAZ115	1724	212
KAZ115	1725	212
KAZ115	1726	212
KAZ115	1727	212
KAZ115	1728	212
KAZ115	1729	212
KAZ115	1730	212
KAZ115	1731	212
KAZ115	1732	212
KAZ115	1733	212
KAZ115	1734	212
KAZ115	1735	212
KAZ115	1736	212
KAZ115	1737	212
KAZ115	1738	212
KAZ115	1739	212
KAZ115	1740	212
KAZ115	1741	212
KAZ115	1742	212
KAZ115	1743	212
KAZ115	1744	212
KAZ115	1745	212
KAZ115	1746	212
KAZ115	1747	212
KAZ115	1748	212
KAZ115	1749	212
KAZ115	1750	212
KAZ115	1751	212
KAZ115	1752	230
KAZ115	1753	230
KAZ115	1754	230
KAZ115	1755	230
KAZ115	1756	230
KAZ115	1757	230
KAZ115	1758	230
KAZ115	1759	230
KAZ115	1760	230
KAZ115	1761	230
KAZ115	1762	230
KAZ115	1763	230
KAZ115	1764	230
KAZ115	1765	230
KAZ115	1766	230
KAZ115	1767	230
KAZ115	1768	230
KAZ115	1769	230
KAZ115	1770	230
KAZ115	1771	230
KAZ115	1772	230
KAZ115	1773	230
KAZ115	1774	230
KAZ115	1775	230
KAZ115	1776	230
KAZ115	1777	230
KAZ115	1778	230
KAZ115	1779	230
KAZ115	1780	230
KAZ115	1781	230
KAZ115	1782	267
KAZ115	1783	267
KAZ115	1784	266
KAZ115	1785	277
KAZ115	1786	277
KAZ115	1787	277
KAZ115	1788	277
KAZ115	1789	277
KAZ115	1790	277
KAZ115	1791	277
KAZ115	1792	277
KAZ115	1793	256
KAZ115	1794	189
KAZ115	1795	189
KAZ115	1796	189
KAZ115	1797	189
KAZ115	1798	187
KAZ115	1799	187
KAZ115	1800	187
KAZ115	1801	187
KAZ115	1802	187
KAZ115	1803	186
KAZ115	1804	185
KAZ115	1805	185
KAZ115	1806	157
KAZ115	1807	153
KAZ115	1808	132
KAZ115	1809	111
KAZ115	1810	68
KAZ115	1811	66
KAZ115	1812	66
KAZ115	1813	66
KAZ115	1814	66
KAZ115	1815	66
KAZ115	1816	66
KAZ115	1817	66
KAZ115	1818	66
KAZ115	1819	66
KAZ115	1820	66
KAZ115	1821	66
KAZ115	1822	66
KAZ115	1823	66
KAZ115	1824	66
KAZ115	1825	66
KAZ115	1826	66
KAZ115	1827	66
KAZ115	1828	66
KAZ115	1829	66
KAZ115	1830	66
KAZ115	1831	66
KAZ115	1832	66
KAZ115	1833	66
KAZ115	1834	66
KAZ115	1835	66
KAZ115	1836	66
KAZ115	1837	66
KAZ115	1838	66
KAZ115	1839	79
KAZ115	1840	79
KAZ115	1841	79
KAZ115	1842	79
KAZ115	1843	79
KAZ115	1844	79
KAZ115	1845	79
KAZ115	1846	79
KAZ115	1847	79
KAZ115	1848	79
KAZ115	1849	79
KAZ115	1850	79
KAZ115	1851	79
KAZ115	1852	79
KAZ115	1853	79
KAZ115	1854	79
KAZ115	1855	79
KAZ115	1856	79
KAZ115	1857	79
KAZ115	1858	79
KAZ115	1859	79
KAZ115	1860	79
KAZ115	1861	79
KAZ115	1862	79
KAZ115	1863	79
KAZ115	1864	77
KAZ115	1865	77
KAZ115	1866	77
KAZ115	1867	61
KAZ115	1868	62
KAZ115	1869	52
KAZ115	1870	52
KAZ115	1871	63
KAZ115	1872	64
KAZ115	1873	64
KAZ115	1874	64
KAZ115	1875	64
KAZ115	1876	64
KAZ115	1877	64
KAZ115	1878	64
KAZ115	1879	64
KAZ115	1880	64
KAZ115	1881	64
KAZ115	1882	64
KAZ115	1883	64
KAZ115	1884	64
KAZ115	1885	64
KAZ115	1886	64
KAZ115	1887	64
KAZ115	1888	64
KAZ115	1889	64
KAZ115	1890	64
KAZ115	1891	64
KAZ115	1892	64
KAZ115	1893	64
KAZ115	1894	64
KAZ115	1895	64
KAZ115	1896	64
KAZ115	1897	64
KAZ115	1898	64
KAZ115	1899	64
KAZ115	1900	64
KAZ115	1901	64
KAZ115	1902	64
KAZ115	1903	64
KAZ115	1904	26
KAZ115	1905	26
KAZ115	1906	26
KAZ115	1907	26
KAZ115	1908	26
KAZ115	1909	26
KAZ115	1910	26
KAZ115	1911	26
KAZ115	1912	26
KAZ115	1913	26
KAZ115	1914	26
KAZ115	1915	26
KAZ115	1916	26
KAZ115	1917	26
KAZ115	1918	26
KAZ115	1919	26
KAZ115	1920	26
KAZ115	1921	26
KAZ115	1922	26
KAZ115	1923	26
KAZ115	1924	26
KAZ115	1925	26
KAZ115	1926	26
KAZ115	1927	26
KAZ115	1928	26
KAZ115	1929	26
KAZ115	1930	26
KAZ115	1931	26
KAZ115	1932	26
KAZ115	1933	26
KAZ115	1934	26
KAZ115	1935	26
KAZ115	1936	26
KAZ115	1937	26
KAZ115	1938	26
KAZ115	1939	26
KAZ115	1940	26
KAZ115	1941	41
KAZ115	1942	41
KAZ115	1943	41
KAZ115	1944	41
KAZ115	1945	41
KAZ115	1946	41
KAZ115	1947	41
KAZ115	1948	41
KAZ115	1949	41
KAZ115	1950	41
KAZ115	1951	41
KAZ115	1952	41
KAZ115	1953	41
KAZ115	1954	41
KAZ115	1955	41
KAZ115	1956	41
KAZ115	1957	41
KAZ115	1958	41
KAZ115	1959	41
KAZ115	1960	55
KAZ115	1961	55
KAZ115	1962	55
KAZ115	1963	55
KAZ115	1964	55
KAZ115	1965	56
KAZ115	1966	56
KAZ115	1967	56
KAZ115	1968	56
KAZ115	1969	56
KAZ115	1970	56
KAZ115	1971	56
KAZ115	1972	56
KAZ115	1973	56
KAZ115	1974	56
KAZ115	1975	56
KAZ115	1976	56
KAZ115	1977	56
KAZ115	1978	56
KAZ115	1979	56
KAZ115	1980	56
KAZ115	1981	56
KAZ115	1982	56
KAZ115	1983	56
KAZ115	1984	56
KAZ115	1985	56
KAZ115	1986	56
KAZ115	1987	56
KAZ115	1988	43
KAZ115	1989	43
KAZ115	1990	43
KAZ115	1991	43
KAZ115	1992	43
KAZ115	1993	43
KAZ115	1994	43
KAZ115	1995	43
KAZ115	1996	43
KAZ115	1997	43
KAZ115	1998	43
KAZ115	1999	43
[truncated: 5,284 more rows]

## Sheet: KAZ_116
seq	position	depth
KAZ_116	1	16
KAZ_116	2	16
KAZ_116	3	16
KAZ_116	4	16
KAZ_116	5	16
KAZ_116	6	16
KAZ_116	7	16
KAZ_116	8	30
KAZ_116	9	30
KAZ_116	10	30
KAZ_116	11	41
KAZ_116	12	41
KAZ_116	13	41
KAZ_116	14	41
KAZ_116	15	41
KAZ_116	16	41
KAZ_116	17	41
KAZ_116	18	41
KAZ_116	19	74
KAZ_116	20	74
KAZ_116	21	81
KAZ_116	22	81
KAZ_116	23	81
KAZ_116	24	81
KAZ_116	25	81
KAZ_116	26	81
KAZ_116	27	81
KAZ_116	28	81
KAZ_116	29	81
KAZ_116	30	81
KAZ_116	31	81
KAZ_116	32	81
KAZ_116	33	81
KAZ_116	34	81
KAZ_116	35	81
KAZ_116	36	88
KAZ_116	37	88
KAZ_116	38	102
KAZ_116	39	108
KAZ_116	40	120
KAZ_116	41	139
KAZ_116	42	156
KAZ_116	43	156
KAZ_116	44	190
KAZ_116	45	190
KAZ_116	46	190
KAZ_116	47	190
KAZ_116	48	190
KAZ_116	49	190
KAZ_116	50	190
KAZ_116	51	190
KAZ_116	52	190
KAZ_116	53	190
KAZ_116	54	190
KAZ_116	55	190
KAZ_116	56	190
KAZ_116	57	190
KAZ_116	58	194
KAZ_116	59	194
KAZ_116	60	194
KAZ_116	61	218
KAZ_116	62	218
KAZ_116	63	218
KAZ_116	64	218
KAZ_116	65	234
KAZ_116	66	234
KAZ_116	67	234
KAZ_116	68	266
KAZ_116	69	266
KAZ_116	70	266
KAZ_116	71	266
KAZ_116	72	266
KAZ_116	73	266
KAZ_116	74	266
KAZ_116	75	266
KAZ_116	76	266
KAZ_116	77	266
KAZ_116	78	266
KAZ_116	79	266
KAZ_116	80	266
KAZ_116	81	266
KAZ_116	82	274
KAZ_116	83	274
KAZ_116	84	274
KAZ_116	85	274
KAZ_116	86	274
KAZ_116	87	274
KAZ_116	88	280
KAZ_116	89	280
KAZ_116	90	280
KAZ_116	91	280
KAZ_116	92	281
KAZ_116	93	281
KAZ_116	94	281
KAZ_116	95	281
KAZ_116	96	281
KAZ_116	97	281
KAZ_116	98	281
KAZ_116	99	281
KAZ_116	100	281
KAZ_116	101	281
KAZ_116	102	281
KAZ_116	103	287
KAZ_116	104	287
KAZ_116	105	287
KAZ_116	106	287
KAZ_116	107	287
KAZ_116	108	300
KAZ_116	109	300
KAZ_116	110	300
KAZ_116	111	300
KAZ_116	112	300
KAZ_116	113	310
KAZ_116	114	310
KAZ_116	115	310
KAZ_116	116	310
KAZ_116	117	310
KAZ_116	118	310
KAZ_116	119	310
KAZ_116	120	310
KAZ_116	121	310
KAZ_116	122	310
KAZ_116	123	310
KAZ_116	124	310
KAZ_116	125	310
KAZ_116	126	310
KAZ_116	127	310
KAZ_116	128	328
KAZ_116	129	328
KAZ_116	130	328
KAZ_116	131	328
KAZ_116	132	328
KAZ_116	133	328
KAZ_116	134	328
KAZ_116	135	328
KAZ_116	136	328
KAZ_116	137	328
KAZ_116	138	328
KAZ_116	139	328
KAZ_116	140	328
KAZ_116	141	328
KAZ_116	142	328
KAZ_116	143	328
KAZ_116	144	328
KAZ_116	145	328
KAZ_116	146	328
KAZ_116	147	328
KAZ_116	148	328
KAZ_116	149	328
KAZ_116	150	312
KAZ_116	151	316
KAZ_116	152	330
KAZ_116	153	330
KAZ_116	154	330
KAZ_116	155	330
KAZ_116	156	330
KAZ_116	157	329
KAZ_116	158	329
KAZ_116	159	329
KAZ_116	160	318
KAZ_116	161	326
KAZ_116	162	330
KAZ_116	163	330
KAZ_116	164	330
KAZ_116	165	330
KAZ_116	166	330
KAZ_116	167	330
KAZ_116	168	297
KAZ_116	169	290
KAZ_116	170	290
KAZ_116	171	290
KAZ_116	172	290
KAZ_116	173	290
KAZ_116	174	301
KAZ_116	175	301
KAZ_116	176	301
KAZ_116	177	301
KAZ_116	178	316
KAZ_116	179	316
KAZ_116	180	305
KAZ_116	181	315
KAZ_116	182	315
KAZ_116	183	315
KAZ_116	184	311
KAZ_116	185	287
KAZ_116	186	286
KAZ_116	187	236
KAZ_116	188	236
KAZ_116	189	236
KAZ_116	190	210
KAZ_116	191	199
KAZ_116	192	199
KAZ_116	193	182
KAZ_116	194	220
KAZ_116	195	231
KAZ_116	196	231
KAZ_116	197	270
KAZ_116	198	274
KAZ_116	199	274
KAZ_116	200	274
KAZ_116	201	274
KAZ_116	202	274
KAZ_116	203	290
KAZ_116	204	290
KAZ_116	205	290
KAZ_116	206	290
KAZ_116	207	290
KAZ_116	208	300
KAZ_116	209	301
KAZ_116	210	277
KAZ_116	211	277
KAZ_116	212	285
KAZ_116	213	285
KAZ_116	214	285
KAZ_116	215	285
KAZ_116	216	285
KAZ_116	217	275
KAZ_116	218	295
KAZ_116	219	329
KAZ_116	220	329
KAZ_116	221	329
KAZ_116	222	329
KAZ_116	223	329
KAZ_116	224	329
KAZ_116	225	329
KAZ_116	226	329
KAZ_116	227	329
KAZ_116	228	338
KAZ_116	229	354
KAZ_116	230	326
KAZ_116	231	326
KAZ_116	232	326
KAZ_116	233	326
KAZ_116	234	322
KAZ_116	235	322
KAZ_116	236	322
KAZ_116	237	315
KAZ_116	238	327
KAZ_116	239	333
KAZ_116	240	333
KAZ_116	241	339
KAZ_116	242	384
KAZ_116	243	384
KAZ_116	244	390
KAZ_116	245	399
KAZ_116	246	399
KAZ_116	247	399
KAZ_116	248	399
KAZ_116	249	399
KAZ_116	250	399
KAZ_116	251	399
KAZ_116	252	429
KAZ_116	253	429
KAZ_116	254	429
KAZ_116	255	429
KAZ_116	256	427
KAZ_116	257	416
KAZ_116	258	416
KAZ_116	259	416
KAZ_116	260	430
KAZ_116	261	440
KAZ_116	262	440
KAZ_116	263	440
KAZ_116	264	440
KAZ_116	265	440
KAZ_116	266	440
KAZ_116	267	440
KAZ_116	268	440
KAZ_116	269	440
KAZ_116	270	440
KAZ_116	271	440
KAZ_116	272	440
KAZ_116	273	440
KAZ_116	274	440
KAZ_116	275	440
KAZ_116	276	440
KAZ_116	277	440
KAZ_116	278	440
KAZ_116	279	440
KAZ_116	280	440
KAZ_116	281	440
KAZ_116	282	440
KAZ_116	283	440
KAZ_116	284	440
KAZ_116	285	440
KAZ_116	286	435
KAZ_116	287	435
KAZ_116	288	435
KAZ_116	289	436
KAZ_116	290	436
KAZ_116	291	436
KAZ_116	292	465
KAZ_116	293	466
KAZ_116	294	464
KAZ_116	295	464
KAZ_116	296	466
KAZ_116	297	466
KAZ_116	298	466
KAZ_116	299	466
KAZ_116	300	466
KAZ_116	301	466
KAZ_116	302	466
KAZ_116	303	466
KAZ_116	304	475
KAZ_116	305	476
KAZ_116	306	463
KAZ_116	307	463
KAZ_116	308	463
KAZ_116	309	461
KAZ_116	310	455
KAZ_116	311	451
KAZ_116	312	451
KAZ_116	313	451
KAZ_116	314	451
KAZ_116	315	451
KAZ_116	316	451
KAZ_116	317	462
KAZ_116	318	464
KAZ_116	319	464
KAZ_116	320	464
KAZ_116	321	464
KAZ_116	322	464
KAZ_116	323	453
KAZ_116	324	453
KAZ_116	325	465
KAZ_116	326	447
KAZ_116	327	389
KAZ_116	328	389
KAZ_116	329	379
KAZ_116	330	361
KAZ_116	331	361
KAZ_116	332	331
KAZ_116	333	321
KAZ_116	334	321
KAZ_116	335	305
KAZ_116	336	300
KAZ_116	337	300
KAZ_116	338	279
KAZ_116	339	278
KAZ_116	340	278
KAZ_116	341	278
KAZ_116	342	259
KAZ_116	343	214
KAZ_116	344	176
KAZ_116	345	160
KAZ_116	346	158
KAZ_116	347	142
KAZ_116	348	150
KAZ_116	349	156
KAZ_116	350	156
KAZ_116	351	156
KAZ_116	352	156
KAZ_116	353	156
KAZ_116	354	156
KAZ_116	355	156
KAZ_116	356	156
KAZ_116	357	156
KAZ_116	358	153
KAZ_116	359	153
KAZ_116	360	153
KAZ_116	361	153
KAZ_116	362	153
KAZ_116	363	153
KAZ_116	364	163
KAZ_116	365	163
KAZ_116	366	163
KAZ_116	367	163
KAZ_116	368	163
KAZ_116	369	163
KAZ_116	370	163
KAZ_116	371	153
KAZ_116	372	153
KAZ_116	373	157
KAZ_116	374	157
KAZ_116	375	157
KAZ_116	376	157
KAZ_116	377	148
KAZ_116	378	164
KAZ_116	379	164
KAZ_116	380	164
KAZ_116	381	146
KAZ_116	382	146
KAZ_116	383	146
KAZ_116	384	146
KAZ_116	385	156
KAZ_116	386	156
KAZ_116	387	156
KAZ_116	388	156
KAZ_116	389	168
KAZ_116	390	150
KAZ_116	391	150
KAZ_116	392	150
KAZ_116	393	150
KAZ_116	394	150
KAZ_116	395	150
KAZ_116	396	150
KAZ_116	397	150
KAZ_116	398	164
KAZ_116	399	170
KAZ_116	400	170
KAZ_116	401	170
KAZ_116	402	170
KAZ_116	403	170
KAZ_116	404	170
KAZ_116	405	170
KAZ_116	406	170
KAZ_116	407	170
KAZ_116	408	170
KAZ_116	409	158
KAZ_116	410	168
KAZ_116	411	168
KAZ_116	412	168
KAZ_116	413	168
KAZ_116	414	190
KAZ_116	415	190
KAZ_116	416	190
KAZ_116	417	190
KAZ_116	418	190
KAZ_116	419	178
KAZ_116	420	178
KAZ_116	421	170
KAZ_116	422	179
KAZ_116	423	179
KAZ_116	424	183
KAZ_116	425	183
KAZ_116	426	183
KAZ_116	427	183
KAZ_116	428	183
KAZ_116	429	183
KAZ_116	430	183
KAZ_116	431	177
KAZ_116	432	177
KAZ_116	433	176
KAZ_116	434	167
KAZ_116	435	167
KAZ_116	436	167
KAZ_116	437	167
KAZ_116	438	167
KAZ_116	439	167
KAZ_116	440	167
KAZ_116	441	167
KAZ_116	442	167
KAZ_116	443	167
KAZ_116	444	183
KAZ_116	445	186
KAZ_116	446	186
KAZ_116	447	186
KAZ_116	448	186
KAZ_116	449	186
KAZ_116	450	186
KAZ_116	451	186
KAZ_116	452	176
KAZ_116	453	176
KAZ_116	454	176
KAZ_116	455	176
KAZ_116	456	176
KAZ_116	457	176
KAZ_116	458	176
KAZ_116	459	176
KAZ_116	460	176
KAZ_116	461	181
KAZ_116	462	181
KAZ_116	463	181
KAZ_116	464	181
KAZ_116	465	178
KAZ_116	466	168
KAZ_116	467	168
KAZ_116	468	192
KAZ_116	469	191
KAZ_116	470	191
KAZ_116	471	191
KAZ_116	472	176
KAZ_116	473	176
KAZ_116	474	180
KAZ_116	475	180
KAZ_116	476	180
KAZ_116	477	180
KAZ_116	478	180
KAZ_116	479	168
KAZ_116	480	168
KAZ_116	481	184
KAZ_116	482	184
KAZ_116	483	184
KAZ_116	484	184
KAZ_116	485	184
KAZ_116	486	184
KAZ_116	487	184
KAZ_116	488	194
KAZ_116	489	194
KAZ_116	490	198
KAZ_116	491	198
KAZ_116	492	195
KAZ_116	493	195
KAZ_116	494	207
KAZ_116	495	208
KAZ_116	496	208
KAZ_116	497	208
KAZ_116	498	208
KAZ_116	499	220
KAZ_116	500	220
KAZ_116	501	210
KAZ_116	502	210
KAZ_116	503	211
KAZ_116	504	211
KAZ_116	505	254
KAZ_116	506	256
KAZ_116	507	265
KAZ_116	508	275
KAZ_116	509	309
KAZ_116	510	337
KAZ_116	511	337
KAZ_116	512	337
KAZ_116	513	327
KAZ_116	514	327
KAZ_116	515	327
KAZ_116	516	339
KAZ_116	517	339
KAZ_116	518	345
KAZ_116	519	389
KAZ_116	520	389
KAZ_116	521	389
KAZ_116	522	385
KAZ_116	523	385
KAZ_116	524	385
KAZ_116	525	385
KAZ_116	526	385
KAZ_116	527	385
KAZ_116	528	390
KAZ_116	529	390
KAZ_116	530	395
KAZ_116	531	395
KAZ_116	532	395
KAZ_116	533	395
KAZ_116	534	385
KAZ_116	535	385
KAZ_116	536	405
KAZ_116	537	383
KAZ_116	538	377
KAZ_116	539	389
KAZ_116	540	389
KAZ_116	541	403
KAZ_116	542	403
KAZ_116	543	403
KAZ_116	544	403
KAZ_116	545	403
KAZ_116	546	409
KAZ_116	547	427
KAZ_116	548	441
KAZ_116	549	464
KAZ_116	550	465
KAZ_116	551	465
KAZ_116	552	465
KAZ_116	553	465
KAZ_116	554	475
KAZ_116	555	478
KAZ_116	556	478
KAZ_116	557	478
KAZ_116	558	478
KAZ_116	559	478
KAZ_116	560	478
KAZ_116	561	478
KAZ_116	562	478
KAZ_116	563	462
KAZ_116	564	462
KAZ_116	565	462
KAZ_116	566	462
KAZ_116	567	482
KAZ_116	568	482
KAZ_116	569	482
KAZ_116	570	482
KAZ_116	571	473
KAZ_116	572	473
KAZ_116	573	469
KAZ_116	574	469
KAZ_116	575	469
KAZ_116	576	469
KAZ_116	577	469
KAZ_116	578	469
KAZ_116	579	469
KAZ_116	580	469
KAZ_116	581	469
KAZ_116	582	469
KAZ_116	583	469
KAZ_116	584	469
KAZ_116	585	469
KAZ_116	586	469
KAZ_116	587	469
KAZ_116	588	469
KAZ_116	589	469
KAZ_116	590	469
KAZ_116	591	469
KAZ_116	592	469
KAZ_116	593	459
KAZ_116	594	466
KAZ_116	595	464
KAZ_116	596	464
KAZ_116	597	454
KAZ_116	598	454
KAZ_116	599	454
KAZ_116	600	454
KAZ_116	601	454
KAZ_116	602	454
KAZ_116	603	454
KAZ_116	604	454
KAZ_116	605	454
KAZ_116	606	454
KAZ_116	607	454
KAZ_116	608	454
KAZ_116	609	453
KAZ_116	610	449
KAZ_116	611	449
KAZ_116	612	449
KAZ_116	613	449
KAZ_116	614	449
KAZ_116	615	449
KAZ_116	616	449
KAZ_116	617	443
KAZ_116	618	427
KAZ_116	619	423
KAZ_116	620	377
KAZ_116	621	341
KAZ_116	622	311
KAZ_116	623	311
KAZ_116	624	311
KAZ_116	625	311
KAZ_116	626	311
KAZ_116	627	311
KAZ_116	628	311
KAZ_116	629	311
KAZ_116	630	311
KAZ_116	631	301
KAZ_116	632	301
KAZ_116	633	301
KAZ_116	634	301
KAZ_116	635	305
KAZ_116	636	305
KAZ_116	637	289
KAZ_116	638	289
KAZ_116	639	289
KAZ_116	640	298
KAZ_116	641	288
KAZ_116	642	289
KAZ_116	643	289
KAZ_116	644	289
KAZ_116	645	289
KAZ_116	646	292
KAZ_116	647	296
KAZ_116	648	296
KAZ_116	649	268
KAZ_116	650	269
KAZ_116	651	225
KAZ_116	652	180
KAZ_116	653	177
KAZ_116	654	160
KAZ_116	655	85
KAZ_116	656	58
KAZ_116	657	58
KAZ_116	658	58
KAZ_116	659	58
KAZ_116	660	58
KAZ_116	661	58
KAZ_116	662	58
KAZ_116	663	58
KAZ_116	664	58
KAZ_116	665	58
KAZ_116	666	58
KAZ_116	667	58
KAZ_116	668	58
KAZ_116	669	58
KAZ_116	670	58
KAZ_116	671	58
KAZ_116	672	58
KAZ_116	673	58
KAZ_116	674	58
KAZ_116	675	67
KAZ_116	676	67
KAZ_116	677	67
KAZ_116	678	67
KAZ_116	679	68
KAZ_116	680	68
KAZ_116	681	68
KAZ_116	682	68
KAZ_116	683	68
KAZ_116	684	68
KAZ_116	685	68
KAZ_116	686	68
KAZ_116	687	68
KAZ_116	688	68
KAZ_116	689	68
KAZ_116	690	68
KAZ_116	691	68
KAZ_116	692	68
KAZ_116	693	68
KAZ_116	694	68
KAZ_116	695	62
KAZ_116	696	62
KAZ_116	697	56
KAZ_116	698	56
KAZ_116	699	56
KAZ_116	700	56
KAZ_116	701	56
KAZ_116	702	65
KAZ_116	703	65
KAZ_116	704	80
KAZ_116	705	81
KAZ_116	706	81
KAZ_116	707	91
KAZ_116	708	126
KAZ_116	709	126
KAZ_116	710	127
KAZ_116	711	127
KAZ_116	712	127
KAZ_116	713	127
KAZ_116	714	127
KAZ_116	715	127
KAZ_116	716	127
KAZ_116	717	127
KAZ_116	718	127
KAZ_116	719	127
KAZ_116	720	127
KAZ_116	721	127
KAZ_116	722	133
KAZ_116	723	144
KAZ_116	724	145
KAZ_116	725	145
KAZ_116	726	145
KAZ_116	727	145
KAZ_116	728	145
KAZ_116	729	145
KAZ_116	730	145
KAZ_116	731	145
KAZ_116	732	145
KAZ_116	733	145
KAZ_116	734	154
KAZ_116	735	154
KAZ_116	736	160
KAZ_116	737	174
KAZ_116	738	174
KAZ_116	739	174
KAZ_116	740	182
KAZ_116	741	182
KAZ_116	742	182
KAZ_116	743	195
KAZ_116	744	195
KAZ_116	745	196
KAZ_116	746	196
KAZ_116	747	214
KAZ_116	748	214
KAZ_116	749	215
KAZ_116	750	215
KAZ_116	751	215
KAZ_116	752	215
KAZ_116	753	215
KAZ_116	754	215
KAZ_116	755	215
KAZ_116	756	231
KAZ_116	757	231
KAZ_116	758	232
KAZ_116	759	220
KAZ_116	760	220
KAZ_116	761	220
KAZ_116	762	246
KAZ_116	763	246
KAZ_116	764	246
KAZ_116	765	246
KAZ_116	766	246
KAZ_116	767	246
KAZ_116	768	246
KAZ_116	769	246
KAZ_116	770	246
KAZ_116	771	259
KAZ_116	772	275
KAZ_116	773	287
KAZ_116	774	287
KAZ_116	775	287
KAZ_116	776	306
KAZ_116	777	307
KAZ_116	778	321
KAZ_116	779	311
KAZ_116	780	311
KAZ_116	781	327
KAZ_116	782	343
KAZ_116	783	351
KAZ_116	784	351
KAZ_116	785	351
KAZ_116	786	351
KAZ_116	787	366
KAZ_116	788	372
KAZ_116	789	364
KAZ_116	790	374
KAZ_116	791	374
KAZ_116	792	374
KAZ_116	793	383
KAZ_116	794	394
KAZ_116	795	386
KAZ_116	796	386
KAZ_116	797	386
KAZ_116	798	381
KAZ_116	799	381
KAZ_116	800	390
KAZ_116	801	391
KAZ_116	802	382
KAZ_116	803	382
KAZ_116	804	382
KAZ_116	805	382
KAZ_116	806	382
KAZ_116	807	382
KAZ_116	808	382
KAZ_116	809	401
KAZ_116	810	402
KAZ_116	811	402
KAZ_116	812	402
KAZ_116	813	402
KAZ_116	814	402
KAZ_116	815	402
KAZ_116	816	414
KAZ_116	817	400
KAZ_116	818	400
KAZ_116	819	380
KAZ_116	820	388
KAZ_116	821	388
KAZ_116	822	388
KAZ_116	823	388
KAZ_116	824	388
KAZ_116	825	388
KAZ_116	826	388
KAZ_116	827	388
KAZ_116	828	388
KAZ_116	829	388
KAZ_116	830	400
KAZ_116	831	400
KAZ_116	832	401
KAZ_116	833	401
KAZ_116	834	401
KAZ_116	835	401
KAZ_116	836	401
KAZ_116	837	401
KAZ_116	838	395
KAZ_116	839	395
KAZ_116	840	395
KAZ_116	841	395
KAZ_116	842	395
KAZ_116	843	411
KAZ_116	844	411
KAZ_116	845	423
KAZ_116	846	435
KAZ_116	847	435
KAZ_116	848	437
KAZ_116	849	425
KAZ_116	850	423
KAZ_116	851	416
KAZ_116	852	416
KAZ_116	853	416
KAZ_116	854	396
KAZ_116	855	368
KAZ_116	856	359
KAZ_116	857	359
KAZ_116	858	345
KAZ_116	859	351
KAZ_116	860	338
KAZ_116	861	337
KAZ_116	862	336
KAZ_116	863	337
KAZ_116	864	337
KAZ_116	865	337
KAZ_116	866	337
KAZ_116	867	337
KAZ_116	868	337
KAZ_116	869	337
KAZ_116	870	337
KAZ_116	871	331
KAZ_116	872	331
KAZ_116	873	331
KAZ_116	874	331
KAZ_116	875	331
KAZ_116	876	356
KAZ_116	877	356
KAZ_116	878	355
KAZ_116	879	355
KAZ_116	880	331
KAZ_116	881	311
KAZ_116	882	237
KAZ_116	883	215
KAZ_116	884	199
KAZ_116	885	193
KAZ_116	886	184
KAZ_116	887	184
KAZ_116	888	184
KAZ_116	889	184
KAZ_116	890	184
KAZ_116	891	184
KAZ_116	892	210
KAZ_116	893	212
KAZ_116	894	212
KAZ_116	895	212
KAZ_116	896	212
KAZ_116	897	212
KAZ_116	898	223
KAZ_116	899	223
KAZ_116	900	223
KAZ_116	901	229
KAZ_116	902	229
KAZ_116	903	229
KAZ_116	904	229
KAZ_116	905	229
KAZ_116	906	229
KAZ_116	907	229
KAZ_116	908	229
KAZ_116	909	229
KAZ_116	910	229
KAZ_116	911	233
KAZ_116	912	233
KAZ_116	913	233
KAZ_116	914	233
KAZ_116	915	219
KAZ_116	916	219
KAZ_116	917	219
KAZ_116	918	219
KAZ_116	919	209
KAZ_116	920	219
KAZ_116	921	220
KAZ_116	922	220
KAZ_116	923	225
KAZ_116	924	225
KAZ_116	925	225
KAZ_116	926	225
KAZ_116	927	225
KAZ_116	928	225
KAZ_116	929	225
KAZ_116	930	245
KAZ_116	931	245
KAZ_116	932	245
KAZ_116	933	249
KAZ_116	934	249
KAZ_116	935	249
KAZ_116	936	249
KAZ_116	937	249
KAZ_116	938	249
KAZ_116	939	235
KAZ_116	940	235
KAZ_116	941	223
KAZ_116	942	225
KAZ_116	943	197
KAZ_116	944	197
KAZ_116	945	233
KAZ_116	946	233
KAZ_116	947	233
KAZ_116	948	233
KAZ_116	949	223
KAZ_116	950	223
KAZ_116	951	223
KAZ_116	952	211
KAZ_116	953	211
KAZ_116	954	211
KAZ_116	955	211
KAZ_116	956	211
KAZ_116	957	211
KAZ_116	958	192
KAZ_116	959	192
KAZ_116	960	192
KAZ_116	961	192
KAZ_116	962	192
KAZ_116	963	199
KAZ_116	964	200
KAZ_116	965	200
KAZ_116	966	200
KAZ_116	967	200
KAZ_116	968	200
KAZ_116	969	200
KAZ_116	970	182
KAZ_116	971	182
KAZ_116	972	182
KAZ_116	973	182
KAZ_116	974	196
KAZ_116	975	196
KAZ_116	976	196
KAZ_116	977	196
KAZ_116	978	214
KAZ_116	979	239
KAZ_116	980	251
KAZ_116	981	238
KAZ_116	982	238
KAZ_116	983	266
KAZ_116	984	266
KAZ_116	985	266
KAZ_116	986	266
KAZ_116	987	266
KAZ_116	988	266
KAZ_116	989	266
KAZ_116	990	266
KAZ_116	991	266
KAZ_116	992	260
KAZ_116	993	260
KAZ_116	994	260
KAZ_116	995	260
KAZ_116	996	266
KAZ_116	997	266
KAZ_116	998	266
KAZ_116	999	266
KAZ_116	1000	266
KAZ_116	1001	266
KAZ_116	1002	266
KAZ_116	1003	266
KAZ_116	1004	266
KAZ_116	1005	266
KAZ_116	1006	266
KAZ_116	1007	266
KAZ_116	1008	240
KAZ_116	1009	266
KAZ_116	1010	266
KAZ_116	1011	266
KAZ_116	1012	266
KAZ_116	1013	266
KAZ_116	1014	266
KAZ_116	1015	266
KAZ_116	1016	266
KAZ_116	1017	266
KAZ_116	1018	266
KAZ_116	1019	266
KAZ_116	1020	266
KAZ_116	1021	266
KAZ_116	1022	266
KAZ_116	1023	266
KAZ_116	1024	266
KAZ_116	1025	241
KAZ_116	1026	241
KAZ_116	1027	241
KAZ_116	1028	227
KAZ_116	1029	227
KAZ_116	1030	227
KAZ_116	1031	227
KAZ_116	1032	227
KAZ_116	1033	227
KAZ_116	1034	227
KAZ_116	1035	227
KAZ_116	1036	227
KAZ_116	1037	227
KAZ_116	1038	227
KAZ_116	1039	227
KAZ_116	1040	227
KAZ_116	1041	227
KAZ_116	1042	227
KAZ_116	1043	227
KAZ_116	1044	227
KAZ_116	1045	227
KAZ_116	1046	227
KAZ_116	1047	216
KAZ_116	1048	216
KAZ_116	1049	216
KAZ_116	1050	190
KAZ_116	1051	190
KAZ_116	1052	195
KAZ_116	1053	205
KAZ_116	1054	205
KAZ_116	1055	205
KAZ_116	1056	205
KAZ_116	1057	205
KAZ_116	1058	175
KAZ_116	1059	192
KAZ_116	1060	188
KAZ_116	1061	188
KAZ_116	1062	166
KAZ_116	1063	166
KAZ_116	1064	147
KAZ_116	1065	147
KAZ_116	1066	147
KAZ_116	1067	135
KAZ_116	1068	113
KAZ_116	1069	90
KAZ_116	1070	82
KAZ_116	1071	82
KAZ_116	1072	77
KAZ_116	1073	77
KAZ_116	1074	93
KAZ_116	1075	101
KAZ_116	1076	121
KAZ_116	1077	121
KAZ_116	1078	121
KAZ_116	1079	121
KAZ_116	1080	123
KAZ_116	1081	123
KAZ_116	1082	119
KAZ_116	1083	119
KAZ_116	1084	119
KAZ_116	1085	127
KAZ_116	1086	127
KAZ_116	1087	127
KAZ_116	1088	136
KAZ_116	1089	136
KAZ_116	1090	136
KAZ_116	1091	136
KAZ_116	1092	136
KAZ_116	1093	136
KAZ_116	1094	96
KAZ_116	1095	103
KAZ_116	1096	103
KAZ_116	1097	103
KAZ_116	1098	104
KAZ_116	1099	104
KAZ_116	1100	104
KAZ_116	1101	104
KAZ_116	1102	104
KAZ_116	1103	104
KAZ_116	1104	104
KAZ_116	1105	104
KAZ_116	1106	104
KAZ_116	1107	104
KAZ_116	1108	104
KAZ_116	1109	104
KAZ_116	1110	104
KAZ_116	1111	104
KAZ_116	1112	104
KAZ_116	1113	104
KAZ_116	1114	104
KAZ_116	1115	104
KAZ_116	1116	104
KAZ_116	1117	104
KAZ_116	1118	104
KAZ_116	1119	119
KAZ_116	1120	125
KAZ_116	1121	126
KAZ_116	1122	126
KAZ_116	1123	132
KAZ_116	1124	132
KAZ_116	1125	132
KAZ_116	1126	132
KAZ_116	1127	132
KAZ_116	1128	132
KAZ_116	1129	132
KAZ_116	1130	132
KAZ_116	1131	132
KAZ_116	1132	132
KAZ_116	1133	132
KAZ_116	1134	132
KAZ_116	1135	132
KAZ_116	1136	132
KAZ_116	1137	132
KAZ_116	1138	136
KAZ_116	1139	136
KAZ_116	1140	136
KAZ_116	1141	136
KAZ_116	1142	145
KAZ_116	1143	145
KAZ_116	1144	145
KAZ_116	1145	145
KAZ_116	1146	145
KAZ_116	1147	145
KAZ_116	1148	145
KAZ_116	1149	145
KAZ_116	1150	145
KAZ_116	1151	145
KAZ_116	1152	154
KAZ_116	1153	154
KAZ_116	1154	154
KAZ_116	1155	154
KAZ_116	1156	145
KAZ_116	1157	129
KAZ_116	1158	138
KAZ_116	1159	138
KAZ_116	1160	138
KAZ_116	1161	138
KAZ_116	1162	138
KAZ_116	1163	138
KAZ_116	1164	144
KAZ_116	1165	144
KAZ_116	1166	144
KAZ_116	1167	144
KAZ_116	1168	144
KAZ_116	1169	144
KAZ_116	1170	144
KAZ_116	1171	144
KAZ_116	1172	144
KAZ_116	1173	144
KAZ_116	1174	144
KAZ_116	1175	144
KAZ_116	1176	144
KAZ_116	1177	144
KAZ_116	1178	144
KAZ_116	1179	144
KAZ_116	1180	144
KAZ_116	1181	144
KAZ_116	1182	136
KAZ_116	1183	136
KAZ_116	1184	136
KAZ_116	1185	136
KAZ_116	1186	136
KAZ_116	1187	136
KAZ_116	1188	136
KAZ_116	1189	147
KAZ_116	1190	145
KAZ_116	1191	127
KAZ_116	1192	127
KAZ_116	1193	127
KAZ_116	1194	127
KAZ_116	1195	127
KAZ_116	1196	127
KAZ_116	1197	127
KAZ_116	1198	127
KAZ_116	1199	127
KAZ_116	1200	111
KAZ_116	1201	106
KAZ_116	1202	104
KAZ_116	1203	104
KAZ_116	1204	111
KAZ_116	1205	111
KAZ_116	1206	111
KAZ_116	1207	111
KAZ_116	1208	123
KAZ_116	1209	123
KAZ_116	1210	123
KAZ_116	1211	123
KAZ_116	1212	123
KAZ_116	1213	123
KAZ_116	1214	123
KAZ_116	1215	123
KAZ_116	1216	123
KAZ_116	1217	123
KAZ_116	1218	123
KAZ_116	1219	123
KAZ_116	1220	123
KAZ_116	1221	123
KAZ_116	1222	123
KAZ_116	1223	123
KAZ_116	1224	115
KAZ_116	1225	115
KAZ_116	1226	115
KAZ_116	1227	115
KAZ_116	1228	115
KAZ_116	1229	115
KAZ_116	1230	115
KAZ_116	1231	121
KAZ_116	1232	122
KAZ_116	1233	114
KAZ_116	1234	114
KAZ_116	1235	114
KAZ_116	1236	112
KAZ_116	1237	105
KAZ_116	1238	105
KAZ_116	1239	105
KAZ_116	1240	105
KAZ_116	1241	105
KAZ_116	1242	89
KAZ_116	1243	89
KAZ_116	1244	109
KAZ_116	1245	109
KAZ_116	1246	109
KAZ_116	1247	109
KAZ_116	1248	109
KAZ_116	1249	109
KAZ_116	1250	109
KAZ_116	1251	109
KAZ_116	1252	109
KAZ_116	1253	109
KAZ_116	1254	109
KAZ_116	1255	109
KAZ_116	1256	115
KAZ_116	1257	115
KAZ_116	1258	115
KAZ_116	1259	115
KAZ_116	1260	121
KAZ_116	1261	121
KAZ_116	1262	121
KAZ_116	1263	121
KAZ_116	1264	121
KAZ_116	1265	121
KAZ_116	1266	121
KAZ_116	1267	121
KAZ_116	1268	121
KAZ_116	1269	117
KAZ_116	1270	116
KAZ_116	1271	116
KAZ_116	1272	111
KAZ_116	1273	111
KAZ_116	1274	111
KAZ_116	1275	116
KAZ_116	1276	116
KAZ_116	1277	141
KAZ_116	1278	141
KAZ_116	1279	141
KAZ_116	1280	150
KAZ_116	1281	150
KAZ_116	1282	150
KAZ_116	1283	150
KAZ_116	1284	150
KAZ_116	1285	150
KAZ_116	1286	150
KAZ_116	1287	150
KAZ_116	1288	150
KAZ_116	1289	150
KAZ_116	1290	150
KAZ_116	1291	141
KAZ_116	1292	141
KAZ_116	1293	141
KAZ_116	1294	141
KAZ_116	1295	141
KAZ_116	1296	141
KAZ_116	1297	141
KAZ_116	1298	141
KAZ_116	1299	157
KAZ_116	1300	163
KAZ_116	1301	156
KAZ_116	1302	156
KAZ_116	1303	156
KAZ_116	1304	156
KAZ_116	1305	147
KAZ_116	1306	147
KAZ_116	1307	147
KAZ_116	1308	148
KAZ_116	1309	148
KAZ_116	1310	148
KAZ_116	1311	148
KAZ_116	1312	148
KAZ_116	1313	142
KAZ_116	1314	142
KAZ_116	1315	142
KAZ_116	1316	130
KAZ_116	1317	130
KAZ_116	1318	130
KAZ_116	1319	130
KAZ_116	1320	130
KAZ_116	1321	130
KAZ_116	1322	147
KAZ_116	1323	147
KAZ_116	1324	147
KAZ_116	1325	147
KAZ_116	1326	147
KAZ_116	1327	147
KAZ_116	1328	147
KAZ_116	1329	147
KAZ_116	1330	147
KAZ_116	1331	147
KAZ_116	1332	147
KAZ_116	1333	147
KAZ_116	1334	147
KAZ_116	1335	147
KAZ_116	1336	147
KAZ_116	1337	146
KAZ_116	1338	136
KAZ_116	1339	136
KAZ_116	1340	136
KAZ_116	1341	136
KAZ_116	1342	136
KAZ_116	1343	136
KAZ_116	1344	161
KAZ_116	1345	155
KAZ_116	1346	155
KAZ_116	1347	155
KAZ_116	1348	155
KAZ_116	1349	155
KAZ_116	1350	157
KAZ_116	1351	157
KAZ_116	1352	157
KAZ_116	1353	150
KAZ_116	1354	150
KAZ_116	1355	173
KAZ_116	1356	173
KAZ_116	1357	174
KAZ_116	1358	174
KAZ_116	1359	174
KAZ_116	1360	174
KAZ_116	1361	174
KAZ_116	1362	174
KAZ_116	1363	174
KAZ_116	1364	174
KAZ_116	1365	174
KAZ_116	1366	174
KAZ_116	1367	174
KAZ_116	1368	174
KAZ_116	1369	174
KAZ_116	1370	174
KAZ_116	1371	174
KAZ_116	1372	174
KAZ_116	1373	174
KAZ_116	1374	174
KAZ_116	1375	174
KAZ_116	1376	174
KAZ_116	1377	162
KAZ_116	1378	162
KAZ_116	1379	162
KAZ_116	1380	155
KAZ_116	1381	155
KAZ_116	1382	155
KAZ_116	1383	155
KAZ_116	1384	155
KAZ_116	1385	168
KAZ_116	1386	168
KAZ_116	1387	168
KAZ_116	1388	168
KAZ_116	1389	168
KAZ_116	1390	168
KAZ_116	1391	167
KAZ_116	1392	167
KAZ_116	1393	148
KAZ_116	1394	151
KAZ_116	1395	151
KAZ_116	1396	159
KAZ_116	1397	176
KAZ_116	1398	176
KAZ_116	1399	176
KAZ_116	1400	176
KAZ_116	1401	176
KAZ_116	1402	176
KAZ_116	1403	176
KAZ_116	1404	175
KAZ_116	1405	170
KAZ_116	1406	170
KAZ_116	1407	168
KAZ_116	1408	168
KAZ_116	1409	138
KAZ_116	1410	138
KAZ_116	1411	162
KAZ_116	1412	162
KAZ_116	1413	162
KAZ_116	1414	167
KAZ_116	1415	180
KAZ_116	1416	183
KAZ_116	1417	215
KAZ_116	1418	215
KAZ_116	1419	235
KAZ_116	1420	235
KAZ_116	1421	235
KAZ_116	1422	235
KAZ_116	1423	235
KAZ_116	1424	235
KAZ_116	1425	245
KAZ_116	1426	235
KAZ_116	1427	235
KAZ_116	1428	219
KAZ_116	1429	232
KAZ_116	1430	232
KAZ_116	1431	232
KAZ_116	1432	234
KAZ_116	1433	263
KAZ_116	1434	263
KAZ_116	1435	273
KAZ_116	1436	275
KAZ_116	1437	282
KAZ_116	1438	288
KAZ_116	1439	297
KAZ_116	1440	297
KAZ_116	1441	329
KAZ_116	1442	337
KAZ_116	1443	337
KAZ_116	1444	353
KAZ_116	1445	353
KAZ_116	1446	357
KAZ_116	1447	357
KAZ_116	1448	357
KAZ_116	1449	357
KAZ_116	1450	366
KAZ_116	1451	366
KAZ_116	1452	366
KAZ_116	1453	392
KAZ_116	1454	409
KAZ_116	1455	409
KAZ_116	1456	409
KAZ_116	1457	409
KAZ_116	1458	427
KAZ_116	1459	453
KAZ_116	1460	453
KAZ_116	1461	453
KAZ_116	1462	453
KAZ_116	1463	453
KAZ_116	1464	453
KAZ_116	1465	454
KAZ_116	1466	464
KAZ_116	1467	465
KAZ_116	1468	465
KAZ_116	1469	465
KAZ_116	1470	483
KAZ_116	1471	475
KAZ_116	1472	490
KAZ_116	1473	467
KAZ_116	1474	467
KAZ_116	1475	467
KAZ_116	1476	467
KAZ_116	1477	467
KAZ_116	1478	467
KAZ_116	1479	480
KAZ_116	1480	480
KAZ_116	1481	480
KAZ_116	1482	480
KAZ_116	1483	480
KAZ_116	1484	480
KAZ_116	1485	480
KAZ_116	1486	480
KAZ_116	1487	480
KAZ_116	1488	480
KAZ_116	1489	480
KAZ_116	1490	480
KAZ_116	1491	480
KAZ_116	1492	488
KAZ_116	1493	475
KAZ_116	1494	485
KAZ_116	1495	485
KAZ_116	1496	500
KAZ_116	1497	501
KAZ_116	1498	523
KAZ_116	1499	523
KAZ_116	1500	523
KAZ_116	1501	523
KAZ_116	1502	523
KAZ_116	1503	523
KAZ_116	1504	523
KAZ_116	1505	526
KAZ_116	1506	536
KAZ_116	1507	536
KAZ_116	1508	536
KAZ_116	1509	570
KAZ_116	1510	577
KAZ_116	1511	585
KAZ_116	1512	610
KAZ_116	1513	617
KAZ_116	1514	622
KAZ_116	1515	622
KAZ_116	1516	632
KAZ_116	1517	632
KAZ_116	1518	633
KAZ_116	1519	633
KAZ_116	1520	633
KAZ_116	1521	633
KAZ_116	1522	633
KAZ_116	1523	633
KAZ_116	1524	633
KAZ_116	1525	633
KAZ_116	1526	633
KAZ_116	1527	633
KAZ_116	1528	633
KAZ_116	1529	633
KAZ_116	1530	633
KAZ_116	1531	643
KAZ_116	1532	643
KAZ_116	1533	643
KAZ_116	1534	630
KAZ_116	1535	630
KAZ_116	1536	630
KAZ_116	1537	630
KAZ_116	1538	652
KAZ_116	1539	662
KAZ_116	1540	685
KAZ_116	1541	685
KAZ_116	1542	660
KAZ_116	1543	657
KAZ_116	1544	631
KAZ_116	1545	627
KAZ_116	1546	610
KAZ_116	1547	624
KAZ_116	1548	625
KAZ_116	1549	625
KAZ_116	1550	625
KAZ_116	1551	625
KAZ_116	1552	625
KAZ_116	1553	625
KAZ_116	1554	625
KAZ_116	1555	625
KAZ_116	1556	629
KAZ_116	1557	655
KAZ_116	1558	658
KAZ_116	1559	658
KAZ_116	1560	658
KAZ_116	1561	666
KAZ_116	1562	666
KAZ_116	1563	661
KAZ_116	1564	645
KAZ_116	1565	627
KAZ_116	1566	606
KAZ_116	1567	560
KAZ_116	1568	560
KAZ_116	1569	560
KAZ_116	1570	560
KAZ_116	1571	560
KAZ_116	1572	560
KAZ_116	1573	560
KAZ_116	1574	550
KAZ_116	1575	528
KAZ_116	1576	528
KAZ_116	1577	528
KAZ_116	1578	528
KAZ_116	1579	528
KAZ_116	1580	531
KAZ_116	1581	513
KAZ_116	1582	500
KAZ_116	1583	526
KAZ_116	1584	530
KAZ_116	1585	530
KAZ_116	1586	523
KAZ_116	1587	504
KAZ_116	1588	501
KAZ_116	1589	505
KAZ_116	1590	484
KAZ_116	1591	483
KAZ_116	1592	483
KAZ_116	1593	463
KAZ_116	1594	463
KAZ_116	1595	477
KAZ_116	1596	477
KAZ_116	1597	477
KAZ_116	1598	477
KAZ_116	1599	468
KAZ_116	1600	468
KAZ_116	1601	468
KAZ_116	1602	425
KAZ_116	1603	425
KAZ_116	1604	425
KAZ_116	1605	423
KAZ_116	1606	440
KAZ_116	1607	399
KAZ_116	1608	360
KAZ_116	1609	345
KAZ_116	1610	349
KAZ_116	1611	348
KAZ_116	1612	343
KAZ_116	1613	347
KAZ_116	1614	359
KAZ_116	1615	348
KAZ_116	1616	348
KAZ_116	1617	348
KAZ_116	1618	348
KAZ_116	1619	348
KAZ_116	1620	338
KAZ_116	1621	338
KAZ_116	1622	338
KAZ_116	1623	338
KAZ_116	1624	338
KAZ_116	1625	338
KAZ_116	1626	325
KAZ_116	1627	325
KAZ_116	1628	325
KAZ_116	1629	325
KAZ_116	1630	325
KAZ_116	1631	325
KAZ_116	1632	307
KAZ_116	1633	307
KAZ_116	1634	307
KAZ_116	1635	307
KAZ_116	1636	307
KAZ_116	1637	317
KAZ_116	1638	317
KAZ_116	1639	321
KAZ_116	1640	321
KAZ_116	1641	322
KAZ_116	1642	342
KAZ_116	1643	342
KAZ_116	1644	342
KAZ_116	1645	342
KAZ_116	1646	342
KAZ_116	1647	332
KAZ_116	1648	332
KAZ_116	1649	332
KAZ_116	1650	332
KAZ_116	1651	336
KAZ_116	1652	336
KAZ_116	1653	336
KAZ_116	1654	333
KAZ_116	1655	313
KAZ_116	1656	313
KAZ_116	1657	312
KAZ_116	1658	297
KAZ_116	1659	275
KAZ_116	1660	207
KAZ_116	1661	174
KAZ_116	1662	151
KAZ_116	1663	181
KAZ_116	1664	182
KAZ_116	1665	158
KAZ_116	1666	158
KAZ_116	1667	158
KAZ_116	1668	169
KAZ_116	1669	177
KAZ_116	1670	177
KAZ_116	1671	177
KAZ_116	1672	177
KAZ_116	1673	177
KAZ_116	1674	177
KAZ_116	1675	177
KAZ_116	1676	177
KAZ_116	1677	177
KAZ_116	1678	177
KAZ_116	1679	177
KAZ_116	1680	177
KAZ_116	1681	177
KAZ_116	1682	177
KAZ_116	1683	177
KAZ_116	1684	182
KAZ_116	1685	182
KAZ_116	1686	182
KAZ_116	1687	182
KAZ_116	1688	182
KAZ_116	1689	180
KAZ_116	1690	182
KAZ_116	1691	182
KAZ_116	1692	182
KAZ_116	1693	182
KAZ_116	1694	190
KAZ_116	1695	190
KAZ_116	1696	190
KAZ_116	1697	190
KAZ_116	1698	190
KAZ_116	1699	190
KAZ_116	1700	190
KAZ_116	1701	190
KAZ_116	1702	190
KAZ_116	1703	190
KAZ_116	1704	190
KAZ_116	1705	186
KAZ_116	1706	186
KAZ_116	1707	178
KAZ_116	1708	178
KAZ_116	1709	178
KAZ_116	1710	178
KAZ_116	1711	178
KAZ_116	1712	178
KAZ_116	1713	178
KAZ_116	1714	178
KAZ_116	1715	178
KAZ_116	1716	178
KAZ_116	1717	178
KAZ_116	1718	178
KAZ_116	1719	178
KAZ_116	1720	178
KAZ_116	1721	177
KAZ_116	1722	160
KAZ_116	1723	160
KAZ_116	1724	171
KAZ_116	1725	171
KAZ_116	1726	145
KAZ_116	1727	145
KAZ_116	1728	145
KAZ_116	1729	143
KAZ_116	1730	141
KAZ_116	1731	141
KAZ_116	1732	141
KAZ_116	1733	141
KAZ_116	1734	141
KAZ_116	1735	141
KAZ_116	1736	141
KAZ_116	1737	141
KAZ_116	1738	137
KAZ_116	1739	137
KAZ_116	1740	137
KAZ_116	1741	145
KAZ_116	1742	145
KAZ_116	1743	146
KAZ_116	1744	145
KAZ_116	1745	145
KAZ_116	1746	145
KAZ_116	1747	145
KAZ_116	1748	125
KAZ_116	1749	115
KAZ_116	1750	115
KAZ_116	1751	115
KAZ_116	1752	115
KAZ_116	1753	115
KAZ_116	1754	115
KAZ_116	1755	136
KAZ_116	1756	144
KAZ_116	1757	156
KAZ_116	1758	156
KAZ_116	1759	156
KAZ_116	1760	155
KAZ_116	1761	151
KAZ_116	1762	154
KAZ_116	1763	154
KAZ_116	1764	154
KAZ_116	1765	154
KAZ_116	1766	158
KAZ_116	1767	158
KAZ_116	1768	158
KAZ_116	1769	158
KAZ_116	1770	165
KAZ_116	1771	169
KAZ_116	1772	182
KAZ_116	1773	182
KAZ_116	1774	182
KAZ_116	1775	182
KAZ_116	1776	190
KAZ_116	1777	190
KAZ_116	1778	190
KAZ_116	1779	190
KAZ_116	1780	190
KAZ_116	1781	190
KAZ_116	1782	198
KAZ_116	1783	198
KAZ_116	1784	197
KAZ_116	1785	198
KAZ_116	1786	198
KAZ_116	1787	198
KAZ_116	1788	207
KAZ_116	1789	207
KAZ_116	1790	206
KAZ_116	1791	188
KAZ_116	1792	188
KAZ_116	1793	188
KAZ_116	1794	215
KAZ_116	1795	215
KAZ_116	1796	215
KAZ_116	1797	215
KAZ_116	1798	215
KAZ_116	1799	215
KAZ_116	1800	211
KAZ_116	1801	211
KAZ_116	1802	211
KAZ_116	1803	211
KAZ_116	1804	211
KAZ_116	1805	217
KAZ_116	1806	231
KAZ_116	1807	232
KAZ_116	1808	239
KAZ_116	1809	239
KAZ_116	1810	249
KAZ_116	1811	286
KAZ_116	1812	266
KAZ_116	1813	266
KAZ_116	1814	266
KAZ_116	1815	266
KAZ_116	1816	266
KAZ_116	1817	255
KAZ_116	1818	255
KAZ_116	1819	255
KAZ_116	1820	255
KAZ_116	1821	255
KAZ_116	1822	255
KAZ_116	1823	255
KAZ_116	1824	255
KAZ_116	1825	255
KAZ_116	1826	264
KAZ_116	1827	265
KAZ_116	1828	265
KAZ_116	1829	265
KAZ_116	1830	265
KAZ_116	1831	265
KAZ_116	1832	264
KAZ_116	1833	258
KAZ_116	1834	258
KAZ_116	1835	278
KAZ_116	1836	278
KAZ_116	1837	278
KAZ_116	1838	278
KAZ_116	1839	278
KAZ_116	1840	278
KAZ_116	1841	278
KAZ_116	1842	278
KAZ_116	1843	270
KAZ_116	1844	270
KAZ_116	1845	270
KAZ_116	1846	270
KAZ_116	1847	280
KAZ_116	1848	297
KAZ_116	1849	297
KAZ_116	1850	297
KAZ_116	1851	305
KAZ_116	1852	305
KAZ_116	1853	305
KAZ_116	1854	305
KAZ_116	1855	305
KAZ_116	1856	320
KAZ_116	1857	320
KAZ_116	1858	320
KAZ_116	1859	320
KAZ_116	1860	320
KAZ_116	1861	320
KAZ_116	1862	320
KAZ_116	1863	320
KAZ_116	1864	320
KAZ_116	1865	320
KAZ_116	1866	320
KAZ_116	1867	320
KAZ_116	1868	320
KAZ_116	1869	320
KAZ_116	1870	330
KAZ_116	1871	330
KAZ_116	1872	330
KAZ_116	1873	319
KAZ_116	1874	319
KAZ_116	1875	319
KAZ_116	1876	319
KAZ_116	1877	319
KAZ_116	1878	319
KAZ_116	1879	319
KAZ_116	1880	319
KAZ_116	1881	319
KAZ_116	1882	319
KAZ_116	1883	319
KAZ_116	1884	319
KAZ_116	1885	319
KAZ_116	1886	319
KAZ_116	1887	319
KAZ_116	1888	318
KAZ_116	1889	316
KAZ_116	1890	270
KAZ_116	1891	270
KAZ_116	1892	286
KAZ_116	1893	294
KAZ_116	1894	294
KAZ_116	1895	294
KAZ_116	1896	294
KAZ_116	1897	295
KAZ_116	1898	295
KAZ_116	1899	295
KAZ_116	1900	281
KAZ_116	1901	281
KAZ_116	1902	281
KAZ_116	1903	280
KAZ_116	1904	278
KAZ_116	1905	276
KAZ_116	1906	264
KAZ_116	1907	264
KAZ_116	1908	263
KAZ_116	1909	263
KAZ_116	1910	279
KAZ_116	1911	301
KAZ_116	1912	301
KAZ_116	1913	301
KAZ_116	1914	301
KAZ_116	1915	297
KAZ_116	1916	281
KAZ_116	1917	267
KAZ_116	1918	259
KAZ_116	1919	252
KAZ_116	1920	217
KAZ_116	1921	217
KAZ_116	1922	217
KAZ_116	1923	210
KAZ_116	1924	232
KAZ_116	1925	244
KAZ_116	1926	248
KAZ_116	1927	266
KAZ_116	1928	266
KAZ_116	1929	266
KAZ_116	1930	268
KAZ_116	1931	268
KAZ_116	1932	268
KAZ_116	1933	268
KAZ_116	1934	268
KAZ_116	1935	269
KAZ_116	1936	311
KAZ_116	1937	311
KAZ_116	1938	311
KAZ_116	1939	311
KAZ_116	1940	311
KAZ_116	1941	311
KAZ_116	1942	324
KAZ_116	1943	303
KAZ_116	1944	303
KAZ_116	1945	304
KAZ_116	1946	363
KAZ_116	1947	346
KAZ_116	1948	348
KAZ_116	1949	348
KAZ_116	1950	348
KAZ_116	1951	398
KAZ_116	1952	430
KAZ_116	1953	430
KAZ_116	1954	430
KAZ_116	1955	430
KAZ_116	1956	430
KAZ_116	1957	430
KAZ_116	1958	430
KAZ_116	1959	400
KAZ_116	1960	392
KAZ_116	1961	426
KAZ_116	1962	438
KAZ_116	1963	438
KAZ_116	1964	444
KAZ_116	1965	444
KAZ_116	1966	444
KAZ_116	1967	462
KAZ_116	1968	462
KAZ_116	1969	462
KAZ_116	1970	462
KAZ_116	1971	498
KAZ_116	1972	498
KAZ_116	1973	498
KAZ_116	1974	519
KAZ_116	1975	520
KAZ_116	1976	520
KAZ_116	1977	520
KAZ_116	1978	522
KAZ_116	1979	534
KAZ_116	1980	534
KAZ_116	1981	550
KAZ_116	1982	545
KAZ_116	1983	545
KAZ_116	1984	546
KAZ_116	1985	552
KAZ_116	1986	556
KAZ_116	1987	589
KAZ_116	1988	590
KAZ_116	1989	590
KAZ_116	1990	590
KAZ_116	1991	590
KAZ_116	1992	604
KAZ_116	1993	604
KAZ_116	1994	604
KAZ_116	1995	604
KAZ_116	1996	646
KAZ_116	1997	662
KAZ_116	1998	662
KAZ_116	1999	668
[truncated: 5,487 more rows]

## Sheet: KAZ_118
seq	position	depth
KAZ_118	1	21
KAZ_118	2	21
KAZ_118	3	26
KAZ_118	4	26
KAZ_118	5	26
KAZ_118	6	26
KAZ_118	7	26
KAZ_118	8	26
KAZ_118	9	26
KAZ_118	10	26
KAZ_118	11	40
KAZ_118	12	40
KAZ_118	13	40
KAZ_118	14	51
KAZ_118	15	52
KAZ_118	16	52
KAZ_118	17	56
KAZ_118	18	57
KAZ_118	19	57
KAZ_118	20	57
KAZ_118	21	57
KAZ_118	22	57
KAZ_118	23	57
KAZ_118	24	57
KAZ_118	25	57
KAZ_118	26	57
KAZ_118	27	57
KAZ_118	28	57
KAZ_118	29	57
KAZ_118	30	57
KAZ_118	31	57
KAZ_118	32	57
KAZ_118	33	72
KAZ_118	34	73
KAZ_118	35	73
KAZ_118	36	73
KAZ_118	37	90
KAZ_118	38	91
KAZ_118	39	91
KAZ_118	40	99
KAZ_118	41	99
KAZ_118	42	99
KAZ_118	43	99
KAZ_118	44	99
KAZ_118	45	99
KAZ_118	46	99
KAZ_118	47	99
KAZ_118	48	99
KAZ_118	49	84
KAZ_118	50	84
KAZ_118	51	84
KAZ_118	52	84
KAZ_118	53	84
KAZ_118	54	84
KAZ_118	55	84
KAZ_118	56	84
KAZ_118	57	84
KAZ_118	58	88
KAZ_118	59	92
KAZ_118	60	96
KAZ_118	61	100
KAZ_118	62	105
KAZ_118	63	105
KAZ_118	64	105
KAZ_118	65	105
KAZ_118	66	105
KAZ_118	67	105
KAZ_118	68	105
KAZ_118	69	105
KAZ_118	70	105
KAZ_118	71	105
KAZ_118	72	105
KAZ_118	73	110
KAZ_118	74	110
KAZ_118	75	110
KAZ_118	76	110
KAZ_118	77	110
KAZ_118	78	110
KAZ_118	79	110
KAZ_118	80	110
KAZ_118	81	110
KAZ_118	82	110
KAZ_118	83	110
KAZ_118	84	110
KAZ_118	85	110
KAZ_118	86	110
KAZ_118	87	110
KAZ_118	88	110
KAZ_118	89	110
KAZ_118	90	110
KAZ_118	91	110
KAZ_118	92	110
KAZ_118	93	110
KAZ_118	94	110
KAZ_118	95	110
KAZ_118	96	110
KAZ_118	97	110
KAZ_118	98	110
KAZ_118	99	110
KAZ_118	100	110
KAZ_118	101	110
KAZ_118	102	110
KAZ_118	103	110
KAZ_118	104	110
KAZ_118	105	110
KAZ_118	106	110
KAZ_118	107	110
KAZ_118	108	110
KAZ_118	109	110
KAZ_118	110	110
KAZ_118	111	110
KAZ_118	112	110
KAZ_118	113	110
KAZ_118	114	110
KAZ_118	115	110
KAZ_118	116	110
KAZ_118	117	114
KAZ_118	118	133
KAZ_118	119	139
KAZ_118	120	139
KAZ_118	121	139
KAZ_118	122	139
KAZ_118	123	139
KAZ_118	124	139
KAZ_118	125	139
KAZ_118	126	139
KAZ_118	127	139
KAZ_118	128	139
KAZ_118	129	139
KAZ_118	130	139
KAZ_118	131	139
KAZ_118	132	139
KAZ_118	133	139
KAZ_118	134	139
KAZ_118	135	139
KAZ_118	136	139
KAZ_118	137	139
KAZ_118	138	139
KAZ_118	139	139
KAZ_118	140	139
KAZ_118	141	139
KAZ_118	142	139
KAZ_118	143	139
KAZ_118	144	139
KAZ_118	145	145
KAZ_118	146	151
KAZ_118	147	151
KAZ_118	148	151
KAZ_118	149	151
KAZ_118	150	145
KAZ_118	151	145
KAZ_118	152	140
KAZ_118	153	140
KAZ_118	154	140
KAZ_118	155	140
KAZ_118	156	140
KAZ_118	157	126
KAZ_118	158	126
KAZ_118	159	126
KAZ_118	160	126
KAZ_118	161	92
KAZ_118	162	92
KAZ_118	163	80
KAZ_118	164	80
KAZ_118	165	80
KAZ_118	166	67
KAZ_118	167	67
KAZ_118	168	67
KAZ_118	169	67
KAZ_118	170	67
KAZ_118	171	79
KAZ_118	172	79
KAZ_118	173	79
KAZ_118	174	79
KAZ_118	175	79
KAZ_118	176	79
KAZ_118	177	86
KAZ_118	178	87
KAZ_118	179	87
KAZ_118	180	87
KAZ_118	181	87
KAZ_118	182	95
KAZ_118	183	95
KAZ_118	184	95
KAZ_118	185	101
KAZ_118	186	108
KAZ_118	187	108
KAZ_118	188	108
KAZ_118	189	108
KAZ_118	190	108
KAZ_118	191	108
KAZ_118	192	108
KAZ_118	193	108
KAZ_118	194	108
KAZ_118	195	106
KAZ_118	196	108
KAZ_118	197	108
KAZ_118	198	122
KAZ_118	199	122
KAZ_118	200	122
KAZ_118	201	122
KAZ_118	202	122
KAZ_118	203	122
KAZ_118	204	122
KAZ_118	205	122
KAZ_118	206	121
KAZ_118	207	118
KAZ_118	208	114
KAZ_118	209	110
KAZ_118	210	102
KAZ_118	211	101
KAZ_118	212	101
KAZ_118	213	101
KAZ_118	214	101
KAZ_118	215	101
KAZ_118	216	109
KAZ_118	217	113
KAZ_118	218	113
KAZ_118	219	96
KAZ_118	220	96
KAZ_118	221	96
KAZ_118	222	91
KAZ_118	223	91
KAZ_118	224	91
KAZ_118	225	91
KAZ_118	226	91
KAZ_118	227	91
KAZ_118	228	91
KAZ_118	229	91
KAZ_118	230	91
KAZ_118	231	91
KAZ_118	232	91
KAZ_118	233	91
KAZ_118	234	91
KAZ_118	235	91
KAZ_118	236	91
KAZ_118	237	91
KAZ_118	238	91
KAZ_118	239	95
KAZ_118	240	95
KAZ_118	241	95
KAZ_118	242	95
KAZ_118	243	95
KAZ_118	244	95
KAZ_118	245	95
KAZ_118	246	95
KAZ_118	247	95
KAZ_118	248	95
KAZ_118	249	95
KAZ_118	250	95
KAZ_118	251	95
KAZ_118	252	95
KAZ_118	253	95
KAZ_118	254	95
KAZ_118	255	95
KAZ_118	256	105
KAZ_118	257	105
KAZ_118	258	105
KAZ_118	259	105
KAZ_118	260	105
KAZ_118	261	112
KAZ_118	262	118
KAZ_118	263	118
KAZ_118	264	118
KAZ_118	265	117
KAZ_118	266	112
KAZ_118	267	112
KAZ_118	268	108
KAZ_118	269	107
KAZ_118	270	108
KAZ_118	271	108
KAZ_118	272	108
KAZ_118	273	108
KAZ_118	274	108
KAZ_118	275	108
KAZ_118	276	108
KAZ_118	277	108
KAZ_118	278	108
KAZ_118	279	108
KAZ_118	280	108
KAZ_118	281	108
KAZ_118	282	108
KAZ_118	283	108
KAZ_118	284	108
KAZ_118	285	108
KAZ_118	286	108
KAZ_118	287	108
KAZ_118	288	108
KAZ_118	289	108
KAZ_118	290	108
KAZ_118	291	108
KAZ_118	292	108
KAZ_118	293	108
KAZ_118	294	102
KAZ_118	295	96
KAZ_118	296	96
KAZ_118	297	96
KAZ_118	298	90
KAZ_118	299	89
KAZ_118	300	89
KAZ_118	301	89
KAZ_118	302	89
KAZ_118	303	89
KAZ_118	304	89
KAZ_118	305	89
KAZ_118	306	89
KAZ_118	307	89
KAZ_118	308	89
KAZ_118	309	89
KAZ_118	310	84
KAZ_118	311	84
KAZ_118	312	84
KAZ_118	313	84
KAZ_118	314	84
KAZ_118	315	70
KAZ_118	316	70
KAZ_118	317	70
KAZ_118	318	70
KAZ_118	319	70
KAZ_118	320	58
KAZ_118	321	58
KAZ_118	322	58
KAZ_118	323	58
KAZ_118	324	58
KAZ_118	325	57
KAZ_118	326	50
KAZ_118	327	50
KAZ_118	328	50
KAZ_118	329	50
KAZ_118	330	50
KAZ_118	331	35
KAZ_118	332	35
KAZ_118	333	35
KAZ_118	334	35
KAZ_118	335	35
KAZ_118	336	35
KAZ_118	337	35
KAZ_118	338	35
KAZ_118	339	27
KAZ_118	340	21
KAZ_118	341	21
KAZ_118	342	21
KAZ_118	343	21
KAZ_118	344	21
KAZ_118	345	27
KAZ_118	346	27
KAZ_118	347	27
KAZ_118	348	27
KAZ_118	349	27
KAZ_118	350	27
KAZ_118	351	27
KAZ_118	352	27
KAZ_118	353	38
KAZ_118	354	38
KAZ_118	355	38
KAZ_118	356	34
KAZ_118	357	34
KAZ_118	358	40
KAZ_118	359	40
KAZ_118	360	40
KAZ_118	361	40
KAZ_118	362	40
KAZ_118	363	40
KAZ_118	364	40
KAZ_118	365	40
KAZ_118	366	40
KAZ_118	367	40
KAZ_118	368	40
KAZ_118	369	40
KAZ_118	370	40
KAZ_118	371	40
KAZ_118	372	40
KAZ_118	373	40
KAZ_118	374	40
KAZ_118	375	40
KAZ_118	376	40
KAZ_118	377	40
KAZ_118	378	40
KAZ_118	379	40
KAZ_118	380	40
KAZ_118	381	40
KAZ_118	382	40
KAZ_118	383	40
KAZ_118	384	40
KAZ_118	385	40
KAZ_118	386	40
KAZ_118	387	51
KAZ_118	388	51
KAZ_118	389	52
KAZ_118	390	52
KAZ_118	391	52
KAZ_118	392	52
KAZ_118	393	52
KAZ_118	394	52
KAZ_118	395	52
KAZ_118	396	52
KAZ_118	397	52
KAZ_118	398	52
KAZ_118	399	52
KAZ_118	400	52
KAZ_118	401	52
KAZ_118	402	52
KAZ_118	403	52
KAZ_118	404	46
KAZ_118	405	41
KAZ_118	406	41
KAZ_118	407	41
KAZ_118	408	41
KAZ_118	409	39
KAZ_118	410	35
KAZ_118	411	35
KAZ_118	412	35
KAZ_118	413	35
KAZ_118	414	35
KAZ_118	415	35
KAZ_118	416	35
KAZ_118	417	35
KAZ_118	418	35
KAZ_118	419	35
KAZ_118	420	35
KAZ_118	421	35
KAZ_118	422	35
KAZ_118	423	35
KAZ_118	424	35
KAZ_118	425	35
KAZ_118	426	35
KAZ_118	427	35
KAZ_118	428	35
KAZ_118	429	35
KAZ_118	430	35
KAZ_118	431	35
KAZ_118	432	35
KAZ_118	433	35
KAZ_118	434	35
KAZ_118	435	35
KAZ_118	436	35
KAZ_118	437	35
KAZ_118	438	35
KAZ_118	439	35
KAZ_118	440	35
KAZ_118	441	35
KAZ_118	442	35
KAZ_118	443	35
KAZ_118	444	35
KAZ_118	445	35
KAZ_118	446	35
KAZ_118	447	35
KAZ_118	448	35
KAZ_118	449	35
KAZ_118	450	35
KAZ_118	451	35
KAZ_118	452	35
KAZ_118	453	35
KAZ_118	454	35
KAZ_118	455	43
KAZ_118	456	43
KAZ_118	457	43
KAZ_118	458	43
KAZ_118	459	43
KAZ_118	460	43
KAZ_118	461	43
KAZ_118	462	43
KAZ_118	463	55
KAZ_118	464	55
KAZ_118	465	55
KAZ_118	466	55
KAZ_118	467	55
KAZ_118	468	55
KAZ_118	469	55
KAZ_118	470	55
KAZ_118	471	49
KAZ_118	472	49
KAZ_118	473	49
KAZ_118	474	49
KAZ_118	475	49
KAZ_118	476	49
KAZ_118	477	49
KAZ_118	478	49
KAZ_118	479	49
KAZ_118	480	49
KAZ_118	481	49
KAZ_118	482	49
KAZ_118	483	49
KAZ_118	484	49
KAZ_118	485	49
KAZ_118	486	49
KAZ_118	487	49
KAZ_118	488	54
KAZ_118	489	54
KAZ_118	490	62
KAZ_118	491	63
KAZ_118	492	63
KAZ_118	493	63
KAZ_118	494	72
KAZ_118	495	73
KAZ_118	496	86
KAZ_118	497	94
KAZ_118	498	94
KAZ_118	499	94
KAZ_118	500	94
KAZ_118	501	94
KAZ_118	502	83
KAZ_118	503	83
KAZ_118	504	83
KAZ_118	505	77
KAZ_118	506	93
KAZ_118	507	95
KAZ_118	508	95
KAZ_118	509	111
KAZ_118	510	111
KAZ_118	511	111
KAZ_118	512	111
KAZ_118	513	111
KAZ_118	514	111
KAZ_118	515	111
KAZ_118	516	111
KAZ_118	517	111
KAZ_118	518	111
KAZ_118	519	117
KAZ_118	520	117
KAZ_118	521	129
KAZ_118	522	129
KAZ_118	523	136
KAZ_118	524	137
KAZ_118	525	137
KAZ_118	526	137
KAZ_118	527	137
KAZ_118	528	137
KAZ_118	529	137
KAZ_118	530	137
KAZ_118	531	137
KAZ_118	532	137
KAZ_118	533	137
KAZ_118	534	137
KAZ_118	535	137
KAZ_118	536	137
KAZ_118	537	144
KAZ_118	538	168
KAZ_118	539	176
KAZ_118	540	176
KAZ_118	541	176
KAZ_118	542	176
KAZ_118	543	176
KAZ_118	544	164
KAZ_118	545	164
KAZ_118	546	164
KAZ_118	547	176
KAZ_118	548	176
KAZ_118	549	176
KAZ_118	550	176
KAZ_118	551	176
KAZ_118	552	176
KAZ_118	553	176
KAZ_118	554	176
KAZ_118	555	176
KAZ_118	556	176
KAZ_118	557	176
KAZ_118	558	190
KAZ_118	559	190
KAZ_118	560	190
KAZ_118	561	190
KAZ_118	562	190
KAZ_118	563	190
KAZ_118	564	190
KAZ_118	565	190
KAZ_118	566	190
KAZ_118	567	190
KAZ_118	568	190
KAZ_118	569	190
KAZ_118	570	190
KAZ_118	571	190
KAZ_118	572	190
KAZ_118	573	190
KAZ_118	574	190
KAZ_118	575	202
KAZ_118	576	202
KAZ_118	577	202
KAZ_118	578	202
KAZ_118	579	202
KAZ_118	580	202
KAZ_118	581	202
KAZ_118	582	202
KAZ_118	583	202
KAZ_118	584	202
KAZ_118	585	202
KAZ_118	586	202
KAZ_118	587	202
KAZ_118	588	202
KAZ_118	589	202
KAZ_118	590	202
KAZ_118	591	202
KAZ_118	592	202
KAZ_118	593	202
KAZ_118	594	202
KAZ_118	595	202
KAZ_118	596	202
KAZ_118	597	202
KAZ_118	598	224
KAZ_118	599	224
KAZ_118	600	224
KAZ_118	601	224
KAZ_118	602	224
KAZ_118	603	224
KAZ_118	604	216
KAZ_118	605	216
KAZ_118	606	216
KAZ_118	607	216
KAZ_118	608	216
KAZ_118	609	216
KAZ_118	610	216
KAZ_118	611	216
KAZ_118	612	216
KAZ_118	613	216
KAZ_118	614	216
KAZ_118	615	216
KAZ_118	616	216
KAZ_118	617	216
KAZ_118	618	216
KAZ_118	619	216
KAZ_118	620	216
KAZ_118	621	216
KAZ_118	622	216
KAZ_118	623	216
KAZ_118	624	216
KAZ_118	625	216
KAZ_118	626	216
KAZ_118	627	216
KAZ_118	628	216
KAZ_118	629	216
KAZ_118	630	216
KAZ_118	631	216
KAZ_118	632	216
KAZ_118	633	216
KAZ_118	634	208
KAZ_118	635	208
KAZ_118	636	208
KAZ_118	637	194
KAZ_118	638	194
KAZ_118	639	194
KAZ_118	640	193
KAZ_118	641	193
KAZ_118	642	193
KAZ_118	643	184
KAZ_118	644	156
KAZ_118	645	143
KAZ_118	646	135
KAZ_118	647	135
KAZ_118	648	135
KAZ_118	649	135
KAZ_118	650	113
KAZ_118	651	135
KAZ_118	652	135
KAZ_118	653	135
KAZ_118	654	129
KAZ_118	655	113
KAZ_118	656	113
KAZ_118	657	113
KAZ_118	658	113
KAZ_118	659	113
KAZ_118	660	113
KAZ_118	661	113
KAZ_118	662	107
KAZ_118	663	107
KAZ_118	664	107
KAZ_118	665	107
KAZ_118	666	107
KAZ_118	667	107
KAZ_118	668	101
KAZ_118	669	101
KAZ_118	670	89
KAZ_118	671	75
KAZ_118	672	53
KAZ_118	673	53
KAZ_118	674	53
KAZ_118	675	41
KAZ_118	676	41
KAZ_118	677	41
KAZ_118	678	41
KAZ_118	679	41
KAZ_118	680	41
KAZ_118	681	41
KAZ_118	682	41
KAZ_118	683	41
KAZ_118	684	41
KAZ_118	685	41
KAZ_118	686	34
KAZ_118	687	22
KAZ_118	688	22
KAZ_118	689	22
KAZ_118	690	22
KAZ_118	691	22
KAZ_118	692	22
KAZ_118	693	22
KAZ_118	694	22
KAZ_118	695	22
KAZ_118	696	22
KAZ_118	697	22
KAZ_118	698	22
KAZ_118	699	22
KAZ_118	700	22
KAZ_118	701	22
KAZ_118	702	22
KAZ_118	703	22
KAZ_118	704	22
KAZ_118	705	22
KAZ_118	706	22
KAZ_118	707	22
KAZ_118	708	22
KAZ_118	709	22
KAZ_118	710	36
KAZ_118	711	36
KAZ_118	712	36
KAZ_118	713	36
KAZ_118	714	36
KAZ_118	715	36
KAZ_118	716	36
KAZ_118	717	36
KAZ_118	718	36
KAZ_118	719	36
KAZ_118	720	36
KAZ_118	721	36
KAZ_118	722	36
KAZ_118	723	36
KAZ_118	724	36
KAZ_118	725	36
KAZ_118	726	36
KAZ_118	727	36
KAZ_118	728	36
KAZ_118	729	14
KAZ_118	730	14
KAZ_118	731	14
KAZ_118	732	14
KAZ_118	733	14
KAZ_118	734	14
KAZ_118	735	14
KAZ_118	736	14
KAZ_118	737	14
KAZ_118	738	14
KAZ_118	739	14
KAZ_118	740	14
KAZ_118	741	14
KAZ_118	742	14
KAZ_118	743	14
KAZ_118	744	14
KAZ_118	745	14
KAZ_118	746	14
KAZ_118	747	14
KAZ_118	748	14
KAZ_118	749	14
KAZ_118	750	14
KAZ_118	751	14
KAZ_118	752	14
KAZ_118	753	14
KAZ_118	754	14
KAZ_118	755	14
KAZ_118	756	14
KAZ_118	757	14
KAZ_118	758	14
KAZ_118	759	14
KAZ_118	760	14
KAZ_118	761	14
KAZ_118	762	14
KAZ_118	763	14
KAZ_118	764	14
KAZ_118	765	14
KAZ_118	766	14
KAZ_118	767	14
KAZ_118	768	14
KAZ_118	769	14
KAZ_118	770	14
KAZ_118	771	14
KAZ_118	772	14
KAZ_118	773	14
KAZ_118	774	14
KAZ_118	775	14
KAZ_118	776	14
KAZ_118	777	14
KAZ_118	778	14
KAZ_118	779	14
KAZ_118	780	14
KAZ_118	781	14
KAZ_118	782	14
KAZ_118	783	14
KAZ_118	784	14
KAZ_118	785	14
KAZ_118	786	14
KAZ_118	787	14
KAZ_118	788	14
KAZ_118	789	14
KAZ_118	790	14
KAZ_118	791	14
KAZ_118	792	14
KAZ_118	793	14
KAZ_118	794	14
KAZ_118	795	14
KAZ_118	796	14
KAZ_118	797	14
KAZ_118	798	14
KAZ_118	799	14
KAZ_118	800	14
KAZ_118	801	14
KAZ_118	802	14
KAZ_118	803	14
KAZ_118	804	14
KAZ_118	805	22
KAZ_118	806	22
KAZ_118	807	22
KAZ_118	808	22
KAZ_118	809	22
KAZ_118	810	22
KAZ_118	811	22
KAZ_118	812	22
KAZ_118	813	22
KAZ_118	814	22
KAZ_118	815	22
KAZ_118	816	22
KAZ_118	817	22
KAZ_118	818	22
KAZ_118	819	22
KAZ_118	820	22
KAZ_118	821	22
KAZ_118	822	22
KAZ_118	823	22
KAZ_118	824	22
KAZ_118	825	22
KAZ_118	826	22
KAZ_118	827	22
KAZ_118	828	22
KAZ_118	829	22
KAZ_118	830	22
KAZ_118	831	22
KAZ_118	832	22
KAZ_118	833	22
KAZ_118	834	22
KAZ_118	835	22
KAZ_118	836	22
KAZ_118	837	22
KAZ_118	838	22
KAZ_118	839	8
KAZ_118	840	22
KAZ_118	841	22
KAZ_118	842	22
KAZ_118	843	22
KAZ_118	844	22
KAZ_118	845	22
KAZ_118	846	22
KAZ_118	847	22
KAZ_118	848	22
KAZ_118	849	22
KAZ_118	850	22
KAZ_118	851	22
KAZ_118	852	22
KAZ_118	853	22
KAZ_118	854	22
KAZ_118	855	29
KAZ_118	856	29
KAZ_118	857	29
KAZ_118	858	29
KAZ_118	859	29
KAZ_118	860	29
KAZ_118	861	29
KAZ_118	862	29
KAZ_118	863	29
KAZ_118	864	29
KAZ_118	865	29
KAZ_118	866	29
KAZ_118	867	29
KAZ_118	868	29
KAZ_118	869	29
KAZ_118	870	29
KAZ_118	871	29
KAZ_118	872	29
KAZ_118	873	29
KAZ_118	874	29
KAZ_118	875	29
KAZ_118	876	29
KAZ_118	877	29
KAZ_118	878	29
KAZ_118	879	29
KAZ_118	880	29
KAZ_118	881	29
KAZ_118	882	29
KAZ_118	883	29
KAZ_118	884	29
KAZ_118	885	29
KAZ_118	886	29
KAZ_118	887	29
KAZ_118	888	29
KAZ_118	889	29
KAZ_118	890	29
KAZ_118	891	29
KAZ_118	892	29
KAZ_118	893	29
KAZ_118	894	29
KAZ_118	895	29
KAZ_118	896	29
KAZ_118	897	29
KAZ_118	898	29
KAZ_118	899	29
KAZ_118	900	29
KAZ_118	901	36
KAZ_118	902	36
KAZ_118	903	36
KAZ_118	904	36
KAZ_118	905	36
KAZ_118	906	36
KAZ_118	907	36
KAZ_118	908	36
KAZ_118	909	36
KAZ_118	910	36
KAZ_118	911	48
KAZ_118	912	48
KAZ_118	913	48
KAZ_118	914	48
KAZ_118	915	48
KAZ_118	916	48
KAZ_118	917	48
KAZ_118	918	48
KAZ_118	919	48
KAZ_118	920	48
KAZ_118	921	48
KAZ_118	922	48
KAZ_118	923	48
KAZ_118	924	48
KAZ_118	925	54
KAZ_118	926	55
KAZ_118	927	55
KAZ_118	928	55
KAZ_118	929	55
KAZ_118	930	65
KAZ_118	931	65
KAZ_118	932	65
KAZ_118	933	65
KAZ_118	934	65
KAZ_118	935	73
KAZ_118	936	73
KAZ_118	937	73
KAZ_118	938	73
KAZ_118	939	73
KAZ_118	940	73
KAZ_118	941	73
KAZ_118	942	73
KAZ_118	943	73
KAZ_118	944	73
KAZ_118	945	73
KAZ_118	946	65
KAZ_118	947	65
KAZ_118	948	65
KAZ_118	949	65
KAZ_118	950	65
KAZ_118	951	65
KAZ_118	952	65
KAZ_118	953	51
KAZ_118	954	51
KAZ_118	955	51
KAZ_118	956	51
KAZ_118	957	51
KAZ_118	958	51
KAZ_118	959	51
KAZ_118	960	51
KAZ_118	961	51
KAZ_118	962	51
KAZ_118	963	51
KAZ_118	964	51
KAZ_118	965	51
KAZ_118	966	51
KAZ_118	967	57
KAZ_118	968	57
KAZ_118	969	57
KAZ_118	970	57
KAZ_118	971	57
KAZ_118	972	57
KAZ_118	973	57
KAZ_118	974	57
KAZ_118	975	57
KAZ_118	976	57
KAZ_118	977	57
KAZ_118	978	57
KAZ_118	979	57
KAZ_118	980	57
KAZ_118	981	57
KAZ_118	982	57
KAZ_118	983	57
KAZ_118	984	57
KAZ_118	985	57
KAZ_118	986	50
KAZ_118	987	50
KAZ_118	988	50
KAZ_118	989	50
KAZ_118	990	50
KAZ_118	991	50
KAZ_118	992	50
KAZ_118	993	50
KAZ_118	994	50
KAZ_118	995	50
KAZ_118	996	50
KAZ_118	997	50
KAZ_118	998	50
KAZ_118	999	38
KAZ_118	1000	38
KAZ_118	1001	38
KAZ_118	1002	38
KAZ_118	1003	38
KAZ_118	1004	21
KAZ_118	1005	21
KAZ_118	1006	21
KAZ_118	1007	21
KAZ_118	1008	21
KAZ_118	1009	21
KAZ_118	1010	21
KAZ_118	1011	21
KAZ_118	1012	21
KAZ_118	1013	21
KAZ_118	1014	21
KAZ_118	1015	21
KAZ_118	1016	21
KAZ_118	1017	21
KAZ_118	1018	33
KAZ_118	1019	33
KAZ_118	1020	33
KAZ_118	1021	33
KAZ_118	1022	33
KAZ_118	1023	33
KAZ_118	1024	33
KAZ_118	1025	33
KAZ_118	1026	33
KAZ_118	1027	33
KAZ_118	1028	33
KAZ_118	1029	33
KAZ_118	1030	33
KAZ_118	1031	33
KAZ_118	1032	33
KAZ_118	1033	33
KAZ_118	1034	33
KAZ_118	1035	45
KAZ_118	1036	45
KAZ_118	1037	45
KAZ_118	1038	45
KAZ_118	1039	31
KAZ_118	1040	31
KAZ_118	1041	31
KAZ_118	1042	31
KAZ_118	1043	31
KAZ_118	1044	31
KAZ_118	1045	31
KAZ_118	1046	31
KAZ_118	1047	45
KAZ_118	1048	45
KAZ_118	1049	45
KAZ_118	1050	45
KAZ_118	1051	45
KAZ_118	1052	45
KAZ_118	1053	45
KAZ_118	1054	45
KAZ_118	1055	45
KAZ_118	1056	45
KAZ_118	1057	45
KAZ_118	1058	45
KAZ_118	1059	45
KAZ_118	1060	45
KAZ_118	1061	45
KAZ_118	1062	45
KAZ_118	1063	45
KAZ_118	1064	45
KAZ_118	1065	45
KAZ_118	1066	45
KAZ_118	1067	45
KAZ_118	1068	49
KAZ_118	1069	49
KAZ_118	1070	49
KAZ_118	1071	49
KAZ_118	1072	49
KAZ_118	1073	49
KAZ_118	1074	42
KAZ_118	1075	42
KAZ_118	1076	30
KAZ_118	1077	30
KAZ_118	1078	30
KAZ_118	1079	30
KAZ_118	1080	30
KAZ_118	1081	30
KAZ_118	1082	30
KAZ_118	1083	30
KAZ_118	1084	30
KAZ_118	1085	30
KAZ_118	1086	30
KAZ_118	1087	30
KAZ_118	1088	30
KAZ_118	1089	30
KAZ_118	1090	30
KAZ_118	1091	30
KAZ_118	1092	30
KAZ_118	1093	30
KAZ_118	1094	30
KAZ_118	1095	30
KAZ_118	1096	30
KAZ_118	1097	30
KAZ_118	1098	30
KAZ_118	1099	30
KAZ_118	1100	30
KAZ_118	1101	30
KAZ_118	1102	30
KAZ_118	1103	30
KAZ_118	1104	30
KAZ_118	1105	30
KAZ_118	1106	30
KAZ_118	1107	30
KAZ_118	1108	30
KAZ_118	1109	30
KAZ_118	1110	30
KAZ_118	1111	30
KAZ_118	1112	30
KAZ_118	1113	30
KAZ_118	1114	30
KAZ_118	1115	30
KAZ_118	1116	30
KAZ_118	1117	30
KAZ_118	1118	30
KAZ_118	1119	30
KAZ_118	1120	30
KAZ_118	1121	30
KAZ_118	1122	30
KAZ_118	1123	30
KAZ_118	1124	30
KAZ_118	1125	32
KAZ_118	1126	32
KAZ_118	1127	32
KAZ_118	1128	32
KAZ_118	1129	32
KAZ_118	1130	32
KAZ_118	1131	20
KAZ_118	1132	20
KAZ_118	1133	20
KAZ_118	1134	20
KAZ_118	1135	20
KAZ_118	1136	20
KAZ_118	1137	20
KAZ_118	1138	20
KAZ_118	1139	20
KAZ_118	1140	20
KAZ_118	1141	20
KAZ_118	1142	20
KAZ_118	1143	20
KAZ_118	1144	20
KAZ_118	1145	20
KAZ_118	1146	20
KAZ_118	1147	20
KAZ_118	1148	20
KAZ_118	1149	20
KAZ_118	1150	20
KAZ_118	1151	20
KAZ_118	1152	20
KAZ_118	1153	20
KAZ_118	1154	20
KAZ_118	1155	20
KAZ_118	1156	20
KAZ_118	1157	20
KAZ_118	1158	20
KAZ_118	1159	20
KAZ_118	1160	20
KAZ_118	1161	20
KAZ_118	1162	20
KAZ_118	1163	20
KAZ_118	1164	20
KAZ_118	1165	20
KAZ_118	1166	16
KAZ_118	1167	16
KAZ_118	1168	16
KAZ_118	1169	16
KAZ_118	1170	16
KAZ_118	1171	16
KAZ_118	1172	2
KAZ_118	1173	2
KAZ_118	1174	2
KAZ_118	1175	2
KAZ_118	1176	2
KAZ_118	1177	2
KAZ_118	1178	2
KAZ_118	1179	2
KAZ_118	1180	2
KAZ_118	1181	2
KAZ_118	1182	2
KAZ_118	1183	2
KAZ_118	1184	2
KAZ_118	1185	2
KAZ_118	1186	2
KAZ_118	1187	2
KAZ_118	1188	2
KAZ_118	1189	2
KAZ_118	1190	2
KAZ_118	1191	2
KAZ_118	1192	2
KAZ_118	1193	2
KAZ_118	1194	2
KAZ_118	1195	2
KAZ_118	1196	2
KAZ_118	1197	2
KAZ_118	1198	2
KAZ_118	1199	2
KAZ_118	1200	2
KAZ_118	1201	2
KAZ_118	1202	2
KAZ_118	1203	2
KAZ_118	1204	2
KAZ_118	1205	2
KAZ_118	1206	2
KAZ_118	1207	2
KAZ_118	1208	2
KAZ_118	1209	2
KAZ_118	1210	2
KAZ_118	1211	2
KAZ_118	1212	2
KAZ_118	1213	2
KAZ_118	1214	2
KAZ_118	1215	2
KAZ_118	1216	2
KAZ_118	1217	2
KAZ_118	1218	2
KAZ_118	1219	2
KAZ_118	1220	2
KAZ_118	1221	2
KAZ_118	1222	2
KAZ_118	1223	10
KAZ_118	1224	10
KAZ_118	1225	10
KAZ_118	1226	10
KAZ_118	1227	10
KAZ_118	1228	10
KAZ_118	1229	10
KAZ_118	1230	10
KAZ_118	1231	10
KAZ_118	1232	10
KAZ_118	1233	10
KAZ_118	1234	10
KAZ_118	1235	10
KAZ_118	1236	10
KAZ_118	1237	10
KAZ_118	1238	10
KAZ_118	1239	10
KAZ_118	1240	10
KAZ_118	1241	10
KAZ_118	1242	10
KAZ_118	1243	10
KAZ_118	1244	10
KAZ_118	1245	10
KAZ_118	1246	10
KAZ_118	1247	10
KAZ_118	1248	10
KAZ_118	1249	10
KAZ_118	1250	10
KAZ_118	1251	10
KAZ_118	1252	10
KAZ_118	1253	10
KAZ_118	1254	10
KAZ_118	1255	10
KAZ_118	1256	10
KAZ_118	1257	10
KAZ_118	1258	10
KAZ_118	1259	10
KAZ_118	1260	10
KAZ_118	1261	10
KAZ_118	1262	10
KAZ_118	1263	10
KAZ_118	1264	10
KAZ_118	1265	10
KAZ_118	1266	17
KAZ_118	1267	15
KAZ_118	1268	15
KAZ_118	1269	15
KAZ_118	1270	15
KAZ_118	1271	17
KAZ_118	1272	17
KAZ_118	1273	17
KAZ_118	1274	17
KAZ_118	1275	17
KAZ_118	1276	17
KAZ_118	1277	24
KAZ_118	1278	24
KAZ_118	1279	24
KAZ_118	1280	24
KAZ_118	1281	24
KAZ_118	1282	24
KAZ_118	1283	24
KAZ_118	1284	24
KAZ_118	1285	24
KAZ_118	1286	24
KAZ_118	1287	24
KAZ_118	1288	24
KAZ_118	1289	24
KAZ_118	1290	24
KAZ_118	1291	24
KAZ_118	1292	24
KAZ_118	1293	24
KAZ_118	1294	24
KAZ_118	1295	24
KAZ_118	1296	24
KAZ_118	1297	24
KAZ_118	1298	24
KAZ_118	1299	24
KAZ_118	1300	24
KAZ_118	1301	24
KAZ_118	1302	24
KAZ_118	1303	24
KAZ_118	1304	24
KAZ_118	1305	24
KAZ_118	1306	24
KAZ_118	1307	24
KAZ_118	1308	24
KAZ_118	1309	34
KAZ_118	1310	34
KAZ_118	1311	34
KAZ_118	1312	34
KAZ_118	1313	34
KAZ_118	1314	34
KAZ_118	1315	34
KAZ_118	1316	34
KAZ_118	1317	34
KAZ_118	1318	34
KAZ_118	1319	34
KAZ_118	1320	34
KAZ_118	1321	34
KAZ_118	1322	34
KAZ_118	1323	34
KAZ_118	1324	34
KAZ_118	1325	34
KAZ_118	1326	34
KAZ_118	1327	34
KAZ_118	1328	34
KAZ_118	1329	34
KAZ_118	1330	34
KAZ_118	1331	34
KAZ_118	1332	34
KAZ_118	1333	34
KAZ_118	1334	34
KAZ_118	1335	34
KAZ_118	1336	34
KAZ_118	1337	34
KAZ_118	1338	34
KAZ_118	1339	43
KAZ_118	1340	44
KAZ_118	1341	44
KAZ_118	1342	44
KAZ_118	1343	44
KAZ_118	1344	44
KAZ_118	1345	44
KAZ_118	1346	44
KAZ_118	1347	44
KAZ_118	1348	44
KAZ_118	1349	44
KAZ_118	1350	44
KAZ_118	1351	44
KAZ_118	1352	44
KAZ_118	1353	44
KAZ_118	1354	44
KAZ_118	1355	44
KAZ_118	1356	44
KAZ_118	1357	44
KAZ_118	1358	44
KAZ_118	1359	44
KAZ_118	1360	44
KAZ_118	1361	44
KAZ_118	1362	44
KAZ_118	1363	44
KAZ_118	1364	44
KAZ_118	1365	44
KAZ_118	1366	44
KAZ_118	1367	44
KAZ_118	1368	44
KAZ_118	1369	36
KAZ_118	1370	36
KAZ_118	1371	34
KAZ_118	1372	34
KAZ_118	1373	34
KAZ_118	1374	34
KAZ_118	1375	34
KAZ_118	1376	34
KAZ_118	1377	34
KAZ_118	1378	34
KAZ_118	1379	34
KAZ_118	1380	34
KAZ_118	1381	34
KAZ_118	1382	34
KAZ_118	1383	34
KAZ_118	1384	52
KAZ_118	1385	52
KAZ_118	1386	52
KAZ_118	1387	52
KAZ_118	1388	52
KAZ_118	1389	52
KAZ_118	1390	52
KAZ_118	1391	52
KAZ_118	1392	52
KAZ_118	1393	52
KAZ_118	1394	52
KAZ_118	1395	52
KAZ_118	1396	52
KAZ_118	1397	52
KAZ_118	1398	52
KAZ_118	1399	52
KAZ_118	1400	52
KAZ_118	1401	52
KAZ_118	1402	52
KAZ_118	1403	52
KAZ_118	1404	52
KAZ_118	1405	52
KAZ_118	1406	52
KAZ_118	1407	52
KAZ_118	1408	52
KAZ_118	1409	52
KAZ_118	1410	52
KAZ_118	1411	52
KAZ_118	1412	52
KAZ_118	1413	52
KAZ_118	1414	52
KAZ_118	1415	45
KAZ_118	1416	45
KAZ_118	1417	45
KAZ_118	1418	45
KAZ_118	1419	45
KAZ_118	1420	45
KAZ_118	1421	45
KAZ_118	1422	45
KAZ_118	1423	45
KAZ_118	1424	45
KAZ_118	1425	45
KAZ_118	1426	38
KAZ_118	1427	38
KAZ_118	1428	38
KAZ_118	1429	38
KAZ_118	1430	38
KAZ_118	1431	38
KAZ_118	1432	18
KAZ_118	1433	18
KAZ_118	1434	18
KAZ_118	1435	18
KAZ_118	1436	18
KAZ_118	1437	18
KAZ_118	1438	18
KAZ_118	1439	18
KAZ_118	1440	18
KAZ_118	1441	18
KAZ_118	1442	18
KAZ_118	1443	18
KAZ_118	1444	18
KAZ_118	1445	18
KAZ_118	1446	18
KAZ_118	1447	18
KAZ_118	1448	18
KAZ_118	1449	18
KAZ_118	1450	18
KAZ_118	1451	18
KAZ_118	1452	18
KAZ_118	1453	18
KAZ_118	1454	18
KAZ_118	1455	18
KAZ_118	1456	18
KAZ_118	1457	18
KAZ_118	1458	18
KAZ_118	1459	18
KAZ_118	1460	18
KAZ_118	1461	18
KAZ_118	1462	18
KAZ_118	1463	18
KAZ_118	1464	18
KAZ_118	1465	18
KAZ_118	1466	18
KAZ_118	1467	18
KAZ_118	1468	18
KAZ_118	1469	18
KAZ_118	1470	18
KAZ_118	1471	18
KAZ_118	1472	18
KAZ_118	1473	18
KAZ_118	1474	18
KAZ_118	1475	18
KAZ_118	1476	18
KAZ_118	1477	18
KAZ_118	1478	32
KAZ_118	1479	32
KAZ_118	1480	32
KAZ_118	1481	32
KAZ_118	1482	32
KAZ_118	1483	32
KAZ_118	1484	32
KAZ_118	1485	32
KAZ_118	1486	32
KAZ_118	1487	32
KAZ_118	1488	32
KAZ_118	1489	32
KAZ_118	1490	32
KAZ_118	1491	32
KAZ_118	1492	32
KAZ_118	1493	32
KAZ_118	1494	32
KAZ_118	1495	32
KAZ_118	1496	32
KAZ_118	1497	32
KAZ_118	1498	32
KAZ_118	1499	32
KAZ_118	1500	32
KAZ_118	1501	14
KAZ_118	1502	14
KAZ_118	1503	14
KAZ_118	1504	14
KAZ_118	1505	14
KAZ_118	1506	14
KAZ_118	1507	14
KAZ_118	1508	14
KAZ_118	1509	14
KAZ_118	1510	14
KAZ_118	1511	14
KAZ_118	1512	14
KAZ_118	1513	14
KAZ_118	1514	14
KAZ_118	1515	14
KAZ_118	1516	14
KAZ_118	1517	14
KAZ_118	1518	14
KAZ_118	1519	14
KAZ_118	1520	14
KAZ_118	1521	14
KAZ_118	1522	14
KAZ_118	1523	14
KAZ_118	1524	14
KAZ_118	1525	14
KAZ_118	1526	14
KAZ_118	1527	14
KAZ_118	1528	14
KAZ_118	1529	14
KAZ_118	1530	14
KAZ_118	1531	14
KAZ_118	1532	14
KAZ_118	1533	14
KAZ_118	1534	14
KAZ_118	1535	14
KAZ_118	1536	14
KAZ_118	1537	14
KAZ_118	1538	14
KAZ_118	1539	14
KAZ_118	1540	14
KAZ_118	1541	18
KAZ_118	1542	18
KAZ_118	1543	18
KAZ_118	1544	18
KAZ_118	1545	18
KAZ_118	1546	18
KAZ_118	1547	18
KAZ_118	1548	18
KAZ_118	1549	18
KAZ_118	1550	22
KAZ_118	1551	22
KAZ_118	1552	22
KAZ_118	1553	22
KAZ_118	1554	22
KAZ_118	1555	22
KAZ_118	1556	22
KAZ_118	1557	22
KAZ_118	1558	22
KAZ_118	1559	22
KAZ_118	1560	22
KAZ_118	1561	22
KAZ_118	1562	26
KAZ_118	1563	26
KAZ_118	1564	26
KAZ_118	1565	26
KAZ_118	1566	26
KAZ_118	1567	26
KAZ_118	1568	26
KAZ_118	1569	26
KAZ_118	1570	26
KAZ_118	1571	26
KAZ_118	1572	26
KAZ_118	1573	26
KAZ_118	1574	26
KAZ_118	1575	32
KAZ_118	1576	32
KAZ_118	1577	32
KAZ_118	1578	32
KAZ_118	1579	32
KAZ_118	1580	32
KAZ_118	1581	32
KAZ_118	1582	32
KAZ_118	1583	32
KAZ_118	1584	32
KAZ_118	1585	32
KAZ_118	1586	32
KAZ_118	1587	32
KAZ_118	1588	32
KAZ_118	1589	32
KAZ_118	1590	32
KAZ_118	1591	32
KAZ_118	1592	32
KAZ_118	1593	32
KAZ_118	1594	32
KAZ_118	1595	32
KAZ_118	1596	32
KAZ_118	1597	32
KAZ_118	1598	32
KAZ_118	1599	32
KAZ_118	1600	32
KAZ_118	1601	32
KAZ_118	1602	32
KAZ_118	1603	32
KAZ_118	1604	32
KAZ_118	1605	32
KAZ_118	1606	32
KAZ_118	1607	32
KAZ_118	1608	32
KAZ_118	1609	18
KAZ_118	1610	18
KAZ_118	1611	18
KAZ_118	1612	18
KAZ_118	1613	18
KAZ_118	1614	18
KAZ_118	1615	21
KAZ_118	1616	21
KAZ_118	1617	21
KAZ_118	1618	21
KAZ_118	1619	27
KAZ_118	1620	27
KAZ_118	1621	27
KAZ_118	1622	30
KAZ_118	1623	30
KAZ_118	1624	30
KAZ_118	1625	30
KAZ_118	1626	30
KAZ_118	1627	30
KAZ_118	1628	30
KAZ_118	1629	30
KAZ_118	1630	30
KAZ_118	1631	30
KAZ_118	1632	30
KAZ_118	1633	30
KAZ_118	1634	30
KAZ_118	1635	30
KAZ_118	1636	30
KAZ_118	1637	30
KAZ_118	1638	30
KAZ_118	1639	30
KAZ_118	1640	30
KAZ_118	1641	30
KAZ_118	1642	30
KAZ_118	1643	30
KAZ_118	1644	30
KAZ_118	1645	30
KAZ_118	1646	30
KAZ_118	1647	30
KAZ_118	1648	30
KAZ_118	1649	30
KAZ_118	1650	30
KAZ_118	1651	30
KAZ_118	1652	30
KAZ_118	1653	30
KAZ_118	1654	30
KAZ_118	1655	30
KAZ_118	1656	30
KAZ_118	1657	30
KAZ_118	1658	30
KAZ_118	1659	30
KAZ_118	1660	30
KAZ_118	1661	30
KAZ_118	1662	30
KAZ_118	1663	30
KAZ_118	1664	30
KAZ_118	1665	30
KAZ_118	1666	35
KAZ_118	1667	35
KAZ_118	1668	45
KAZ_118	1669	45
KAZ_118	1670	45
KAZ_118	1671	45
KAZ_118	1672	45
KAZ_118	1673	45
KAZ_118	1674	45
KAZ_118	1675	45
KAZ_118	1676	45
KAZ_118	1677	45
KAZ_118	1678	45
KAZ_118	1679	45
KAZ_118	1680	45
KAZ_118	1681	45
KAZ_118	1682	45
KAZ_118	1683	45
KAZ_118	1684	45
KAZ_118	1685	47
KAZ_118	1686	47
KAZ_118	1687	47
KAZ_118	1688	49
KAZ_118	1689	48
KAZ_118	1690	45
KAZ_118	1691	70
KAZ_118	1692	70
KAZ_118	1693	81
KAZ_118	1694	81
KAZ_118	1695	81
KAZ_118	1696	77
KAZ_118	1697	77
KAZ_118	1698	77
KAZ_118	1699	73
KAZ_118	1700	73
KAZ_118	1701	73
KAZ_118	1702	73
KAZ_118	1703	73
KAZ_118	1704	73
KAZ_118	1705	78
KAZ_118	1706	78
KAZ_118	1707	78
KAZ_118	1708	80
KAZ_118	1709	80
KAZ_118	1710	80
KAZ_118	1711	80
KAZ_118	1712	80
KAZ_118	1713	80
KAZ_118	1714	80
KAZ_118	1715	80
KAZ_118	1716	80
KAZ_118	1717	80
KAZ_118	1718	80
KAZ_118	1719	80
KAZ_118	1720	80
KAZ_118	1721	80
KAZ_118	1722	80
KAZ_118	1723	80
KAZ_118	1724	74
KAZ_118	1725	80
KAZ_118	1726	80
KAZ_118	1727	80
KAZ_118	1728	86
KAZ_118	1729	86
KAZ_118	1730	86
KAZ_118	1731	86
KAZ_118	1732	86
KAZ_118	1733	86
KAZ_118	1734	86
KAZ_118	1735	86
KAZ_118	1736	86
KAZ_118	1737	86
KAZ_118	1738	86
KAZ_118	1739	86
KAZ_118	1740	86
KAZ_118	1741	86
KAZ_118	1742	96
KAZ_118	1743	96
KAZ_118	1744	96
KAZ_118	1745	96
KAZ_118	1746	96
KAZ_118	1747	108
KAZ_118	1748	108
KAZ_118	1749	108
KAZ_118	1750	108
KAZ_118	1751	108
KAZ_118	1752	108
KAZ_118	1753	108
KAZ_118	1754	108
KAZ_118	1755	108
KAZ_118	1756	108
KAZ_118	1757	108
KAZ_118	1758	108
KAZ_118	1759	108
KAZ_118	1760	108
KAZ_118	1761	114
KAZ_118	1762	114
KAZ_118	1763	114
KAZ_118	1764	111
KAZ_118	1765	111
KAZ_118	1766	111
KAZ_118	1767	111
KAZ_118	1768	105
KAZ_118	1769	105
KAZ_118	1770	105
KAZ_118	1771	102
KAZ_118	1772	102
KAZ_118	1773	107
KAZ_118	1774	108
KAZ_118	1775	108
KAZ_118	1776	108
KAZ_118	1777	108
KAZ_118	1778	120
KAZ_118	1779	120
KAZ_118	1780	120
KAZ_118	1781	120
KAZ_118	1782	120
KAZ_118	1783	120
KAZ_118	1784	120
KAZ_118	1785	120
KAZ_118	1786	120
KAZ_118	1787	120
KAZ_118	1788	120
KAZ_118	1789	120
KAZ_118	1790	120
KAZ_118	1791	120
KAZ_118	1792	120
KAZ_118	1793	120
KAZ_118	1794	144
KAZ_118	1795	144
KAZ_118	1796	156
KAZ_118	1797	156
KAZ_118	1798	156
KAZ_118	1799	156
KAZ_118	1800	156
KAZ_118	1801	156
KAZ_118	1802	156
KAZ_118	1803	156
KAZ_118	1804	156
KAZ_118	1805	156
KAZ_118	1806	156
KAZ_118	1807	156
KAZ_118	1808	156
KAZ_118	1809	156
KAZ_118	1810	172
KAZ_118	1811	180
KAZ_118	1812	180
KAZ_118	1813	180
KAZ_118	1814	175
KAZ_118	1815	175
KAZ_118	1816	174
KAZ_118	1817	165
KAZ_118	1818	165
KAZ_118	1819	165
KAZ_118	1820	165
KAZ_118	1821	165
KAZ_118	1822	165
KAZ_118	1823	165
KAZ_118	1824	165
KAZ_118	1825	165
KAZ_118	1826	164
KAZ_118	1827	151
KAZ_118	1828	151
KAZ_118	1829	151
KAZ_118	1830	141
KAZ_118	1831	141
KAZ_118	1832	141
KAZ_118	1833	141
KAZ_118	1834	139
KAZ_118	1835	127
KAZ_118	1836	127
KAZ_118	1837	125
KAZ_118	1838	123
KAZ_118	1839	120
KAZ_118	1840	111
KAZ_118	1841	111
KAZ_118	1842	101
KAZ_118	1843	101
KAZ_118	1844	101
KAZ_118	1845	101
KAZ_118	1846	101
KAZ_118	1847	101
KAZ_118	1848	101
KAZ_118	1849	101
KAZ_118	1850	101
KAZ_118	1851	101
KAZ_118	1852	101
KAZ_118	1853	89
KAZ_118	1854	84
KAZ_118	1855	91
KAZ_118	1856	91
KAZ_118	1857	91
KAZ_118	1858	91
KAZ_118	1859	91
KAZ_118	1860	91
KAZ_118	1861	91
KAZ_118	1862	91
KAZ_118	1863	91
KAZ_118	1864	91
KAZ_118	1865	91
KAZ_118	1866	97
KAZ_118	1867	98
KAZ_118	1868	98
KAZ_118	1869	98
KAZ_118	1870	103
KAZ_118	1871	103
KAZ_118	1872	107
KAZ_118	1873	107
KAZ_118	1874	107
KAZ_118	1875	107
KAZ_118	1876	107
KAZ_118	1877	107
KAZ_118	1878	107
KAZ_118	1879	107
KAZ_118	1880	107
KAZ_118	1881	107
KAZ_118	1882	107
KAZ_118	1883	107
KAZ_118	1884	107
KAZ_118	1885	107
KAZ_118	1886	107
KAZ_118	1887	107
KAZ_118	1888	108
KAZ_118	1889	108
KAZ_118	1890	109
KAZ_118	1891	109
KAZ_118	1892	109
KAZ_118	1893	111
KAZ_118	1894	111
KAZ_118	1895	115
KAZ_118	1896	115
KAZ_118	1897	120
KAZ_118	1898	120
KAZ_118	1899	120
KAZ_118	1900	120
KAZ_118	1901	120
KAZ_118	1902	120
KAZ_118	1903	120
KAZ_118	1904	120
KAZ_118	1905	128
KAZ_118	1906	128
KAZ_118	1907	128
KAZ_118	1908	128
KAZ_118	1909	127
KAZ_118	1910	122
KAZ_118	1911	122
KAZ_118	1912	114
KAZ_118	1913	114
KAZ_118	1914	128
KAZ_118	1915	134
KAZ_118	1916	138
KAZ_118	1917	138
KAZ_118	1918	87
KAZ_118	1919	87
KAZ_118	1920	87
KAZ_118	1921	87
KAZ_118	1922	81
KAZ_118	1923	81
KAZ_118	1924	81
KAZ_118	1925	81
KAZ_118	1926	81
KAZ_118	1927	81
KAZ_118	1928	81
KAZ_118	1929	81
KAZ_118	1930	81
KAZ_118	1931	81
KAZ_118	1932	81
KAZ_118	1933	81
KAZ_118	1934	81
KAZ_118	1935	97
KAZ_118	1936	97
KAZ_118	1937	97
KAZ_118	1938	97
KAZ_118	1939	97
KAZ_118	1940	97
KAZ_118	1941	98
KAZ_118	1942	98
KAZ_118	1943	86
KAZ_118	1944	99
KAZ_118	1945	99
KAZ_118	1946	99
KAZ_118	1947	99
KAZ_118	1948	99
KAZ_118	1949	99
KAZ_118	1950	99
KAZ_118	1951	99
KAZ_118	1952	99
KAZ_118	1953	99
KAZ_118	1954	99
KAZ_118	1955	99
KAZ_118	1956	99
KAZ_118	1957	99
KAZ_118	1958	99
KAZ_118	1959	99
KAZ_118	1960	99
KAZ_118	1961	99
KAZ_118	1962	99
KAZ_118	1963	99
KAZ_118	1964	99
KAZ_118	1965	99
KAZ_118	1966	99
KAZ_118	1967	99
KAZ_118	1968	99
KAZ_118	1969	99
KAZ_118	1970	99
KAZ_118	1971	99
KAZ_118	1972	99
KAZ_118	1973	99
KAZ_118	1974	99
KAZ_118	1975	99
KAZ_118	1976	119
KAZ_118	1977	119
KAZ_118	1978	125
KAZ_118	1979	125
KAZ_118	1980	125
KAZ_118	1981	125
KAZ_118	1982	125
KAZ_118	1983	125
KAZ_118	1984	125
KAZ_118	1985	125
KAZ_118	1986	125
KAZ_118	1987	125
KAZ_118	1988	125
KAZ_118	1989	125
KAZ_118	1990	125
KAZ_118	1991	125
KAZ_118	1992	125
KAZ_118	1993	125
KAZ_118	1994	125
KAZ_118	1995	125
KAZ_118	1996	124
KAZ_118	1997	122
KAZ_118	1998	122
KAZ_118	1999	122
[truncated: 4,639 more rows]

## Sheet: KAZ_126
seq	position	depth
KAZ_126	1	11
KAZ_126	2	11
KAZ_126	3	11
KAZ_126	4	11
KAZ_126	5	11
KAZ_126	6	11
KAZ_126	7	11
KAZ_126	8	11
KAZ_126	9	11
KAZ_126	10	11
KAZ_126	11	11
KAZ_126	12	16
KAZ_126	13	16
KAZ_126	14	16
KAZ_126	15	16
KAZ_126	16	16
KAZ_126	17	16
KAZ_126	18	16
KAZ_126	19	17
KAZ_126	20	17
KAZ_126	21	17
KAZ_126	22	17
KAZ_126	23	17
KAZ_126	24	29
KAZ_126	25	29
KAZ_126	26	29
KAZ_126	27	29
KAZ_126	28	29
KAZ_126	29	29
KAZ_126	30	29
KAZ_126	31	29
KAZ_126	32	29
KAZ_126	33	29
KAZ_126	34	29
KAZ_126	35	29
KAZ_126	36	29
KAZ_126	37	29
KAZ_126	38	29
KAZ_126	39	47
KAZ_126	40	47
KAZ_126	41	47
KAZ_126	42	47
KAZ_126	43	47
KAZ_126	44	59
KAZ_126	45	73
KAZ_126	46	73
KAZ_126	47	73
KAZ_126	48	73
KAZ_126	49	73
KAZ_126	50	73
KAZ_126	51	73
KAZ_126	52	81
KAZ_126	53	81
KAZ_126	54	81
KAZ_126	55	81
KAZ_126	56	81
KAZ_126	57	81
KAZ_126	58	81
KAZ_126	59	81
KAZ_126	60	98
KAZ_126	61	98
KAZ_126	62	98
KAZ_126	63	99
KAZ_126	64	109
KAZ_126	65	109
KAZ_126	66	109
KAZ_126	67	109
KAZ_126	68	109
KAZ_126	69	109
KAZ_126	70	109
KAZ_126	71	109
KAZ_126	72	116
KAZ_126	73	125
KAZ_126	74	125
KAZ_126	75	135
KAZ_126	76	136
KAZ_126	77	136
KAZ_126	78	136
KAZ_126	79	136
KAZ_126	80	136
KAZ_126	81	136
KAZ_126	82	136
KAZ_126	83	136
KAZ_126	84	136
KAZ_126	85	136
KAZ_126	86	141
KAZ_126	87	151
KAZ_126	88	151
KAZ_126	89	151
KAZ_126	90	151
KAZ_126	91	151
KAZ_126	92	151
KAZ_126	93	185
KAZ_126	94	185
KAZ_126	95	185
KAZ_126	96	185
KAZ_126	97	185
KAZ_126	98	185
KAZ_126	99	185
KAZ_126	100	185
KAZ_126	101	185
KAZ_126	102	185
KAZ_126	103	185
KAZ_126	104	185
KAZ_126	105	185
KAZ_126	106	201
KAZ_126	107	201
KAZ_126	108	211
KAZ_126	109	211
KAZ_126	110	215
KAZ_126	111	216
KAZ_126	112	216
KAZ_126	113	234
KAZ_126	114	234
KAZ_126	115	234
KAZ_126	116	234
KAZ_126	117	234
KAZ_126	118	234
KAZ_126	119	234
KAZ_126	120	234
KAZ_126	121	234
KAZ_126	122	268
KAZ_126	123	268
KAZ_126	124	269
KAZ_126	125	272
KAZ_126	126	272
KAZ_126	127	272
KAZ_126	128	272
KAZ_126	129	272
KAZ_126	130	272
KAZ_126	131	272
KAZ_126	132	278
KAZ_126	133	278
KAZ_126	134	276
KAZ_126	135	278
KAZ_126	136	278
KAZ_126	137	278
KAZ_126	138	278
KAZ_126	139	278
KAZ_126	140	278
KAZ_126	141	278
KAZ_126	142	278
KAZ_126	143	278
KAZ_126	144	278
KAZ_126	145	278
KAZ_126	146	278
KAZ_126	147	278
KAZ_126	148	278
KAZ_126	149	275
KAZ_126	150	267
KAZ_126	151	267
KAZ_126	152	267
KAZ_126	153	267
KAZ_126	154	267
KAZ_126	155	267
KAZ_126	156	267
KAZ_126	157	267
KAZ_126	158	267
KAZ_126	159	267
KAZ_126	160	267
KAZ_126	161	262
KAZ_126	162	278
KAZ_126	163	278
KAZ_126	164	278
KAZ_126	165	278
KAZ_126	166	278
KAZ_126	167	278
KAZ_126	168	277
KAZ_126	169	277
KAZ_126	170	277
KAZ_126	171	281
KAZ_126	172	281
KAZ_126	173	269
KAZ_126	174	269
KAZ_126	175	269
KAZ_126	176	269
KAZ_126	177	269
KAZ_126	178	269
KAZ_126	179	269
KAZ_126	180	269
KAZ_126	181	269
KAZ_126	182	265
KAZ_126	183	265
KAZ_126	184	265
KAZ_126	185	265
KAZ_126	186	265
KAZ_126	187	265
KAZ_126	188	239
KAZ_126	189	239
KAZ_126	190	229
KAZ_126	191	229
KAZ_126	192	229
KAZ_126	193	216
KAZ_126	194	203
KAZ_126	195	203
KAZ_126	196	203
KAZ_126	197	203
KAZ_126	198	203
KAZ_126	199	203
KAZ_126	200	203
KAZ_126	201	203
KAZ_126	202	203
KAZ_126	203	203
KAZ_126	204	203
KAZ_126	205	203
KAZ_126	206	203
KAZ_126	207	203
KAZ_126	208	203
KAZ_126	209	183
KAZ_126	210	183
KAZ_126	211	183
KAZ_126	212	183
KAZ_126	213	173
KAZ_126	214	173
KAZ_126	215	173
KAZ_126	216	173
KAZ_126	217	173
KAZ_126	218	173
KAZ_126	219	172
KAZ_126	220	154
KAZ_126	221	147
KAZ_126	222	130
KAZ_126	223	130
KAZ_126	224	130
KAZ_126	225	130
KAZ_126	226	122
KAZ_126	227	122
KAZ_126	228	122
KAZ_126	229	122
KAZ_126	230	122
KAZ_126	231	118
KAZ_126	232	118
KAZ_126	233	118
KAZ_126	234	118
KAZ_126	235	119
KAZ_126	236	109
KAZ_126	237	109
KAZ_126	238	109
KAZ_126	239	108
KAZ_126	240	59
KAZ_126	241	59
KAZ_126	242	59
KAZ_126	243	73
KAZ_126	244	57
KAZ_126	245	57
KAZ_126	246	57
KAZ_126	247	57
KAZ_126	248	57
KAZ_126	249	57
KAZ_126	250	57
KAZ_126	251	57
KAZ_126	252	57
KAZ_126	253	57
KAZ_126	254	57
KAZ_126	255	27
KAZ_126	256	27
KAZ_126	257	21
KAZ_126	258	21
KAZ_126	259	21
KAZ_126	260	20
KAZ_126	261	20
KAZ_126	262	20
KAZ_126	263	20
KAZ_126	264	20
KAZ_126	265	20
KAZ_126	266	20
KAZ_126	267	20
KAZ_126	268	20
KAZ_126	269	28
KAZ_126	270	28
KAZ_126	271	29
KAZ_126	272	29
KAZ_126	273	29
KAZ_126	274	29
KAZ_126	275	29
KAZ_126	276	29
KAZ_126	277	29
KAZ_126	278	29
KAZ_126	279	29
KAZ_126	280	29
KAZ_126	281	29
KAZ_126	282	29
KAZ_126	283	29
KAZ_126	284	29
KAZ_126	285	29
KAZ_126	286	29
KAZ_126	287	47
KAZ_126	288	47
KAZ_126	289	47
KAZ_126	290	47
KAZ_126	291	47
KAZ_126	292	47
KAZ_126	293	47
KAZ_126	294	47
KAZ_126	295	47
KAZ_126	296	47
KAZ_126	297	47
KAZ_126	298	47
KAZ_126	299	47
KAZ_126	300	47
KAZ_126	301	47
KAZ_126	302	47
KAZ_126	303	47
KAZ_126	304	47
KAZ_126	305	47
KAZ_126	306	47
KAZ_126	307	47
KAZ_126	308	47
KAZ_126	309	47
KAZ_126	310	47
KAZ_126	311	47
KAZ_126	312	47
KAZ_126	313	47
KAZ_126	314	47
KAZ_126	315	47
KAZ_126	316	47
KAZ_126	317	47
KAZ_126	318	47
KAZ_126	319	47
KAZ_126	320	47
KAZ_126	321	47
KAZ_126	322	47
KAZ_126	323	47
KAZ_126	324	47
KAZ_126	325	47
KAZ_126	326	59
KAZ_126	327	60
KAZ_126	328	60
KAZ_126	329	60
KAZ_126	330	64
KAZ_126	331	64
KAZ_126	332	64
KAZ_126	333	64
KAZ_126	334	64
KAZ_126	335	64
KAZ_126	336	64
KAZ_126	337	64
KAZ_126	338	64
KAZ_126	339	64
KAZ_126	340	64
KAZ_126	341	64
KAZ_126	342	64
KAZ_126	343	64
KAZ_126	344	64
KAZ_126	345	64
KAZ_126	346	64
KAZ_126	347	64
KAZ_126	348	64
KAZ_126	349	64
KAZ_126	350	64
KAZ_126	351	64
KAZ_126	352	64
KAZ_126	353	64
KAZ_126	354	72
KAZ_126	355	86
KAZ_126	356	86
KAZ_126	357	86
KAZ_126	358	86
KAZ_126	359	86
KAZ_126	360	86
KAZ_126	361	86
KAZ_126	362	72
KAZ_126	363	73
KAZ_126	364	73
KAZ_126	365	73
KAZ_126	366	73
KAZ_126	367	73
KAZ_126	368	73
KAZ_126	369	73
KAZ_126	370	73
KAZ_126	371	73
KAZ_126	372	73
KAZ_126	373	73
KAZ_126	374	73
KAZ_126	375	73
KAZ_126	376	73
KAZ_126	377	73
KAZ_126	378	73
KAZ_126	379	73
KAZ_126	380	73
KAZ_126	381	73
KAZ_126	382	73
KAZ_126	383	72
KAZ_126	384	75
KAZ_126	385	79
KAZ_126	386	83
KAZ_126	387	83
KAZ_126	388	83
KAZ_126	389	83
KAZ_126	390	83
KAZ_126	391	83
KAZ_126	392	83
KAZ_126	393	83
KAZ_126	394	65
KAZ_126	395	65
KAZ_126	396	65
KAZ_126	397	65
KAZ_126	398	65
KAZ_126	399	65
KAZ_126	400	65
KAZ_126	401	73
KAZ_126	402	73
KAZ_126	403	73
KAZ_126	404	73
KAZ_126	405	73
KAZ_126	406	73
KAZ_126	407	73
KAZ_126	408	73
KAZ_126	409	73
KAZ_126	410	73
KAZ_126	411	97
KAZ_126	412	97
KAZ_126	413	97
KAZ_126	414	97
KAZ_126	415	97
KAZ_126	416	97
KAZ_126	417	95
KAZ_126	418	88
KAZ_126	419	88
KAZ_126	420	88
KAZ_126	421	88
KAZ_126	422	90
KAZ_126	423	95
KAZ_126	424	96
KAZ_126	425	96
KAZ_126	426	96
KAZ_126	427	96
KAZ_126	428	96
KAZ_126	429	96
KAZ_126	430	96
KAZ_126	431	96
KAZ_126	432	96
KAZ_126	433	96
KAZ_126	434	96
KAZ_126	435	96
KAZ_126	436	96
KAZ_126	437	96
KAZ_126	438	96
KAZ_126	439	96
KAZ_126	440	96
KAZ_126	441	96
KAZ_126	442	96
KAZ_126	443	96
KAZ_126	444	96
KAZ_126	445	90
KAZ_126	446	90
KAZ_126	447	90
KAZ_126	448	88
KAZ_126	449	90
KAZ_126	450	90
KAZ_126	451	90
KAZ_126	452	90
KAZ_126	453	90
KAZ_126	454	90
KAZ_126	455	90
KAZ_126	456	90
KAZ_126	457	90
KAZ_126	458	90
KAZ_126	459	90
KAZ_126	460	99
KAZ_126	461	99
KAZ_126	462	99
KAZ_126	463	99
KAZ_126	464	99
KAZ_126	465	99
KAZ_126	466	99
KAZ_126	467	100
KAZ_126	468	100
KAZ_126	469	100
KAZ_126	470	100
KAZ_126	471	100
KAZ_126	472	100
KAZ_126	473	100
KAZ_126	474	100
KAZ_126	475	102
KAZ_126	476	101
KAZ_126	477	101
KAZ_126	478	101
KAZ_126	479	97
KAZ_126	480	96
KAZ_126	481	119
KAZ_126	482	119
KAZ_126	483	119
KAZ_126	484	119
KAZ_126	485	119
KAZ_126	486	119
KAZ_126	487	119
KAZ_126	488	119
KAZ_126	489	119
KAZ_126	490	119
KAZ_126	491	119
KAZ_126	492	119
KAZ_126	493	119
KAZ_126	494	121
KAZ_126	495	121
KAZ_126	496	121
KAZ_126	497	121
KAZ_126	498	121
KAZ_126	499	121
KAZ_126	500	113
KAZ_126	501	113
KAZ_126	502	113
KAZ_126	503	130
KAZ_126	504	114
KAZ_126	505	114
KAZ_126	506	114
KAZ_126	507	114
KAZ_126	508	114
KAZ_126	509	114
KAZ_126	510	114
KAZ_126	511	114
KAZ_126	512	113
KAZ_126	513	113
KAZ_126	514	113
KAZ_126	515	114
KAZ_126	516	114
KAZ_126	517	114
KAZ_126	518	114
KAZ_126	519	114
KAZ_126	520	114
KAZ_126	521	114
KAZ_126	522	114
KAZ_126	523	114
KAZ_126	524	114
KAZ_126	525	114
KAZ_126	526	90
KAZ_126	527	90
KAZ_126	528	93
KAZ_126	529	93
KAZ_126	530	93
KAZ_126	531	88
KAZ_126	532	87
KAZ_126	533	80
KAZ_126	534	77
KAZ_126	535	77
KAZ_126	536	91
KAZ_126	537	92
KAZ_126	538	92
KAZ_126	539	92
KAZ_126	540	92
KAZ_126	541	92
KAZ_126	542	93
KAZ_126	543	93
KAZ_126	544	93
KAZ_126	545	92
KAZ_126	546	92
KAZ_126	547	93
KAZ_126	548	93
KAZ_126	549	93
KAZ_126	550	101
KAZ_126	551	108
KAZ_126	552	114
KAZ_126	553	123
KAZ_126	554	131
KAZ_126	555	131
KAZ_126	556	131
KAZ_126	557	131
KAZ_126	558	131
KAZ_126	559	145
KAZ_126	560	145
KAZ_126	561	145
KAZ_126	562	145
KAZ_126	563	145
KAZ_126	564	149
KAZ_126	565	149
KAZ_126	566	161
KAZ_126	567	161
KAZ_126	568	161
KAZ_126	569	175
KAZ_126	570	175
KAZ_126	571	167
KAZ_126	572	167
KAZ_126	573	167
KAZ_126	574	167
KAZ_126	575	167
KAZ_126	576	167
KAZ_126	577	167
KAZ_126	578	167
KAZ_126	579	167
KAZ_126	580	167
KAZ_126	581	167
KAZ_126	582	167
KAZ_126	583	181
KAZ_126	584	191
KAZ_126	585	205
KAZ_126	586	205
KAZ_126	587	205
KAZ_126	588	205
KAZ_126	589	205
KAZ_126	590	215
KAZ_126	591	215
KAZ_126	592	215
KAZ_126	593	225
KAZ_126	594	225
KAZ_126	595	225
KAZ_126	596	225
KAZ_126	597	225
KAZ_126	598	225
KAZ_126	599	225
KAZ_126	600	225
KAZ_126	601	225
KAZ_126	602	225
KAZ_126	603	225
KAZ_126	604	227
KAZ_126	605	227
KAZ_126	606	227
KAZ_126	607	235
KAZ_126	608	233
KAZ_126	609	225
KAZ_126	610	225
KAZ_126	611	239
KAZ_126	612	239
KAZ_126	613	239
KAZ_126	614	239
KAZ_126	615	239
KAZ_126	616	239
KAZ_126	617	239
KAZ_126	618	239
KAZ_126	619	239
KAZ_126	620	251
KAZ_126	621	251
KAZ_126	622	251
KAZ_126	623	251
KAZ_126	624	243
KAZ_126	625	243
KAZ_126	626	243
KAZ_126	627	243
KAZ_126	628	221
KAZ_126	629	221
KAZ_126	630	221
KAZ_126	631	221
KAZ_126	632	221
KAZ_126	633	221
KAZ_126	634	221
KAZ_126	635	221
KAZ_126	636	221
KAZ_126	637	221
KAZ_126	638	221
KAZ_126	639	221
KAZ_126	640	221
KAZ_126	641	221
KAZ_126	642	221
KAZ_126	643	219
KAZ_126	644	219
KAZ_126	645	219
KAZ_126	646	219
KAZ_126	647	219
KAZ_126	648	219
KAZ_126	649	219
KAZ_126	650	219
KAZ_126	651	219
KAZ_126	652	197
KAZ_126	653	196
KAZ_126	654	196
KAZ_126	655	196
KAZ_126	656	196
KAZ_126	657	196
KAZ_126	658	196
KAZ_126	659	196
KAZ_126	660	196
KAZ_126	661	196
KAZ_126	662	196
KAZ_126	663	196
KAZ_126	664	195
KAZ_126	665	195
KAZ_126	666	195
KAZ_126	667	199
KAZ_126	668	199
KAZ_126	669	199
KAZ_126	670	199
KAZ_126	671	199
KAZ_126	672	199
KAZ_126	673	199
KAZ_126	674	199
KAZ_126	675	199
KAZ_126	676	199
KAZ_126	677	196
KAZ_126	678	196
KAZ_126	679	196
KAZ_126	680	196
KAZ_126	681	196
KAZ_126	682	196
KAZ_126	683	196
KAZ_126	684	196
KAZ_126	685	180
KAZ_126	686	183
KAZ_126	687	184
KAZ_126	688	184
KAZ_126	689	170
KAZ_126	690	170
KAZ_126	691	170
KAZ_126	692	182
KAZ_126	693	182
KAZ_126	694	182
KAZ_126	695	182
KAZ_126	696	174
KAZ_126	697	174
KAZ_126	698	160
KAZ_126	699	136
KAZ_126	700	83
KAZ_126	701	75
KAZ_126	702	44
KAZ_126	703	67
KAZ_126	704	67
KAZ_126	705	67
KAZ_126	706	67
KAZ_126	707	67
KAZ_126	708	67
KAZ_126	709	67
KAZ_126	710	67
KAZ_126	711	67
KAZ_126	712	67
KAZ_126	713	67
KAZ_126	714	67
KAZ_126	715	74
KAZ_126	716	74
KAZ_126	717	74
KAZ_126	718	74
KAZ_126	719	74
KAZ_126	720	74
KAZ_126	721	74
KAZ_126	722	74
KAZ_126	723	74
KAZ_126	724	74
KAZ_126	725	74
KAZ_126	726	74
KAZ_126	727	74
KAZ_126	728	74
KAZ_126	729	74
KAZ_126	730	74
KAZ_126	731	74
KAZ_126	732	73
KAZ_126	733	64
KAZ_126	734	64
KAZ_126	735	64
KAZ_126	736	64
KAZ_126	737	64
KAZ_126	738	64
KAZ_126	739	54
KAZ_126	740	54
KAZ_126	741	54
KAZ_126	742	52
KAZ_126	743	52
KAZ_126	744	52
KAZ_126	745	52
KAZ_126	746	52
KAZ_126	747	52
KAZ_126	748	52
KAZ_126	749	52
KAZ_126	750	70
KAZ_126	751	70
KAZ_126	752	70
KAZ_126	753	68
KAZ_126	754	68
KAZ_126	755	68
KAZ_126	756	68
KAZ_126	757	68
KAZ_126	758	68
KAZ_126	759	68
KAZ_126	760	68
KAZ_126	761	68
KAZ_126	762	68
KAZ_126	763	68
KAZ_126	764	68
KAZ_126	765	68
KAZ_126	766	68
KAZ_126	767	68
KAZ_126	768	68
KAZ_126	769	68
KAZ_126	770	68
KAZ_126	771	74
KAZ_126	772	74
KAZ_126	773	74
KAZ_126	774	74
KAZ_126	775	80
KAZ_126	776	80
KAZ_126	777	80
KAZ_126	778	80
KAZ_126	779	80
KAZ_126	780	80
KAZ_126	781	80
KAZ_126	782	78
KAZ_126	783	80
KAZ_126	784	80
KAZ_126	785	80
KAZ_126	786	80
KAZ_126	787	80
KAZ_126	788	80
KAZ_126	789	80
KAZ_126	790	80
KAZ_126	791	80
KAZ_126	792	80
KAZ_126	793	80
KAZ_126	794	80
KAZ_126	795	91
KAZ_126	796	91
KAZ_126	797	91
KAZ_126	798	91
KAZ_126	799	91
KAZ_126	800	91
KAZ_126	801	91
KAZ_126	802	91
KAZ_126	803	91
KAZ_126	804	91
KAZ_126	805	91
KAZ_126	806	91
KAZ_126	807	91
KAZ_126	808	91
KAZ_126	809	91
KAZ_126	810	91
KAZ_126	811	91
KAZ_126	812	91
KAZ_126	813	91
KAZ_126	814	91
KAZ_126	815	91
KAZ_126	816	87
KAZ_126	817	87
KAZ_126	818	87
KAZ_126	819	87
KAZ_126	820	87
KAZ_126	821	87
KAZ_126	822	87
KAZ_126	823	87
KAZ_126	824	87
KAZ_126	825	87
KAZ_126	826	87
KAZ_126	827	87
KAZ_126	828	87
KAZ_126	829	87
KAZ_126	830	87
KAZ_126	831	87
KAZ_126	832	87
KAZ_126	833	87
KAZ_126	834	87
KAZ_126	835	83
KAZ_126	836	83
KAZ_126	837	67
KAZ_126	838	67
KAZ_126	839	53
KAZ_126	840	53
KAZ_126	841	53
KAZ_126	842	53
KAZ_126	843	53
KAZ_126	844	53
KAZ_126	845	53
KAZ_126	846	53
KAZ_126	847	53
KAZ_126	848	53
KAZ_126	849	53
KAZ_126	850	53
KAZ_126	851	51
KAZ_126	852	46
KAZ_126	853	46
KAZ_126	854	46
KAZ_126	855	46
KAZ_126	856	46
KAZ_126	857	46
KAZ_126	858	46
KAZ_126	859	46
KAZ_126	860	59
KAZ_126	861	59
KAZ_126	862	59
KAZ_126	863	59
KAZ_126	864	52
KAZ_126	865	52
KAZ_126	866	52
KAZ_126	867	52
KAZ_126	868	34
KAZ_126	869	28
KAZ_126	870	28
KAZ_126	871	28
KAZ_126	872	28
KAZ_126	873	38
KAZ_126	874	38
KAZ_126	875	38
KAZ_126	876	38
KAZ_126	877	38
KAZ_126	878	38
KAZ_126	879	38
KAZ_126	880	38
KAZ_126	881	38
KAZ_126	882	38
KAZ_126	883	38
KAZ_126	884	38
KAZ_126	885	50
KAZ_126	886	57
KAZ_126	887	57
KAZ_126	888	57
KAZ_126	889	57
KAZ_126	890	57
KAZ_126	891	65
KAZ_126	892	65
KAZ_126	893	81
KAZ_126	894	81
KAZ_126	895	81
KAZ_126	896	81
KAZ_126	897	81
KAZ_126	898	81
KAZ_126	899	88
KAZ_126	900	88
KAZ_126	901	88
KAZ_126	902	89
KAZ_126	903	99
KAZ_126	904	99
KAZ_126	905	99
KAZ_126	906	103
KAZ_126	907	103
KAZ_126	908	103
KAZ_126	909	103
KAZ_126	910	103
KAZ_126	911	103
KAZ_126	912	103
KAZ_126	913	103
KAZ_126	914	103
KAZ_126	915	103
KAZ_126	916	103
KAZ_126	917	103
KAZ_126	918	113
KAZ_126	919	113
KAZ_126	920	113
KAZ_126	921	113
KAZ_126	922	113
KAZ_126	923	113
KAZ_126	924	113
KAZ_126	925	129
KAZ_126	926	129
KAZ_126	927	129
KAZ_126	928	139
KAZ_126	929	139
KAZ_126	930	139
KAZ_126	931	139
KAZ_126	932	139
KAZ_126	933	147
KAZ_126	934	147
KAZ_126	935	147
KAZ_126	936	147
KAZ_126	937	147
KAZ_126	938	147
KAZ_126	939	154
KAZ_126	940	154
KAZ_126	941	154
KAZ_126	942	154
KAZ_126	943	154
KAZ_126	944	143
KAZ_126	945	143
KAZ_126	946	143
KAZ_126	947	143
KAZ_126	948	143
KAZ_126	949	143
KAZ_126	950	143
KAZ_126	951	143
KAZ_126	952	143
KAZ_126	953	143
KAZ_126	954	143
KAZ_126	955	143
KAZ_126	956	143
KAZ_126	957	143
KAZ_126	958	143
KAZ_126	959	143
KAZ_126	960	143
KAZ_126	961	143
KAZ_126	962	143
KAZ_126	963	143
KAZ_126	964	143
KAZ_126	965	143
KAZ_126	966	143
KAZ_126	967	143
KAZ_126	968	143
KAZ_126	969	142
KAZ_126	970	133
KAZ_126	971	133
KAZ_126	972	133
KAZ_126	973	127
KAZ_126	974	127
KAZ_126	975	127
KAZ_126	976	127
KAZ_126	977	127
KAZ_126	978	127
KAZ_126	979	127
KAZ_126	980	127
KAZ_126	981	127
KAZ_126	982	127
KAZ_126	983	127
KAZ_126	984	127
KAZ_126	985	127
KAZ_126	986	127
KAZ_126	987	127
KAZ_126	988	123
KAZ_126	989	123
KAZ_126	990	123
KAZ_126	991	123
KAZ_126	992	123
KAZ_126	993	123
KAZ_126	994	123
KAZ_126	995	123
KAZ_126	996	129
KAZ_126	997	129
KAZ_126	998	129
KAZ_126	999	129
KAZ_126	1000	129
KAZ_126	1001	129
KAZ_126	1002	129
KAZ_126	1003	129
KAZ_126	1004	129
KAZ_126	1005	129
KAZ_126	1006	129
KAZ_126	1007	129
KAZ_126	1008	129
KAZ_126	1009	122
KAZ_126	1010	122
KAZ_126	1011	122
KAZ_126	1012	106
KAZ_126	1013	106
KAZ_126	1014	106
KAZ_126	1015	114
KAZ_126	1016	122
KAZ_126	1017	122
KAZ_126	1018	122
KAZ_126	1019	122
KAZ_126	1020	122
KAZ_126	1021	122
KAZ_126	1022	122
KAZ_126	1023	122
KAZ_126	1024	122
KAZ_126	1025	122
KAZ_126	1026	122
KAZ_126	1027	122
KAZ_126	1028	122
KAZ_126	1029	122
KAZ_126	1030	122
KAZ_126	1031	122
KAZ_126	1032	122
KAZ_126	1033	122
KAZ_126	1034	103
KAZ_126	1035	103
KAZ_126	1036	103
KAZ_126	1037	103
KAZ_126	1038	103
KAZ_126	1039	103
KAZ_126	1040	102
KAZ_126	1041	102
KAZ_126	1042	102
KAZ_126	1043	102
KAZ_126	1044	102
KAZ_126	1045	102
KAZ_126	1046	94
KAZ_126	1047	84
KAZ_126	1048	84
KAZ_126	1049	84
KAZ_126	1050	84
KAZ_126	1051	89
KAZ_126	1052	107
KAZ_126	1053	107
KAZ_126	1054	107
KAZ_126	1055	103
KAZ_126	1056	103
KAZ_126	1057	103
KAZ_126	1058	103
KAZ_126	1059	103
KAZ_126	1060	103
KAZ_126	1061	103
KAZ_126	1062	103
KAZ_126	1063	103
KAZ_126	1064	103
KAZ_126	1065	103
KAZ_126	1066	103
KAZ_126	1067	93
KAZ_126	1068	93
KAZ_126	1069	93
KAZ_126	1070	93
KAZ_126	1071	93
KAZ_126	1072	93
KAZ_126	1073	93
KAZ_126	1074	87
KAZ_126	1075	87
KAZ_126	1076	87
KAZ_126	1077	87
KAZ_126	1078	87
KAZ_126	1079	87
KAZ_126	1080	101
KAZ_126	1081	101
KAZ_126	1082	93
KAZ_126	1083	93
KAZ_126	1084	93
KAZ_126	1085	93
KAZ_126	1086	93
KAZ_126	1087	86
KAZ_126	1088	86
KAZ_126	1089	86
KAZ_126	1090	86
KAZ_126	1091	78
KAZ_126	1092	78
KAZ_126	1093	78
KAZ_126	1094	78
KAZ_126	1095	78
KAZ_126	1096	78
KAZ_126	1097	78
KAZ_126	1098	78
KAZ_126	1099	86
KAZ_126	1100	86
KAZ_126	1101	86
KAZ_126	1102	86
KAZ_126	1103	86
KAZ_126	1104	86
KAZ_126	1105	86
KAZ_126	1106	86
KAZ_126	1107	86
KAZ_126	1108	86
KAZ_126	1109	86
KAZ_126	1110	86
KAZ_126	1111	86
KAZ_126	1112	86
KAZ_126	1113	86
KAZ_126	1114	86
KAZ_126	1115	86
KAZ_126	1116	86
KAZ_126	1117	86
KAZ_126	1118	86
KAZ_126	1119	94
KAZ_126	1120	94
KAZ_126	1121	94
KAZ_126	1122	94
KAZ_126	1123	94
KAZ_126	1124	94
KAZ_126	1125	94
KAZ_126	1126	94
KAZ_126	1127	94
KAZ_126	1128	94
KAZ_126	1129	94
KAZ_126	1130	94
KAZ_126	1131	94
KAZ_126	1132	94
KAZ_126	1133	94
KAZ_126	1134	94
KAZ_126	1135	94
KAZ_126	1136	94
KAZ_126	1137	94
KAZ_126	1138	94
KAZ_126	1139	94
KAZ_126	1140	94
KAZ_126	1141	94
KAZ_126	1142	94
KAZ_126	1143	94
KAZ_126	1144	94
KAZ_126	1145	88
KAZ_126	1146	84
KAZ_126	1147	84
KAZ_126	1148	84
KAZ_126	1149	84
KAZ_126	1150	84
KAZ_126	1151	84
KAZ_126	1152	84
KAZ_126	1153	84
KAZ_126	1154	84
KAZ_126	1155	84
KAZ_126	1156	84
KAZ_126	1157	84
KAZ_126	1158	72
KAZ_126	1159	72
KAZ_126	1160	72
KAZ_126	1161	72
KAZ_126	1162	72
KAZ_126	1163	71
KAZ_126	1164	64
KAZ_126	1165	64
KAZ_126	1166	56
KAZ_126	1167	56
KAZ_126	1168	56
KAZ_126	1169	56
KAZ_126	1170	56
KAZ_126	1171	56
KAZ_126	1172	56
KAZ_126	1173	56
KAZ_126	1174	56
KAZ_126	1175	64
KAZ_126	1176	64
KAZ_126	1177	64
KAZ_126	1178	64
KAZ_126	1179	64
KAZ_126	1180	64
KAZ_126	1181	64
KAZ_126	1182	64
KAZ_126	1183	64
KAZ_126	1184	64
KAZ_126	1185	64
KAZ_126	1186	64
KAZ_126	1187	64
KAZ_126	1188	64
KAZ_126	1189	57
KAZ_126	1190	57
KAZ_126	1191	57
KAZ_126	1192	57
KAZ_126	1193	57
KAZ_126	1194	57
KAZ_126	1195	61
KAZ_126	1196	61
KAZ_126	1197	61
KAZ_126	1198	63
KAZ_126	1199	43
KAZ_126	1200	36
KAZ_126	1201	36
KAZ_126	1202	36
KAZ_126	1203	36
KAZ_126	1204	36
KAZ_126	1205	22
KAZ_126	1206	22
KAZ_126	1207	22
KAZ_126	1208	22
KAZ_126	1209	22
KAZ_126	1210	22
KAZ_126	1211	22
KAZ_126	1212	22
KAZ_126	1213	22
KAZ_126	1214	22
KAZ_126	1215	22
KAZ_126	1216	22
KAZ_126	1217	22
KAZ_126	1218	22
KAZ_126	1219	22
KAZ_126	1220	22
KAZ_126	1221	22
KAZ_126	1222	22
KAZ_126	1223	22
KAZ_126	1224	22
KAZ_126	1225	22
KAZ_126	1226	22
KAZ_126	1227	22
KAZ_126	1228	22
KAZ_126	1229	22
KAZ_126	1230	22
KAZ_126	1231	22
KAZ_126	1232	22
KAZ_126	1233	22
KAZ_126	1234	22
KAZ_126	1235	22
KAZ_126	1236	22
KAZ_126	1237	22
KAZ_126	1238	22
KAZ_126	1239	22
KAZ_126	1240	22
KAZ_126	1241	22
KAZ_126	1242	22
KAZ_126	1243	22
KAZ_126	1244	22
KAZ_126	1245	22
KAZ_126	1246	22
KAZ_126	1247	22
KAZ_126	1248	22
KAZ_126	1249	22
KAZ_126	1250	22
KAZ_126	1251	22
KAZ_126	1252	22
KAZ_126	1253	22
KAZ_126	1254	22
KAZ_126	1255	22
KAZ_126	1256	22
KAZ_126	1257	22
KAZ_126	1258	22
KAZ_126	1259	22
KAZ_126	1260	22
KAZ_126	1261	22
KAZ_126	1262	22
KAZ_126	1263	22
KAZ_126	1264	22
KAZ_126	1265	22
KAZ_126	1266	22
KAZ_126	1267	22
KAZ_126	1268	22
KAZ_126	1269	22
KAZ_126	1270	22
KAZ_126	1271	22
KAZ_126	1272	22
KAZ_126	1273	22
KAZ_126	1274	22
KAZ_126	1275	22
KAZ_126	1276	22
KAZ_126	1277	22
KAZ_126	1278	22
KAZ_126	1279	22
KAZ_126	1280	22
KAZ_126	1281	22
KAZ_126	1282	22
KAZ_126	1283	22
KAZ_126	1284	22
KAZ_126	1285	16
KAZ_126	1286	16
KAZ_126	1287	16
KAZ_126	1288	16
KAZ_126	1289	16
KAZ_126	1290	16
KAZ_126	1291	16
KAZ_126	1292	16
KAZ_126	1293	16
KAZ_126	1294	8
KAZ_126	1295	8
KAZ_126	1296	8
KAZ_126	1297	8
KAZ_126	1298	42
KAZ_126	1299	42
KAZ_126	1300	42
KAZ_126	1301	42
KAZ_126	1302	42
KAZ_126	1303	42
KAZ_126	1304	42
KAZ_126	1305	42
KAZ_126	1306	42
KAZ_126	1307	42
KAZ_126	1308	42
KAZ_126	1309	42
KAZ_126	1310	42
KAZ_126	1311	42
KAZ_126	1312	42
KAZ_126	1313	42
KAZ_126	1314	42
KAZ_126	1315	42
KAZ_126	1316	67
KAZ_126	1317	67
KAZ_126	1318	74
KAZ_126	1319	74
KAZ_126	1320	74
KAZ_126	1321	74
KAZ_126	1322	74
KAZ_126	1323	74
KAZ_126	1324	82
KAZ_126	1325	82
KAZ_126	1326	82
KAZ_126	1327	82
KAZ_126	1328	82
KAZ_126	1329	82
KAZ_126	1330	82
KAZ_126	1331	82
KAZ_126	1332	82
KAZ_126	1333	82
KAZ_126	1334	82
KAZ_126	1335	82
KAZ_126	1336	82
KAZ_126	1337	82
KAZ_126	1338	82
KAZ_126	1339	82
KAZ_126	1340	82
KAZ_126	1341	102
KAZ_126	1342	102
KAZ_126	1343	102
KAZ_126	1344	102
KAZ_126	1345	102
KAZ_126	1346	102
KAZ_126	1347	102
KAZ_126	1348	102
KAZ_126	1349	102
KAZ_126	1350	102
KAZ_126	1351	102
KAZ_126	1352	102
KAZ_126	1353	102
KAZ_126	1354	102
KAZ_126	1355	102
KAZ_126	1356	102
KAZ_126	1357	102
KAZ_126	1358	102
KAZ_126	1359	102
KAZ_126	1360	102
KAZ_126	1361	102
KAZ_126	1362	102
KAZ_126	1363	102
KAZ_126	1364	116
KAZ_126	1365	116
KAZ_126	1366	116
KAZ_126	1367	116
KAZ_126	1368	116
KAZ_126	1369	116
KAZ_126	1370	116
KAZ_126	1371	116
KAZ_126	1372	116
KAZ_126	1373	116
KAZ_126	1374	116
KAZ_126	1375	116
KAZ_126	1376	116
KAZ_126	1377	116
KAZ_126	1378	116
KAZ_126	1379	116
KAZ_126	1380	116
KAZ_126	1381	116
KAZ_126	1382	116
KAZ_126	1383	116
KAZ_126	1384	116
KAZ_126	1385	116
KAZ_126	1386	116
KAZ_126	1387	116
KAZ_126	1388	116
KAZ_126	1389	116
KAZ_126	1390	116
KAZ_126	1391	116
KAZ_126	1392	116
KAZ_126	1393	116
KAZ_126	1394	116
KAZ_126	1395	116
KAZ_126	1396	116
KAZ_126	1397	116
KAZ_126	1398	116
KAZ_126	1399	116
KAZ_126	1400	116
KAZ_126	1401	116
KAZ_126	1402	116
KAZ_126	1403	116
KAZ_126	1404	116
KAZ_126	1405	116
KAZ_126	1406	116
KAZ_126	1407	116
KAZ_126	1408	116
KAZ_126	1409	116
KAZ_126	1410	116
KAZ_126	1411	116
KAZ_126	1412	116
KAZ_126	1413	116
KAZ_126	1414	116
KAZ_126	1415	121
KAZ_126	1416	121
KAZ_126	1417	113
KAZ_126	1418	118
KAZ_126	1419	118
KAZ_126	1420	118
KAZ_126	1421	118
KAZ_126	1422	118
KAZ_126	1423	118
KAZ_126	1424	98
KAZ_126	1425	74
KAZ_126	1426	74
KAZ_126	1427	64
KAZ_126	1428	44
KAZ_126	1429	44
KAZ_126	1430	44
KAZ_126	1431	50
KAZ_126	1432	58
KAZ_126	1433	58
KAZ_126	1434	66
KAZ_126	1435	66
KAZ_126	1436	66
KAZ_126	1437	66
KAZ_126	1438	66
KAZ_126	1439	66
KAZ_126	1440	66
KAZ_126	1441	66
KAZ_126	1442	66
KAZ_126	1443	78
KAZ_126	1444	78
KAZ_126	1445	83
KAZ_126	1446	83
KAZ_126	1447	88
KAZ_126	1448	89
KAZ_126	1449	94
KAZ_126	1450	94
KAZ_126	1451	94
KAZ_126	1452	94
KAZ_126	1453	94
KAZ_126	1454	94
KAZ_126	1455	94
KAZ_126	1456	94
KAZ_126	1457	94
KAZ_126	1458	94
KAZ_126	1459	94
KAZ_126	1460	94
KAZ_126	1461	94
KAZ_126	1462	94
KAZ_126	1463	94
KAZ_126	1464	94
KAZ_126	1465	88
KAZ_126	1466	88
KAZ_126	1467	82
KAZ_126	1468	82
KAZ_126	1469	82
KAZ_126	1470	82
KAZ_126	1471	82
KAZ_126	1472	82
KAZ_126	1473	74
KAZ_126	1474	74
KAZ_126	1475	74
KAZ_126	1476	74
KAZ_126	1477	74
KAZ_126	1478	74
KAZ_126	1479	92
KAZ_126	1480	92
KAZ_126	1481	92
KAZ_126	1482	92
KAZ_126	1483	92
KAZ_126	1484	92
KAZ_126	1485	92
KAZ_126	1486	92
KAZ_126	1487	92
KAZ_126	1488	92
KAZ_126	1489	92
KAZ_126	1490	92
KAZ_126	1491	92
KAZ_126	1492	92
KAZ_126	1493	92
KAZ_126	1494	92
KAZ_126	1495	92
KAZ_126	1496	95
KAZ_126	1497	98
KAZ_126	1498	98
KAZ_126	1499	98
KAZ_126	1500	98
KAZ_126	1501	98
KAZ_126	1502	98
KAZ_126	1503	84
KAZ_126	1504	84
KAZ_126	1505	84
KAZ_126	1506	96
KAZ_126	1507	96
KAZ_126	1508	96
KAZ_126	1509	116
KAZ_126	1510	118
KAZ_126	1511	118
KAZ_126	1512	118
KAZ_126	1513	118
KAZ_126	1514	128
KAZ_126	1515	128
KAZ_126	1516	128
KAZ_126	1517	128
KAZ_126	1518	134
KAZ_126	1519	144
KAZ_126	1520	144
KAZ_126	1521	143
KAZ_126	1522	145
KAZ_126	1523	145
KAZ_126	1524	145
KAZ_126	1525	159
KAZ_126	1526	167
KAZ_126	1527	167
KAZ_126	1528	167
KAZ_126	1529	167
KAZ_126	1530	167
KAZ_126	1531	167
KAZ_126	1532	167
KAZ_126	1533	167
KAZ_126	1534	167
KAZ_126	1535	167
KAZ_126	1536	167
KAZ_126	1537	167
KAZ_126	1538	167
KAZ_126	1539	167
KAZ_126	1540	167
KAZ_126	1541	167
KAZ_126	1542	167
KAZ_126	1543	167
KAZ_126	1544	167
KAZ_126	1545	167
KAZ_126	1546	167
KAZ_126	1547	201
KAZ_126	1548	201
KAZ_126	1549	201
KAZ_126	1550	201
KAZ_126	1551	201
KAZ_126	1552	201
KAZ_126	1553	201
KAZ_126	1554	201
KAZ_126	1555	201
KAZ_126	1556	201
KAZ_126	1557	201
KAZ_126	1558	201
KAZ_126	1559	201
KAZ_126	1560	201
KAZ_126	1561	201
KAZ_126	1562	201
KAZ_126	1563	201
KAZ_126	1564	196
KAZ_126	1565	196
KAZ_126	1566	195
KAZ_126	1567	191
KAZ_126	1568	191
KAZ_126	1569	191
KAZ_126	1570	191
KAZ_126	1571	191
KAZ_126	1572	191
KAZ_126	1573	191
KAZ_126	1574	191
KAZ_126	1575	181
KAZ_126	1576	181
KAZ_126	1577	181
KAZ_126	1578	181
KAZ_126	1579	181
KAZ_126	1580	175
KAZ_126	1581	167
KAZ_126	1582	167
KAZ_126	1583	159
KAZ_126	1584	159
KAZ_126	1585	159
KAZ_126	1586	159
KAZ_126	1587	159
KAZ_126	1588	159
KAZ_126	1589	159
KAZ_126	1590	159
KAZ_126	1591	156
KAZ_126	1592	147
KAZ_126	1593	147
KAZ_126	1594	142
KAZ_126	1595	142
KAZ_126	1596	136
KAZ_126	1597	136
KAZ_126	1598	131
KAZ_126	1599	131
KAZ_126	1600	131
KAZ_126	1601	131
KAZ_126	1602	131
KAZ_126	1603	131
KAZ_126	1604	131
KAZ_126	1605	131
KAZ_126	1606	131
KAZ_126	1607	131
KAZ_126	1608	131
KAZ_126	1609	131
KAZ_126	1610	131
KAZ_126	1611	131
KAZ_126	1612	131
KAZ_126	1613	131
KAZ_126	1614	131
KAZ_126	1615	131
KAZ_126	1616	145
KAZ_126	1617	145
KAZ_126	1618	145
KAZ_126	1619	145
KAZ_126	1620	145
KAZ_126	1621	145
KAZ_126	1622	145
KAZ_126	1623	145
KAZ_126	1624	145
KAZ_126	1625	145
KAZ_126	1626	145
KAZ_126	1627	145
KAZ_126	1628	137
KAZ_126	1629	137
KAZ_126	1630	137
KAZ_126	1631	137
KAZ_126	1632	137
KAZ_126	1633	137
KAZ_126	1634	117
KAZ_126	1635	95
KAZ_126	1636	95
KAZ_126	1637	95
KAZ_126	1638	95
KAZ_126	1639	87
KAZ_126	1640	87
KAZ_126	1641	87
KAZ_126	1642	87
KAZ_126	1643	87
KAZ_126	1644	87
KAZ_126	1645	87
KAZ_126	1646	101
KAZ_126	1647	101
KAZ_126	1648	101
KAZ_126	1649	101
KAZ_126	1650	101
KAZ_126	1651	101
KAZ_126	1652	101
KAZ_126	1653	101
KAZ_126	1654	101
KAZ_126	1655	101
KAZ_126	1656	101
KAZ_126	1657	100
KAZ_126	1658	46
KAZ_126	1659	45
KAZ_126	1660	45
KAZ_126	1661	45
KAZ_126	1662	45
KAZ_126	1663	45
KAZ_126	1664	45
KAZ_126	1665	45
KAZ_126	1666	45
KAZ_126	1667	37
KAZ_126	1668	28
KAZ_126	1669	28
KAZ_126	1670	28
KAZ_126	1671	28
KAZ_126	1672	28
KAZ_126	1673	28
KAZ_126	1674	28
KAZ_126	1675	28
KAZ_126	1676	28
KAZ_126	1677	28
KAZ_126	1678	28
KAZ_126	1679	28
KAZ_126	1680	28
KAZ_126	1681	28
KAZ_126	1682	28
KAZ_126	1683	28
KAZ_126	1684	28
KAZ_126	1685	28
KAZ_126	1686	28
KAZ_126	1687	28
KAZ_126	1688	28
KAZ_126	1689	28
KAZ_126	1690	28
KAZ_126	1691	28
KAZ_126	1692	28
KAZ_126	1693	28
KAZ_126	1694	28
KAZ_126	1695	28
KAZ_126	1696	28
KAZ_126	1697	28
KAZ_126	1698	28
KAZ_126	1699	28
KAZ_126	1700	28
KAZ_126	1701	28
KAZ_126	1702	28
KAZ_126	1703	28
KAZ_126	1704	28
KAZ_126	1705	28
KAZ_126	1706	28
KAZ_126	1707	28
KAZ_126	1708	28
KAZ_126	1709	28
KAZ_126	1710	28
KAZ_126	1711	28
KAZ_126	1712	28
KAZ_126	1713	14
KAZ_126	1714	21
KAZ_126	1715	21
KAZ_126	1716	21
KAZ_126	1717	21
KAZ_126	1718	21
KAZ_126	1719	21
KAZ_126	1720	21
KAZ_126	1721	21
KAZ_126	1722	21
KAZ_126	1723	21
KAZ_126	1724	21
KAZ_126	1725	21
KAZ_126	1726	21
KAZ_126	1727	21
KAZ_126	1728	21
KAZ_126	1729	21
KAZ_126	1730	21
KAZ_126	1731	21
KAZ_126	1732	21
KAZ_126	1733	21
KAZ_126	1734	21
KAZ_126	1735	21
KAZ_126	1736	21
KAZ_126	1737	21
KAZ_126	1738	21
KAZ_126	1739	21
KAZ_126	1740	21
KAZ_126	1741	21
KAZ_126	1742	28
KAZ_126	1743	28
KAZ_126	1744	28
KAZ_126	1745	14
KAZ_126	1746	16
KAZ_126	1747	16
KAZ_126	1748	16
KAZ_126	1749	28
KAZ_126	1750	28
KAZ_126	1751	28
KAZ_126	1752	28
KAZ_126	1753	28
KAZ_126	1754	28
KAZ_126	1755	28
KAZ_126	1756	28
KAZ_126	1757	28
KAZ_126	1758	28
KAZ_126	1759	28
KAZ_126	1760	28
KAZ_126	1761	28
KAZ_126	1762	28
KAZ_126	1763	28
KAZ_126	1764	28
KAZ_126	1765	28
KAZ_126	1766	38
KAZ_126	1767	38
KAZ_126	1768	38
KAZ_126	1769	38
KAZ_126	1770	56
KAZ_126	1771	56
KAZ_126	1772	56
KAZ_126	1773	56
KAZ_126	1774	56
KAZ_126	1775	56
KAZ_126	1776	64
KAZ_126	1777	64
KAZ_126	1778	66
KAZ_126	1779	66
KAZ_126	1780	66
KAZ_126	1781	66
KAZ_126	1782	66
KAZ_126	1783	66
KAZ_126	1784	66
KAZ_126	1785	66
KAZ_126	1786	66
KAZ_126	1787	70
KAZ_126	1788	70
KAZ_126	1789	70
KAZ_126	1790	70
KAZ_126	1791	70
KAZ_126	1792	70
KAZ_126	1793	70
KAZ_126	1794	70
KAZ_126	1795	70
KAZ_126	1796	70
KAZ_126	1797	70
KAZ_126	1798	70
KAZ_126	1799	70
KAZ_126	1800	70
KAZ_126	1801	70
KAZ_126	1802	70
KAZ_126	1803	70
KAZ_126	1804	70
KAZ_126	1805	70
KAZ_126	1806	70
KAZ_126	1807	70
KAZ_126	1808	70
KAZ_126	1809	70
KAZ_126	1810	70
KAZ_126	1811	70
KAZ_126	1812	70
KAZ_126	1813	70
KAZ_126	1814	70
KAZ_126	1815	70
KAZ_126	1816	70
KAZ_126	1817	70
KAZ_126	1818	70
KAZ_126	1819	70
KAZ_126	1820	70
KAZ_126	1821	70
KAZ_126	1822	70
KAZ_126	1823	70
KAZ_126	1824	70
KAZ_126	1825	70
KAZ_126	1826	70
KAZ_126	1827	70
KAZ_126	1828	70
KAZ_126	1829	70
KAZ_126	1830	70
KAZ_126	1831	70
KAZ_126	1832	70
KAZ_126	1833	70
KAZ_126	1834	70
KAZ_126	1835	70
KAZ_126	1836	70
KAZ_126	1837	70
KAZ_126	1838	70
KAZ_126	1839	70
KAZ_126	1840	70
KAZ_126	1841	70
KAZ_126	1842	70
KAZ_126	1843	70
KAZ_126	1844	70
KAZ_126	1845	70
KAZ_126	1846	70
KAZ_126	1847	70
KAZ_126	1848	70
KAZ_126	1849	70
KAZ_126	1850	70
KAZ_126	1851	70
KAZ_126	1852	70
KAZ_126	1853	70
KAZ_126	1854	70
KAZ_126	1855	70
KAZ_126	1856	70
KAZ_126	1857	70
KAZ_126	1858	70
KAZ_126	1859	70
KAZ_126	1860	70
KAZ_126	1861	70
KAZ_126	1862	68
KAZ_126	1863	63
KAZ_126	1864	63
KAZ_126	1865	63
KAZ_126	1866	63
KAZ_126	1867	63
KAZ_126	1868	63
KAZ_126	1869	63
KAZ_126	1870	63
KAZ_126	1871	63
KAZ_126	1872	63
KAZ_126	1873	63
KAZ_126	1874	63
KAZ_126	1875	63
KAZ_126	1876	63
KAZ_126	1877	63
KAZ_126	1878	63
KAZ_126	1879	63
KAZ_126	1880	63
KAZ_126	1881	63
KAZ_126	1882	63
KAZ_126	1883	41
KAZ_126	1884	41
KAZ_126	1885	41
KAZ_126	1886	41
KAZ_126	1887	41
KAZ_126	1888	41
KAZ_126	1889	33
KAZ_126	1890	12
KAZ_126	1891	12
KAZ_126	1892	12
KAZ_126	1893	12
KAZ_126	1894	12
KAZ_126	1895	10
KAZ_126	1896	10
KAZ_126	1897	10
KAZ_126	1898	10
KAZ_126	1899	10
KAZ_126	1900	10
KAZ_126	1901	10
KAZ_126	1902	10
KAZ_126	1903	10
KAZ_126	1904	10
KAZ_126	1905	10
KAZ_126	1906	10
KAZ_126	1907	18
KAZ_126	1908	18
KAZ_126	1909	18
KAZ_126	1910	18
KAZ_126	1911	18
KAZ_126	1912	18
KAZ_126	1913	18
KAZ_126	1914	18
KAZ_126	1915	18
KAZ_126	1916	18
KAZ_126	1917	18
KAZ_126	1918	18
KAZ_126	1919	18
KAZ_126	1920	18
KAZ_126	1921	18
KAZ_126	1922	18
KAZ_126	1923	18
KAZ_126	1924	18
KAZ_126	1925	18
KAZ_126	1926	18
KAZ_126	1927	26
KAZ_126	1928	26
KAZ_126	1929	28
KAZ_126	1930	28
KAZ_126	1931	28
KAZ_126	1932	50
KAZ_126	1933	50
KAZ_126	1934	50
KAZ_126	1935	50
KAZ_126	1936	50
KAZ_126	1937	50
KAZ_126	1938	50
KAZ_126	1939	57
KAZ_126	1940	57
KAZ_126	1941	57
KAZ_126	1942	57
KAZ_126	1943	57
KAZ_126	1944	64
KAZ_126	1945	64
KAZ_126	1946	71
KAZ_126	1947	85
KAZ_126	1948	85
KAZ_126	1949	85
KAZ_126	1950	85
KAZ_126	1951	85
KAZ_126	1952	85
KAZ_126	1953	101
KAZ_126	1954	101
KAZ_126	1955	101
KAZ_126	1956	111
KAZ_126	1957	111
KAZ_126	1958	111
KAZ_126	1959	111
KAZ_126	1960	111
KAZ_126	1961	111
KAZ_126	1962	117
KAZ_126	1963	117
KAZ_126	1964	117
KAZ_126	1965	117
KAZ_126	1966	117
KAZ_126	1967	117
KAZ_126	1968	117
KAZ_126	1969	117
KAZ_126	1970	117
KAZ_126	1971	117
KAZ_126	1972	117
KAZ_126	1973	124
KAZ_126	1974	124
KAZ_126	1975	124
KAZ_126	1976	124
KAZ_126	1977	124
KAZ_126	1978	124
KAZ_126	1979	128
KAZ_126	1980	132
KAZ_126	1981	132
KAZ_126	1982	132
KAZ_126	1983	132
KAZ_126	1984	132
KAZ_126	1985	132
KAZ_126	1986	132
KAZ_126	1987	132
KAZ_126	1988	132
KAZ_126	1989	132
KAZ_126	1990	132
KAZ_126	1991	132
KAZ_126	1992	132
KAZ_126	1993	132
KAZ_126	1994	132
KAZ_126	1995	132
KAZ_126	1996	149
KAZ_126	1997	149
KAZ_126	1998	155
KAZ_126	1999	155
[truncated: 5,037 more rows]

## Sheet: KAZ_130
seq	position	depth
KAZ_130	1	24
KAZ_130	2	24
KAZ_130	3	24
KAZ_130	4	24
KAZ_130	5	24
KAZ_130	6	24
KAZ_130	7	42
KAZ_130	8	42
KAZ_130	9	50
KAZ_130	10	50
KAZ_130	11	56
KAZ_130	12	56
KAZ_130	13	56
KAZ_130	14	56
KAZ_130	15	56
KAZ_130	16	56
KAZ_130	17	56
KAZ_130	18	56
KAZ_130	19	56
KAZ_130	20	56
KAZ_130	21	56
KAZ_130	22	56
KAZ_130	23	55
KAZ_130	24	56
KAZ_130	25	56
KAZ_130	26	56
KAZ_130	27	56
KAZ_130	28	56
KAZ_130	29	56
KAZ_130	30	56
KAZ_130	31	56
KAZ_130	32	70
KAZ_130	33	70
KAZ_130	34	70
KAZ_130	35	70
KAZ_130	36	70
KAZ_130	37	70
KAZ_130	38	70
KAZ_130	39	70
KAZ_130	40	70
KAZ_130	41	70
KAZ_130	42	114
KAZ_130	43	114
KAZ_130	44	115
KAZ_130	45	115
KAZ_130	46	122
KAZ_130	47	133
KAZ_130	48	134
KAZ_130	49	153
KAZ_130	50	153
KAZ_130	51	153
KAZ_130	52	153
KAZ_130	53	153
KAZ_130	54	153
KAZ_130	55	163
KAZ_130	56	163
KAZ_130	57	163
KAZ_130	58	163
KAZ_130	59	163
KAZ_130	60	194
KAZ_130	61	209
KAZ_130	62	218
KAZ_130	63	219
KAZ_130	64	219
KAZ_130	65	219
KAZ_130	66	212
KAZ_130	67	219
KAZ_130	68	226
KAZ_130	69	236
KAZ_130	70	247
KAZ_130	71	263
KAZ_130	72	307
KAZ_130	73	314
KAZ_130	74	315
KAZ_130	75	361
KAZ_130	76	369
KAZ_130	77	397
KAZ_130	78	406
KAZ_130	79	407
KAZ_130	80	419
KAZ_130	81	419
KAZ_130	82	435
KAZ_130	83	451
KAZ_130	84	451
KAZ_130	85	451
KAZ_130	86	451
KAZ_130	87	451
KAZ_130	88	451
KAZ_130	89	451
KAZ_130	90	459
KAZ_130	91	459
KAZ_130	92	459
KAZ_130	93	459
KAZ_130	94	459
KAZ_130	95	459
KAZ_130	96	485
KAZ_130	97	485
KAZ_130	98	547
KAZ_130	99	547
KAZ_130	100	547
KAZ_130	101	564
KAZ_130	102	564
KAZ_130	103	597
KAZ_130	104	623
KAZ_130	105	636
KAZ_130	106	656
KAZ_130	107	656
KAZ_130	108	656
KAZ_130	109	665
KAZ_130	110	684
KAZ_130	111	684
KAZ_130	112	685
KAZ_130	113	702
KAZ_130	114	710
KAZ_130	115	710
KAZ_130	116	710
KAZ_130	117	710
KAZ_130	118	710
KAZ_130	119	720
KAZ_130	120	720
KAZ_130	121	720
KAZ_130	122	708
KAZ_130	123	724
KAZ_130	124	724
KAZ_130	125	750
KAZ_130	126	750
KAZ_130	127	750
KAZ_130	128	750
KAZ_130	129	750
KAZ_130	130	750
KAZ_130	131	756
KAZ_130	132	756
KAZ_130	133	756
KAZ_130	134	756
KAZ_130	135	756
KAZ_130	136	756
KAZ_130	137	756
KAZ_130	138	764
KAZ_130	139	776
KAZ_130	140	797
KAZ_130	141	821
KAZ_130	142	822
KAZ_130	143	901
KAZ_130	144	924
KAZ_130	145	935
KAZ_130	146	976
KAZ_130	147	978
KAZ_130	148	979
KAZ_130	149	979
KAZ_130	150	970
KAZ_130	151	1042
KAZ_130	152	1042
KAZ_130	153	1042
KAZ_130	154	1042
KAZ_130	155	1061
KAZ_130	156	1047
KAZ_130	157	1046
KAZ_130	158	1080
KAZ_130	159	1076
KAZ_130	160	1092
KAZ_130	161	1100
KAZ_130	162	1112
KAZ_130	163	1112
KAZ_130	164	1112
KAZ_130	165	1140
KAZ_130	166	1140
KAZ_130	167	1172
KAZ_130	168	1199
KAZ_130	169	1199
KAZ_130	170	1214
KAZ_130	171	1214
KAZ_130	172	1250
KAZ_130	173	1250
KAZ_130	174	1250
KAZ_130	175	1250
KAZ_130	176	1250
KAZ_130	177	1250
KAZ_130	178	1250
KAZ_130	179	1250
KAZ_130	180	1250
KAZ_130	181	1264
KAZ_130	182	1308
KAZ_130	183	1308
KAZ_130	184	1308
KAZ_130	185	1308
KAZ_130	186	1308
KAZ_130	187	1308
KAZ_130	188	1308
KAZ_130	189	1328
KAZ_130	190	1327
KAZ_130	191	1320
KAZ_130	192	1315
KAZ_130	193	1315
KAZ_130	194	1325
KAZ_130	195	1317
KAZ_130	196	1306
KAZ_130	197	1302
KAZ_130	198	1287
KAZ_130	199	1287
KAZ_130	200	1287
KAZ_130	201	1287
KAZ_130	202	1287
KAZ_130	203	1287
KAZ_130	204	1277
KAZ_130	205	1277
KAZ_130	206	1286
KAZ_130	207	1286
KAZ_130	208	1285
KAZ_130	209	1256
KAZ_130	210	1240
KAZ_130	211	1231
KAZ_130	212	1230
KAZ_130	213	1230
KAZ_130	214	1230
KAZ_130	215	1228
KAZ_130	216	1227
KAZ_130	217	1223
KAZ_130	218	1213
KAZ_130	219	1181
KAZ_130	220	1133
KAZ_130	221	1011
KAZ_130	222	971
KAZ_130	223	971
KAZ_130	224	880
KAZ_130	225	877
KAZ_130	226	799
KAZ_130	227	790
KAZ_130	228	790
KAZ_130	229	778
KAZ_130	230	778
KAZ_130	231	778
KAZ_130	232	778
KAZ_130	233	790
KAZ_130	234	790
KAZ_130	235	790
KAZ_130	236	790
KAZ_130	237	790
KAZ_130	238	790
KAZ_130	239	790
KAZ_130	240	790
KAZ_130	241	790
KAZ_130	242	774
KAZ_130	243	774
KAZ_130	244	774
KAZ_130	245	748
KAZ_130	246	734
KAZ_130	247	748
KAZ_130	248	748
KAZ_130	249	744
KAZ_130	250	742
KAZ_130	251	742
KAZ_130	252	715
KAZ_130	253	707
KAZ_130	254	693
KAZ_130	255	693
KAZ_130	256	679
KAZ_130	257	646
KAZ_130	258	652
KAZ_130	259	641
KAZ_130	260	641
KAZ_130	261	655
KAZ_130	262	630
KAZ_130	263	630
KAZ_130	264	630
KAZ_130	265	630
KAZ_130	266	630
KAZ_130	267	630
KAZ_130	268	630
KAZ_130	269	630
KAZ_130	270	655
KAZ_130	271	655
KAZ_130	272	655
KAZ_130	273	655
KAZ_130	274	653
KAZ_130	275	653
KAZ_130	276	654
KAZ_130	277	654
KAZ_130	278	666
KAZ_130	279	683
KAZ_130	280	693
KAZ_130	281	699
KAZ_130	282	709
KAZ_130	283	709
KAZ_130	284	733
KAZ_130	285	720
KAZ_130	286	720
KAZ_130	287	711
KAZ_130	288	703
KAZ_130	289	703
KAZ_130	290	683
KAZ_130	291	683
KAZ_130	292	504
KAZ_130	293	468
KAZ_130	294	417
KAZ_130	295	332
KAZ_130	296	300
KAZ_130	297	278
KAZ_130	298	278
KAZ_130	299	278
KAZ_130	300	278
KAZ_130	301	287
KAZ_130	302	287
KAZ_130	303	285
KAZ_130	304	285
KAZ_130	305	237
KAZ_130	306	237
KAZ_130	307	243
KAZ_130	308	243
KAZ_130	309	258
KAZ_130	310	259
KAZ_130	311	259
KAZ_130	312	259
KAZ_130	313	259
KAZ_130	314	259
KAZ_130	315	259
KAZ_130	316	259
KAZ_130	317	259
KAZ_130	318	259
KAZ_130	319	259
KAZ_130	320	272
KAZ_130	321	272
KAZ_130	322	272
KAZ_130	323	280
KAZ_130	324	291
KAZ_130	325	315
KAZ_130	326	365
KAZ_130	327	365
KAZ_130	328	408
KAZ_130	329	407
KAZ_130	330	418
KAZ_130	331	423
KAZ_130	332	434
KAZ_130	333	434
KAZ_130	334	434
KAZ_130	335	434
KAZ_130	336	443
KAZ_130	337	444
KAZ_130	338	444
KAZ_130	339	444
KAZ_130	340	434
KAZ_130	341	434
KAZ_130	342	434
KAZ_130	343	434
KAZ_130	344	434
KAZ_130	345	434
KAZ_130	346	434
KAZ_130	347	434
KAZ_130	348	434
KAZ_130	349	434
KAZ_130	350	434
KAZ_130	351	434
KAZ_130	352	434
KAZ_130	353	464
KAZ_130	354	464
KAZ_130	355	455
KAZ_130	356	455
KAZ_130	357	455
KAZ_130	358	455
KAZ_130	359	455
KAZ_130	360	455
KAZ_130	361	455
KAZ_130	362	477
KAZ_130	363	477
KAZ_130	364	501
KAZ_130	365	501
KAZ_130	366	501
KAZ_130	367	501
KAZ_130	368	501
KAZ_130	369	501
KAZ_130	370	501
KAZ_130	371	501
KAZ_130	372	501
KAZ_130	373	501
KAZ_130	374	501
KAZ_130	375	511
KAZ_130	376	511
KAZ_130	377	511
KAZ_130	378	511
KAZ_130	379	511
KAZ_130	380	511
KAZ_130	381	510
KAZ_130	382	499
KAZ_130	383	499
KAZ_130	384	499
KAZ_130	385	499
KAZ_130	386	499
KAZ_130	387	499
KAZ_130	388	499
KAZ_130	389	499
KAZ_130	390	499
KAZ_130	391	499
KAZ_130	392	499
KAZ_130	393	499
KAZ_130	394	495
KAZ_130	395	488
KAZ_130	396	488
KAZ_130	397	488
KAZ_130	398	488
KAZ_130	399	477
KAZ_130	400	477
KAZ_130	401	471
KAZ_130	402	471
KAZ_130	403	471
KAZ_130	404	470
KAZ_130	405	470
KAZ_130	406	469
KAZ_130	407	464
KAZ_130	408	433
KAZ_130	409	433
KAZ_130	410	433
KAZ_130	411	433
KAZ_130	412	433
KAZ_130	413	433
KAZ_130	414	445
KAZ_130	415	446
KAZ_130	416	459
KAZ_130	417	459
KAZ_130	418	457
KAZ_130	419	459
KAZ_130	420	471
KAZ_130	421	471
KAZ_130	422	471
KAZ_130	423	471
KAZ_130	424	471
KAZ_130	425	471
KAZ_130	426	470
KAZ_130	427	457
KAZ_130	428	446
KAZ_130	429	436
KAZ_130	430	436
KAZ_130	431	426
KAZ_130	432	426
KAZ_130	433	391
KAZ_130	434	391
KAZ_130	435	391
KAZ_130	436	405
KAZ_130	437	405
KAZ_130	438	405
KAZ_130	439	392
KAZ_130	440	392
KAZ_130	441	392
KAZ_130	442	392
KAZ_130	443	392
KAZ_130	444	386
KAZ_130	445	386
KAZ_130	446	386
KAZ_130	447	386
KAZ_130	448	386
KAZ_130	449	386
KAZ_130	450	377
KAZ_130	451	375
KAZ_130	452	375
KAZ_130	453	375
KAZ_130	454	375
KAZ_130	455	375
KAZ_130	456	370
KAZ_130	457	388
KAZ_130	458	377
KAZ_130	459	377
KAZ_130	460	377
KAZ_130	461	377
KAZ_130	462	377
KAZ_130	463	377
KAZ_130	464	377
KAZ_130	465	377
KAZ_130	466	377
KAZ_130	467	377
KAZ_130	468	368
KAZ_130	469	348
KAZ_130	470	348
KAZ_130	471	341
KAZ_130	472	333
KAZ_130	473	304
KAZ_130	474	210
KAZ_130	475	177
KAZ_130	476	176
KAZ_130	477	101
KAZ_130	478	101
KAZ_130	479	101
KAZ_130	480	91
KAZ_130	481	84
KAZ_130	482	83
KAZ_130	483	83
KAZ_130	484	83
KAZ_130	485	83
KAZ_130	486	83
KAZ_130	487	93
KAZ_130	488	93
KAZ_130	489	93
KAZ_130	490	93
KAZ_130	491	93
KAZ_130	492	93
KAZ_130	493	93
KAZ_130	494	93
KAZ_130	495	93
KAZ_130	496	93
KAZ_130	497	93
KAZ_130	498	93
KAZ_130	499	93
KAZ_130	500	93
KAZ_130	501	93
KAZ_130	502	93
KAZ_130	503	93
KAZ_130	504	93
KAZ_130	505	93
KAZ_130	506	93
KAZ_130	507	93
KAZ_130	508	93
KAZ_130	509	93
KAZ_130	510	93
KAZ_130	511	93
KAZ_130	512	93
KAZ_130	513	93
KAZ_130	514	93
KAZ_130	515	93
KAZ_130	516	93
KAZ_130	517	93
KAZ_130	518	93
KAZ_130	519	93
KAZ_130	520	93
KAZ_130	521	93
KAZ_130	522	93
KAZ_130	523	93
KAZ_130	524	93
KAZ_130	525	93
KAZ_130	526	79
KAZ_130	527	89
KAZ_130	528	89
KAZ_130	529	89
KAZ_130	530	89
KAZ_130	531	89
KAZ_130	532	89
KAZ_130	533	89
KAZ_130	534	89
KAZ_130	535	89
KAZ_130	536	89
KAZ_130	537	89
KAZ_130	538	89
KAZ_130	539	89
KAZ_130	540	89
KAZ_130	541	89
KAZ_130	542	89
KAZ_130	543	83
KAZ_130	544	76
KAZ_130	545	76
KAZ_130	546	76
KAZ_130	547	76
KAZ_130	548	86
KAZ_130	549	86
KAZ_130	550	86
KAZ_130	551	93
KAZ_130	552	93
KAZ_130	553	93
KAZ_130	554	93
KAZ_130	555	93
KAZ_130	556	93
KAZ_130	557	93
KAZ_130	558	100
KAZ_130	559	100
KAZ_130	560	100
KAZ_130	561	100
KAZ_130	562	100
KAZ_130	563	87
KAZ_130	564	87
KAZ_130	565	74
KAZ_130	566	74
KAZ_130	567	74
KAZ_130	568	62
KAZ_130	569	85
KAZ_130	570	67
KAZ_130	571	80
KAZ_130	572	91
KAZ_130	573	91
KAZ_130	574	91
KAZ_130	575	91
KAZ_130	576	91
KAZ_130	577	91
KAZ_130	578	91
KAZ_130	579	91
KAZ_130	580	81
KAZ_130	581	81
KAZ_130	582	81
KAZ_130	583	81
KAZ_130	584	81
KAZ_130	585	93
KAZ_130	586	103
KAZ_130	587	104
KAZ_130	588	104
KAZ_130	589	104
KAZ_130	590	104
KAZ_130	591	104
KAZ_130	592	104
KAZ_130	593	160
KAZ_130	594	160
KAZ_130	595	160
KAZ_130	596	160
KAZ_130	597	160
KAZ_130	598	160
KAZ_130	599	160
KAZ_130	600	169
KAZ_130	601	169
KAZ_130	602	194
KAZ_130	603	194
KAZ_130	604	208
KAZ_130	605	208
KAZ_130	606	208
KAZ_130	607	208
KAZ_130	608	208
KAZ_130	609	234
KAZ_130	610	234
KAZ_130	611	234
KAZ_130	612	234
KAZ_130	613	234
KAZ_130	614	234
KAZ_130	615	234
KAZ_130	616	250
KAZ_130	617	250
KAZ_130	618	250
KAZ_130	619	250
KAZ_130	620	250
KAZ_130	621	250
KAZ_130	622	250
KAZ_130	623	250
KAZ_130	624	250
KAZ_130	625	250
KAZ_130	626	250
KAZ_130	627	250
KAZ_130	628	250
KAZ_130	629	250
KAZ_130	630	250
KAZ_130	631	250
KAZ_130	632	250
KAZ_130	633	250
KAZ_130	634	270
KAZ_130	635	270
KAZ_130	636	270
KAZ_130	637	270
KAZ_130	638	270
KAZ_130	639	270
KAZ_130	640	270
KAZ_130	641	270
KAZ_130	642	270
KAZ_130	643	270
KAZ_130	644	270
KAZ_130	645	270
KAZ_130	646	270
KAZ_130	647	270
KAZ_130	648	270
KAZ_130	649	270
KAZ_130	650	270
KAZ_130	651	270
KAZ_130	652	270
KAZ_130	653	277
KAZ_130	654	263
KAZ_130	655	289
KAZ_130	656	289
KAZ_130	657	289
KAZ_130	658	297
KAZ_130	659	297
KAZ_130	660	297
KAZ_130	661	322
KAZ_130	662	322
KAZ_130	663	322
KAZ_130	664	322
KAZ_130	665	322
KAZ_130	666	322
KAZ_130	667	322
KAZ_130	668	322
KAZ_130	669	322
KAZ_130	670	322
KAZ_130	671	322
KAZ_130	672	322
KAZ_130	673	322
KAZ_130	674	322
KAZ_130	675	322
KAZ_130	676	322
KAZ_130	677	322
KAZ_130	678	328
KAZ_130	679	328
KAZ_130	680	328
KAZ_130	681	328
KAZ_130	682	328
KAZ_130	683	347
KAZ_130	684	347
KAZ_130	685	347
KAZ_130	686	347
KAZ_130	687	347
KAZ_130	688	347
KAZ_130	689	347
KAZ_130	690	347
KAZ_130	691	347
KAZ_130	692	347
KAZ_130	693	347
KAZ_130	694	345
KAZ_130	695	345
KAZ_130	696	322
KAZ_130	697	298
KAZ_130	698	274
KAZ_130	699	274
KAZ_130	700	267
KAZ_130	701	277
KAZ_130	702	277
KAZ_130	703	277
KAZ_130	704	277
KAZ_130	705	289
KAZ_130	706	302
KAZ_130	707	296
KAZ_130	708	296
KAZ_130	709	302
KAZ_130	710	302
KAZ_130	711	302
KAZ_130	712	302
KAZ_130	713	302
KAZ_130	714	336
KAZ_130	715	336
KAZ_130	716	336
KAZ_130	717	336
KAZ_130	718	327
KAZ_130	719	330
KAZ_130	720	317
KAZ_130	721	298
KAZ_130	722	286
KAZ_130	723	268
KAZ_130	724	288
KAZ_130	725	288
KAZ_130	726	288
KAZ_130	727	288
KAZ_130	728	288
KAZ_130	729	288
KAZ_130	730	288
KAZ_130	731	288
KAZ_130	732	288
KAZ_130	733	276
KAZ_130	734	264
KAZ_130	735	261
KAZ_130	736	277
KAZ_130	737	294
KAZ_130	738	301
KAZ_130	739	308
KAZ_130	740	316
KAZ_130	741	316
KAZ_130	742	330
KAZ_130	743	330
KAZ_130	744	339
KAZ_130	745	339
KAZ_130	746	351
KAZ_130	747	356
KAZ_130	748	345
KAZ_130	749	336
KAZ_130	750	336
KAZ_130	751	325
KAZ_130	752	333
KAZ_130	753	442
KAZ_130	754	443
KAZ_130	755	445
KAZ_130	756	482
KAZ_130	757	484
KAZ_130	758	517
KAZ_130	759	518
KAZ_130	760	518
KAZ_130	761	518
KAZ_130	762	498
KAZ_130	763	498
KAZ_130	764	511
KAZ_130	765	545
KAZ_130	766	545
KAZ_130	767	546
KAZ_130	768	572
KAZ_130	769	572
KAZ_130	770	572
KAZ_130	771	572
KAZ_130	772	572
KAZ_130	773	572
KAZ_130	774	572
KAZ_130	775	572
KAZ_130	776	572
KAZ_130	777	572
KAZ_130	778	643
KAZ_130	779	643
KAZ_130	780	651
KAZ_130	781	663
KAZ_130	782	663
KAZ_130	783	669
KAZ_130	784	669
KAZ_130	785	669
KAZ_130	786	669
KAZ_130	787	669
KAZ_130	788	711
KAZ_130	789	711
KAZ_130	790	699
KAZ_130	791	699
KAZ_130	792	697
KAZ_130	793	710
KAZ_130	794	685
KAZ_130	795	685
KAZ_130	796	685
KAZ_130	797	685
KAZ_130	798	671
KAZ_130	799	671
KAZ_130	800	671
KAZ_130	801	683
KAZ_130	802	666
KAZ_130	803	697
KAZ_130	804	733
KAZ_130	805	746
KAZ_130	806	746
KAZ_130	807	746
KAZ_130	808	746
KAZ_130	809	738
KAZ_130	810	733
KAZ_130	811	745
KAZ_130	812	745
KAZ_130	813	745
KAZ_130	814	745
KAZ_130	815	745
KAZ_130	816	745
KAZ_130	817	765
KAZ_130	818	765
KAZ_130	819	767
KAZ_130	820	767
KAZ_130	821	785
KAZ_130	822	785
KAZ_130	823	785
KAZ_130	824	785
KAZ_130	825	805
KAZ_130	826	805
KAZ_130	827	805
KAZ_130	828	805
KAZ_130	829	785
KAZ_130	830	785
KAZ_130	831	785
KAZ_130	832	764
KAZ_130	833	764
KAZ_130	834	764
KAZ_130	835	792
KAZ_130	836	816
KAZ_130	837	823
KAZ_130	838	823
KAZ_130	839	823
KAZ_130	840	830
KAZ_130	841	832
KAZ_130	842	832
KAZ_130	843	832
KAZ_130	844	831
KAZ_130	845	826
KAZ_130	846	826
KAZ_130	847	835
KAZ_130	848	836
KAZ_130	849	869
KAZ_130	850	859
KAZ_130	851	877
KAZ_130	852	877
KAZ_130	853	877
KAZ_130	854	875
KAZ_130	855	863
KAZ_130	856	863
KAZ_130	857	863
KAZ_130	858	835
KAZ_130	859	827
KAZ_130	860	827
KAZ_130	861	926
KAZ_130	862	926
KAZ_130	863	966
KAZ_130	864	984
KAZ_130	865	984
KAZ_130	866	984
KAZ_130	867	983
KAZ_130	868	1006
KAZ_130	869	1006
KAZ_130	870	1007
KAZ_130	871	1024
KAZ_130	872	1009
KAZ_130	873	997
KAZ_130	874	997
KAZ_130	875	1011
KAZ_130	876	1079
KAZ_130	877	1079
KAZ_130	878	1101
KAZ_130	879	1130
KAZ_130	880	1130
KAZ_130	881	1169
KAZ_130	882	1181
KAZ_130	883	1181
KAZ_130	884	1168
KAZ_130	885	1124
KAZ_130	886	1161
KAZ_130	887	1031
KAZ_130	888	1030
KAZ_130	889	1050
KAZ_130	890	1057
KAZ_130	891	1048
KAZ_130	892	1028
KAZ_130	893	1028
KAZ_130	894	1028
KAZ_130	895	1010
KAZ_130	896	983
KAZ_130	897	1057
KAZ_130	898	1057
KAZ_130	899	1098
KAZ_130	900	1126
KAZ_130	901	1167
KAZ_130	902	1173
KAZ_130	903	1173
KAZ_130	904	1199
KAZ_130	905	1165
KAZ_130	906	1165
KAZ_130	907	1153
KAZ_130	908	1153
KAZ_130	909	1153
KAZ_130	910	1151
KAZ_130	911	1151
KAZ_130	912	1132
KAZ_130	913	1065
KAZ_130	914	1000
KAZ_130	915	1000
KAZ_130	916	1000
KAZ_130	917	1000
KAZ_130	918	988
KAZ_130	919	1010
KAZ_130	920	1025
KAZ_130	921	1025
KAZ_130	922	1025
KAZ_130	923	1025
KAZ_130	924	1072
KAZ_130	925	1103
KAZ_130	926	1148
KAZ_130	927	1149
KAZ_130	928	1149
KAZ_130	929	1179
KAZ_130	930	1189
KAZ_130	931	1189
KAZ_130	932	1187
KAZ_130	933	1190
KAZ_130	934	1212
KAZ_130	935	1222
KAZ_130	936	1222
KAZ_130	937	1222
KAZ_130	938	1226
KAZ_130	939	1226
KAZ_130	940	1226
KAZ_130	941	1226
KAZ_130	942	1237
KAZ_130	943	1239
KAZ_130	944	1239
KAZ_130	945	1239
KAZ_130	946	1231
KAZ_130	947	1240
KAZ_130	948	1220
KAZ_130	949	1220
KAZ_130	950	1240
KAZ_130	951	1423
KAZ_130	952	1409
KAZ_130	953	1409
KAZ_130	954	1409
KAZ_130	955	1460
KAZ_130	956	1462
KAZ_130	957	1464
KAZ_130	958	1464
KAZ_130	959	1464
KAZ_130	960	1492
KAZ_130	961	1554
KAZ_130	962	1583
KAZ_130	963	1552
KAZ_130	964	1552
KAZ_130	965	1552
KAZ_130	966	1601
KAZ_130	967	1583
KAZ_130	968	1583
KAZ_130	969	1654
KAZ_130	970	1654
KAZ_130	971	1654
KAZ_130	972	1669
KAZ_130	973	1669
KAZ_130	974	1669
KAZ_130	975	1647
KAZ_130	976	1681
KAZ_130	977	1679
KAZ_130	978	1682
KAZ_130	979	1682
KAZ_130	980	1682
KAZ_130	981	1682
KAZ_130	982	1701
KAZ_130	983	1701
KAZ_130	984	1715
KAZ_130	985	1690
KAZ_130	986	1519
KAZ_130	987	1524
KAZ_130	988	1509
KAZ_130	989	1500
KAZ_130	990	1495
KAZ_130	991	1475
KAZ_130	992	1471
KAZ_130	993	1434
KAZ_130	994	1434
KAZ_130	995	1422
KAZ_130	996	1360
KAZ_130	997	1360
KAZ_130	998	1342
KAZ_130	999	1342
KAZ_130	1000	1342
KAZ_130	1001	1342
KAZ_130	1002	1346
KAZ_130	1003	1310
KAZ_130	1004	1310
KAZ_130	1005	1311
KAZ_130	1006	1242
KAZ_130	1007	1206
KAZ_130	1008	1209
KAZ_130	1009	1231
KAZ_130	1010	1231
KAZ_130	1011	1238
KAZ_130	1012	1219
KAZ_130	1013	1219
KAZ_130	1014	1219
KAZ_130	1015	1252
KAZ_130	1016	1252
KAZ_130	1017	1252
KAZ_130	1018	1252
KAZ_130	1019	1262
KAZ_130	1020	1275
KAZ_130	1021	1289
KAZ_130	1022	1299
KAZ_130	1023	1299
KAZ_130	1024	1298
KAZ_130	1025	1297
KAZ_130	1026	1314
KAZ_130	1027	1290
KAZ_130	1028	1262
KAZ_130	1029	1262
KAZ_130	1030	1313
KAZ_130	1031	1313
KAZ_130	1032	1312
KAZ_130	1033	1312
KAZ_130	1034	1311
KAZ_130	1035	1289
KAZ_130	1036	1461
KAZ_130	1037	1467
KAZ_130	1038	1475
KAZ_130	1039	1468
KAZ_130	1040	1485
KAZ_130	1041	1489
KAZ_130	1042	1499
KAZ_130	1043	1515
KAZ_130	1044	1518
KAZ_130	1045	1517
KAZ_130	1046	1424
KAZ_130	1047	1328
KAZ_130	1048	1119
KAZ_130	1049	1048
KAZ_130	1050	1048
KAZ_130	1051	1088
KAZ_130	1052	1110
KAZ_130	1053	1121
KAZ_130	1054	1137
KAZ_130	1055	1137
KAZ_130	1056	1141
KAZ_130	1057	1141
KAZ_130	1058	1141
KAZ_130	1059	1141
KAZ_130	1060	1157
KAZ_130	1061	1158
KAZ_130	1062	1172
KAZ_130	1063	1156
KAZ_130	1064	1156
KAZ_130	1065	1142
KAZ_130	1066	1130
KAZ_130	1067	1130
KAZ_130	1068	1129
KAZ_130	1069	1121
KAZ_130	1070	1121
KAZ_130	1071	1121
KAZ_130	1072	1121
KAZ_130	1073	1120
KAZ_130	1074	1120
KAZ_130	1075	1106
KAZ_130	1076	1100
KAZ_130	1077	1100
KAZ_130	1078	1100
KAZ_130	1079	1090
KAZ_130	1080	1090
KAZ_130	1081	1090
KAZ_130	1082	1090
KAZ_130	1083	1055
KAZ_130	1084	1002
KAZ_130	1085	982
KAZ_130	1086	982
KAZ_130	1087	990
KAZ_130	1088	1016
KAZ_130	1089	1006
KAZ_130	1090	1037
KAZ_130	1091	988
KAZ_130	1092	989
KAZ_130	1093	988
KAZ_130	1094	988
KAZ_130	1095	988
KAZ_130	1096	986
KAZ_130	1097	999
KAZ_130	1098	999
KAZ_130	1099	993
KAZ_130	1100	826
KAZ_130	1101	826
KAZ_130	1102	806
KAZ_130	1103	805
KAZ_130	1104	788
KAZ_130	1105	788
KAZ_130	1106	788
KAZ_130	1107	788
KAZ_130	1108	788
KAZ_130	1109	788
KAZ_130	1110	768
KAZ_130	1111	760
KAZ_130	1112	751
KAZ_130	1113	751
KAZ_130	1114	751
KAZ_130	1115	743
KAZ_130	1116	745
KAZ_130	1117	723
KAZ_130	1118	716
KAZ_130	1119	715
KAZ_130	1120	715
KAZ_130	1121	673
KAZ_130	1122	673
KAZ_130	1123	673
KAZ_130	1124	673
KAZ_130	1125	667
KAZ_130	1126	666
KAZ_130	1127	640
KAZ_130	1128	628
KAZ_130	1129	607
KAZ_130	1130	607
KAZ_130	1131	602
KAZ_130	1132	602
KAZ_130	1133	602
KAZ_130	1134	602
KAZ_130	1135	611
KAZ_130	1136	611
KAZ_130	1137	610
KAZ_130	1138	601
KAZ_130	1139	601
KAZ_130	1140	601
KAZ_130	1141	601
KAZ_130	1142	601
KAZ_130	1143	601
KAZ_130	1144	601
KAZ_130	1145	601
KAZ_130	1146	601
KAZ_130	1147	601
KAZ_130	1148	601
KAZ_130	1149	601
KAZ_130	1150	600
KAZ_130	1151	597
KAZ_130	1152	597
KAZ_130	1153	596
KAZ_130	1154	580
KAZ_130	1155	580
KAZ_130	1156	580
KAZ_130	1157	588
KAZ_130	1158	588
KAZ_130	1159	588
KAZ_130	1160	588
KAZ_130	1161	588
KAZ_130	1162	588
KAZ_130	1163	588
KAZ_130	1164	570
KAZ_130	1165	570
KAZ_130	1166	570
KAZ_130	1167	570
KAZ_130	1168	559
KAZ_130	1169	552
KAZ_130	1170	552
KAZ_130	1171	552
KAZ_130	1172	552
KAZ_130	1173	552
KAZ_130	1174	552
KAZ_130	1175	540
KAZ_130	1176	540
KAZ_130	1177	540
KAZ_130	1178	540
KAZ_130	1179	523
KAZ_130	1180	524
KAZ_130	1181	542
KAZ_130	1182	542
KAZ_130	1183	542
KAZ_130	1184	568
KAZ_130	1185	393
KAZ_130	1186	398
KAZ_130	1187	398
KAZ_130	1188	398
KAZ_130	1189	365
KAZ_130	1190	353
KAZ_130	1191	330
KAZ_130	1192	293
KAZ_130	1193	276
KAZ_130	1194	216
KAZ_130	1195	216
KAZ_130	1196	216
KAZ_130	1197	216
KAZ_130	1198	216
KAZ_130	1199	216
KAZ_130	1200	215
KAZ_130	1201	193
KAZ_130	1202	179
KAZ_130	1203	179
KAZ_130	1204	179
KAZ_130	1205	179
KAZ_130	1206	179
KAZ_130	1207	179
KAZ_130	1208	179
KAZ_130	1209	162
KAZ_130	1210	154
KAZ_130	1211	154
KAZ_130	1212	122
KAZ_130	1213	122
KAZ_130	1214	146
KAZ_130	1215	146
KAZ_130	1216	146
KAZ_130	1217	146
KAZ_130	1218	157
KAZ_130	1219	157
KAZ_130	1220	157
KAZ_130	1221	157
KAZ_130	1222	157
KAZ_130	1223	157
KAZ_130	1224	157
KAZ_130	1225	157
KAZ_130	1226	157
KAZ_130	1227	157
KAZ_130	1228	157
KAZ_130	1229	157
KAZ_130	1230	157
KAZ_130	1231	157
KAZ_130	1232	157
KAZ_130	1233	157
KAZ_130	1234	157
KAZ_130	1235	157
KAZ_130	1236	139
KAZ_130	1237	139
KAZ_130	1238	139
KAZ_130	1239	139
KAZ_130	1240	139
KAZ_130	1241	143
KAZ_130	1242	145
KAZ_130	1243	145
KAZ_130	1244	145
KAZ_130	1245	135
KAZ_130	1246	135
KAZ_130	1247	135
KAZ_130	1248	135
KAZ_130	1249	135
KAZ_130	1250	135
KAZ_130	1251	135
KAZ_130	1252	135
KAZ_130	1253	135
KAZ_130	1254	135
KAZ_130	1255	135
KAZ_130	1256	135
KAZ_130	1257	135
KAZ_130	1258	135
KAZ_130	1259	146
KAZ_130	1260	146
KAZ_130	1261	162
KAZ_130	1262	162
KAZ_130	1263	166
KAZ_130	1264	166
KAZ_130	1265	166
KAZ_130	1266	166
KAZ_130	1267	166
KAZ_130	1268	166
KAZ_130	1269	166
KAZ_130	1270	166
KAZ_130	1271	166
KAZ_130	1272	166
KAZ_130	1273	166
KAZ_130	1274	166
KAZ_130	1275	166
KAZ_130	1276	166
KAZ_130	1277	166
KAZ_130	1278	166
KAZ_130	1279	166
KAZ_130	1280	158
KAZ_130	1281	158
KAZ_130	1282	158
KAZ_130	1283	158
KAZ_130	1284	149
KAZ_130	1285	149
KAZ_130	1286	149
KAZ_130	1287	149
KAZ_130	1288	149
KAZ_130	1289	149
KAZ_130	1290	149
KAZ_130	1291	149
KAZ_130	1292	149
KAZ_130	1293	165
KAZ_130	1294	165
KAZ_130	1295	165
KAZ_130	1296	165
KAZ_130	1297	165
KAZ_130	1298	165
KAZ_130	1299	178
KAZ_130	1300	178
KAZ_130	1301	178
KAZ_130	1302	178
KAZ_130	1303	186
KAZ_130	1304	186
KAZ_130	1305	186
KAZ_130	1306	178
KAZ_130	1307	178
KAZ_130	1308	178
KAZ_130	1309	178
KAZ_130	1310	194
KAZ_130	1311	194
KAZ_130	1312	210
KAZ_130	1313	201
KAZ_130	1314	201
KAZ_130	1315	201
KAZ_130	1316	201
KAZ_130	1317	200
KAZ_130	1318	197
KAZ_130	1319	196
KAZ_130	1320	196
KAZ_130	1321	196
KAZ_130	1322	196
KAZ_130	1323	209
KAZ_130	1324	205
KAZ_130	1325	205
KAZ_130	1326	205
KAZ_130	1327	205
KAZ_130	1328	175
KAZ_130	1329	145
KAZ_130	1330	140
KAZ_130	1331	140
KAZ_130	1332	158
KAZ_130	1333	176
KAZ_130	1334	199
KAZ_130	1335	188
KAZ_130	1336	188
KAZ_130	1337	188
KAZ_130	1338	188
KAZ_130	1339	188
KAZ_130	1340	188
KAZ_130	1341	188
KAZ_130	1342	206
KAZ_130	1343	206
KAZ_130	1344	206
KAZ_130	1345	206
KAZ_130	1346	206
KAZ_130	1347	206
KAZ_130	1348	216
KAZ_130	1349	220
KAZ_130	1350	220
KAZ_130	1351	220
KAZ_130	1352	229
KAZ_130	1353	270
KAZ_130	1354	270
KAZ_130	1355	270
KAZ_130	1356	270
KAZ_130	1357	270
KAZ_130	1358	270
KAZ_130	1359	270
KAZ_130	1360	270
KAZ_130	1361	280
KAZ_130	1362	280
KAZ_130	1363	280
KAZ_130	1364	280
KAZ_130	1365	293
KAZ_130	1366	293
KAZ_130	1367	282
KAZ_130	1368	282
KAZ_130	1369	282
KAZ_130	1370	282
KAZ_130	1371	282
KAZ_130	1372	282
KAZ_130	1373	282
KAZ_130	1374	282
KAZ_130	1375	282
KAZ_130	1376	282
KAZ_130	1377	282
KAZ_130	1378	282
KAZ_130	1379	282
KAZ_130	1380	282
KAZ_130	1381	282
KAZ_130	1382	282
KAZ_130	1383	293
KAZ_130	1384	293
KAZ_130	1385	293
KAZ_130	1386	293
KAZ_130	1387	293
KAZ_130	1388	293
KAZ_130	1389	303
KAZ_130	1390	311
KAZ_130	1391	311
KAZ_130	1392	311
KAZ_130	1393	311
KAZ_130	1394	318
KAZ_130	1395	318
KAZ_130	1396	318
KAZ_130	1397	318
KAZ_130	1398	318
KAZ_130	1399	318
KAZ_130	1400	318
KAZ_130	1401	318
KAZ_130	1402	318
KAZ_130	1403	318
KAZ_130	1404	318
KAZ_130	1405	318
KAZ_130	1406	318
KAZ_130	1407	318
KAZ_130	1408	273
KAZ_130	1409	273
KAZ_130	1410	257
KAZ_130	1411	258
KAZ_130	1412	254
KAZ_130	1413	254
KAZ_130	1414	254
KAZ_130	1415	274
KAZ_130	1416	315
KAZ_130	1417	315
KAZ_130	1418	315
KAZ_130	1419	315
KAZ_130	1420	315
KAZ_130	1421	315
KAZ_130	1422	315
KAZ_130	1423	315
KAZ_130	1424	315
KAZ_130	1425	315
KAZ_130	1426	315
KAZ_130	1427	315
KAZ_130	1428	305
KAZ_130	1429	305
KAZ_130	1430	305
KAZ_130	1431	305
KAZ_130	1432	305
KAZ_130	1433	305
KAZ_130	1434	313
KAZ_130	1435	313
KAZ_130	1436	324
KAZ_130	1437	324
KAZ_130	1438	334
KAZ_130	1439	345
KAZ_130	1440	349
KAZ_130	1441	349
KAZ_130	1442	358
KAZ_130	1443	358
KAZ_130	1444	358
KAZ_130	1445	358
KAZ_130	1446	358
KAZ_130	1447	377
KAZ_130	1448	363
KAZ_130	1449	362
KAZ_130	1450	329
KAZ_130	1451	347
KAZ_130	1452	362
KAZ_130	1453	362
KAZ_130	1454	460
KAZ_130	1455	462
KAZ_130	1456	463
KAZ_130	1457	464
KAZ_130	1458	464
KAZ_130	1459	464
KAZ_130	1460	464
KAZ_130	1461	448
KAZ_130	1462	460
KAZ_130	1463	442
KAZ_130	1464	433
KAZ_130	1465	437
KAZ_130	1466	445
KAZ_130	1467	422
KAZ_130	1468	422
KAZ_130	1469	439
KAZ_130	1470	446
KAZ_130	1471	448
KAZ_130	1472	448
KAZ_130	1473	448
KAZ_130	1474	450
KAZ_130	1475	450
KAZ_130	1476	456
KAZ_130	1477	456
KAZ_130	1478	456
KAZ_130	1479	456
KAZ_130	1480	456
KAZ_130	1481	456
KAZ_130	1482	456
KAZ_130	1483	460
KAZ_130	1484	460
KAZ_130	1485	460
KAZ_130	1486	460
KAZ_130	1487	450
KAZ_130	1488	450
KAZ_130	1489	450
KAZ_130	1490	450
KAZ_130	1491	450
KAZ_130	1492	454
KAZ_130	1493	454
KAZ_130	1494	485
KAZ_130	1495	469
KAZ_130	1496	470
KAZ_130	1497	437
KAZ_130	1498	437
KAZ_130	1499	437
KAZ_130	1500	437
KAZ_130	1501	428
KAZ_130	1502	419
KAZ_130	1503	431
KAZ_130	1504	431
KAZ_130	1505	438
KAZ_130	1506	438
KAZ_130	1507	438
KAZ_130	1508	438
KAZ_130	1509	438
KAZ_130	1510	438
KAZ_130	1511	425
KAZ_130	1512	425
KAZ_130	1513	425
KAZ_130	1514	425
KAZ_130	1515	425
KAZ_130	1516	425
KAZ_130	1517	425
KAZ_130	1518	425
KAZ_130	1519	435
KAZ_130	1520	435
KAZ_130	1521	435
KAZ_130	1522	435
KAZ_130	1523	435
KAZ_130	1524	435
KAZ_130	1525	435
KAZ_130	1526	435
KAZ_130	1527	435
KAZ_130	1528	435
KAZ_130	1529	442
KAZ_130	1530	442
KAZ_130	1531	440
KAZ_130	1532	431
KAZ_130	1533	431
KAZ_130	1534	431
KAZ_130	1535	431
KAZ_130	1536	431
KAZ_130	1537	431
KAZ_130	1538	431
KAZ_130	1539	431
KAZ_130	1540	431
KAZ_130	1541	431
KAZ_130	1542	431
KAZ_130	1543	424
KAZ_130	1544	424
KAZ_130	1545	424
KAZ_130	1546	424
KAZ_130	1547	424
KAZ_130	1548	433
KAZ_130	1549	433
KAZ_130	1550	434
KAZ_130	1551	434
KAZ_130	1552	434
KAZ_130	1553	434
KAZ_130	1554	434
KAZ_130	1555	426
KAZ_130	1556	416
KAZ_130	1557	392
KAZ_130	1558	392
KAZ_130	1559	392
KAZ_130	1560	391
KAZ_130	1561	391
KAZ_130	1562	400
KAZ_130	1563	400
KAZ_130	1564	399
KAZ_130	1565	389
KAZ_130	1566	391
KAZ_130	1567	391
KAZ_130	1568	391
KAZ_130	1569	391
KAZ_130	1570	391
KAZ_130	1571	391
KAZ_130	1572	392
KAZ_130	1573	392
KAZ_130	1574	392
KAZ_130	1575	392
KAZ_130	1576	392
KAZ_130	1577	392
KAZ_130	1578	414
KAZ_130	1579	414
KAZ_130	1580	414
KAZ_130	1581	414
KAZ_130	1582	420
KAZ_130	1583	412
KAZ_130	1584	430
KAZ_130	1585	419
KAZ_130	1586	417
KAZ_130	1587	417
KAZ_130	1588	297
KAZ_130	1589	307
KAZ_130	1590	307
KAZ_130	1591	298
KAZ_130	1592	298
KAZ_130	1593	298
KAZ_130	1594	299
KAZ_130	1595	308
KAZ_130	1596	274
KAZ_130	1597	252
KAZ_130	1598	252
KAZ_130	1599	248
KAZ_130	1600	231
KAZ_130	1601	223
KAZ_130	1602	213
KAZ_130	1603	213
KAZ_130	1604	213
KAZ_130	1605	212
KAZ_130	1606	259
KAZ_130	1607	269
KAZ_130	1608	269
KAZ_130	1609	278
KAZ_130	1610	264
KAZ_130	1611	240
KAZ_130	1612	240
KAZ_130	1613	243
KAZ_130	1614	243
KAZ_130	1615	243
KAZ_130	1616	243
KAZ_130	1617	238
KAZ_130	1618	220
KAZ_130	1619	213
KAZ_130	1620	205
KAZ_130	1621	215
KAZ_130	1622	215
KAZ_130	1623	215
KAZ_130	1624	223
KAZ_130	1625	223
KAZ_130	1626	223
KAZ_130	1627	223
KAZ_130	1628	223
KAZ_130	1629	223
KAZ_130	1630	223
KAZ_130	1631	223
KAZ_130	1632	223
KAZ_130	1633	223
KAZ_130	1634	223
KAZ_130	1635	221
KAZ_130	1636	223
KAZ_130	1637	223
KAZ_130	1638	258
KAZ_130	1639	258
KAZ_130	1640	257
KAZ_130	1641	255
KAZ_130	1642	255
KAZ_130	1643	246
KAZ_130	1644	246
KAZ_130	1645	246
KAZ_130	1646	240
KAZ_130	1647	240
KAZ_130	1648	252
KAZ_130	1649	252
KAZ_130	1650	252
KAZ_130	1651	248
KAZ_130	1652	246
KAZ_130	1653	246
KAZ_130	1654	250
KAZ_130	1655	268
KAZ_130	1656	268
KAZ_130	1657	268
KAZ_130	1658	279
KAZ_130	1659	279
KAZ_130	1660	299
KAZ_130	1661	299
KAZ_130	1662	321
KAZ_130	1663	321
KAZ_130	1664	321
KAZ_130	1665	321
KAZ_130	1666	321
KAZ_130	1667	321
KAZ_130	1668	321
KAZ_130	1669	321
KAZ_130	1670	321
KAZ_130	1671	321
KAZ_130	1672	311
KAZ_130	1673	320
KAZ_130	1674	320
KAZ_130	1675	324
KAZ_130	1676	324
KAZ_130	1677	334
KAZ_130	1678	327
KAZ_130	1679	327
KAZ_130	1680	327
KAZ_130	1681	327
KAZ_130	1682	327
KAZ_130	1683	327
KAZ_130	1684	327
KAZ_130	1685	344
KAZ_130	1686	344
KAZ_130	1687	344
KAZ_130	1688	344
KAZ_130	1689	344
KAZ_130	1690	353
KAZ_130	1691	353
KAZ_130	1692	346
KAZ_130	1693	345
KAZ_130	1694	345
KAZ_130	1695	345
KAZ_130	1696	345
KAZ_130	1697	345
KAZ_130	1698	345
KAZ_130	1699	345
KAZ_130	1700	345
KAZ_130	1701	345
KAZ_130	1702	356
KAZ_130	1703	369
KAZ_130	1704	369
KAZ_130	1705	369
KAZ_130	1706	369
KAZ_130	1707	378
KAZ_130	1708	378
KAZ_130	1709	378
KAZ_130	1710	378
KAZ_130	1711	334
KAZ_130	1712	334
KAZ_130	1713	334
KAZ_130	1714	334
KAZ_130	1715	332
KAZ_130	1716	332
KAZ_130	1717	332
KAZ_130	1718	338
KAZ_130	1719	349
KAZ_130	1720	349
KAZ_130	1721	349
KAZ_130	1722	327
KAZ_130	1723	327
KAZ_130	1724	327
KAZ_130	1725	327
KAZ_130	1726	327
KAZ_130	1727	327
KAZ_130	1728	327
KAZ_130	1729	327
KAZ_130	1730	337
KAZ_130	1731	337
KAZ_130	1732	325
KAZ_130	1733	325
KAZ_130	1734	315
KAZ_130	1735	315
KAZ_130	1736	315
KAZ_130	1737	295
KAZ_130	1738	327
KAZ_130	1739	301
KAZ_130	1740	301
KAZ_130	1741	300
KAZ_130	1742	300
KAZ_130	1743	290
KAZ_130	1744	290
KAZ_130	1745	290
KAZ_130	1746	290
KAZ_130	1747	290
KAZ_130	1748	290
KAZ_130	1749	290
KAZ_130	1750	290
KAZ_130	1751	290
KAZ_130	1752	299
KAZ_130	1753	309
KAZ_130	1754	309
KAZ_130	1755	299
KAZ_130	1756	291
KAZ_130	1757	290
KAZ_130	1758	269
KAZ_130	1759	250
KAZ_130	1760	245
KAZ_130	1761	245
KAZ_130	1762	236
KAZ_130	1763	236
KAZ_130	1764	236
KAZ_130	1765	236
KAZ_130	1766	252
KAZ_130	1767	268
KAZ_130	1768	286
KAZ_130	1769	286
KAZ_130	1770	270
KAZ_130	1771	270
KAZ_130	1772	270
KAZ_130	1773	270
KAZ_130	1774	270
KAZ_130	1775	270
KAZ_130	1776	270
KAZ_130	1777	270
KAZ_130	1778	270
KAZ_130	1779	270
KAZ_130	1780	270
KAZ_130	1781	270
KAZ_130	1782	270
KAZ_130	1783	270
KAZ_130	1784	270
KAZ_130	1785	276
KAZ_130	1786	276
KAZ_130	1787	276
KAZ_130	1788	276
KAZ_130	1789	276
KAZ_130	1790	276
KAZ_130	1791	276
KAZ_130	1792	276
KAZ_130	1793	276
KAZ_130	1794	276
KAZ_130	1795	283
KAZ_130	1796	284
KAZ_130	1797	284
KAZ_130	1798	284
KAZ_130	1799	303
KAZ_130	1800	316
KAZ_130	1801	334
KAZ_130	1802	334
KAZ_130	1803	323
KAZ_130	1804	317
KAZ_130	1805	343
KAZ_130	1806	365
KAZ_130	1807	527
KAZ_130	1808	576
KAZ_130	1809	576
KAZ_130	1810	606
KAZ_130	1811	616
KAZ_130	1812	644
KAZ_130	1813	693
KAZ_130	1814	765
KAZ_130	1815	769
KAZ_130	1816	769
KAZ_130	1817	769
KAZ_130	1818	769
KAZ_130	1819	781
KAZ_130	1820	781
KAZ_130	1821	781
KAZ_130	1822	772
KAZ_130	1823	810
KAZ_130	1824	828
KAZ_130	1825	843
KAZ_130	1826	833
KAZ_130	1827	839
KAZ_130	1828	843
KAZ_130	1829	849
KAZ_130	1830	879
KAZ_130	1831	880
KAZ_130	1832	886
KAZ_130	1833	921
KAZ_130	1834	914
KAZ_130	1835	930
KAZ_130	1836	930
KAZ_130	1837	930
KAZ_130	1838	930
KAZ_130	1839	927
KAZ_130	1840	1363
KAZ_130	1841	1364
KAZ_130	1842	1365
KAZ_130	1843	1365
KAZ_130	1844	1365
KAZ_130	1845	1365
KAZ_130	1846	1447
KAZ_130	1847	1451
KAZ_130	1848	1471
KAZ_130	1849	1471
KAZ_130	1850	1471
KAZ_130	1851	1445
KAZ_130	1852	1433
KAZ_130	1853	1433
KAZ_130	1854	1433
KAZ_130	1855	1425
KAZ_130	1856	1424
KAZ_130	1857	1453
KAZ_130	1858	1453
KAZ_130	1859	1454
KAZ_130	1860	1454
KAZ_130	1861	1454
KAZ_130	1862	1460
KAZ_130	1863	1469
KAZ_130	1864	1469
KAZ_130	1865	1481
KAZ_130	1866	1480
KAZ_130	1867	1482
KAZ_130	1868	1470
KAZ_130	1869	1470
KAZ_130	1870	1470
KAZ_130	1871	1482
KAZ_130	1872	1492
KAZ_130	1873	1492
KAZ_130	1874	1492
KAZ_130	1875	1519
KAZ_130	1876	1519
KAZ_130	1877	1520
KAZ_130	1878	1516
KAZ_130	1879	1510
KAZ_130	1880	1510
KAZ_130	1881	1504
KAZ_130	1882	1504
KAZ_130	1883	1547
KAZ_130	1884	1548
KAZ_130	1885	1567
KAZ_130	1886	1570
KAZ_130	1887	1545
KAZ_130	1888	1545
KAZ_130	1889	1545
KAZ_130	1890	1545
KAZ_130	1891	1545
KAZ_130	1892	1553
KAZ_130	1893	1562
KAZ_130	1894	1562
KAZ_130	1895	1562
KAZ_130	1896	1562
KAZ_130	1897	1562
KAZ_130	1898	1562
KAZ_130	1899	1562
KAZ_130	1900	1562
KAZ_130	1901	1559
KAZ_130	1902	1540
KAZ_130	1903	1522
KAZ_130	1904	1523
KAZ_130	1905	1521
KAZ_130	1906	1521
KAZ_130	1907	1524
KAZ_130	1908	1524
KAZ_130	1909	1524
KAZ_130	1910	1497
KAZ_130	1911	1486
KAZ_130	1912	1510
KAZ_130	1913	1524
KAZ_130	1914	1524
KAZ_130	1915	1471
KAZ_130	1916	1198
KAZ_130	1917	1198
KAZ_130	1918	1154
KAZ_130	1919	1148
KAZ_130	1920	1155
KAZ_130	1921	1165
KAZ_130	1922	1165
KAZ_130	1923	1165
KAZ_130	1924	1161
KAZ_130	1925	1134
KAZ_130	1926	1141
KAZ_130	1927	1141
KAZ_130	1928	1141
KAZ_130	1929	1140
KAZ_130	1930	1141
KAZ_130	1931	1157
KAZ_130	1932	1163
KAZ_130	1933	1163
KAZ_130	1934	1157
KAZ_130	1935	1157
KAZ_130	1936	1157
KAZ_130	1937	1157
KAZ_130	1938	1295
KAZ_130	1939	1296
KAZ_130	1940	1297
KAZ_130	1941	1299
KAZ_130	1942	1299
KAZ_130	1943	1298
KAZ_130	1944	1261
KAZ_130	1945	1270
KAZ_130	1946	1276
KAZ_130	1947	1296
KAZ_130	1948	1296
KAZ_130	1949	1305
KAZ_130	1950	1305
KAZ_130	1951	1305
KAZ_130	1952	1305
KAZ_130	1953	1305
KAZ_130	1954	1305
KAZ_130	1955	1243
KAZ_130	1956	1213
KAZ_130	1957	1209
KAZ_130	1958	1209
KAZ_130	1959	1195
KAZ_130	1960	1193
KAZ_130	1961	1166
KAZ_130	1962	1168
KAZ_130	1963	1089
KAZ_130	1964	1088
KAZ_130	1965	1101
KAZ_130	1966	1100
KAZ_130	1967	1068
KAZ_130	1968	1056
KAZ_130	1969	1048
KAZ_130	1970	1048
KAZ_130	1971	1041
KAZ_130	1972	1034
KAZ_130	1973	1031
KAZ_130	1974	931
KAZ_130	1975	930
KAZ_130	1976	889
KAZ_130	1977	478
KAZ_130	1978	446
KAZ_130	1979	438
KAZ_130	1980	438
KAZ_130	1981	379
KAZ_130	1982	348
KAZ_130	1983	349
KAZ_130	1984	347
KAZ_130	1985	343
KAZ_130	1986	345
KAZ_130	1987	342
KAZ_130	1988	340
KAZ_130	1989	336
KAZ_130	1990	335
KAZ_130	1991	334
KAZ_130	1992	358
KAZ_130	1993	358
KAZ_130	1994	353
KAZ_130	1995	366
KAZ_130	1996	366
KAZ_130	1997	365
KAZ_130	1998	377
KAZ_130	1999	377
[truncated: 5,050 more rows]

## Sheet: KAZ-131_b
seq	position	depth
KAZ-131_b	1	2
KAZ-131_b	2	2
KAZ-131_b	3	2
KAZ-131_b	4	2
KAZ-131_b	5	2
KAZ-131_b	6	2
KAZ-131_b	7	2
KAZ-131_b	8	2
KAZ-131_b	9	3
KAZ-131_b	10	4
KAZ-131_b	11	4
KAZ-131_b	12	4
KAZ-131_b	13	4
KAZ-131_b	14	4
KAZ-131_b	15	6
KAZ-131_b	16	6
KAZ-131_b	17	6
KAZ-131_b	18	6
KAZ-131_b	19	8
KAZ-131_b	20	8
KAZ-131_b	21	8
KAZ-131_b	22	8
KAZ-131_b	23	8
KAZ-131_b	24	8
KAZ-131_b	25	8
KAZ-131_b	26	8
KAZ-131_b	27	8
KAZ-131_b	28	8
KAZ-131_b	29	8
KAZ-131_b	30	8
KAZ-131_b	31	8
KAZ-131_b	32	8
KAZ-131_b	33	8
KAZ-131_b	34	8
KAZ-131_b	35	8
KAZ-131_b	36	8
KAZ-131_b	37	8
KAZ-131_b	38	8
KAZ-131_b	39	8
KAZ-131_b	40	8
KAZ-131_b	41	8
KAZ-131_b	42	12
KAZ-131_b	43	12
KAZ-131_b	44	16
KAZ-131_b	45	18
KAZ-131_b	46	20
KAZ-131_b	47	22
KAZ-131_b	48	22
KAZ-131_b	49	22
KAZ-131_b	50	22
KAZ-131_b	51	22
KAZ-131_b	52	22
KAZ-131_b	53	22
KAZ-131_b	54	22
KAZ-131_b	55	22
KAZ-131_b	56	22
KAZ-131_b	57	22
KAZ-131_b	58	22
KAZ-131_b	59	22
KAZ-131_b	60	22
KAZ-131_b	61	22
KAZ-131_b	62	22
KAZ-131_b	63	22
KAZ-131_b	64	22
KAZ-131_b	65	22
KAZ-131_b	66	22
KAZ-131_b	67	22
KAZ-131_b	68	22
KAZ-131_b	69	22
KAZ-131_b	70	22
KAZ-131_b	71	22
KAZ-131_b	72	24
KAZ-131_b	73	24
KAZ-131_b	74	24
KAZ-131_b	75	24
KAZ-131_b	76	24
KAZ-131_b	77	24
KAZ-131_b	78	24
KAZ-131_b	79	24
KAZ-131_b	80	24
KAZ-131_b	81	24
KAZ-131_b	82	24
KAZ-131_b	83	24
KAZ-131_b	84	24
KAZ-131_b	85	24
KAZ-131_b	86	24
KAZ-131_b	87	24
KAZ-131_b	88	24
KAZ-131_b	89	24
KAZ-131_b	90	24
KAZ-131_b	91	26
KAZ-131_b	92	24
KAZ-131_b	93	24
KAZ-131_b	94	22
KAZ-131_b	95	22
KAZ-131_b	96	22
KAZ-131_b	97	22
KAZ-131_b	98	24
KAZ-131_b	99	27
KAZ-131_b	100	30
KAZ-131_b	101	30
KAZ-131_b	102	30
KAZ-131_b	103	30
KAZ-131_b	104	32
KAZ-131_b	105	32
KAZ-131_b	106	32
KAZ-131_b	107	32
KAZ-131_b	108	32
KAZ-131_b	109	32
KAZ-131_b	110	32
KAZ-131_b	111	32
KAZ-131_b	112	32
KAZ-131_b	113	36
KAZ-131_b	114	36
KAZ-131_b	115	36
KAZ-131_b	116	36
KAZ-131_b	117	36
KAZ-131_b	118	47
KAZ-131_b	119	45
KAZ-131_b	120	45
KAZ-131_b	121	47
KAZ-131_b	122	47
KAZ-131_b	123	49
KAZ-131_b	124	49
KAZ-131_b	125	49
KAZ-131_b	126	49
KAZ-131_b	127	49
KAZ-131_b	128	51
KAZ-131_b	129	51
KAZ-131_b	130	51
KAZ-131_b	131	51
KAZ-131_b	132	51
KAZ-131_b	133	51
KAZ-131_b	134	51
KAZ-131_b	135	53
KAZ-131_b	136	53
KAZ-131_b	137	53
KAZ-131_b	138	53
KAZ-131_b	139	53
KAZ-131_b	140	53
KAZ-131_b	141	53
KAZ-131_b	142	51
KAZ-131_b	143	53
KAZ-131_b	144	55
KAZ-131_b	145	55
KAZ-131_b	146	55
KAZ-131_b	147	57
KAZ-131_b	148	57
KAZ-131_b	149	57
KAZ-131_b	150	59
KAZ-131_b	151	59
KAZ-131_b	152	59
KAZ-131_b	153	61
KAZ-131_b	154	61
KAZ-131_b	155	61
KAZ-131_b	156	61
KAZ-131_b	157	61
KAZ-131_b	158	61
KAZ-131_b	159	61
KAZ-131_b	160	60
KAZ-131_b	161	58
KAZ-131_b	162	60
KAZ-131_b	163	60
KAZ-131_b	164	56
KAZ-131_b	165	58
KAZ-131_b	166	58
KAZ-131_b	167	59
KAZ-131_b	168	60
KAZ-131_b	169	60
KAZ-131_b	170	60
KAZ-131_b	171	60
KAZ-131_b	172	58
KAZ-131_b	173	58
KAZ-131_b	174	60
KAZ-131_b	175	60
KAZ-131_b	176	61
KAZ-131_b	177	62
KAZ-131_b	178	62
KAZ-131_b	179	62
KAZ-131_b	180	62
KAZ-131_b	181	63
KAZ-131_b	182	63
KAZ-131_b	183	63
KAZ-131_b	184	66
KAZ-131_b	185	67
KAZ-131_b	186	68
KAZ-131_b	187	69
KAZ-131_b	188	69
KAZ-131_b	189	69
KAZ-131_b	190	67
KAZ-131_b	191	65
KAZ-131_b	192	67
KAZ-131_b	193	68
KAZ-131_b	194	70
KAZ-131_b	195	69
KAZ-131_b	196	55
KAZ-131_b	197	52
KAZ-131_b	198	50
KAZ-131_b	199	50
KAZ-131_b	200	50
KAZ-131_b	201	51
KAZ-131_b	202	59
KAZ-131_b	203	63
KAZ-131_b	204	61
KAZ-131_b	205	64
KAZ-131_b	206	64
KAZ-131_b	207	60
KAZ-131_b	208	60
KAZ-131_b	209	60
KAZ-131_b	210	60
KAZ-131_b	211	60
KAZ-131_b	212	64
KAZ-131_b	213	64
KAZ-131_b	214	63
KAZ-131_b	215	62
KAZ-131_b	216	62
KAZ-131_b	217	62
KAZ-131_b	218	64
KAZ-131_b	219	64
KAZ-131_b	220	64
KAZ-131_b	221	64
KAZ-131_b	222	68
KAZ-131_b	223	71
KAZ-131_b	224	71
KAZ-131_b	225	73
KAZ-131_b	226	87
KAZ-131_b	227	89
KAZ-131_b	228	89
KAZ-131_b	229	95
KAZ-131_b	230	95
KAZ-131_b	231	95
KAZ-131_b	232	95
KAZ-131_b	233	95
KAZ-131_b	234	95
KAZ-131_b	235	96
KAZ-131_b	236	96
KAZ-131_b	237	96
KAZ-131_b	238	100
KAZ-131_b	239	109
KAZ-131_b	240	110
KAZ-131_b	241	110
KAZ-131_b	242	110
KAZ-131_b	243	110
KAZ-131_b	244	114
KAZ-131_b	245	116
KAZ-131_b	246	118
KAZ-131_b	247	118
KAZ-131_b	248	121
KAZ-131_b	249	118
KAZ-131_b	250	119
KAZ-131_b	251	123
KAZ-131_b	252	123
KAZ-131_b	253	124
KAZ-131_b	254	128
KAZ-131_b	255	134
KAZ-131_b	256	134
KAZ-131_b	257	134
KAZ-131_b	258	135
KAZ-131_b	259	136
KAZ-131_b	260	136
KAZ-131_b	261	136
KAZ-131_b	262	136
KAZ-131_b	263	136
KAZ-131_b	264	136
KAZ-131_b	265	136
KAZ-131_b	266	141
KAZ-131_b	267	135
KAZ-131_b	268	138
KAZ-131_b	269	136
KAZ-131_b	270	134
KAZ-131_b	271	136
KAZ-131_b	272	138
KAZ-131_b	273	140
KAZ-131_b	274	144
KAZ-131_b	275	143
KAZ-131_b	276	143
KAZ-131_b	277	143
KAZ-131_b	278	144
KAZ-131_b	279	144
KAZ-131_b	280	144
KAZ-131_b	281	142
KAZ-131_b	282	140
KAZ-131_b	283	130
KAZ-131_b	284	130
KAZ-131_b	285	128
KAZ-131_b	286	122
KAZ-131_b	287	120
KAZ-131_b	288	124
KAZ-131_b	289	128
KAZ-131_b	290	130
KAZ-131_b	291	136
KAZ-131_b	292	136
KAZ-131_b	293	136
KAZ-131_b	294	138
KAZ-131_b	295	138
KAZ-131_b	296	140
KAZ-131_b	297	142
KAZ-131_b	298	143
KAZ-131_b	299	144
KAZ-131_b	300	142
KAZ-131_b	301	144
KAZ-131_b	302	144
KAZ-131_b	303	132
KAZ-131_b	304	122
KAZ-131_b	305	122
KAZ-131_b	306	122
KAZ-131_b	307	122
KAZ-131_b	308	122
KAZ-131_b	309	124
KAZ-131_b	310	126
KAZ-131_b	311	126
KAZ-131_b	312	124
KAZ-131_b	313	124
KAZ-131_b	314	126
KAZ-131_b	315	126
KAZ-131_b	316	126
KAZ-131_b	317	125
KAZ-131_b	318	127
KAZ-131_b	319	126
KAZ-131_b	320	126
KAZ-131_b	321	134
KAZ-131_b	322	132
KAZ-131_b	323	132
KAZ-131_b	324	130
KAZ-131_b	325	126
KAZ-131_b	326	126
KAZ-131_b	327	104
KAZ-131_b	328	103
KAZ-131_b	329	106
KAZ-131_b	330	108
KAZ-131_b	331	108
KAZ-131_b	332	108
KAZ-131_b	333	108
KAZ-131_b	334	108
KAZ-131_b	335	106
KAZ-131_b	336	106
KAZ-131_b	337	104
KAZ-131_b	338	98
KAZ-131_b	339	98
KAZ-131_b	340	100
KAZ-131_b	341	100
KAZ-131_b	342	100
KAZ-131_b	343	100
KAZ-131_b	344	100
KAZ-131_b	345	98
KAZ-131_b	346	98
KAZ-131_b	347	96
KAZ-131_b	348	94
KAZ-131_b	349	94
KAZ-131_b	350	94
KAZ-131_b	351	94
KAZ-131_b	352	92
KAZ-131_b	353	92
KAZ-131_b	354	92
KAZ-131_b	355	92
KAZ-131_b	356	92
KAZ-131_b	357	92
KAZ-131_b	358	91
KAZ-131_b	359	90
KAZ-131_b	360	90
KAZ-131_b	361	84
KAZ-131_b	362	80
KAZ-131_b	363	92
KAZ-131_b	364	92
KAZ-131_b	365	88
KAZ-131_b	366	84
KAZ-131_b	367	86
KAZ-131_b	368	74
KAZ-131_b	369	74
KAZ-131_b	370	76
KAZ-131_b	371	73
KAZ-131_b	372	70
KAZ-131_b	373	70
KAZ-131_b	374	70
KAZ-131_b	375	70
KAZ-131_b	376	66
KAZ-131_b	377	66
KAZ-131_b	378	66
KAZ-131_b	379	66
KAZ-131_b	380	66
KAZ-131_b	381	66
KAZ-131_b	382	66
KAZ-131_b	383	66
KAZ-131_b	384	66
KAZ-131_b	385	66
KAZ-131_b	386	66
KAZ-131_b	387	68
KAZ-131_b	388	67
KAZ-131_b	389	68
KAZ-131_b	390	70
KAZ-131_b	391	70
KAZ-131_b	392	70
KAZ-131_b	393	70
KAZ-131_b	394	68
KAZ-131_b	395	68
KAZ-131_b	396	67
KAZ-131_b	397	66
KAZ-131_b	398	66
KAZ-131_b	399	66
KAZ-131_b	400	66
KAZ-131_b	401	64
KAZ-131_b	402	62
KAZ-131_b	403	62
KAZ-131_b	404	62
KAZ-131_b	405	62
KAZ-131_b	406	60
KAZ-131_b	407	58
KAZ-131_b	408	54
KAZ-131_b	409	54
KAZ-131_b	410	55
KAZ-131_b	411	56
KAZ-131_b	412	56
KAZ-131_b	413	56
KAZ-131_b	414	57
KAZ-131_b	415	58
KAZ-131_b	416	58
KAZ-131_b	417	58
KAZ-131_b	418	58
KAZ-131_b	419	58
KAZ-131_b	420	58
KAZ-131_b	421	61
KAZ-131_b	422	64
KAZ-131_b	423	64
KAZ-131_b	424	62
KAZ-131_b	425	62
KAZ-131_b	426	62
KAZ-131_b	427	62
KAZ-131_b	428	60
KAZ-131_b	429	60
KAZ-131_b	430	60
KAZ-131_b	431	59
KAZ-131_b	432	60
KAZ-131_b	433	60
KAZ-131_b	434	64
KAZ-131_b	435	68
KAZ-131_b	436	70
KAZ-131_b	437	70
KAZ-131_b	438	70
KAZ-131_b	439	70
KAZ-131_b	440	70
KAZ-131_b	441	70
KAZ-131_b	442	70
KAZ-131_b	443	70
KAZ-131_b	444	70
KAZ-131_b	445	72
KAZ-131_b	446	74
KAZ-131_b	447	75
KAZ-131_b	448	73
KAZ-131_b	449	73
KAZ-131_b	450	73
KAZ-131_b	451	73
KAZ-131_b	452	79
KAZ-131_b	453	81
KAZ-131_b	454	80
KAZ-131_b	455	80
KAZ-131_b	456	80
KAZ-131_b	457	77
KAZ-131_b	458	84
KAZ-131_b	459	92
KAZ-131_b	460	92
KAZ-131_b	461	92
KAZ-131_b	462	92
KAZ-131_b	463	96
KAZ-131_b	464	96
KAZ-131_b	465	96
KAZ-131_b	466	96
KAZ-131_b	467	94
KAZ-131_b	468	92
KAZ-131_b	469	92
KAZ-131_b	470	92
KAZ-131_b	471	92
KAZ-131_b	472	92
KAZ-131_b	473	94
KAZ-131_b	474	94
KAZ-131_b	475	104
KAZ-131_b	476	106
KAZ-131_b	477	104
KAZ-131_b	478	106
KAZ-131_b	479	104
KAZ-131_b	480	100
KAZ-131_b	481	100
KAZ-131_b	482	100
KAZ-131_b	483	100
KAZ-131_b	484	102
KAZ-131_b	485	102
KAZ-131_b	486	102
KAZ-131_b	487	102
KAZ-131_b	488	102
KAZ-131_b	489	102
KAZ-131_b	490	102
KAZ-131_b	491	106
KAZ-131_b	492	106
KAZ-131_b	493	106
KAZ-131_b	494	112
KAZ-131_b	495	112
KAZ-131_b	496	112
KAZ-131_b	497	112
KAZ-131_b	498	112
KAZ-131_b	499	112
KAZ-131_b	500	112
KAZ-131_b	501	113
KAZ-131_b	502	114
KAZ-131_b	503	115
KAZ-131_b	504	115
KAZ-131_b	505	115
KAZ-131_b	506	110
KAZ-131_b	507	112
KAZ-131_b	508	112
KAZ-131_b	509	112
KAZ-131_b	510	112
KAZ-131_b	511	108
KAZ-131_b	512	102
KAZ-131_b	513	92
KAZ-131_b	514	36
KAZ-131_b	515	36
KAZ-131_b	516	36
KAZ-131_b	517	36
KAZ-131_b	518	36
KAZ-131_b	519	36
KAZ-131_b	520	36
KAZ-131_b	521	36
KAZ-131_b	522	36
KAZ-131_b	523	36
KAZ-131_b	524	36
KAZ-131_b	525	37
KAZ-131_b	526	38
KAZ-131_b	527	38
KAZ-131_b	528	38
KAZ-131_b	529	41
KAZ-131_b	530	44
KAZ-131_b	531	44
KAZ-131_b	532	38
KAZ-131_b	533	38
KAZ-131_b	534	34
KAZ-131_b	535	32
KAZ-131_b	536	30
KAZ-131_b	537	30
KAZ-131_b	538	30
KAZ-131_b	539	32
KAZ-131_b	540	32
KAZ-131_b	541	32
KAZ-131_b	542	32
KAZ-131_b	543	32
KAZ-131_b	544	32
KAZ-131_b	545	32
KAZ-131_b	546	32
KAZ-131_b	547	32
KAZ-131_b	548	32
KAZ-131_b	549	30
KAZ-131_b	550	28
KAZ-131_b	551	29
KAZ-131_b	552	31
KAZ-131_b	553	30
KAZ-131_b	554	30
KAZ-131_b	555	30
KAZ-131_b	556	30
KAZ-131_b	557	30
KAZ-131_b	558	30
KAZ-131_b	559	30
KAZ-131_b	560	30
KAZ-131_b	561	30
KAZ-131_b	562	31
KAZ-131_b	563	31
KAZ-131_b	564	31
KAZ-131_b	565	31
KAZ-131_b	566	31
KAZ-131_b	567	29
KAZ-131_b	568	27
KAZ-131_b	569	27
KAZ-131_b	570	27
KAZ-131_b	571	27
KAZ-131_b	572	27
KAZ-131_b	573	27
KAZ-131_b	574	27
KAZ-131_b	575	27
KAZ-131_b	576	27
KAZ-131_b	577	27
KAZ-131_b	578	27
KAZ-131_b	579	27
KAZ-131_b	580	27
KAZ-131_b	581	27
KAZ-131_b	582	27
KAZ-131_b	583	27
KAZ-131_b	584	27
KAZ-131_b	585	27
KAZ-131_b	586	27
KAZ-131_b	587	27
KAZ-131_b	588	27
KAZ-131_b	589	28
KAZ-131_b	590	29
KAZ-131_b	591	29
KAZ-131_b	592	29
KAZ-131_b	593	29
KAZ-131_b	594	29
KAZ-131_b	595	29
KAZ-131_b	596	31
KAZ-131_b	597	31
KAZ-131_b	598	31
KAZ-131_b	599	31
KAZ-131_b	600	31
KAZ-131_b	601	31
KAZ-131_b	602	31
KAZ-131_b	603	31
KAZ-131_b	604	31
KAZ-131_b	605	31
KAZ-131_b	606	31
KAZ-131_b	607	31
KAZ-131_b	608	31
KAZ-131_b	609	29
KAZ-131_b	610	29
KAZ-131_b	611	28
KAZ-131_b	612	20
KAZ-131_b	613	20
KAZ-131_b	614	18
KAZ-131_b	615	18
KAZ-131_b	616	18
KAZ-131_b	617	18
KAZ-131_b	618	18
KAZ-131_b	619	18
KAZ-131_b	620	18
KAZ-131_b	621	18
KAZ-131_b	622	20
KAZ-131_b	623	20
KAZ-131_b	624	20
KAZ-131_b	625	20
KAZ-131_b	626	20
KAZ-131_b	627	20
KAZ-131_b	628	22
KAZ-131_b	629	22
KAZ-131_b	630	28
KAZ-131_b	631	28
KAZ-131_b	632	28
KAZ-131_b	633	28
KAZ-131_b	634	30
KAZ-131_b	635	30
KAZ-131_b	636	30
KAZ-131_b	637	32
KAZ-131_b	638	34
KAZ-131_b	639	35
KAZ-131_b	640	36
KAZ-131_b	641	40
KAZ-131_b	642	39
KAZ-131_b	643	42
KAZ-131_b	644	42
KAZ-131_b	645	44
KAZ-131_b	646	46
KAZ-131_b	647	46
KAZ-131_b	648	46
KAZ-131_b	649	46
KAZ-131_b	650	44
KAZ-131_b	651	52
KAZ-131_b	652	52
KAZ-131_b	653	52
KAZ-131_b	654	52
KAZ-131_b	655	54
KAZ-131_b	656	54
KAZ-131_b	657	54
KAZ-131_b	658	54
KAZ-131_b	659	54
KAZ-131_b	660	58
KAZ-131_b	661	58
KAZ-131_b	662	60
KAZ-131_b	663	54
KAZ-131_b	664	58
KAZ-131_b	665	58
KAZ-131_b	666	72
KAZ-131_b	667	72
KAZ-131_b	668	72
KAZ-131_b	669	72
KAZ-131_b	670	72
KAZ-131_b	671	72
KAZ-131_b	672	76
KAZ-131_b	673	78
KAZ-131_b	674	82
KAZ-131_b	675	84
KAZ-131_b	676	84
KAZ-131_b	677	84
KAZ-131_b	678	82
KAZ-131_b	679	82
KAZ-131_b	680	85
KAZ-131_b	681	88
KAZ-131_b	682	88
KAZ-131_b	683	88
KAZ-131_b	684	87
KAZ-131_b	685	86
KAZ-131_b	686	85
KAZ-131_b	687	86
KAZ-131_b	688	86
KAZ-131_b	689	88
KAZ-131_b	690	88
KAZ-131_b	691	88
KAZ-131_b	692	84
KAZ-131_b	693	84
KAZ-131_b	694	84
KAZ-131_b	695	90
KAZ-131_b	696	90
KAZ-131_b	697	90
KAZ-131_b	698	90
KAZ-131_b	699	90
KAZ-131_b	700	90
KAZ-131_b	701	98
KAZ-131_b	702	98
KAZ-131_b	703	95
KAZ-131_b	704	90
KAZ-131_b	705	85
KAZ-131_b	706	121
KAZ-131_b	707	121
KAZ-131_b	708	125
KAZ-131_b	709	128
KAZ-131_b	710	131
KAZ-131_b	711	134
KAZ-131_b	712	132
KAZ-131_b	713	132
KAZ-131_b	714	132
KAZ-131_b	715	132
KAZ-131_b	716	126
KAZ-131_b	717	125
KAZ-131_b	718	126
KAZ-131_b	719	133
KAZ-131_b	720	142
KAZ-131_b	721	143
KAZ-131_b	722	144
KAZ-131_b	723	148
KAZ-131_b	724	152
KAZ-131_b	725	149
KAZ-131_b	726	149
KAZ-131_b	727	149
KAZ-131_b	728	150
KAZ-131_b	729	152
KAZ-131_b	730	156
KAZ-131_b	731	158
KAZ-131_b	732	162
KAZ-131_b	733	162
KAZ-131_b	734	166
KAZ-131_b	735	166
KAZ-131_b	736	174
KAZ-131_b	737	174
KAZ-131_b	738	188
KAZ-131_b	739	192
KAZ-131_b	740	197
KAZ-131_b	741	210
KAZ-131_b	742	216
KAZ-131_b	743	217
KAZ-131_b	744	218
KAZ-131_b	745	244
KAZ-131_b	746	248
KAZ-131_b	747	250
KAZ-131_b	748	250
KAZ-131_b	749	253
KAZ-131_b	750	255
KAZ-131_b	751	259
KAZ-131_b	752	263
KAZ-131_b	753	259
KAZ-131_b	754	260
KAZ-131_b	755	262
KAZ-131_b	756	272
KAZ-131_b	757	272
KAZ-131_b	758	272
KAZ-131_b	759	271
KAZ-131_b	760	274
KAZ-131_b	761	274
KAZ-131_b	762	274
KAZ-131_b	763	274
KAZ-131_b	764	274
KAZ-131_b	765	274
KAZ-131_b	766	276
KAZ-131_b	767	272
KAZ-131_b	768	272
KAZ-131_b	769	276
KAZ-131_b	770	281
KAZ-131_b	771	254
KAZ-131_b	772	244
KAZ-131_b	773	218
KAZ-131_b	774	218
KAZ-131_b	775	214
KAZ-131_b	776	218
KAZ-131_b	777	206
KAZ-131_b	778	210
KAZ-131_b	779	212
KAZ-131_b	780	220
KAZ-131_b	781	228
KAZ-131_b	782	228
KAZ-131_b	783	230
KAZ-131_b	784	232
KAZ-131_b	785	232
KAZ-131_b	786	232
KAZ-131_b	787	234
KAZ-131_b	788	236
KAZ-131_b	789	239
KAZ-131_b	790	240
KAZ-131_b	791	240
KAZ-131_b	792	237
KAZ-131_b	793	240
KAZ-131_b	794	244
KAZ-131_b	795	237
KAZ-131_b	796	239
KAZ-131_b	797	231
KAZ-131_b	798	228
KAZ-131_b	799	218
KAZ-131_b	800	218
KAZ-131_b	801	220
KAZ-131_b	802	220
KAZ-131_b	803	216
KAZ-131_b	804	214
KAZ-131_b	805	216
KAZ-131_b	806	218
KAZ-131_b	807	232
KAZ-131_b	808	236
KAZ-131_b	809	237
KAZ-131_b	810	238
KAZ-131_b	811	240
KAZ-131_b	812	242
KAZ-131_b	813	245
KAZ-131_b	814	246
KAZ-131_b	815	242
KAZ-131_b	816	242
KAZ-131_b	817	246
KAZ-131_b	818	248
KAZ-131_b	819	264
KAZ-131_b	820	266
KAZ-131_b	821	270
KAZ-131_b	822	272
KAZ-131_b	823	272
KAZ-131_b	824	270
KAZ-131_b	825	298
KAZ-131_b	826	299
KAZ-131_b	827	300
KAZ-131_b	828	300
KAZ-131_b	829	300
KAZ-131_b	830	300
KAZ-131_b	831	309
KAZ-131_b	832	309
KAZ-131_b	833	309
KAZ-131_b	834	312
KAZ-131_b	835	320
KAZ-131_b	836	320
KAZ-131_b	837	320
KAZ-131_b	838	322
KAZ-131_b	839	310
KAZ-131_b	840	300
KAZ-131_b	841	318
KAZ-131_b	842	318
KAZ-131_b	843	324
KAZ-131_b	844	324
KAZ-131_b	845	348
KAZ-131_b	846	338
KAZ-131_b	847	329
KAZ-131_b	848	341
KAZ-131_b	849	349
KAZ-131_b	850	353
KAZ-131_b	851	354
KAZ-131_b	852	353
KAZ-131_b	853	360
KAZ-131_b	854	358
KAZ-131_b	855	360
KAZ-131_b	856	361
KAZ-131_b	857	348
KAZ-131_b	858	348
KAZ-131_b	859	348
KAZ-131_b	860	346
KAZ-131_b	861	348
KAZ-131_b	862	348
KAZ-131_b	863	346
KAZ-131_b	864	346
KAZ-131_b	865	346
KAZ-131_b	866	352
KAZ-131_b	867	348
KAZ-131_b	868	350
KAZ-131_b	869	350
KAZ-131_b	870	352
KAZ-131_b	871	354
KAZ-131_b	872	348
KAZ-131_b	873	348
KAZ-131_b	874	347
KAZ-131_b	875	346
KAZ-131_b	876	372
KAZ-131_b	877	374
KAZ-131_b	878	370
KAZ-131_b	879	368
KAZ-131_b	880	368
KAZ-131_b	881	368
KAZ-131_b	882	366
KAZ-131_b	883	354
KAZ-131_b	884	344
KAZ-131_b	885	340
KAZ-131_b	886	343
KAZ-131_b	887	316
KAZ-131_b	888	303
KAZ-131_b	889	280
KAZ-131_b	890	259
KAZ-131_b	891	221
KAZ-131_b	892	179
KAZ-131_b	893	140
KAZ-131_b	894	140
KAZ-131_b	895	140
KAZ-131_b	896	138
KAZ-131_b	897	136
KAZ-131_b	898	124
KAZ-131_b	899	122
KAZ-131_b	900	122
KAZ-131_b	901	124
KAZ-131_b	902	120
KAZ-131_b	903	120
KAZ-131_b	904	120
KAZ-131_b	905	120
KAZ-131_b	906	118
KAZ-131_b	907	118
KAZ-131_b	908	118
KAZ-131_b	909	116
KAZ-131_b	910	113
KAZ-131_b	911	111
KAZ-131_b	912	112
KAZ-131_b	913	104
KAZ-131_b	914	99
KAZ-131_b	915	94
KAZ-131_b	916	92
KAZ-131_b	917	74
KAZ-131_b	918	72
KAZ-131_b	919	66
KAZ-131_b	920	66
KAZ-131_b	921	66
KAZ-131_b	922	66
KAZ-131_b	923	66
KAZ-131_b	924	66
KAZ-131_b	925	66
KAZ-131_b	926	68
KAZ-131_b	927	70
KAZ-131_b	928	70
KAZ-131_b	929	70
KAZ-131_b	930	70
KAZ-131_b	931	72
KAZ-131_b	932	72
KAZ-131_b	933	72
KAZ-131_b	934	70
KAZ-131_b	935	70
KAZ-131_b	936	70
KAZ-131_b	937	70
KAZ-131_b	938	70
KAZ-131_b	939	68
KAZ-131_b	940	68
KAZ-131_b	941	68
KAZ-131_b	942	68
KAZ-131_b	943	68
KAZ-131_b	944	64
KAZ-131_b	945	61
KAZ-131_b	946	61
KAZ-131_b	947	62
KAZ-131_b	948	62
KAZ-131_b	949	68
KAZ-131_b	950	68
KAZ-131_b	951	68
KAZ-131_b	952	68
KAZ-131_b	953	68
KAZ-131_b	954	68
KAZ-131_b	955	68
KAZ-131_b	956	68
KAZ-131_b	957	68
KAZ-131_b	958	68
KAZ-131_b	959	68
KAZ-131_b	960	68
KAZ-131_b	961	70
KAZ-131_b	962	70
KAZ-131_b	963	72
KAZ-131_b	964	72
KAZ-131_b	965	70
KAZ-131_b	966	70
KAZ-131_b	967	70
KAZ-131_b	968	69
KAZ-131_b	969	68
KAZ-131_b	970	68
KAZ-131_b	971	68
KAZ-131_b	972	68
KAZ-131_b	973	68
KAZ-131_b	974	68
KAZ-131_b	975	76
KAZ-131_b	976	74
KAZ-131_b	977	72
KAZ-131_b	978	66
KAZ-131_b	979	64
KAZ-131_b	980	64
KAZ-131_b	981	79
KAZ-131_b	982	84
KAZ-131_b	983	60
KAZ-131_b	984	59
KAZ-131_b	985	60
KAZ-131_b	986	56
KAZ-131_b	987	54
KAZ-131_b	988	54
KAZ-131_b	989	54
KAZ-131_b	990	54
KAZ-131_b	991	54
KAZ-131_b	992	54
KAZ-131_b	993	54
KAZ-131_b	994	54
KAZ-131_b	995	56
KAZ-131_b	996	56
KAZ-131_b	997	56
KAZ-131_b	998	56
KAZ-131_b	999	56
KAZ-131_b	1000	61
KAZ-131_b	1001	61
KAZ-131_b	1002	66
KAZ-131_b	1003	66
KAZ-131_b	1004	66
KAZ-131_b	1005	66
KAZ-131_b	1006	66
KAZ-131_b	1007	74
KAZ-131_b	1008	80
KAZ-131_b	1009	82
KAZ-131_b	1010	82
KAZ-131_b	1011	90
KAZ-131_b	1012	90
KAZ-131_b	1013	89
KAZ-131_b	1014	89
KAZ-131_b	1015	88
KAZ-131_b	1016	87
KAZ-131_b	1017	87
KAZ-131_b	1018	87
KAZ-131_b	1019	86
KAZ-131_b	1020	86
KAZ-131_b	1021	86
KAZ-131_b	1022	86
KAZ-131_b	1023	86
KAZ-131_b	1024	86
KAZ-131_b	1025	86
KAZ-131_b	1026	86
KAZ-131_b	1027	86
KAZ-131_b	1028	86
KAZ-131_b	1029	86
KAZ-131_b	1030	86
KAZ-131_b	1031	87
KAZ-131_b	1032	87
KAZ-131_b	1033	87
KAZ-131_b	1034	93
KAZ-131_b	1035	96
KAZ-131_b	1036	100
KAZ-131_b	1037	94
KAZ-131_b	1038	94
KAZ-131_b	1039	96
KAZ-131_b	1040	96
KAZ-131_b	1041	96
KAZ-131_b	1042	96
KAZ-131_b	1043	96
KAZ-131_b	1044	96
KAZ-131_b	1045	95
KAZ-131_b	1046	95
KAZ-131_b	1047	96
KAZ-131_b	1048	96
KAZ-131_b	1049	96
KAZ-131_b	1050	96
KAZ-131_b	1051	94
KAZ-131_b	1052	94
KAZ-131_b	1053	94
KAZ-131_b	1054	94
KAZ-131_b	1055	94
KAZ-131_b	1056	94
KAZ-131_b	1057	96
KAZ-131_b	1058	97
KAZ-131_b	1059	97
KAZ-131_b	1060	98
KAZ-131_b	1061	100
KAZ-131_b	1062	100
KAZ-131_b	1063	100
KAZ-131_b	1064	100
KAZ-131_b	1065	101
KAZ-131_b	1066	101
KAZ-131_b	1067	101
KAZ-131_b	1068	101
KAZ-131_b	1069	101
KAZ-131_b	1070	93
KAZ-131_b	1071	93
KAZ-131_b	1072	93
KAZ-131_b	1073	91
KAZ-131_b	1074	96
KAZ-131_b	1075	97
KAZ-131_b	1076	98
KAZ-131_b	1077	92
KAZ-131_b	1078	86
KAZ-131_b	1079	76
KAZ-131_b	1080	70
KAZ-131_b	1081	70
KAZ-131_b	1082	68
KAZ-131_b	1083	68
KAZ-131_b	1084	68
KAZ-131_b	1085	68
KAZ-131_b	1086	68
KAZ-131_b	1087	70
KAZ-131_b	1088	64
KAZ-131_b	1089	64
KAZ-131_b	1090	58
KAZ-131_b	1091	58
KAZ-131_b	1092	63
KAZ-131_b	1093	62
KAZ-131_b	1094	62
KAZ-131_b	1095	62
KAZ-131_b	1096	74
KAZ-131_b	1097	84
KAZ-131_b	1098	86
KAZ-131_b	1099	86
KAZ-131_b	1100	86
KAZ-131_b	1101	80
KAZ-131_b	1102	80
KAZ-131_b	1103	80
KAZ-131_b	1104	80
KAZ-131_b	1105	80
KAZ-131_b	1106	80
KAZ-131_b	1107	80
KAZ-131_b	1108	80
KAZ-131_b	1109	74
KAZ-131_b	1110	74
KAZ-131_b	1111	74
KAZ-131_b	1112	74
KAZ-131_b	1113	74
KAZ-131_b	1114	72
KAZ-131_b	1115	68
KAZ-131_b	1116	68
KAZ-131_b	1117	66
KAZ-131_b	1118	66
KAZ-131_b	1119	68
KAZ-131_b	1120	70
KAZ-131_b	1121	70
KAZ-131_b	1122	72
KAZ-131_b	1123	73
KAZ-131_b	1124	74
KAZ-131_b	1125	74
KAZ-131_b	1126	86
KAZ-131_b	1127	88
KAZ-131_b	1128	88
KAZ-131_b	1129	90
KAZ-131_b	1130	92
KAZ-131_b	1131	92
KAZ-131_b	1132	92
KAZ-131_b	1133	92
KAZ-131_b	1134	92
KAZ-131_b	1135	90
KAZ-131_b	1136	84
KAZ-131_b	1137	84
KAZ-131_b	1138	84
KAZ-131_b	1139	86
KAZ-131_b	1140	86
KAZ-131_b	1141	84
KAZ-131_b	1142	84
KAZ-131_b	1143	86
KAZ-131_b	1144	86
KAZ-131_b	1145	88
KAZ-131_b	1146	88
KAZ-131_b	1147	88
KAZ-131_b	1148	88
KAZ-131_b	1149	88
KAZ-131_b	1150	88
KAZ-131_b	1151	88
KAZ-131_b	1152	86
KAZ-131_b	1153	86
KAZ-131_b	1154	84
KAZ-131_b	1155	86
KAZ-131_b	1156	86
KAZ-131_b	1157	88
KAZ-131_b	1158	86
KAZ-131_b	1159	86
KAZ-131_b	1160	86
KAZ-131_b	1161	86
KAZ-131_b	1162	86
KAZ-131_b	1163	95
KAZ-131_b	1164	91
KAZ-131_b	1165	92
KAZ-131_b	1166	94
KAZ-131_b	1167	94
KAZ-131_b	1168	98
KAZ-131_b	1169	102
KAZ-131_b	1170	104
KAZ-131_b	1171	104
KAZ-131_b	1172	104
KAZ-131_b	1173	108
KAZ-131_b	1174	108
KAZ-131_b	1175	108
KAZ-131_b	1176	108
KAZ-131_b	1177	108
KAZ-131_b	1178	108
KAZ-131_b	1179	108
KAZ-131_b	1180	108
KAZ-131_b	1181	109
KAZ-131_b	1182	111
KAZ-131_b	1183	114
KAZ-131_b	1184	115
KAZ-131_b	1185	116
KAZ-131_b	1186	116
KAZ-131_b	1187	118
KAZ-131_b	1188	116
KAZ-131_b	1189	120
KAZ-131_b	1190	118
KAZ-131_b	1191	118
KAZ-131_b	1192	121
KAZ-131_b	1193	121
KAZ-131_b	1194	119
KAZ-131_b	1195	120
KAZ-131_b	1196	120
KAZ-131_b	1197	120
KAZ-131_b	1198	119
KAZ-131_b	1199	124
KAZ-131_b	1200	128
KAZ-131_b	1201	132
KAZ-131_b	1202	136
KAZ-131_b	1203	136
KAZ-131_b	1204	138
KAZ-131_b	1205	147
KAZ-131_b	1206	152
KAZ-131_b	1207	156
KAZ-131_b	1208	163
KAZ-131_b	1209	169
KAZ-131_b	1210	171
KAZ-131_b	1211	172
KAZ-131_b	1212	172
KAZ-131_b	1213	170
KAZ-131_b	1214	164
KAZ-131_b	1215	165
KAZ-131_b	1216	166
KAZ-131_b	1217	166
KAZ-131_b	1218	170
KAZ-131_b	1219	174
KAZ-131_b	1220	168
KAZ-131_b	1221	169
KAZ-131_b	1222	160
KAZ-131_b	1223	159
KAZ-131_b	1224	154
KAZ-131_b	1225	151
KAZ-131_b	1226	143
KAZ-131_b	1227	142
KAZ-131_b	1228	143
KAZ-131_b	1229	138
KAZ-131_b	1230	145
KAZ-131_b	1231	145
KAZ-131_b	1232	145
KAZ-131_b	1233	119
KAZ-131_b	1234	119
KAZ-131_b	1235	112
KAZ-131_b	1236	111
KAZ-131_b	1237	110
KAZ-131_b	1238	110
KAZ-131_b	1239	110
KAZ-131_b	1240	110
KAZ-131_b	1241	110
KAZ-131_b	1242	110
KAZ-131_b	1243	110
KAZ-131_b	1244	110
KAZ-131_b	1245	110
KAZ-131_b	1246	108
KAZ-131_b	1247	108
KAZ-131_b	1248	108
KAZ-131_b	1249	110
KAZ-131_b	1250	112
KAZ-131_b	1251	116
KAZ-131_b	1252	116
KAZ-131_b	1253	116
KAZ-131_b	1254	116
KAZ-131_b	1255	118
KAZ-131_b	1256	118
KAZ-131_b	1257	118
KAZ-131_b	1258	118
KAZ-131_b	1259	120
KAZ-131_b	1260	122
KAZ-131_b	1261	122
KAZ-131_b	1262	122
KAZ-131_b	1263	122
KAZ-131_b	1264	122
KAZ-131_b	1265	122
KAZ-131_b	1266	122
KAZ-131_b	1267	124
KAZ-131_b	1268	128
KAZ-131_b	1269	129
KAZ-131_b	1270	128
KAZ-131_b	1271	130
KAZ-131_b	1272	130
KAZ-131_b	1273	130
KAZ-131_b	1274	130
KAZ-131_b	1275	136
KAZ-131_b	1276	138
KAZ-131_b	1277	137
KAZ-131_b	1278	143
KAZ-131_b	1279	147
KAZ-131_b	1280	147
KAZ-131_b	1281	149
KAZ-131_b	1282	148
KAZ-131_b	1283	149
KAZ-131_b	1284	146
KAZ-131_b	1285	147
KAZ-131_b	1286	147
KAZ-131_b	1287	151
KAZ-131_b	1288	151
KAZ-131_b	1289	154
KAZ-131_b	1290	155
KAZ-131_b	1291	155
KAZ-131_b	1292	155
KAZ-131_b	1293	159
KAZ-131_b	1294	160
KAZ-131_b	1295	161
KAZ-131_b	1296	161
KAZ-131_b	1297	161
KAZ-131_b	1298	161
KAZ-131_b	1299	161
KAZ-131_b	1300	161
KAZ-131_b	1301	161
KAZ-131_b	1302	159
KAZ-131_b	1303	157
KAZ-131_b	1304	155
KAZ-131_b	1305	155
KAZ-131_b	1306	149
KAZ-131_b	1307	151
KAZ-131_b	1308	133
KAZ-131_b	1309	108
KAZ-131_b	1310	122
KAZ-131_b	1311	120
KAZ-131_b	1312	118
KAZ-131_b	1313	115
KAZ-131_b	1314	117
KAZ-131_b	1315	115
KAZ-131_b	1316	113
KAZ-131_b	1317	112
KAZ-131_b	1318	112
KAZ-131_b	1319	108
KAZ-131_b	1320	108
KAZ-131_b	1321	106
KAZ-131_b	1322	108
KAZ-131_b	1323	94
KAZ-131_b	1324	86
KAZ-131_b	1325	86
KAZ-131_b	1326	86
KAZ-131_b	1327	86
KAZ-131_b	1328	82
KAZ-131_b	1329	80
KAZ-131_b	1330	78
KAZ-131_b	1331	78
KAZ-131_b	1332	78
KAZ-131_b	1333	78
KAZ-131_b	1334	76
KAZ-131_b	1335	76
KAZ-131_b	1336	73
KAZ-131_b	1337	73
KAZ-131_b	1338	68
KAZ-131_b	1339	68
KAZ-131_b	1340	68
KAZ-131_b	1341	72
KAZ-131_b	1342	70
KAZ-131_b	1343	72
KAZ-131_b	1344	72
KAZ-131_b	1345	72
KAZ-131_b	1346	74
KAZ-131_b	1347	74
KAZ-131_b	1348	74
KAZ-131_b	1349	76
KAZ-131_b	1350	82
KAZ-131_b	1351	81
KAZ-131_b	1352	80
KAZ-131_b	1353	80
KAZ-131_b	1354	80
KAZ-131_b	1355	80
KAZ-131_b	1356	80
KAZ-131_b	1357	83
KAZ-131_b	1358	86
KAZ-131_b	1359	86
KAZ-131_b	1360	85
KAZ-131_b	1361	89
KAZ-131_b	1362	85
KAZ-131_b	1363	79
KAZ-131_b	1364	72
KAZ-131_b	1365	72
KAZ-131_b	1366	72
KAZ-131_b	1367	72
KAZ-131_b	1368	72
KAZ-131_b	1369	70
KAZ-131_b	1370	76
KAZ-131_b	1371	76
KAZ-131_b	1372	76
KAZ-131_b	1373	76
KAZ-131_b	1374	76
KAZ-131_b	1375	76
KAZ-131_b	1376	76
KAZ-131_b	1377	76
KAZ-131_b	1378	76
KAZ-131_b	1379	76
KAZ-131_b	1380	76
KAZ-131_b	1381	76
KAZ-131_b	1382	76
KAZ-131_b	1383	77
KAZ-131_b	1384	78
KAZ-131_b	1385	92
KAZ-131_b	1386	96
KAZ-131_b	1387	96
KAZ-131_b	1388	96
KAZ-131_b	1389	94
KAZ-131_b	1390	93
KAZ-131_b	1391	92
KAZ-131_b	1392	90
KAZ-131_b	1393	88
KAZ-131_b	1394	80
KAZ-131_b	1395	78
KAZ-131_b	1396	70
KAZ-131_b	1397	62
KAZ-131_b	1398	52
KAZ-131_b	1399	47
KAZ-131_b	1400	47
KAZ-131_b	1401	48
KAZ-131_b	1402	48
KAZ-131_b	1403	48
KAZ-131_b	1404	48
KAZ-131_b	1405	48
KAZ-131_b	1406	56
KAZ-131_b	1407	56
KAZ-131_b	1408	56
KAZ-131_b	1409	57
KAZ-131_b	1410	58
KAZ-131_b	1411	58
KAZ-131_b	1412	63
KAZ-131_b	1413	68
KAZ-131_b	1414	70
KAZ-131_b	1415	70
KAZ-131_b	1416	70
KAZ-131_b	1417	70
KAZ-131_b	1418	70
KAZ-131_b	1419	70
KAZ-131_b	1420	70
KAZ-131_b	1421	70
KAZ-131_b	1422	70
KAZ-131_b	1423	70
KAZ-131_b	1424	70
KAZ-131_b	1425	70
KAZ-131_b	1426	70
KAZ-131_b	1427	70
KAZ-131_b	1428	70
KAZ-131_b	1429	70
KAZ-131_b	1430	68
KAZ-131_b	1431	68
KAZ-131_b	1432	68
KAZ-131_b	1433	68
KAZ-131_b	1434	68
KAZ-131_b	1435	70
KAZ-131_b	1436	72
KAZ-131_b	1437	72
KAZ-131_b	1438	74
KAZ-131_b	1439	75
KAZ-131_b	1440	76
KAZ-131_b	1441	72
KAZ-131_b	1442	82
KAZ-131_b	1443	91
KAZ-131_b	1444	90
KAZ-131_b	1445	93
KAZ-131_b	1446	96
KAZ-131_b	1447	100
KAZ-131_b	1448	108
KAZ-131_b	1449	108
KAZ-131_b	1450	110
KAZ-131_b	1451	124
KAZ-131_b	1452	128
KAZ-131_b	1453	128
KAZ-131_b	1454	128
KAZ-131_b	1455	126
KAZ-131_b	1456	124
KAZ-131_b	1457	124
KAZ-131_b	1458	125
KAZ-131_b	1459	127
KAZ-131_b	1460	129
KAZ-131_b	1461	129
KAZ-131_b	1462	129
KAZ-131_b	1463	129
KAZ-131_b	1464	129
KAZ-131_b	1465	129
KAZ-131_b	1466	129
KAZ-131_b	1467	130
KAZ-131_b	1468	133
KAZ-131_b	1469	136
KAZ-131_b	1470	136
KAZ-131_b	1471	137
KAZ-131_b	1472	139
KAZ-131_b	1473	139
KAZ-131_b	1474	138
KAZ-131_b	1475	139
KAZ-131_b	1476	139
KAZ-131_b	1477	139
KAZ-131_b	1478	140
KAZ-131_b	1479	141
KAZ-131_b	1480	141
KAZ-131_b	1481	141
KAZ-131_b	1482	141
KAZ-131_b	1483	141
KAZ-131_b	1484	141
KAZ-131_b	1485	141
KAZ-131_b	1486	139
KAZ-131_b	1487	139
KAZ-131_b	1488	139
KAZ-131_b	1489	137
KAZ-131_b	1490	137
KAZ-131_b	1491	134
KAZ-131_b	1492	134
KAZ-131_b	1493	140
KAZ-131_b	1494	137
KAZ-131_b	1495	137
KAZ-131_b	1496	121
KAZ-131_b	1497	118
KAZ-131_b	1498	119
KAZ-131_b	1499	117
KAZ-131_b	1500	131
KAZ-131_b	1501	145
KAZ-131_b	1502	160
KAZ-131_b	1503	162
KAZ-131_b	1504	165
KAZ-131_b	1505	170
KAZ-131_b	1506	172
KAZ-131_b	1507	172
KAZ-131_b	1508	175
KAZ-131_b	1509	175
KAZ-131_b	1510	175
KAZ-131_b	1511	175
KAZ-131_b	1512	175
KAZ-131_b	1513	175
KAZ-131_b	1514	175
KAZ-131_b	1515	186
KAZ-131_b	1516	194
KAZ-131_b	1517	194
KAZ-131_b	1518	197
KAZ-131_b	1519	197
KAZ-131_b	1520	199
KAZ-131_b	1521	181
KAZ-131_b	1522	181
KAZ-131_b	1523	184
KAZ-131_b	1524	178
KAZ-131_b	1525	178
KAZ-131_b	1526	177
KAZ-131_b	1527	181
KAZ-131_b	1528	174
KAZ-131_b	1529	175
KAZ-131_b	1530	177
KAZ-131_b	1531	181
KAZ-131_b	1532	181
KAZ-131_b	1533	181
KAZ-131_b	1534	181
KAZ-131_b	1535	181
KAZ-131_b	1536	181
KAZ-131_b	1537	183
KAZ-131_b	1538	185
KAZ-131_b	1539	187
KAZ-131_b	1540	187
KAZ-131_b	1541	195
KAZ-131_b	1542	195
KAZ-131_b	1543	200
KAZ-131_b	1544	204
KAZ-131_b	1545	205
KAZ-131_b	1546	205
KAZ-131_b	1547	216
KAZ-131_b	1548	227
KAZ-131_b	1549	227
KAZ-131_b	1550	230
KAZ-131_b	1551	233
KAZ-131_b	1552	239
KAZ-131_b	1553	239
KAZ-131_b	1554	243
KAZ-131_b	1555	243
KAZ-131_b	1556	240
KAZ-131_b	1557	231
KAZ-131_b	1558	241
KAZ-131_b	1559	241
KAZ-131_b	1560	249
KAZ-131_b	1561	253
KAZ-131_b	1562	253
KAZ-131_b	1563	252
KAZ-131_b	1564	251
KAZ-131_b	1565	249
KAZ-131_b	1566	247
KAZ-131_b	1567	241
KAZ-131_b	1568	245
KAZ-131_b	1569	235
KAZ-131_b	1570	233
KAZ-131_b	1571	225
KAZ-131_b	1572	211
KAZ-131_b	1573	210
KAZ-131_b	1574	209
KAZ-131_b	1575	189
KAZ-131_b	1576	187
KAZ-131_b	1577	193
KAZ-131_b	1578	195
KAZ-131_b	1579	195
KAZ-131_b	1580	193
KAZ-131_b	1581	195
KAZ-131_b	1582	191
KAZ-131_b	1583	192
KAZ-131_b	1584	193
KAZ-131_b	1585	193
KAZ-131_b	1586	200
KAZ-131_b	1587	200
KAZ-131_b	1588	201
KAZ-131_b	1589	200
KAZ-131_b	1590	195
KAZ-131_b	1591	192
KAZ-131_b	1592	185
KAZ-131_b	1593	176
KAZ-131_b	1594	164
KAZ-131_b	1595	158
KAZ-131_b	1596	154
KAZ-131_b	1597	152
KAZ-131_b	1598	146
KAZ-131_b	1599	118
KAZ-131_b	1600	92
KAZ-131_b	1601	95
KAZ-131_b	1602	98
KAZ-131_b	1603	126
KAZ-131_b	1604	126
KAZ-131_b	1605	128
KAZ-131_b	1606	128
KAZ-131_b	1607	134
KAZ-131_b	1608	134
KAZ-131_b	1609	135
KAZ-131_b	1610	135
KAZ-131_b	1611	136
KAZ-131_b	1612	142
KAZ-131_b	1613	146
KAZ-131_b	1614	146
KAZ-131_b	1615	144
KAZ-131_b	1616	152
KAZ-131_b	1617	148
KAZ-131_b	1618	153
KAZ-131_b	1619	146
KAZ-131_b	1620	147
KAZ-131_b	1621	147
KAZ-131_b	1622	146
KAZ-131_b	1623	149
KAZ-131_b	1624	150
KAZ-131_b	1625	150
KAZ-131_b	1626	151
KAZ-131_b	1627	152
KAZ-131_b	1628	152
KAZ-131_b	1629	154
KAZ-131_b	1630	154
KAZ-131_b	1631	154
KAZ-131_b	1632	153
KAZ-131_b	1633	163
KAZ-131_b	1634	178
KAZ-131_b	1635	185
KAZ-131_b	1636	190
KAZ-131_b	1637	192
KAZ-131_b	1638	194
KAZ-131_b	1639	196
KAZ-131_b	1640	205
KAZ-131_b	1641	210
KAZ-131_b	1642	214
KAZ-131_b	1643	214
KAZ-131_b	1644	214
KAZ-131_b	1645	214
KAZ-131_b	1646	222
KAZ-131_b	1647	234
KAZ-131_b	1648	234
KAZ-131_b	1649	234
KAZ-131_b	1650	234
KAZ-131_b	1651	238
KAZ-131_b	1652	238
KAZ-131_b	1653	250
KAZ-131_b	1654	258
KAZ-131_b	1655	258
KAZ-131_b	1656	258
KAZ-131_b	1657	258
KAZ-131_b	1658	268
KAZ-131_b	1659	280
KAZ-131_b	1660	284
KAZ-131_b	1661	284
KAZ-131_b	1662	284
KAZ-131_b	1663	284
KAZ-131_b	1664	284
KAZ-131_b	1665	286
KAZ-131_b	1666	286
KAZ-131_b	1667	286
KAZ-131_b	1668	287
KAZ-131_b	1669	288
KAZ-131_b	1670	286
KAZ-131_b	1671	298
KAZ-131_b	1672	296
KAZ-131_b	1673	294
KAZ-131_b	1674	287
KAZ-131_b	1675	293
KAZ-131_b	1676	299
KAZ-131_b	1677	296
KAZ-131_b	1678	299
KAZ-131_b	1679	302
KAZ-131_b	1680	307
KAZ-131_b	1681	309
KAZ-131_b	1682	312
KAZ-131_b	1683	316
KAZ-131_b	1684	316
KAZ-131_b	1685	315
KAZ-131_b	1686	315
KAZ-131_b	1687	313
KAZ-131_b	1688	315
KAZ-131_b	1689	308
KAZ-131_b	1690	305
KAZ-131_b	1691	306
KAZ-131_b	1692	299
KAZ-131_b	1693	294
KAZ-131_b	1694	294
KAZ-131_b	1695	295
KAZ-131_b	1696	296
KAZ-131_b	1697	298
KAZ-131_b	1698	310
KAZ-131_b	1699	314
KAZ-131_b	1700	314
KAZ-131_b	1701	314
KAZ-131_b	1702	314
KAZ-131_b	1703	314
KAZ-131_b	1704	312
KAZ-131_b	1705	310
KAZ-131_b	1706	297
KAZ-131_b	1707	296
KAZ-131_b	1708	293
KAZ-131_b	1709	293
KAZ-131_b	1710	297
KAZ-131_b	1711	299
KAZ-131_b	1712	298
KAZ-131_b	1713	300
KAZ-131_b	1714	304
KAZ-131_b	1715	304
KAZ-131_b	1716	312
KAZ-131_b	1717	316
KAZ-131_b	1718	316
KAZ-131_b	1719	316
KAZ-131_b	1720	320
KAZ-131_b	1721	318
KAZ-131_b	1722	318
KAZ-131_b	1723	317
KAZ-131_b	1724	321
KAZ-131_b	1725	322
KAZ-131_b	1726	314
KAZ-131_b	1727	305
KAZ-131_b	1728	220
KAZ-131_b	1729	208
KAZ-131_b	1730	214
KAZ-131_b	1731	210
KAZ-131_b	1732	203
KAZ-131_b	1733	204
KAZ-131_b	1734	196
KAZ-131_b	1735	196
KAZ-131_b	1736	196
KAZ-131_b	1737	196
KAZ-131_b	1738	192
KAZ-131_b	1739	208
KAZ-131_b	1740	189
KAZ-131_b	1741	190
KAZ-131_b	1742	194
KAZ-131_b	1743	191
KAZ-131_b	1744	198
KAZ-131_b	1745	192
KAZ-131_b	1746	194
KAZ-131_b	1747	194
KAZ-131_b	1748	196
KAZ-131_b	1749	198
KAZ-131_b	1750	198
KAZ-131_b	1751	200
KAZ-131_b	1752	200
KAZ-131_b	1753	200
KAZ-131_b	1754	196
KAZ-131_b	1755	196
KAZ-131_b	1756	200
KAZ-131_b	1757	200
KAZ-131_b	1758	204
KAZ-131_b	1759	204
KAZ-131_b	1760	204
KAZ-131_b	1761	202
KAZ-131_b	1762	202
KAZ-131_b	1763	201
KAZ-131_b	1764	201
KAZ-131_b	1765	202
KAZ-131_b	1766	206
KAZ-131_b	1767	206
KAZ-131_b	1768	204
KAZ-131_b	1769	204
KAZ-131_b	1770	207
KAZ-131_b	1771	208
KAZ-131_b	1772	208
KAZ-131_b	1773	208
KAZ-131_b	1774	208
KAZ-131_b	1775	208
KAZ-131_b	1776	208
KAZ-131_b	1777	208
KAZ-131_b	1778	208
KAZ-131_b	1779	212
KAZ-131_b	1780	202
KAZ-131_b	1781	199
KAZ-131_b	1782	201
KAZ-131_b	1783	231
KAZ-131_b	1784	242
KAZ-131_b	1785	240
KAZ-131_b	1786	240
KAZ-131_b	1787	244
KAZ-131_b	1788	241
KAZ-131_b	1789	240
KAZ-131_b	1790	244
KAZ-131_b	1791	247
KAZ-131_b	1792	246
KAZ-131_b	1793	245
KAZ-131_b	1794	243
KAZ-131_b	1795	241
KAZ-131_b	1796	237
KAZ-131_b	1797	233
KAZ-131_b	1798	221
KAZ-131_b	1799	211
KAZ-131_b	1800	205
KAZ-131_b	1801	201
KAZ-131_b	1802	196
KAZ-131_b	1803	193
KAZ-131_b	1804	194
KAZ-131_b	1805	193
KAZ-131_b	1806	193
KAZ-131_b	1807	193
KAZ-131_b	1808	191
KAZ-131_b	1809	180
KAZ-131_b	1810	169
KAZ-131_b	1811	160
KAZ-131_b	1812	160
KAZ-131_b	1813	159
KAZ-131_b	1814	157
KAZ-131_b	1815	153
KAZ-131_b	1816	153
KAZ-131_b	1817	151
KAZ-131_b	1818	151
KAZ-131_b	1819	149
KAZ-131_b	1820	144
KAZ-131_b	1821	144
KAZ-131_b	1822	146
KAZ-131_b	1823	143
KAZ-131_b	1824	138
KAZ-131_b	1825	138
KAZ-131_b	1826	138
KAZ-131_b	1827	138
KAZ-131_b	1828	138
KAZ-131_b	1829	138
KAZ-131_b	1830	134
KAZ-131_b	1831	137
KAZ-131_b	1832	139
KAZ-131_b	1833	143
KAZ-131_b	1834	139
KAZ-131_b	1835	143
KAZ-131_b	1836	145
KAZ-131_b	1837	146
KAZ-131_b	1838	148
KAZ-131_b	1839	148
KAZ-131_b	1840	146
KAZ-131_b	1841	146
KAZ-131_b	1842	146
KAZ-131_b	1843	148
KAZ-131_b	1844	149
KAZ-131_b	1845	150
KAZ-131_b	1846	150
KAZ-131_b	1847	150
KAZ-131_b	1848	149
KAZ-131_b	1849	141
KAZ-131_b	1850	121
KAZ-131_b	1851	101
KAZ-131_b	1852	76
KAZ-131_b	1853	76
KAZ-131_b	1854	76
KAZ-131_b	1855	80
KAZ-131_b	1856	83
KAZ-131_b	1857	82
KAZ-131_b	1858	83
KAZ-131_b	1859	86
KAZ-131_b	1860	86
KAZ-131_b	1861	86
KAZ-131_b	1862	82
KAZ-131_b	1863	83
KAZ-131_b	1864	83
KAZ-131_b	1865	79
KAZ-131_b	1866	79
KAZ-131_b	1867	79
KAZ-131_b	1868	79
KAZ-131_b	1869	79
KAZ-131_b	1870	79
KAZ-131_b	1871	79
KAZ-131_b	1872	80
KAZ-131_b	1873	86
KAZ-131_b	1874	86
KAZ-131_b	1875	86
KAZ-131_b	1876	88
KAZ-131_b	1877	88
KAZ-131_b	1878	88
KAZ-131_b	1879	88
KAZ-131_b	1880	88
KAZ-131_b	1881	88
KAZ-131_b	1882	86
KAZ-131_b	1883	77
KAZ-131_b	1884	78
KAZ-131_b	1885	78
KAZ-131_b	1886	77
KAZ-131_b	1887	77
KAZ-131_b	1888	75
KAZ-131_b	1889	74
KAZ-131_b	1890	48
KAZ-131_b	1891	48
KAZ-131_b	1892	48
KAZ-131_b	1893	48
KAZ-131_b	1894	51
KAZ-131_b	1895	49
KAZ-131_b	1896	50
KAZ-131_b	1897	50
KAZ-131_b	1898	50
KAZ-131_b	1899	50
KAZ-131_b	1900	52
KAZ-131_b	1901	47
KAZ-131_b	1902	45
KAZ-131_b	1903	44
KAZ-131_b	1904	48
KAZ-131_b	1905	48
KAZ-131_b	1906	50
KAZ-131_b	1907	52
KAZ-131_b	1908	52
KAZ-131_b	1909	54
KAZ-131_b	1910	54
KAZ-131_b	1911	56
KAZ-131_b	1912	56
KAZ-131_b	1913	58
KAZ-131_b	1914	58
KAZ-131_b	1915	64
KAZ-131_b	1916	64
KAZ-131_b	1917	64
KAZ-131_b	1918	65
KAZ-131_b	1919	64
KAZ-131_b	1920	64
KAZ-131_b	1921	64
KAZ-131_b	1922	64
KAZ-131_b	1923	64
KAZ-131_b	1924	64
KAZ-131_b	1925	64
KAZ-131_b	1926	64
KAZ-131_b	1927	64
KAZ-131_b	1928	74
KAZ-131_b	1929	82
KAZ-131_b	1930	82
KAZ-131_b	1931	84
KAZ-131_b	1932	84
KAZ-131_b	1933	84
KAZ-131_b	1934	86
KAZ-131_b	1935	86
KAZ-131_b	1936	86
KAZ-131_b	1937	86
KAZ-131_b	1938	86
KAZ-131_b	1939	87
KAZ-131_b	1940	86
KAZ-131_b	1941	88
KAZ-131_b	1942	88
KAZ-131_b	1943	91
KAZ-131_b	1944	93
KAZ-131_b	1945	93
KAZ-131_b	1946	93
KAZ-131_b	1947	96
KAZ-131_b	1948	100
KAZ-131_b	1949	101
KAZ-131_b	1950	101
KAZ-131_b	1951	102
KAZ-131_b	1952	106
KAZ-131_b	1953	110
KAZ-131_b	1954	114
KAZ-131_b	1955	114
KAZ-131_b	1956	114
KAZ-131_b	1957	114
KAZ-131_b	1958	114
KAZ-131_b	1959	116
KAZ-131_b	1960	114
KAZ-131_b	1961	116
KAZ-131_b	1962	116
KAZ-131_b	1963	116
KAZ-131_b	1964	124
KAZ-131_b	1965	124
KAZ-131_b	1966	124
KAZ-131_b	1967	124
KAZ-131_b	1968	124
KAZ-131_b	1969	124
KAZ-131_b	1970	125
KAZ-131_b	1971	124
KAZ-131_b	1972	124
KAZ-131_b	1973	126
KAZ-131_b	1974	126
KAZ-131_b	1975	129
KAZ-131_b	1976	132
KAZ-131_b	1977	132
KAZ-131_b	1978	135
KAZ-131_b	1979	135
KAZ-131_b	1980	136
KAZ-131_b	1981	136
KAZ-131_b	1982	136
KAZ-131_b	1983	136
KAZ-131_b	1984	136
KAZ-131_b	1985	136
KAZ-131_b	1986	136
KAZ-131_b	1987	134
KAZ-131_b	1988	134
KAZ-131_b	1989	134
KAZ-131_b	1990	133
KAZ-131_b	1991	133
KAZ-131_b	1992	132
KAZ-131_b	1993	134
KAZ-131_b	1994	127
KAZ-131_b	1995	122
KAZ-131_b	1996	122
KAZ-131_b	1997	126
KAZ-131_b	1998	128
KAZ-131_b	1999	128
[truncated: 8,535 more rows]

## Sheet: KAZ_131_a
seq	position	depth
KAZ_131_a	1	1
KAZ_131_a	2	1
KAZ_131_a	3	1
KAZ_131_a	4	1
KAZ_131_a	5	1
KAZ_131_a	6	1
KAZ_131_a	7	1
KAZ_131_a	8	1
KAZ_131_a	9	1
KAZ_131_a	10	1
KAZ_131_a	11	1
KAZ_131_a	12	1
KAZ_131_a	13	2
KAZ_131_a	14	2
KAZ_131_a	15	2
KAZ_131_a	16	2
KAZ_131_a	17	3
KAZ_131_a	18	3
KAZ_131_a	19	4
KAZ_131_a	20	4
KAZ_131_a	21	4
KAZ_131_a	22	4
KAZ_131_a	23	4
KAZ_131_a	24	4
KAZ_131_a	25	4
KAZ_131_a	26	4
KAZ_131_a	27	4
KAZ_131_a	28	4
KAZ_131_a	29	6
KAZ_131_a	30	6
KAZ_131_a	31	6
KAZ_131_a	32	6
KAZ_131_a	33	6
KAZ_131_a	34	6
KAZ_131_a	35	6
KAZ_131_a	36	6
KAZ_131_a	37	6
KAZ_131_a	38	6
KAZ_131_a	39	6
KAZ_131_a	40	6
KAZ_131_a	41	6
KAZ_131_a	42	6
KAZ_131_a	43	6
KAZ_131_a	44	6
KAZ_131_a	45	6
KAZ_131_a	46	6
KAZ_131_a	47	6
KAZ_131_a	48	10
KAZ_131_a	49	11
KAZ_131_a	50	12
KAZ_131_a	51	12
KAZ_131_a	52	12
KAZ_131_a	53	12
KAZ_131_a	54	12
KAZ_131_a	55	12
KAZ_131_a	56	12
KAZ_131_a	57	12
KAZ_131_a	58	12
KAZ_131_a	59	12
KAZ_131_a	60	12
KAZ_131_a	61	12
KAZ_131_a	62	12
KAZ_131_a	63	12
KAZ_131_a	64	12
KAZ_131_a	65	12
KAZ_131_a	66	12
KAZ_131_a	67	12
KAZ_131_a	68	12
KAZ_131_a	69	12
KAZ_131_a	70	12
KAZ_131_a	71	12
KAZ_131_a	72	12
KAZ_131_a	73	12
KAZ_131_a	74	12
KAZ_131_a	75	12
KAZ_131_a	76	12
KAZ_131_a	77	12
KAZ_131_a	78	12
KAZ_131_a	79	12
KAZ_131_a	80	12
KAZ_131_a	81	12
KAZ_131_a	82	12
KAZ_131_a	83	12
KAZ_131_a	84	12
KAZ_131_a	85	12
KAZ_131_a	86	12
KAZ_131_a	87	12
KAZ_131_a	88	12
KAZ_131_a	89	12
KAZ_131_a	90	12
KAZ_131_a	91	12
KAZ_131_a	92	12
KAZ_131_a	93	12
KAZ_131_a	94	12
KAZ_131_a	95	12
KAZ_131_a	96	12
KAZ_131_a	97	12
KAZ_131_a	98	12
KAZ_131_a	99	12
KAZ_131_a	100	12
KAZ_131_a	101	14
KAZ_131_a	102	14
KAZ_131_a	103	14
KAZ_131_a	104	14
KAZ_131_a	105	14
KAZ_131_a	106	16
KAZ_131_a	107	16
KAZ_131_a	108	16
KAZ_131_a	109	16
KAZ_131_a	110	16
KAZ_131_a	111	16
KAZ_131_a	112	16
KAZ_131_a	113	16
KAZ_131_a	114	16
KAZ_131_a	115	16
KAZ_131_a	116	16
KAZ_131_a	117	18
KAZ_131_a	118	18
KAZ_131_a	119	18
KAZ_131_a	120	18
KAZ_131_a	121	18
KAZ_131_a	122	18
KAZ_131_a	123	18
KAZ_131_a	124	18
KAZ_131_a	125	18
KAZ_131_a	126	18
KAZ_131_a	127	18
KAZ_131_a	128	18
KAZ_131_a	129	19
KAZ_131_a	130	20
KAZ_131_a	131	20
KAZ_131_a	132	20
KAZ_131_a	133	20
KAZ_131_a	134	18
KAZ_131_a	135	18
KAZ_131_a	136	18
KAZ_131_a	137	18
KAZ_131_a	138	18
KAZ_131_a	139	18
KAZ_131_a	140	18
KAZ_131_a	141	18
KAZ_131_a	142	18
KAZ_131_a	143	18
KAZ_131_a	144	18
KAZ_131_a	145	18
KAZ_131_a	146	18
KAZ_131_a	147	19
KAZ_131_a	148	19
KAZ_131_a	149	19
KAZ_131_a	150	19
KAZ_131_a	151	19
KAZ_131_a	152	18
KAZ_131_a	153	18
KAZ_131_a	154	18
KAZ_131_a	155	18
KAZ_131_a	156	21
KAZ_131_a	157	21
KAZ_131_a	158	23
KAZ_131_a	159	24
KAZ_131_a	160	28
KAZ_131_a	161	29
KAZ_131_a	162	29
KAZ_131_a	163	29
KAZ_131_a	164	28
KAZ_131_a	165	28
KAZ_131_a	166	24
KAZ_131_a	167	24
KAZ_131_a	168	23
KAZ_131_a	169	23
KAZ_131_a	170	21
KAZ_131_a	171	20
KAZ_131_a	172	20
KAZ_131_a	173	16
KAZ_131_a	174	18
KAZ_131_a	175	36
KAZ_131_a	176	36
KAZ_131_a	177	38
KAZ_131_a	178	38
KAZ_131_a	179	38
KAZ_131_a	180	38
KAZ_131_a	181	38
KAZ_131_a	182	38
KAZ_131_a	183	38
KAZ_131_a	184	38
KAZ_131_a	185	38
KAZ_131_a	186	40
KAZ_131_a	187	40
KAZ_131_a	188	40
KAZ_131_a	189	42
KAZ_131_a	190	42
KAZ_131_a	191	42
KAZ_131_a	192	42
KAZ_131_a	193	44
KAZ_131_a	194	44
KAZ_131_a	195	44
KAZ_131_a	196	44
KAZ_131_a	197	44
KAZ_131_a	198	44
KAZ_131_a	199	44
KAZ_131_a	200	46
KAZ_131_a	201	46
KAZ_131_a	202	48
KAZ_131_a	203	46
KAZ_131_a	204	46
KAZ_131_a	205	46
KAZ_131_a	206	46
KAZ_131_a	207	64
KAZ_131_a	208	68
KAZ_131_a	209	68
KAZ_131_a	210	68
KAZ_131_a	211	68
KAZ_131_a	212	68
KAZ_131_a	213	68
KAZ_131_a	214	68
KAZ_131_a	215	68
KAZ_131_a	216	68
KAZ_131_a	217	70
KAZ_131_a	218	70
KAZ_131_a	219	70
KAZ_131_a	220	74
KAZ_131_a	221	74
KAZ_131_a	222	74
KAZ_131_a	223	74
KAZ_131_a	224	74
KAZ_131_a	225	74
KAZ_131_a	226	74
KAZ_131_a	227	74
KAZ_131_a	228	74
KAZ_131_a	229	74
KAZ_131_a	230	74
KAZ_131_a	231	74
KAZ_131_a	232	74
KAZ_131_a	233	74
KAZ_131_a	234	73
KAZ_131_a	235	74
KAZ_131_a	236	74
KAZ_131_a	237	74
KAZ_131_a	238	74
KAZ_131_a	239	74
KAZ_131_a	240	75
KAZ_131_a	241	76
KAZ_131_a	242	76
KAZ_131_a	243	76
KAZ_131_a	244	76
KAZ_131_a	245	76
KAZ_131_a	246	76
KAZ_131_a	247	76
KAZ_131_a	248	74
KAZ_131_a	249	74
KAZ_131_a	250	74
KAZ_131_a	251	74
KAZ_131_a	252	74
KAZ_131_a	253	74
KAZ_131_a	254	74
KAZ_131_a	255	73
KAZ_131_a	256	73
KAZ_131_a	257	70
KAZ_131_a	258	70
KAZ_131_a	259	68
KAZ_131_a	260	68
KAZ_131_a	261	68
KAZ_131_a	262	68
KAZ_131_a	263	68
KAZ_131_a	264	66
KAZ_131_a	265	66
KAZ_131_a	266	68
KAZ_131_a	267	68
KAZ_131_a	268	68
KAZ_131_a	269	68
KAZ_131_a	270	68
KAZ_131_a	271	68
KAZ_131_a	272	68
KAZ_131_a	273	68
KAZ_131_a	274	68
KAZ_131_a	275	68
KAZ_131_a	276	68
KAZ_131_a	277	65
KAZ_131_a	278	65
KAZ_131_a	279	54
KAZ_131_a	280	51
KAZ_131_a	281	48
KAZ_131_a	282	48
KAZ_131_a	283	46
KAZ_131_a	284	42
KAZ_131_a	285	42
KAZ_131_a	286	42
KAZ_131_a	287	40
KAZ_131_a	288	41
KAZ_131_a	289	41
KAZ_131_a	290	41
KAZ_131_a	291	41
KAZ_131_a	292	41
KAZ_131_a	293	39
KAZ_131_a	294	39
KAZ_131_a	295	39
KAZ_131_a	296	35
KAZ_131_a	297	35
KAZ_131_a	298	34
KAZ_131_a	299	32
KAZ_131_a	300	31
KAZ_131_a	301	30
KAZ_131_a	302	30
KAZ_131_a	303	30
KAZ_131_a	304	28
KAZ_131_a	305	26
KAZ_131_a	306	26
KAZ_131_a	307	20
KAZ_131_a	308	20
KAZ_131_a	309	9
KAZ_131_a	310	9
KAZ_131_a	311	7
KAZ_131_a	312	5
KAZ_131_a	313	3
KAZ_131_a	314	3
KAZ_131_a	315	3
KAZ_131_a	316	2
KAZ_131_a	317	2
KAZ_131_a	318	2
KAZ_131_a	319	2
KAZ_131_a	320	2
KAZ_131_a	321	2
KAZ_131_a	322	2
KAZ_131_a	323	2
KAZ_131_a	324	2
KAZ_131_a	325	2
KAZ_131_a	326	2
KAZ_131_a	327	2
KAZ_131_a	328	2
KAZ_131_a	329	2
KAZ_131_a	330	2
KAZ_131_a	331	2
KAZ_131_a	332	2
KAZ_131_a	333	2
KAZ_131_a	334	2
KAZ_131_a	335	2
KAZ_131_a	336	2
KAZ_131_a	337	2
KAZ_131_a	338	2
KAZ_131_a	339	2
KAZ_131_a	340	2
KAZ_131_a	341	2
KAZ_131_a	342	2
KAZ_131_a	343	2
KAZ_131_a	344	2
KAZ_131_a	345	2
KAZ_131_a	346	2
KAZ_131_a	347	2
KAZ_131_a	348	2
KAZ_131_a	349	2
KAZ_131_a	350	2
KAZ_131_a	351	2
KAZ_131_a	352	2
KAZ_131_a	353	2
KAZ_131_a	354	2
KAZ_131_a	355	2
KAZ_131_a	356	2
KAZ_131_a	357	2
KAZ_131_a	358	2
KAZ_131_a	359	2
KAZ_131_a	360	2
KAZ_131_a	361	2
KAZ_131_a	362	2
KAZ_131_a	363	2
KAZ_131_a	364	2
KAZ_131_a	365	2
KAZ_131_a	366	2
KAZ_131_a	367	2
KAZ_131_a	368	2
KAZ_131_a	369	2
KAZ_131_a	370	2
KAZ_131_a	371	2
KAZ_131_a	372	2
KAZ_131_a	373	2
KAZ_131_a	374	2
KAZ_131_a	375	2
KAZ_131_a	376	2
KAZ_131_a	377	6
KAZ_131_a	378	6
KAZ_131_a	379	6
KAZ_131_a	380	6
KAZ_131_a	381	6
KAZ_131_a	382	6
KAZ_131_a	383	6
KAZ_131_a	384	6
KAZ_131_a	385	6
KAZ_131_a	386	6
KAZ_131_a	387	6
KAZ_131_a	388	10
KAZ_131_a	389	10
KAZ_131_a	390	10
KAZ_131_a	391	10
KAZ_131_a	392	10
KAZ_131_a	393	10
KAZ_131_a	394	10
KAZ_131_a	395	10
KAZ_131_a	396	10
KAZ_131_a	397	10
KAZ_131_a	398	10
KAZ_131_a	399	10
KAZ_131_a	400	10
KAZ_131_a	401	10
KAZ_131_a	402	10
KAZ_131_a	403	10
KAZ_131_a	404	10
KAZ_131_a	405	10
KAZ_131_a	406	10
KAZ_131_a	407	10
KAZ_131_a	408	10
KAZ_131_a	409	10
KAZ_131_a	410	10
KAZ_131_a	411	10
KAZ_131_a	412	11
KAZ_131_a	413	11
KAZ_131_a	414	12
KAZ_131_a	415	13
KAZ_131_a	416	13
KAZ_131_a	417	13
KAZ_131_a	418	13
KAZ_131_a	419	13
KAZ_131_a	420	14
KAZ_131_a	421	14
KAZ_131_a	422	14
KAZ_131_a	423	14
KAZ_131_a	424	14
KAZ_131_a	425	16
KAZ_131_a	426	18
KAZ_131_a	427	18
KAZ_131_a	428	18
KAZ_131_a	429	18
KAZ_131_a	430	18
KAZ_131_a	431	18
KAZ_131_a	432	18
KAZ_131_a	433	18
KAZ_131_a	434	18
KAZ_131_a	435	18
KAZ_131_a	436	14
KAZ_131_a	437	14
KAZ_131_a	438	14
KAZ_131_a	439	13
KAZ_131_a	440	13
KAZ_131_a	441	14
KAZ_131_a	442	14
KAZ_131_a	443	14
KAZ_131_a	444	16
KAZ_131_a	445	16
KAZ_131_a	446	18
KAZ_131_a	447	20
KAZ_131_a	448	26
KAZ_131_a	449	26
KAZ_131_a	450	27
KAZ_131_a	451	28
KAZ_131_a	452	33
KAZ_131_a	453	33
KAZ_131_a	454	33
KAZ_131_a	455	35
KAZ_131_a	456	35
KAZ_131_a	457	35
KAZ_131_a	458	35
KAZ_131_a	459	35
KAZ_131_a	460	36
KAZ_131_a	461	36
KAZ_131_a	462	36
KAZ_131_a	463	36
KAZ_131_a	464	37
KAZ_131_a	465	37
KAZ_131_a	466	36
KAZ_131_a	467	36
KAZ_131_a	468	36
KAZ_131_a	469	37
KAZ_131_a	470	38
KAZ_131_a	471	40
KAZ_131_a	472	40
KAZ_131_a	473	40
KAZ_131_a	474	40
KAZ_131_a	475	40
KAZ_131_a	476	40
KAZ_131_a	477	40
KAZ_131_a	478	40
KAZ_131_a	479	40
KAZ_131_a	480	40
KAZ_131_a	481	40
KAZ_131_a	482	40
KAZ_131_a	483	40
KAZ_131_a	484	40
KAZ_131_a	485	40
KAZ_131_a	486	40
KAZ_131_a	487	40
KAZ_131_a	488	40
KAZ_131_a	489	41
KAZ_131_a	490	42
KAZ_131_a	491	42
KAZ_131_a	492	42
KAZ_131_a	493	42
KAZ_131_a	494	46
KAZ_131_a	495	48
KAZ_131_a	496	52
KAZ_131_a	497	52
KAZ_131_a	498	52
KAZ_131_a	499	52
KAZ_131_a	500	50
KAZ_131_a	501	48
KAZ_131_a	502	40
KAZ_131_a	503	40
KAZ_131_a	504	40
KAZ_131_a	505	40
KAZ_131_a	506	40
KAZ_131_a	507	40
KAZ_131_a	508	40
KAZ_131_a	509	40
KAZ_131_a	510	41
KAZ_131_a	511	42
KAZ_131_a	512	42
KAZ_131_a	513	42
KAZ_131_a	514	42
KAZ_131_a	515	42
KAZ_131_a	516	42
KAZ_131_a	517	42
KAZ_131_a	518	41
KAZ_131_a	519	40
KAZ_131_a	520	37
KAZ_131_a	521	37
KAZ_131_a	522	36
KAZ_131_a	523	35
KAZ_131_a	524	34
KAZ_131_a	525	30
KAZ_131_a	526	33
KAZ_131_a	527	38
KAZ_131_a	528	38
KAZ_131_a	529	40
KAZ_131_a	530	44
KAZ_131_a	531	44
KAZ_131_a	532	44
KAZ_131_a	533	44
KAZ_131_a	534	48
KAZ_131_a	535	48
KAZ_131_a	536	48
KAZ_131_a	537	48
KAZ_131_a	538	48
KAZ_131_a	539	48
KAZ_131_a	540	48
KAZ_131_a	541	53
KAZ_131_a	542	53
KAZ_131_a	543	54
KAZ_131_a	544	54
KAZ_131_a	545	54
KAZ_131_a	546	54
KAZ_131_a	547	54
KAZ_131_a	548	54
KAZ_131_a	549	54
KAZ_131_a	550	54
KAZ_131_a	551	54
KAZ_131_a	552	54
KAZ_131_a	553	54
KAZ_131_a	554	54
KAZ_131_a	555	54
KAZ_131_a	556	54
KAZ_131_a	557	54
KAZ_131_a	558	54
KAZ_131_a	559	54
KAZ_131_a	560	54
KAZ_131_a	561	55
KAZ_131_a	562	55
KAZ_131_a	563	55
KAZ_131_a	564	56
KAZ_131_a	565	56
KAZ_131_a	566	56
KAZ_131_a	567	56
KAZ_131_a	568	56
KAZ_131_a	569	54
KAZ_131_a	570	54
KAZ_131_a	571	54
KAZ_131_a	572	54
KAZ_131_a	573	54
KAZ_131_a	574	54
KAZ_131_a	575	54
KAZ_131_a	576	54
KAZ_131_a	577	56
KAZ_131_a	578	56
KAZ_131_a	579	56
KAZ_131_a	580	56
KAZ_131_a	581	56
KAZ_131_a	582	56
KAZ_131_a	583	56
KAZ_131_a	584	56
KAZ_131_a	585	56
KAZ_131_a	586	56
KAZ_131_a	587	56
KAZ_131_a	588	56
KAZ_131_a	589	56
KAZ_131_a	590	57
KAZ_131_a	591	57
KAZ_131_a	592	57
KAZ_131_a	593	58
KAZ_131_a	594	59
KAZ_131_a	595	58
KAZ_131_a	596	58
KAZ_131_a	597	58
KAZ_131_a	598	56
KAZ_131_a	599	54
KAZ_131_a	600	54
KAZ_131_a	601	50
KAZ_131_a	602	51
KAZ_131_a	603	50
KAZ_131_a	604	52
KAZ_131_a	605	50
KAZ_131_a	606	34
KAZ_131_a	607	32
KAZ_131_a	608	32
KAZ_131_a	609	31
KAZ_131_a	610	31
KAZ_131_a	611	31
KAZ_131_a	612	34
KAZ_131_a	613	34
KAZ_131_a	614	34
KAZ_131_a	615	38
KAZ_131_a	616	38
KAZ_131_a	617	38
KAZ_131_a	618	38
KAZ_131_a	619	39
KAZ_131_a	620	39
KAZ_131_a	621	40
KAZ_131_a	622	40
KAZ_131_a	623	40
KAZ_131_a	624	41
KAZ_131_a	625	41
KAZ_131_a	626	41
KAZ_131_a	627	41
KAZ_131_a	628	41
KAZ_131_a	629	39
KAZ_131_a	630	39
KAZ_131_a	631	39
KAZ_131_a	632	39
KAZ_131_a	633	39
KAZ_131_a	634	41
KAZ_131_a	635	41
KAZ_131_a	636	41
KAZ_131_a	637	41
KAZ_131_a	638	39
KAZ_131_a	639	39
KAZ_131_a	640	39
KAZ_131_a	641	39
KAZ_131_a	642	28
KAZ_131_a	643	28
KAZ_131_a	644	32
KAZ_131_a	645	32
KAZ_131_a	646	32
KAZ_131_a	647	32
KAZ_131_a	648	32
KAZ_131_a	649	32
KAZ_131_a	650	30
KAZ_131_a	651	30
KAZ_131_a	652	30
KAZ_131_a	653	30
KAZ_131_a	654	31
KAZ_131_a	655	31
KAZ_131_a	656	31
KAZ_131_a	657	31
KAZ_131_a	658	32
KAZ_131_a	659	32
KAZ_131_a	660	28
KAZ_131_a	661	28
KAZ_131_a	662	28
KAZ_131_a	663	28
KAZ_131_a	664	27
KAZ_131_a	665	27
KAZ_131_a	666	27
KAZ_131_a	667	27
KAZ_131_a	668	28
KAZ_131_a	669	30
KAZ_131_a	670	30
KAZ_131_a	671	30
KAZ_131_a	672	30
KAZ_131_a	673	30
KAZ_131_a	674	31
KAZ_131_a	675	31
KAZ_131_a	676	33
KAZ_131_a	677	33
KAZ_131_a	678	33
KAZ_131_a	679	34
KAZ_131_a	680	32
KAZ_131_a	681	32
KAZ_131_a	682	32
KAZ_131_a	683	32
KAZ_131_a	684	32
KAZ_131_a	685	32
KAZ_131_a	686	32
KAZ_131_a	687	32
KAZ_131_a	688	32
KAZ_131_a	689	32
KAZ_131_a	690	30
KAZ_131_a	691	32
KAZ_131_a	692	34
KAZ_131_a	693	34
KAZ_131_a	694	36
KAZ_131_a	695	36
KAZ_131_a	696	36
KAZ_131_a	697	37
KAZ_131_a	698	37
KAZ_131_a	699	37
KAZ_131_a	700	37
KAZ_131_a	701	37
KAZ_131_a	702	37
KAZ_131_a	703	37
KAZ_131_a	704	37
KAZ_131_a	705	37
KAZ_131_a	706	37
KAZ_131_a	707	39
KAZ_131_a	708	39
KAZ_131_a	709	40
KAZ_131_a	710	41
KAZ_131_a	711	41
KAZ_131_a	712	40
KAZ_131_a	713	44
KAZ_131_a	714	44
KAZ_131_a	715	43
KAZ_131_a	716	43
KAZ_131_a	717	43
KAZ_131_a	718	43
KAZ_131_a	719	43
KAZ_131_a	720	42
KAZ_131_a	721	44
KAZ_131_a	722	44
KAZ_131_a	723	51
KAZ_131_a	724	52
KAZ_131_a	725	53
KAZ_131_a	726	56
KAZ_131_a	727	56
KAZ_131_a	728	59
KAZ_131_a	729	59
KAZ_131_a	730	59
KAZ_131_a	731	59
KAZ_131_a	732	59
KAZ_131_a	733	61
KAZ_131_a	734	63
KAZ_131_a	735	63
KAZ_131_a	736	63
KAZ_131_a	737	69
KAZ_131_a	738	75
KAZ_131_a	739	75
KAZ_131_a	740	75
KAZ_131_a	741	75
KAZ_131_a	742	75
KAZ_131_a	743	75
KAZ_131_a	744	75
KAZ_131_a	745	75
KAZ_131_a	746	75
KAZ_131_a	747	75
KAZ_131_a	748	75
KAZ_131_a	749	75
KAZ_131_a	750	75
KAZ_131_a	751	75
KAZ_131_a	752	75
KAZ_131_a	753	70
KAZ_131_a	754	70
KAZ_131_a	755	65
KAZ_131_a	756	65
KAZ_131_a	757	65
KAZ_131_a	758	65
KAZ_131_a	759	65
KAZ_131_a	760	65
KAZ_131_a	761	65
KAZ_131_a	762	67
KAZ_131_a	763	67
KAZ_131_a	764	69
KAZ_131_a	765	76
KAZ_131_a	766	76
KAZ_131_a	767	76
KAZ_131_a	768	70
KAZ_131_a	769	70
KAZ_131_a	770	70
KAZ_131_a	771	70
KAZ_131_a	772	65
KAZ_131_a	773	65
KAZ_131_a	774	65
KAZ_131_a	775	66
KAZ_131_a	776	67
KAZ_131_a	777	67
KAZ_131_a	778	67
KAZ_131_a	779	69
KAZ_131_a	780	69
KAZ_131_a	781	69
KAZ_131_a	782	69
KAZ_131_a	783	69
KAZ_131_a	784	66
KAZ_131_a	785	66
KAZ_131_a	786	66
KAZ_131_a	787	66
KAZ_131_a	788	66
KAZ_131_a	789	66
KAZ_131_a	790	66
KAZ_131_a	791	67
KAZ_131_a	792	68
KAZ_131_a	793	68
KAZ_131_a	794	68
KAZ_131_a	795	68
KAZ_131_a	796	68
KAZ_131_a	797	68
KAZ_131_a	798	68
KAZ_131_a	799	68
KAZ_131_a	800	68
KAZ_131_a	801	68
KAZ_131_a	802	67
KAZ_131_a	803	67
KAZ_131_a	804	67
KAZ_131_a	805	66
KAZ_131_a	806	75
KAZ_131_a	807	75
KAZ_131_a	808	74
KAZ_131_a	809	74
KAZ_131_a	810	74
KAZ_131_a	811	74
KAZ_131_a	812	74
KAZ_131_a	813	74
KAZ_131_a	814	75
KAZ_131_a	815	77
KAZ_131_a	816	79
KAZ_131_a	817	79
KAZ_131_a	818	79
KAZ_131_a	819	78
KAZ_131_a	820	76
KAZ_131_a	821	76
KAZ_131_a	822	74
KAZ_131_a	823	76
KAZ_131_a	824	76
KAZ_131_a	825	75
KAZ_131_a	826	75
KAZ_131_a	827	73
KAZ_131_a	828	73
KAZ_131_a	829	73
KAZ_131_a	830	72
KAZ_131_a	831	72
KAZ_131_a	832	72
KAZ_131_a	833	72
KAZ_131_a	834	72
KAZ_131_a	835	72
KAZ_131_a	836	76
KAZ_131_a	837	76
KAZ_131_a	838	76
KAZ_131_a	839	76
KAZ_131_a	840	76
KAZ_131_a	841	76
KAZ_131_a	842	76
KAZ_131_a	843	76
KAZ_131_a	844	72
KAZ_131_a	845	69
KAZ_131_a	846	68
KAZ_131_a	847	69
KAZ_131_a	848	69
KAZ_131_a	849	69
KAZ_131_a	850	69
KAZ_131_a	851	73
KAZ_131_a	852	73
KAZ_131_a	853	72
KAZ_131_a	854	71
KAZ_131_a	855	70
KAZ_131_a	856	71
KAZ_131_a	857	71
KAZ_131_a	858	77
KAZ_131_a	859	77
KAZ_131_a	860	69
KAZ_131_a	861	69
KAZ_131_a	862	69
KAZ_131_a	863	69
KAZ_131_a	864	74
KAZ_131_a	865	70
KAZ_131_a	866	64
KAZ_131_a	867	64
KAZ_131_a	868	64
KAZ_131_a	869	64
KAZ_131_a	870	64
KAZ_131_a	871	60
KAZ_131_a	872	57
KAZ_131_a	873	57
KAZ_131_a	874	57
KAZ_131_a	875	57
KAZ_131_a	876	55
KAZ_131_a	877	52
KAZ_131_a	878	48
KAZ_131_a	879	46
KAZ_131_a	880	49
KAZ_131_a	881	52
KAZ_131_a	882	54
KAZ_131_a	883	55
KAZ_131_a	884	58
KAZ_131_a	885	59
KAZ_131_a	886	64
KAZ_131_a	887	68
KAZ_131_a	888	68
KAZ_131_a	889	72
KAZ_131_a	890	72
KAZ_131_a	891	72
KAZ_131_a	892	72
KAZ_131_a	893	72
KAZ_131_a	894	73
KAZ_131_a	895	74
KAZ_131_a	896	76
KAZ_131_a	897	77
KAZ_131_a	898	77
KAZ_131_a	899	77
KAZ_131_a	900	79
KAZ_131_a	901	82
KAZ_131_a	902	86
KAZ_131_a	903	86
KAZ_131_a	904	91
KAZ_131_a	905	91
KAZ_131_a	906	92
KAZ_131_a	907	92
KAZ_131_a	908	92
KAZ_131_a	909	92
KAZ_131_a	910	92
KAZ_131_a	911	92
KAZ_131_a	912	92
KAZ_131_a	913	92
KAZ_131_a	914	92
KAZ_131_a	915	92
KAZ_131_a	916	91
KAZ_131_a	917	91
KAZ_131_a	918	85
KAZ_131_a	919	81
KAZ_131_a	920	79
KAZ_131_a	921	79
KAZ_131_a	922	77
KAZ_131_a	923	75
KAZ_131_a	924	75
KAZ_131_a	925	75
KAZ_131_a	926	75
KAZ_131_a	927	73
KAZ_131_a	928	69
KAZ_131_a	929	69
KAZ_131_a	930	69
KAZ_131_a	931	69
KAZ_131_a	932	69
KAZ_131_a	933	71
KAZ_131_a	934	73
KAZ_131_a	935	75
KAZ_131_a	936	75
KAZ_131_a	937	77
KAZ_131_a	938	75
KAZ_131_a	939	75
KAZ_131_a	940	76
KAZ_131_a	941	76
KAZ_131_a	942	76
KAZ_131_a	943	79
KAZ_131_a	944	78
KAZ_131_a	945	78
KAZ_131_a	946	78
KAZ_131_a	947	78
KAZ_131_a	948	78
KAZ_131_a	949	78
KAZ_131_a	950	78
KAZ_131_a	951	78
KAZ_131_a	952	80
KAZ_131_a	953	82
KAZ_131_a	954	80
KAZ_131_a	955	77
KAZ_131_a	956	76
KAZ_131_a	957	73
KAZ_131_a	958	73
KAZ_131_a	959	73
KAZ_131_a	960	73
KAZ_131_a	961	73
KAZ_131_a	962	72
KAZ_131_a	963	70
KAZ_131_a	964	70
KAZ_131_a	965	50
KAZ_131_a	966	49
KAZ_131_a	967	51
KAZ_131_a	968	50
KAZ_131_a	969	46
KAZ_131_a	970	45
KAZ_131_a	971	43
KAZ_131_a	972	43
KAZ_131_a	973	43
KAZ_131_a	974	43
KAZ_131_a	975	43
KAZ_131_a	976	43
KAZ_131_a	977	43
KAZ_131_a	978	41
KAZ_131_a	979	41
KAZ_131_a	980	41
KAZ_131_a	981	41
KAZ_131_a	982	41
KAZ_131_a	983	41
KAZ_131_a	984	41
KAZ_131_a	985	41
KAZ_131_a	986	41
KAZ_131_a	987	42
KAZ_131_a	988	42
KAZ_131_a	989	42
KAZ_131_a	990	48
KAZ_131_a	991	50
KAZ_131_a	992	51
KAZ_131_a	993	52
KAZ_131_a	994	52
KAZ_131_a	995	52
KAZ_131_a	996	54
KAZ_131_a	997	54
KAZ_131_a	998	54
KAZ_131_a	999	54
KAZ_131_a	1000	56
KAZ_131_a	1001	57
KAZ_131_a	1002	58
KAZ_131_a	1003	58
KAZ_131_a	1004	62
KAZ_131_a	1005	67
KAZ_131_a	1006	67
KAZ_131_a	1007	67
KAZ_131_a	1008	67
KAZ_131_a	1009	67
KAZ_131_a	1010	67
KAZ_131_a	1011	67
KAZ_131_a	1012	67
KAZ_131_a	1013	67
KAZ_131_a	1014	67
KAZ_131_a	1015	66
KAZ_131_a	1016	66
KAZ_131_a	1017	66
KAZ_131_a	1018	66
KAZ_131_a	1019	66
KAZ_131_a	1020	66
KAZ_131_a	1021	60
KAZ_131_a	1022	56
KAZ_131_a	1023	56
KAZ_131_a	1024	64
KAZ_131_a	1025	64
KAZ_131_a	1026	66
KAZ_131_a	1027	66
KAZ_131_a	1028	65
KAZ_131_a	1029	65
KAZ_131_a	1030	65
KAZ_131_a	1031	64
KAZ_131_a	1032	65
KAZ_131_a	1033	65
KAZ_131_a	1034	66
KAZ_131_a	1035	67
KAZ_131_a	1036	67
KAZ_131_a	1037	67
KAZ_131_a	1038	67
KAZ_131_a	1039	67
KAZ_131_a	1040	67
KAZ_131_a	1041	67
KAZ_131_a	1042	67
KAZ_131_a	1043	67
KAZ_131_a	1044	67
KAZ_131_a	1045	67
KAZ_131_a	1046	67
KAZ_131_a	1047	67
KAZ_131_a	1048	67
KAZ_131_a	1049	67
KAZ_131_a	1050	67
KAZ_131_a	1051	68
KAZ_131_a	1052	67
KAZ_131_a	1053	68
KAZ_131_a	1054	68
KAZ_131_a	1055	68
KAZ_131_a	1056	68
KAZ_131_a	1057	62
KAZ_131_a	1058	62
KAZ_131_a	1059	62
KAZ_131_a	1060	60
KAZ_131_a	1061	60
KAZ_131_a	1062	55
KAZ_131_a	1063	48
KAZ_131_a	1064	48
KAZ_131_a	1065	48
KAZ_131_a	1066	49
KAZ_131_a	1067	50
KAZ_131_a	1068	51
KAZ_131_a	1069	51
KAZ_131_a	1070	52
KAZ_131_a	1071	52
KAZ_131_a	1072	48
KAZ_131_a	1073	44
KAZ_131_a	1074	44
KAZ_131_a	1075	30
KAZ_131_a	1076	33
KAZ_131_a	1077	34
KAZ_131_a	1078	34
KAZ_131_a	1079	34
KAZ_131_a	1080	37
KAZ_131_a	1081	39
KAZ_131_a	1082	41
KAZ_131_a	1083	42
KAZ_131_a	1084	42
KAZ_131_a	1085	42
KAZ_131_a	1086	42
KAZ_131_a	1087	42
KAZ_131_a	1088	42
KAZ_131_a	1089	42
KAZ_131_a	1090	42
KAZ_131_a	1091	41
KAZ_131_a	1092	41
KAZ_131_a	1093	41
KAZ_131_a	1094	41
KAZ_131_a	1095	41
KAZ_131_a	1096	41
KAZ_131_a	1097	38
KAZ_131_a	1098	39
KAZ_131_a	1099	39
KAZ_131_a	1100	40
KAZ_131_a	1101	41
KAZ_131_a	1102	43
KAZ_131_a	1103	43
KAZ_131_a	1104	43
KAZ_131_a	1105	43
KAZ_131_a	1106	43
KAZ_131_a	1107	43
KAZ_131_a	1108	43
KAZ_131_a	1109	43
KAZ_131_a	1110	43
KAZ_131_a	1111	43
KAZ_131_a	1112	43
KAZ_131_a	1113	44
KAZ_131_a	1114	44
KAZ_131_a	1115	44
KAZ_131_a	1116	45
KAZ_131_a	1117	43
KAZ_131_a	1118	43
KAZ_131_a	1119	41
KAZ_131_a	1120	39
KAZ_131_a	1121	35
KAZ_131_a	1122	35
KAZ_131_a	1123	35
KAZ_131_a	1124	34
KAZ_131_a	1125	35
KAZ_131_a	1126	36
KAZ_131_a	1127	36
KAZ_131_a	1128	32
KAZ_131_a	1129	32
KAZ_131_a	1130	32
KAZ_131_a	1131	32
KAZ_131_a	1132	32
KAZ_131_a	1133	32
KAZ_131_a	1134	33
KAZ_131_a	1135	33
KAZ_131_a	1136	33
KAZ_131_a	1137	31
KAZ_131_a	1138	25
KAZ_131_a	1139	20
KAZ_131_a	1140	20
KAZ_131_a	1141	20
KAZ_131_a	1142	20
KAZ_131_a	1143	18
KAZ_131_a	1144	18
KAZ_131_a	1145	18
KAZ_131_a	1146	18
KAZ_131_a	1147	18
KAZ_131_a	1148	18
KAZ_131_a	1149	18
KAZ_131_a	1150	20
KAZ_131_a	1151	20
KAZ_131_a	1152	18
KAZ_131_a	1153	18
KAZ_131_a	1154	18
KAZ_131_a	1155	18
KAZ_131_a	1156	17
KAZ_131_a	1157	17
KAZ_131_a	1158	17
KAZ_131_a	1159	17
KAZ_131_a	1160	15
KAZ_131_a	1161	16
KAZ_131_a	1162	18
KAZ_131_a	1163	18
KAZ_131_a	1164	18
KAZ_131_a	1165	18
KAZ_131_a	1166	18
KAZ_131_a	1167	18
KAZ_131_a	1168	18
KAZ_131_a	1169	18
KAZ_131_a	1170	18
KAZ_131_a	1171	18
KAZ_131_a	1172	18
KAZ_131_a	1173	18
KAZ_131_a	1174	18
KAZ_131_a	1175	18
KAZ_131_a	1176	19
KAZ_131_a	1177	19
KAZ_131_a	1178	19
KAZ_131_a	1179	19
KAZ_131_a	1180	19
KAZ_131_a	1181	17
KAZ_131_a	1182	17
KAZ_131_a	1183	16
KAZ_131_a	1184	16
KAZ_131_a	1185	14
KAZ_131_a	1186	16
KAZ_131_a	1187	16
KAZ_131_a	1188	16
KAZ_131_a	1189	16
KAZ_131_a	1190	16
KAZ_131_a	1191	16
KAZ_131_a	1192	16
KAZ_131_a	1193	16
KAZ_131_a	1194	16
KAZ_131_a	1195	16
KAZ_131_a	1196	16
KAZ_131_a	1197	16
KAZ_131_a	1198	16
KAZ_131_a	1199	16
KAZ_131_a	1200	16
KAZ_131_a	1201	16
KAZ_131_a	1202	16
KAZ_131_a	1203	22
KAZ_131_a	1204	22
KAZ_131_a	1205	22
KAZ_131_a	1206	22
KAZ_131_a	1207	22
KAZ_131_a	1208	22
KAZ_131_a	1209	22
KAZ_131_a	1210	22
KAZ_131_a	1211	22
KAZ_131_a	1212	22
KAZ_131_a	1213	29
KAZ_131_a	1214	29
KAZ_131_a	1215	32
KAZ_131_a	1216	32
KAZ_131_a	1217	32
KAZ_131_a	1218	34
KAZ_131_a	1219	34
KAZ_131_a	1220	34
KAZ_131_a	1221	34
KAZ_131_a	1222	34
KAZ_131_a	1223	34
KAZ_131_a	1224	34
KAZ_131_a	1225	34
KAZ_131_a	1226	34
KAZ_131_a	1227	34
KAZ_131_a	1228	34
KAZ_131_a	1229	34
KAZ_131_a	1230	34
KAZ_131_a	1231	34
KAZ_131_a	1232	34
KAZ_131_a	1233	34
KAZ_131_a	1234	34
KAZ_131_a	1235	34
KAZ_131_a	1236	34
KAZ_131_a	1237	34
KAZ_131_a	1238	34
KAZ_131_a	1239	34
KAZ_131_a	1240	34
KAZ_131_a	1241	34
KAZ_131_a	1242	34
KAZ_131_a	1243	34
KAZ_131_a	1244	34
KAZ_131_a	1245	38
KAZ_131_a	1246	39
KAZ_131_a	1247	39
KAZ_131_a	1248	40
KAZ_131_a	1249	40
KAZ_131_a	1250	40
KAZ_131_a	1251	40
KAZ_131_a	1252	40
KAZ_131_a	1253	40
KAZ_131_a	1254	40
KAZ_131_a	1255	40
KAZ_131_a	1256	42
KAZ_131_a	1257	54
KAZ_131_a	1258	54
KAZ_131_a	1259	57
KAZ_131_a	1260	60
KAZ_131_a	1261	60
KAZ_131_a	1262	60
KAZ_131_a	1263	60
KAZ_131_a	1264	59
KAZ_131_a	1265	59
KAZ_131_a	1266	58
KAZ_131_a	1267	57
KAZ_131_a	1268	57
KAZ_131_a	1269	59
KAZ_131_a	1270	65
KAZ_131_a	1271	67
KAZ_131_a	1272	67
KAZ_131_a	1273	67
KAZ_131_a	1274	69
KAZ_131_a	1275	69
KAZ_131_a	1276	69
KAZ_131_a	1277	68
KAZ_131_a	1278	68
KAZ_131_a	1279	67
KAZ_131_a	1280	67
KAZ_131_a	1281	67
KAZ_131_a	1282	67
KAZ_131_a	1283	67
KAZ_131_a	1284	67
KAZ_131_a	1285	66
KAZ_131_a	1286	68
KAZ_131_a	1287	68
KAZ_131_a	1288	68
KAZ_131_a	1289	68
KAZ_131_a	1290	67
KAZ_131_a	1291	67
KAZ_131_a	1292	66
KAZ_131_a	1293	62
KAZ_131_a	1294	52
KAZ_131_a	1295	52
KAZ_131_a	1296	52
KAZ_131_a	1297	52
KAZ_131_a	1298	52
KAZ_131_a	1299	56
KAZ_131_a	1300	56
KAZ_131_a	1301	60
KAZ_131_a	1302	59
KAZ_131_a	1303	58
KAZ_131_a	1304	58
KAZ_131_a	1305	60
KAZ_131_a	1306	60
KAZ_131_a	1307	60
KAZ_131_a	1308	54
KAZ_131_a	1309	51
KAZ_131_a	1310	46
KAZ_131_a	1311	39
KAZ_131_a	1312	39
KAZ_131_a	1313	40
KAZ_131_a	1314	41
KAZ_131_a	1315	41
KAZ_131_a	1316	41
KAZ_131_a	1317	41
KAZ_131_a	1318	41
KAZ_131_a	1319	39
KAZ_131_a	1320	39
KAZ_131_a	1321	39
KAZ_131_a	1322	21
KAZ_131_a	1323	13
KAZ_131_a	1324	13
KAZ_131_a	1325	13
KAZ_131_a	1326	12
KAZ_131_a	1327	12
KAZ_131_a	1328	12
KAZ_131_a	1329	12
KAZ_131_a	1330	12
KAZ_131_a	1331	12
KAZ_131_a	1332	12
KAZ_131_a	1333	12
KAZ_131_a	1334	12
KAZ_131_a	1335	12
KAZ_131_a	1336	12
KAZ_131_a	1337	12
KAZ_131_a	1338	12
KAZ_131_a	1339	12
KAZ_131_a	1340	12
KAZ_131_a	1341	12
KAZ_131_a	1342	12
KAZ_131_a	1343	12
KAZ_131_a	1344	12
KAZ_131_a	1345	12
KAZ_131_a	1346	12
KAZ_131_a	1347	12
KAZ_131_a	1348	12
KAZ_131_a	1349	12
KAZ_131_a	1350	12
KAZ_131_a	1351	12
KAZ_131_a	1352	12
KAZ_131_a	1353	12
KAZ_131_a	1354	12
KAZ_131_a	1355	12
KAZ_131_a	1356	12
KAZ_131_a	1357	12
KAZ_131_a	1358	12
KAZ_131_a	1359	12
KAZ_131_a	1360	12
KAZ_131_a	1361	12
KAZ_131_a	1362	12
KAZ_131_a	1363	12
KAZ_131_a	1364	12
KAZ_131_a	1365	12
KAZ_131_a	1366	12
KAZ_131_a	1367	12
KAZ_131_a	1368	12
KAZ_131_a	1369	12
KAZ_131_a	1370	8
KAZ_131_a	1371	2
KAZ_131_a	1372	2
KAZ_131_a	1373	2
KAZ_131_a	1374	2
KAZ_131_a	1375	2
KAZ_131_a	1376	2
KAZ_131_a	1377	2
KAZ_131_a	1378	2
KAZ_131_a	1379	0
KAZ_131_a	1380	0
KAZ_131_a	1381	0
KAZ_131_a	1382	0
KAZ_131_a	1383	56
KAZ_131_a	1384	56
KAZ_131_a	1385	56
KAZ_131_a	1386	56
KAZ_131_a	1387	56
KAZ_131_a	1388	56
KAZ_131_a	1389	56
KAZ_131_a	1390	56
KAZ_131_a	1391	56
KAZ_131_a	1392	56
KAZ_131_a	1393	56
KAZ_131_a	1394	56
KAZ_131_a	1395	56
KAZ_131_a	1396	56
KAZ_131_a	1397	56
KAZ_131_a	1398	56
KAZ_131_a	1399	56
KAZ_131_a	1400	56
KAZ_131_a	1401	56
KAZ_131_a	1402	58
KAZ_131_a	1403	58
KAZ_131_a	1404	58
KAZ_131_a	1405	58
KAZ_131_a	1406	58
KAZ_131_a	1407	58
KAZ_131_a	1408	60
KAZ_131_a	1409	60
KAZ_131_a	1410	60
KAZ_131_a	1411	60
KAZ_131_a	1412	60
KAZ_131_a	1413	60
KAZ_131_a	1414	60
KAZ_131_a	1415	60
KAZ_131_a	1416	62
KAZ_131_a	1417	62
KAZ_131_a	1418	62
KAZ_131_a	1419	62
KAZ_131_a	1420	63
KAZ_131_a	1421	64
KAZ_131_a	1422	64
KAZ_131_a	1423	64
KAZ_131_a	1424	62
KAZ_131_a	1425	62
KAZ_131_a	1426	62
KAZ_131_a	1427	60
KAZ_131_a	1428	60
KAZ_131_a	1429	60
KAZ_131_a	1430	60
KAZ_131_a	1431	60
KAZ_131_a	1432	59
KAZ_131_a	1433	57
KAZ_131_a	1434	57
KAZ_131_a	1435	57
KAZ_131_a	1436	57
KAZ_131_a	1437	57
KAZ_131_a	1438	56
KAZ_131_a	1439	55
KAZ_131_a	1440	54
KAZ_131_a	1441	54
KAZ_131_a	1442	52
KAZ_131_a	1443	52
KAZ_131_a	1444	51
KAZ_131_a	1445	51
KAZ_131_a	1446	51
KAZ_131_a	1447	52
KAZ_131_a	1448	52
KAZ_131_a	1449	52
KAZ_131_a	1450	52
KAZ_131_a	1451	52
KAZ_131_a	1452	52
KAZ_131_a	1453	52
KAZ_131_a	1454	50
KAZ_131_a	1455	50
KAZ_131_a	1456	48
KAZ_131_a	1457	48
KAZ_131_a	1458	44
KAZ_131_a	1459	36
KAZ_131_a	1460	34
KAZ_131_a	1461	32
KAZ_131_a	1462	32
KAZ_131_a	1463	32
KAZ_131_a	1464	33
KAZ_131_a	1465	34
KAZ_131_a	1466	36
KAZ_131_a	1467	36
KAZ_131_a	1468	34
KAZ_131_a	1469	28
KAZ_131_a	1470	27
KAZ_131_a	1471	26
KAZ_131_a	1472	26
KAZ_131_a	1473	26
KAZ_131_a	1474	30
KAZ_131_a	1475	30
KAZ_131_a	1476	30
KAZ_131_a	1477	29
KAZ_131_a	1478	29
KAZ_131_a	1479	29
KAZ_131_a	1480	27
KAZ_131_a	1481	27
KAZ_131_a	1482	26
KAZ_131_a	1483	26
KAZ_131_a	1484	26
KAZ_131_a	1485	26
KAZ_131_a	1486	26
KAZ_131_a	1487	26
KAZ_131_a	1488	26
KAZ_131_a	1489	20
KAZ_131_a	1490	20
KAZ_131_a	1491	20
KAZ_131_a	1492	21
KAZ_131_a	1493	21
KAZ_131_a	1494	22
KAZ_131_a	1495	22
KAZ_131_a	1496	23
KAZ_131_a	1497	24
KAZ_131_a	1498	24
KAZ_131_a	1499	24
KAZ_131_a	1500	24
KAZ_131_a	1501	24
KAZ_131_a	1502	24
KAZ_131_a	1503	24
KAZ_131_a	1504	24
KAZ_131_a	1505	24
KAZ_131_a	1506	24
KAZ_131_a	1507	24
KAZ_131_a	1508	24
KAZ_131_a	1509	24
KAZ_131_a	1510	24
KAZ_131_a	1511	24
KAZ_131_a	1512	26
KAZ_131_a	1513	27
KAZ_131_a	1514	27
KAZ_131_a	1515	27
KAZ_131_a	1516	27
KAZ_131_a	1517	27
KAZ_131_a	1518	27
KAZ_131_a	1519	27
KAZ_131_a	1520	22
KAZ_131_a	1521	24
KAZ_131_a	1522	24
KAZ_131_a	1523	22
KAZ_131_a	1524	22
KAZ_131_a	1525	22
KAZ_131_a	1526	22
KAZ_131_a	1527	22
KAZ_131_a	1528	22
KAZ_131_a	1529	22
KAZ_131_a	1530	20
KAZ_131_a	1531	20
KAZ_131_a	1532	20
KAZ_131_a	1533	18
KAZ_131_a	1534	18
KAZ_131_a	1535	18
KAZ_131_a	1536	18
KAZ_131_a	1537	20
KAZ_131_a	1538	20
KAZ_131_a	1539	20
KAZ_131_a	1540	20
KAZ_131_a	1541	19
KAZ_131_a	1542	19
KAZ_131_a	1543	19
KAZ_131_a	1544	19
KAZ_131_a	1545	19
KAZ_131_a	1546	20
KAZ_131_a	1547	22
KAZ_131_a	1548	24
KAZ_131_a	1549	27
KAZ_131_a	1550	27
KAZ_131_a	1551	27
KAZ_131_a	1552	28
KAZ_131_a	1553	29
KAZ_131_a	1554	29
KAZ_131_a	1555	29
KAZ_131_a	1556	29
KAZ_131_a	1557	29
KAZ_131_a	1558	29
KAZ_131_a	1559	29
KAZ_131_a	1560	29
KAZ_131_a	1561	31
KAZ_131_a	1562	33
KAZ_131_a	1563	36
KAZ_131_a	1564	39
KAZ_131_a	1565	39
KAZ_131_a	1566	39
KAZ_131_a	1567	41
KAZ_131_a	1568	43
KAZ_131_a	1569	43
KAZ_131_a	1570	43
KAZ_131_a	1571	43
KAZ_131_a	1572	44
KAZ_131_a	1573	45
KAZ_131_a	1574	49
KAZ_131_a	1575	50
KAZ_131_a	1576	50
KAZ_131_a	1577	50
KAZ_131_a	1578	47
KAZ_131_a	1579	47
KAZ_131_a	1580	44
KAZ_131_a	1581	46
KAZ_131_a	1582	46
KAZ_131_a	1583	48
KAZ_131_a	1584	59
KAZ_131_a	1585	59
KAZ_131_a	1586	61
KAZ_131_a	1587	61
KAZ_131_a	1588	61
KAZ_131_a	1589	61
KAZ_131_a	1590	61
KAZ_131_a	1591	65
KAZ_131_a	1592	65
KAZ_131_a	1593	63
KAZ_131_a	1594	63
KAZ_131_a	1595	63
KAZ_131_a	1596	63
KAZ_131_a	1597	63
KAZ_131_a	1598	61
KAZ_131_a	1599	61
KAZ_131_a	1600	61
KAZ_131_a	1601	64
KAZ_131_a	1602	64
KAZ_131_a	1603	65
KAZ_131_a	1604	65
KAZ_131_a	1605	68
KAZ_131_a	1606	71
KAZ_131_a	1607	71
KAZ_131_a	1608	71
KAZ_131_a	1609	71
KAZ_131_a	1610	71
KAZ_131_a	1611	73
KAZ_131_a	1612	73
KAZ_131_a	1613	73
KAZ_131_a	1614	73
KAZ_131_a	1615	73
KAZ_131_a	1616	75
KAZ_131_a	1617	77
KAZ_131_a	1618	77
KAZ_131_a	1619	77
KAZ_131_a	1620	77
KAZ_131_a	1621	77
KAZ_131_a	1622	77
KAZ_131_a	1623	77
KAZ_131_a	1624	77
KAZ_131_a	1625	79
KAZ_131_a	1626	81
KAZ_131_a	1627	81
KAZ_131_a	1628	86
KAZ_131_a	1629	86
KAZ_131_a	1630	86
KAZ_131_a	1631	86
KAZ_131_a	1632	86
KAZ_131_a	1633	88
KAZ_131_a	1634	90
KAZ_131_a	1635	91
KAZ_131_a	1636	91
KAZ_131_a	1637	92
KAZ_131_a	1638	92
KAZ_131_a	1639	92
KAZ_131_a	1640	92
KAZ_131_a	1641	94
KAZ_131_a	1642	94
KAZ_131_a	1643	94
KAZ_131_a	1644	95
KAZ_131_a	1645	95
KAZ_131_a	1646	97
KAZ_131_a	1647	99
KAZ_131_a	1648	101
KAZ_131_a	1649	102
KAZ_131_a	1650	104
KAZ_131_a	1651	105
KAZ_131_a	1652	105
KAZ_131_a	1653	105
KAZ_131_a	1654	106
KAZ_131_a	1655	106
KAZ_131_a	1656	106
KAZ_131_a	1657	106
KAZ_131_a	1658	106
KAZ_131_a	1659	104
KAZ_131_a	1660	104
KAZ_131_a	1661	104
KAZ_131_a	1662	104
KAZ_131_a	1663	104
KAZ_131_a	1664	104
KAZ_131_a	1665	104
KAZ_131_a	1666	104
KAZ_131_a	1667	110
KAZ_131_a	1668	114
KAZ_131_a	1669	114
KAZ_131_a	1670	114
KAZ_131_a	1671	114
KAZ_131_a	1672	114
KAZ_131_a	1673	114
KAZ_131_a	1674	114
KAZ_131_a	1675	114
KAZ_131_a	1676	115
KAZ_131_a	1677	116
KAZ_131_a	1678	114
KAZ_131_a	1679	110
KAZ_131_a	1680	101
KAZ_131_a	1681	92
KAZ_131_a	1682	92
KAZ_131_a	1683	92
KAZ_131_a	1684	92
KAZ_131_a	1685	90
KAZ_131_a	1686	88
KAZ_131_a	1687	88
KAZ_131_a	1688	88
KAZ_131_a	1689	88
KAZ_131_a	1690	88
KAZ_131_a	1691	87
KAZ_131_a	1692	98
KAZ_131_a	1693	98
KAZ_131_a	1694	98
KAZ_131_a	1695	99
KAZ_131_a	1696	99
KAZ_131_a	1697	99
KAZ_131_a	1698	59
KAZ_131_a	1699	59
KAZ_131_a	1700	57
KAZ_131_a	1701	57
KAZ_131_a	1702	57
KAZ_131_a	1703	57
KAZ_131_a	1704	57
KAZ_131_a	1705	59
KAZ_131_a	1706	59
KAZ_131_a	1707	59
KAZ_131_a	1708	59
KAZ_131_a	1709	59
KAZ_131_a	1710	57
KAZ_131_a	1711	55
KAZ_131_a	1712	46
KAZ_131_a	1713	46
KAZ_131_a	1714	46
KAZ_131_a	1715	44
KAZ_131_a	1716	44
KAZ_131_a	1717	44
KAZ_131_a	1718	44
KAZ_131_a	1719	44
KAZ_131_a	1720	44
KAZ_131_a	1721	44
KAZ_131_a	1722	44
KAZ_131_a	1723	44
KAZ_131_a	1724	44
KAZ_131_a	1725	44
KAZ_131_a	1726	43
KAZ_131_a	1727	43
KAZ_131_a	1728	43
KAZ_131_a	1729	43
KAZ_131_a	1730	43
KAZ_131_a	1731	43
KAZ_131_a	1732	44
KAZ_131_a	1733	44
KAZ_131_a	1734	44
KAZ_131_a	1735	44
KAZ_131_a	1736	44
KAZ_131_a	1737	44
KAZ_131_a	1738	44
KAZ_131_a	1739	44
KAZ_131_a	1740	44
KAZ_131_a	1741	44
KAZ_131_a	1742	44
KAZ_131_a	1743	44
KAZ_131_a	1744	44
KAZ_131_a	1745	44
KAZ_131_a	1746	44
KAZ_131_a	1747	46
KAZ_131_a	1748	46
KAZ_131_a	1749	46
KAZ_131_a	1750	46
KAZ_131_a	1751	46
KAZ_131_a	1752	46
KAZ_131_a	1753	48
KAZ_131_a	1754	50
KAZ_131_a	1755	50
KAZ_131_a	1756	48
KAZ_131_a	1757	46
KAZ_131_a	1758	46
KAZ_131_a	1759	46
KAZ_131_a	1760	40
KAZ_131_a	1761	37
KAZ_131_a	1762	37
KAZ_131_a	1763	37
KAZ_131_a	1764	37
KAZ_131_a	1765	37
KAZ_131_a	1766	33
KAZ_131_a	1767	33
KAZ_131_a	1768	33
KAZ_131_a	1769	33
KAZ_131_a	1770	33
KAZ_131_a	1771	33
KAZ_131_a	1772	33
KAZ_131_a	1773	33
KAZ_131_a	1774	33
KAZ_131_a	1775	33
KAZ_131_a	1776	33
KAZ_131_a	1777	33
KAZ_131_a	1778	33
KAZ_131_a	1779	33
KAZ_131_a	1780	33
KAZ_131_a	1781	33
KAZ_131_a	1782	33
KAZ_131_a	1783	33
KAZ_131_a	1784	33
KAZ_131_a	1785	33
KAZ_131_a	1786	32
KAZ_131_a	1787	32
KAZ_131_a	1788	32
KAZ_131_a	1789	32
KAZ_131_a	1790	33
KAZ_131_a	1791	38
KAZ_131_a	1792	38
KAZ_131_a	1793	40
KAZ_131_a	1794	40
KAZ_131_a	1795	39
KAZ_131_a	1796	39
KAZ_131_a	1797	39
KAZ_131_a	1798	37
KAZ_131_a	1799	37
KAZ_131_a	1800	18
KAZ_131_a	1801	14
KAZ_131_a	1802	14
KAZ_131_a	1803	14
KAZ_131_a	1804	14
KAZ_131_a	1805	14
KAZ_131_a	1806	14
KAZ_131_a	1807	14
KAZ_131_a	1808	14
KAZ_131_a	1809	14
KAZ_131_a	1810	14
KAZ_131_a	1811	14
KAZ_131_a	1812	14
KAZ_131_a	1813	14
KAZ_131_a	1814	14
KAZ_131_a	1815	14
KAZ_131_a	1816	18
KAZ_131_a	1817	18
KAZ_131_a	1818	18
KAZ_131_a	1819	18
KAZ_131_a	1820	18
KAZ_131_a	1821	18
KAZ_131_a	1822	19
KAZ_131_a	1823	19
KAZ_131_a	1824	20
KAZ_131_a	1825	21
KAZ_131_a	1826	21
KAZ_131_a	1827	22
KAZ_131_a	1828	23
KAZ_131_a	1829	23
KAZ_131_a	1830	24
KAZ_131_a	1831	24
KAZ_131_a	1832	24
KAZ_131_a	1833	24
KAZ_131_a	1834	24
KAZ_131_a	1835	24
KAZ_131_a	1836	24
KAZ_131_a	1837	24
KAZ_131_a	1838	24
KAZ_131_a	1839	24
KAZ_131_a	1840	24
KAZ_131_a	1841	24
KAZ_131_a	1842	24
KAZ_131_a	1843	21
KAZ_131_a	1844	21
KAZ_131_a	1845	21
KAZ_131_a	1846	21
KAZ_131_a	1847	21
KAZ_131_a	1848	21
KAZ_131_a	1849	21
KAZ_131_a	1850	21
KAZ_131_a	1851	21
KAZ_131_a	1852	21
KAZ_131_a	1853	21
KAZ_131_a	1854	21
KAZ_131_a	1855	21
KAZ_131_a	1856	21
KAZ_131_a	1857	21
KAZ_131_a	1858	21
KAZ_131_a	1859	21
KAZ_131_a	1860	21
KAZ_131_a	1861	21
KAZ_131_a	1862	21
KAZ_131_a	1863	21
KAZ_131_a	1864	22
KAZ_131_a	1865	22
KAZ_131_a	1866	23
KAZ_131_a	1867	23
KAZ_131_a	1868	25
KAZ_131_a	1869	24
KAZ_131_a	1870	25
KAZ_131_a	1871	29
KAZ_131_a	1872	29
KAZ_131_a	1873	29
KAZ_131_a	1874	29
KAZ_131_a	1875	29
KAZ_131_a	1876	29
KAZ_131_a	1877	29
KAZ_131_a	1878	29
KAZ_131_a	1879	29
KAZ_131_a	1880	29
KAZ_131_a	1881	24
KAZ_131_a	1882	22
KAZ_131_a	1883	24
KAZ_131_a	1884	24
KAZ_131_a	1885	24
KAZ_131_a	1886	24
KAZ_131_a	1887	24
KAZ_131_a	1888	24
KAZ_131_a	1889	25
KAZ_131_a	1890	26
KAZ_131_a	1891	29
KAZ_131_a	1892	29
KAZ_131_a	1893	29
KAZ_131_a	1894	29
KAZ_131_a	1895	29
KAZ_131_a	1896	29
KAZ_131_a	1897	29
KAZ_131_a	1898	29
KAZ_131_a	1899	25
KAZ_131_a	1900	25
KAZ_131_a	1901	26
KAZ_131_a	1902	24
KAZ_131_a	1903	20
KAZ_131_a	1904	20
KAZ_131_a	1905	20
KAZ_131_a	1906	20
KAZ_131_a	1907	20
KAZ_131_a	1908	21
KAZ_131_a	1909	22
KAZ_131_a	1910	22
KAZ_131_a	1911	23
KAZ_131_a	1912	25
KAZ_131_a	1913	25
KAZ_131_a	1914	27
KAZ_131_a	1915	28
KAZ_131_a	1916	26
KAZ_131_a	1917	26
KAZ_131_a	1918	26
KAZ_131_a	1919	27
KAZ_131_a	1920	28
KAZ_131_a	1921	28
KAZ_131_a	1922	28
KAZ_131_a	1923	28
KAZ_131_a	1924	28
KAZ_131_a	1925	28
KAZ_131_a	1926	28
KAZ_131_a	1927	28
KAZ_131_a	1928	29
KAZ_131_a	1929	29
KAZ_131_a	1930	29
KAZ_131_a	1931	27
KAZ_131_a	1932	26
KAZ_131_a	1933	26
KAZ_131_a	1934	32
KAZ_131_a	1935	32
KAZ_131_a	1936	33
KAZ_131_a	1937	34
KAZ_131_a	1938	34
KAZ_131_a	1939	34
KAZ_131_a	1940	34
KAZ_131_a	1941	34
KAZ_131_a	1942	34
KAZ_131_a	1943	34
KAZ_131_a	1944	34
KAZ_131_a	1945	34
KAZ_131_a	1946	34
KAZ_131_a	1947	34
KAZ_131_a	1948	34
KAZ_131_a	1949	34
KAZ_131_a	1950	34
KAZ_131_a	1951	36
KAZ_131_a	1952	36
KAZ_131_a	1953	36
KAZ_131_a	1954	37
KAZ_131_a	1955	39
KAZ_131_a	1956	40
KAZ_131_a	1957	44
KAZ_131_a	1958	44
KAZ_131_a	1959	44
KAZ_131_a	1960	44
KAZ_131_a	1961	44
KAZ_131_a	1962	44
KAZ_131_a	1963	44
KAZ_131_a	1964	42
KAZ_131_a	1965	42
KAZ_131_a	1966	42
KAZ_131_a	1967	40
KAZ_131_a	1968	42
KAZ_131_a	1969	46
KAZ_131_a	1970	46
KAZ_131_a	1971	48
KAZ_131_a	1972	48
KAZ_131_a	1973	48
KAZ_131_a	1974	50
KAZ_131_a	1975	50
KAZ_131_a	1976	56
KAZ_131_a	1977	56
KAZ_131_a	1978	56
KAZ_131_a	1979	68
KAZ_131_a	1980	70
KAZ_131_a	1981	70
KAZ_131_a	1982	70
KAZ_131_a	1983	72
KAZ_131_a	1984	72
KAZ_131_a	1985	72
KAZ_131_a	1986	72
KAZ_131_a	1987	72
KAZ_131_a	1988	76
KAZ_131_a	1989	78
KAZ_131_a	1990	78
KAZ_131_a	1991	78
KAZ_131_a	1992	78
KAZ_131_a	1993	86
KAZ_131_a	1994	86
KAZ_131_a	1995	87
KAZ_131_a	1996	88
KAZ_131_a	1997	88
KAZ_131_a	1998	88
KAZ_131_a	1999	90
[truncated: 4,218 more rows]

[truncated: 15 more sheets: KAZ_133_b, KAZ_133_a, KAZ_43, KAZ_62, MEX_80, MEX_89, MEX_95, MEX_96, MNG_70, MNG_127, SLE_70b, TPA-1, TPA-2, TPA-3, TPA-4]
