# Supplementary material for: Ancient evolutionary origins of hepatitis E virus in rodents
Source: Proc Natl Acad Sci U S A. 2024 Dec 9;121(51):e2413665121. doi: 10.1073/pnas.2413665121 (PMC11665899; doi:10.1073/pnas.2413665121)
Supplement: Supplementary file 8 — Dataset S07 (XLSX) [file pnas.2413665121.sd07.xlsx]

## Sheet: Sheet1
Sequence Name	Genome Length	ORF1_start	ORF1_end	ORF2_start	ORF2_end	ORF3_start	ORF3_end	Late_domain_sequence
Eth/2986	6893	19	4857	4893	6851	4882	5232	PSAP
Eth/3402	7012	30	5015	5058	6950	4936	5313	-
KAZ/115	7283	16	5376	5403	7283	5363	5695	-
KAZ/116	7486	35	5434	5461	7413	5421	5804	-
KAZ/118	6638	3	4973	4954	6624	5000	5335	PSAPx2
KAZ/126	7036	30	4991	4972	6981	5018	5353	PSAP
KAZ/130	7049	66	5036	5017	7026	5063	5398	PSAPx2
KAZ/131a	6217	15	4283	4335	6215	4306	4590	PSAP
KAZ/131b	7162	33	5159	5211	7142	5182	5514	PSAP
KAZ/133a	7354	70	5298	5350	7281	5321	5653	PSAP
KAZ/133b	7396	62	5311	5363	7294	5334	5666	PSAP
KAZ/43	7125	69	5069	5050	7062	5096	5434	PSAP
KAZ/62	7130	67	5067	5048	7060	5094	5432	PSAP
MEX/80	6362	22	4464	4490	6352	4476	4748	PTAP
MEX/89	6933	1	4929	5431	6867	4937	5239	PSAP
MEX/95	6464	26	4504	4530	6395	4516	4791	PTAP
Mex/96	6572	23	4576	4602	6500	4588	4896	PTAP
MNG/127	6426	40	5049	5101	6515	5055	5390	-
MNG/70	6515	32	4546	4567	6357	4527	4733	-
SLE/70b	6768	2	5158	5183	6768	5174	5296	PSAP
TPA-1(SRR5130449)	6886	7	4800	4781	6808	4827	5180	-
TPA-2(SRR8587280)	6747	17	4660	4641	6668	4687	5040	-
TPA-3(SRR12432009)	6467	157	4632	4652	6467	4716	5108	-
TPA-4(SRR12432009)	6594	157	4653	4682	6520	4749	5141	-
