# Supplementary material for: Ancient evolutionary origins of hepatitis E virus in rodents
Source: Proc Natl Acad Sci U S A. 2024 Dec 9;121(51):e2413665121. doi: 10.1073/pnas.2413665121 (PMC11665899; doi:10.1073/pnas.2413665121)
Supplement: Supplementary file 9 — Dataset S08 (XLSX) [file pnas.2413665121.sd08.xlsx]

## Sheet: ORF1
	HEV-1a_Homo sapiens (M73218)	HEV-2a_Homo sapiens (M74506)	HEV-7a_Camelus dromedarius (KJ496143)	HEV-3a_Sus scrofa domesticus (AF082843)	HEV-4a_Sus scrofa domesticus (EF077630)	HEV-8a_Camelus bactrianus (KX387865)	HEV-5a_Sus scrofa leucomystax (AB573435)	HEV-3ra_Oryctolagus cuniculus (AB740221)	MHEV_Alces alces (KF951328)	MONG70_Dipus sagitta	MONG127_Pygeretmus pumilio	KAZ126_Scartarus heptneri	Tree shrew (KR905549)	Galago senegalensis (BR001718)	KAZ118_Scartarus heptneri	KAZ115_Dipus sagitta	KAZ130_Scartarus heptneri	KAZ116_Dipus sagitta	KAZ43_Scartarus elater	Eth2986_Acomys kempi	Myodes rufocanus (KY432901)	MEX96_Heteromys irroratus	MEX80_Heteromys irroratus	MEX95_Heteromys irroratus	VHEV_Eothenomys inez (KY432904)	KAZ62_Scartarus heptneri	Necromys lasiurus (MG021328)	VHEV_Eothenomys melanogaster (MG020025)	FrHEV_Mustela putorius furo (AB890001)	KAZ131a_Pygeretmus pumilio	Peromyscus maniculatus (SRR8587280)	Peromyscus leucopus (SRR5130449)	Microtus arvalis (MK192405)	KAZ133b_Pygeretmus pumilio	KAZ131b_Pygeretmus pumilio	MEX89_Peromyscus eremicus	KAZ133a_Pygeretmus pumilio	Cricetulus barabensis (KY432899)	RHEV_Rattus norvegicus (MZ357113)	Apodemus chevrieri (MG020023)	RHEV_Rattus norvegicus (MZ868954)	Cricetulus migratorius (KY432903)	RHEV_Rattus norvegicus (MW149254)	Apodemus chevrieri (PP533464)	Microtus fortis (ON009840)	HBaHEV_Rhinolophus sinicus (MT210622)	SAM70_Lophuromys sikapusi	Episoriculus caudatus (PP533472)	HBaHEV_Rhinolophus ferrumequinum (KJ562187)
HEV-1a_Homo sapiens (M73218)
HEV-2a_Homo sapiens (M74506)	0.161922
HEV-7a_Camelus dromedarius (KJ496143)	0.174584	0.182521
HEV-3a_Sus scrofa domesticus (AF082843)	0.174763	0.179609	0.129739
HEV-4a_Sus scrofa domesticus (EF077630)	0.176366	0.18776	0.151425	0.142015
HEV-8a_Camelus bactrianus (KX387865)	0.18446	0.192285	0.136661	0.14033	0.163217
HEV-5a_Sus scrofa leucomystax (AB573435)	0.188981	0.190279	0.161042	0.162257	0.136792	0.175501
HEV-3ra_Oryctolagus cuniculus (AB740221)	0.169856	0.172352	0.134925	0.0957194	0.143623	0.143709	0.16081
MHEV_Alces alces (KF951328)	0.374352	0.372409	0.372574	0.380554	0.383323	0.383075	0.382581	0.373463
MONG70_Dipus sagitta	0.377899	0.386767	0.390327	0.385402	0.388131	0.39276	0.379263	0.386503	0.415929
MONG127_Pygeretmus pumilio	0.446704	0.454658	0.450678	0.450246	0.455275	0.45326	0.453317	0.44802	0.430719	0.367777
KAZ126_Scartarus heptneri	0.430573	0.436028	0.425938	0.428843	0.428844	0.428299	0.432826	0.434838	0.436656	0.347063	0.386726
Tree shrew (KR905549)	0.447334	0.444733	0.447625	0.451196	0.450649	0.446822	0.447539	0.446615	0.440832	0.430811	0.457926	0.461391
Galago senegalensis (BR001718)	0.436548	0.438808	0.42839	0.444865	0.440506	0.43426	0.441288	0.437698	0.441757	0.414353	0.453792	0.444928	0.467649
KAZ118_Scartarus heptneri	0.435032	0.436665	0.428481	0.432005	0.431385	0.431472	0.434728	0.437381	0.439871	0.342336	0.391193	0.0612864	0.4582	0.455452
KAZ115_Dipus sagitta	0.429616	0.440585	0.432927	0.435415	0.433435	0.436286	0.436364	0.430318	0.445507	0.248493	0.42698	0.398369	0.450804	0.448839	0.401506
KAZ130_Scartarus heptneri	0.436943	0.439847	0.431659	0.434535	0.433926	0.431472	0.437262	0.438652	0.439871	0.351789	0.386726	0.0654545	0.463306	0.450529	0.059466	0.403388
KAZ116_Dipus sagitta	0.428398	0.434123	0.43565	0.43528	0.429518	0.430899	0.43175	0.428311	0.448824	0.237809	0.418619	0.392231	0.446602	0.442982	0.389724	0.149772	0.395363
KAZ43_Scartarus elater	0.433589	0.434588	0.426658	0.431833	0.428662	0.435751	0.438374	0.435504	0.436047	0.35545	0.387716	0.155393	0.461292	0.443196	0.155488	0.402994	0.162096	0.393637
Eth2986_Acomys kempi	0.44257	0.43904	0.445519	0.447656	0.438427	0.447742	0.444087	0.445378	0.450387	0.429153	0.468912	0.46961	0.477922	0.457908	0.46769	0.46534	0.470889	0.458015	0.467224
Myodes rufocanus (KY432901)	0.459893	0.456914	0.45509	0.462963	0.461589	0.463479	0.460317	0.457582	0.458	0.423104	0.468354	0.46063	0.480667	0.468016	0.462042	0.466007	0.463911	0.465269	0.475658	0.352443
MEX96_Heteromys irroratus	0.437628	0.442399	0.432948	0.443767	0.442478	0.434398	0.443992	0.446635	0.445044	0.423905	0.431465	0.437874	0.461332	0.441039	0.442154	0.443767	0.437209	0.438644	0.43429	0.44407	0.445993
MEX80_Heteromys irroratus	0.43185	0.43185	0.43125	0.43789	0.438584	0.433148	0.439499	0.4426	0.439614	0.425384	0.427782	0.431973	0.453857	0.431105	0.434309	0.438584	0.433333	0.435294	0.424573	0.434092	0.437857	0.0230352
MEX95_Heteromys irroratus	0.43144	0.43144	0.426694	0.437715	0.439142	0.430939	0.44	0.442374	0.444369	0.423104	0.429452	0.434166	0.460751	0.435724	0.436486	0.442084	0.434166	0.436214	0.428475	0.436389	0.438075	0.0268998	0.0157104
VHEV_Eothenomys inez (KY432904)	0.45718	0.457529	0.453615	0.464194	0.453265	0.465727	0.463944	0.456592	0.450804	0.430707	0.472903	0.471638	0.499676	0.474018	0.472275	0.479975	0.476737	0.483302	0.475672	0.347553	0.313991	0.459149	0.450967	0.451679
KAZ62_Scartarus heptneri	0.434583	0.431012	0.426789	0.432115	0.427541	0.430255	0.434925	0.431953	0.436085	0.353147	0.382993	0.155779	0.459459	0.437661	0.148963	0.401159	0.162688	0.385705	0.0361822	0.466887	0.477612	0.438403	0.426657	0.43247	0.476253
Necromys lasiurus (MG021328)	0.453836	0.453541	0.452427	0.455598	0.453608	0.455426	0.462033	0.450292	0.459336	0.427789	0.472294	0.462821	0.481169	0.474457	0.463462	0.468167	0.466667	0.462276	0.47365	0.383736	0.36671	0.454484	0.446133	0.448323	0.352345	0.471873
VHEV_Eothenomys melanogaster (MG020025)	0.468346	0.469335	0.462773	0.46889	0.464997	0.469794	0.471191	0.463226	0.457715	0.445126	0.475209	0.478289	0.499025	0.479644	0.478927	0.481836	0.483397	0.48705	0.488133	0.349306	0.306057	0.468286	0.459627	0.460959	0.19195	0.48579	0.364788
FrHEV_Mustela putorius furo (AB890001)	0.458855	0.461488	0.455204	0.451571	0.454306	0.453053	0.449836	0.453716	0.45293	0.43306	0.45798	0.466019	0.480315	0.456774	0.466321	0.452659	0.465372	0.449446	0.472114	0.422498	0.424933	0.432927	0.435052	0.43555	0.417647	0.469251	0.410006	0.421946
KAZ131a_Pygeretmus pumilio	0.395818	0.400722	0.394224	0.396688	0.398848	0.394946	0.394376	0.394092	0.392313	0.349747	0.247851	0.357695	0.431556	0.411182	0.35468	0.363766	0.363254	0.355508	0.356742	0.413943	0.410007	0.407381	0.408828	0.406657	0.414369	0.349345	0.419006	0.433333	0.426124
Peromyscus maniculatus (SRR8587280)	0.455526	0.457239	0.460094	0.456187	0.454789	0.464118	0.460922	0.458753	0.444219	0.43523	0.459279	0.462558	0.481806	0.460106	0.461233	0.45144	0.467197	0.449237	0.462458	0.338614	0.327236	0.452479	0.447606	0.446453	0.287213	0.464335	0.360396	0.295157	0.416892	0.422414
Peromyscus leucopus (SRR5130449)	0.470242	0.476471	0.475911	0.476623	0.474642	0.48112	0.483787	0.477184	0.458607	0.43404	0.474576	0.48057	0.492763	0.475209	0.479275	0.465629	0.485751	0.467866	0.481506	0.35843	0.342088	0.456357	0.452909	0.451076	0.300446	0.483936	0.377492	0.315121	0.42923	0.423546	0.0654569
Microtus arvalis (MK192405)	0.462783	0.468952	0.461093	0.46401	0.460103	0.472634	0.465042	0.461538	0.460441	0.434309	0.465851	0.477258	0.494125	0.488804	0.47918	0.473282	0.483024	0.48239	0.482625	0.347055	0.327285	0.452575	0.44352	0.44773	0.260274	0.485752	0.366412	0.26087	0.417979	0.425563	0.318212	0.334824
KAZ133b_Pygeretmus pumilio	0.445347	0.45125	0.447073	0.451453	0.450774	0.44879	0.450216	0.444097	0.42801	0.370245	0.298836	0.395859	0.462092	0.458913	0.395729	0.4175	0.397114	0.416821	0.395217	0.457878	0.459157	0.43571	0.428377	0.431957	0.464997	0.386261	0.46713	0.478512	0.459091	0.042098	0.455145	0.465147	0.468208
KAZ131b_Pygeretmus pumilio	0.473388	0.468005	0.463217	0.469527	0.472205	0.46875	0.473848	0.467167	0.456254	0.385509	0.347015	0.412358	0.461337	0.45604	0.410354	0.443337	0.411728	0.441358	0.41635	0.46744	0.461487	0.44526	0.437158	0.441296	0.466452	0.410307	0.465462	0.473278	0.484416	0.302473	0.448925	0.458661	0.461043	0.363581
MEX89_Peromyscus eremicus	0.462484	0.468649	0.454604	0.460602	0.460103	0.459755	0.45991	0.459897	0.476562	0.431601	0.46991	0.463384	0.489018	0.470145	0.465866	0.467008	0.467172	0.466794	0.465484	0.448759	0.439008	0.462827	0.453735	0.456152	0.449617	0.465101	0.44086	0.442957	0.413282	0.436096	0.431217	0.44201	0.445583	0.475892	0.471889
KAZ133a_Pygeretmus pumilio	0.464841	0.467913	0.4634	0.469136	0.470552	0.46402	0.470952	0.466044	0.453841	0.381731	0.355775	0.410882	0.467448	0.458359	0.407013	0.441213	0.409631	0.43865	0.419699	0.468167	0.463768	0.440587	0.434723	0.438217	0.459459	0.414461	0.470964	0.472704	0.484183	0.312111	0.451463	0.458793	0.457584	0.373045	0.0731563	0.477937
Cricetulus barabensis (KY432899)	0.482715	0.486181	0.482132	0.489083	0.482456	0.480902	0.482823	0.482715	0.484694	0.444295	0.477403	0.485376	0.490979	0.476368	0.483188	0.490485	0.480398	0.492966	0.477343	0.452986	0.461992	0.446369	0.438608	0.443466	0.468948	0.482428	0.460703	0.47171	0.44358	0.429282	0.458582	0.470893	0.475919	0.472624	0.48127	0.475285	0.484601
RHEV_Rattus norvegicus (MZ357113)	0.469441	0.469441	0.463891	0.468649	0.472727	0.466926	0.464378	0.469903	0.461589	0.447782	0.469794	0.471228	0.482826	0.466539	0.46897	0.479487	0.473146	0.469072	0.46829	0.425806	0.423662	0.441767	0.43523	0.436696	0.426177	0.466007	0.416026	0.435567	0.235777	0.430506	0.419182	0.427077	0.431715	0.461588	0.478846	0.415394	0.480255	0.464149
Apodemus chevrieri (MG020023)	0.45138	0.458607	0.4478	0.45176	0.44742	0.451929	0.446836	0.455729	0.449409	0.440273	0.457087	0.476436	0.469241	0.455541	0.478682	0.469032	0.481601	0.458846	0.468952	0.423077	0.417333	0.452333	0.446429	0.450542	0.421702	0.468667	0.417582	0.430519	0.296648	0.43274	0.400807	0.413115	0.418134	0.4677	0.469176	0.41184	0.470968	0.444013	0.311374
RHEV_Rattus norvegicus (MZ868954)	0.467186	0.465887	0.460338	0.460594	0.46658	0.461439	0.467314	0.464217	0.462589	0.446416	0.464355	0.469649	0.487694	0.465605	0.46867	0.473414	0.469649	0.465551	0.464446	0.4294	0.424703	0.439759	0.435915	0.439404	0.429768	0.462046	0.413197	0.438506	0.237555	0.429081	0.421582	0.431373	0.429495	0.463212	0.469571	0.420216	0.473584	0.456174	0.124464	0.319307
Cricetulus migratorius (KY432903)	0.479823	0.478535	0.470145	0.473454	0.484678	0.480251	0.483448	0.474149	0.468948	0.447138	0.46763	0.468809	0.490711	0.464106	0.47133	0.485056	0.47322	0.489821	0.468099	0.441009	0.434613	0.443624	0.434364	0.43733	0.433081	0.469096	0.43927	0.438885	0.425065	0.425158	0.432148	0.448143	0.441065	0.467822	0.470257	0.404242	0.474816	0.471142	0.428571	0.4195	0.429573
RHEV_Rattus norvegicus (MW149254)	0.472999	0.47365	0.466146	0.470893	0.473034	0.469825	0.466623	0.474127	0.461238	0.448464	0.469453	0.470889	0.489624	0.46875	0.46991	0.484926	0.472809	0.474533	0.470513	0.428664	0.422619	0.444742	0.438272	0.442789	0.430968	0.472259	0.407954	0.437137	0.252525	0.431932	0.41784	0.430347	0.426813	0.460602	0.476588	0.420115	0.478011	0.463165	0.098773	0.317164	0.128676	0.431398
Apodemus chevrieri (PP533464)	0.460224	0.458251	0.453351	0.454012	0.453595	0.455497	0.450392	0.462141	0.443787	0.436475	0.458035	0.470284	0.474132	0.451966	0.472527	0.46417	0.474806	0.457847	0.468608	0.420091	0.417612	0.449932	0.442612	0.444746	0.420676	0.468312	0.410737	0.430149	0.306329	0.424501	0.403096	0.412073	0.417755	0.45766	0.472078	0.407598	0.4745	0.444301	0.311526	0.114251	0.327543	0.424262	0.319825
Microtus fortis (ON009840)	0.492772	0.493719	0.481505	0.490954	0.488095	0.487163	0.490943	0.489629	0.492708	0.456011	0.48855	0.486957	0.49582	0.479283	0.485395	0.503659	0.48323	0.502739	0.483271	0.458704	0.470588	0.450366	0.444065	0.446852	0.481341	0.487245	0.455939	0.475888	0.449838	0.443262	0.465563	0.47871	0.47782	0.484277	0.484772	0.478811	0.49027	0.120047	0.463898	0.447674	0.454023	0.47464	0.460358	0.453782
HBaHEV_Rhinolophus sinicus (MT210622)	0.524828	0.530345	0.525482	0.530738	0.531143	0.530864	0.530417	0.531444	0.524602	0.508339	0.525	0.555932	0.538036	0.55249	0.553971	0.54243	0.557288	0.536054	0.554045	0.531856	0.537303	0.515969	0.507278	0.510086	0.528198	0.553997	0.51931	0.542443	0.513646	0.51194	0.523165	0.529494	0.530796	0.539249	0.540206	0.541241	0.535836	0.540431	0.518314	0.526389	0.515193	0.536054	0.52213	0.525365	0.540686
SAM70_Lophuromys sikapusi	0.496212	0.495268	0.488328	0.495298	0.494332	0.492453	0.488693	0.498139	0.47348	0.445205	0.5	0.476523	0.487979	0.482544	0.472046	0.5	0.474619	0.496906	0.486314	0.438551	0.44021	0.466398	0.461115	0.462483	0.450097	0.483279	0.447674	0.465718	0.432817	0.4404	0.442656	0.454486	0.453481	0.484316	0.493325	0.449553	0.499373	0.47914	0.43762	0.431423	0.434034	0.457692	0.441176	0.429309	0.478643	0.542201
Episoriculus caudatus (PP533472)	0.425589	0.428283	0.423672	0.42838	0.425689	0.426461	0.422535	0.426208	0.440587	0.417756	0.437288	0.438585	0.449597	0.442091	0.436582	0.441489	0.43992	0.434464	0.434404	0.449732	0.451279	0.438233	0.432281	0.437155	0.46609	0.429558	0.438762	0.473298	0.454606	0.410275	0.448347	0.455102	0.474849	0.438384	0.462162	0.467655	0.458642	0.468254	0.451507	0.472385	0.454012	0.468	0.457049	0.469935	0.471249	0.518649	0.472549
HBaHEV_Rhinolophus ferrumequinum (KJ562187)	0.522559	0.519865	0.522849	0.527018	0.520053	0.524447	0.5247	0.521886	0.526954	0.509168	0.526173	0.551034	0.547055	0.544974	0.548064	0.54497	0.5497	0.540253	0.550569	0.525926	0.524965	0.523744	0.510578	0.513966	0.525718	0.551796	0.523649	0.546613	0.524332	0.5125	0.510771	0.518519	0.532974	0.545699	0.542339	0.52957	0.536339	0.537549	0.530806	0.528571	0.520974	0.540721	0.531165	0.530973	0.543478	0.293243	0.551539	0.5305
DBaHEV_Desmodus rotundus (MW249014)	0.526982	0.529294	0.529178	0.529993	0.533686	0.526803	0.531971	0.527333	0.529568	0.518596	0.541862	0.560976	0.538306	0.542895	0.558047	0.543291	0.554384	0.549738	0.558124	0.531333	0.542779	0.525273	0.520615	0.522917	0.537748	0.556841	0.537284	0.548473	0.510884	0.520349	0.54272	0.546253	0.54491	0.547855	0.545695	0.535454	0.549803	0.546398	0.521827	0.530722	0.516107	0.548008	0.528226	0.530405	0.545396	0.392328	0.545756	0.512278	0.386034
AHEV_Gallus domesticus (GU954430)	0.539704	0.544721	0.541806	0.542971	0.544177	0.541862	0.543696	0.545211	0.535278	0.52521	0.547826	0.543507	0.540082	0.536877	0.544177	0.548625	0.544177	0.553631	0.545699	0.544846	0.546648	0.521739	0.514144	0.519553	0.535882	0.541927	0.538462	0.549598	0.527929	0.515284	0.534021	0.541297	0.540067	0.544489	0.553191	0.551724	0.550926	0.547918	0.524513	0.521414	0.522819	0.551862	0.530914	0.52381	0.551223	0.49406	0.550236	0.517833	0.493533
LEHEV_Egretta garzetta (KX589065)	0.545639	0.544963	0.546559	0.549059	0.544902	0.54147	0.551515	0.549428	0.545332	0.521618	0.546613	0.549191	0.544347	0.552824	0.550539	0.551308	0.550539	0.546371	0.556157	0.549933	0.547288	0.525086	0.518284	0.521195	0.545577	0.552374	0.540067	0.553981	0.530806	0.525473	0.530021	0.534247	0.543051	0.553091	0.551678	0.550067	0.546854	0.542971	0.531104	0.532432	0.525401	0.557191	0.536145	0.529412	0.5503	0.491585	0.547715	0.527397	0.486689
DBaHEV_Desmodus rotundus (MW249013)	0.527591	0.534633	0.533779	0.539947	0.537692	0.532754	0.533289	0.535618	0.546791	0.520819	0.547361	0.554817	0.5395	0.551451	0.556516	0.539947	0.554153	0.545575	0.561333	0.529766	0.542326	0.541096	0.531513	0.533751	0.545213	0.557388	0.54083	0.553405	0.519809	0.515062	0.528886	0.531611	0.548625	0.547031	0.547762	0.536261	0.551656	0.55098	0.521269	0.531208	0.519568	0.548813	0.531757	0.527495	0.548008	0.397149	0.548667	0.536301	0.395364
Eth3402_Crocidura olivieri	0.419377	0.420069	0.423529	0.422652	0.426105	0.42273	0.431142	0.429926	0.442837	0.428173	0.446912	0.449554	0.445291	0.436351	0.448181	0.438017	0.448181	0.443681	0.44735	0.428179	0.428571	0.434721	0.434721	0.435427	0.431709	0.440967	0.437845	0.450724	0.456714	0.431173	0.444909	0.453416	0.447751	0.447059	0.458131	0.454043	0.454671	0.467532	0.463137	0.478146	0.462975	0.458703	0.470154	0.471686	0.469583	0.513474	0.473118	0.419274	0.518596
Nannospalax galili (BR001719)	0.51671	0.511583	0.511211	0.515595	0.516252	0.513738	0.511776	0.506427	0.521822	0.487805	0.517397	0.517926	0.519818	0.512303	0.512804	0.521162	0.514725	0.533084	0.507702	0.519157	0.523653	0.498654	0.486561	0.48974	0.516539	0.509921	0.507987	0.52235	0.502635	0.467765	0.512325	0.519531	0.518874	0.510463	0.508323	0.523353	0.511407	0.534126	0.507802	0.50623	0.502924	0.527657	0.508133	0.519029	0.540473	0.538462	0.53009	0.492696	0.557257
BaHEV_Pipistrellus nathusii (MT815970)	0.538828	0.538147	0.540136	0.541835	0.543978	0.542005	0.537475	0.534963	0.536949	0.52244	0.527285	0.54619	0.539823	0.544667	0.545209	0.561008	0.543493	0.555113	0.545639	0.528931	0.525225	0.532135	0.525614	0.529001	0.535449	0.5485	0.53867	0.544038	0.525308	0.512915	0.526971	0.530822	0.542201	0.546801	0.536437	0.53468	0.534137	0.54194	0.528533	0.528931	0.523422	0.529846	0.528892	0.532016	0.54194	0.393588	0.546426	0.527701	0.399055
BaHEV_Eptesicus serotinus (JQ001749)	0.537534	0.538874	0.541499	0.539177	0.539281	0.538667	0.53887	0.533557	0.537333	0.524238	0.53557	0.544791	0.545211	0.552493	0.543161	0.560418	0.5428	0.554319	0.54491	0.538874	0.53677	0.534963	0.52876	0.531959	0.545515	0.548387	0.542112	0.55	0.527665	0.510219	0.536252	0.535908	0.547508	0.53943	0.540505	0.54244	0.54312	0.549032	0.527759	0.532172	0.527406	0.538259	0.531459	0.529846	0.550968	0.407056	0.540397	0.532379	0.417276
BaHEV_Myotis davidii (KX513953)	0.532877	0.534932	0.529693	0.536635	0.537313	0.53406	0.533605	0.533605	0.531843	0.524143	0.536351	0.540191	0.540411	0.534053	0.533379	0.555704	0.538147	0.553262	0.533516	0.531697	0.524947	0.529534	0.52521	0.524947	0.542568	0.537102	0.527322	0.546441	0.519005	0.515579	0.533149	0.535568	0.540176	0.539563	0.535642	0.532971	0.533153	0.549007	0.520604	0.524072	0.517502	0.533019	0.527148	0.527185	0.54106	0.394976	0.543907	0.524306	0.391718
BaHEV_Pipistrellus abramus (OQ715539)	0.528807	0.527435	0.53347	0.536685	0.53406	0.535471	0.532291	0.538147	0.530956	0.529986	0.531507	0.542589	0.537678	0.544177	0.537584	0.551034	0.538565	0.550367	0.540431	0.535545	0.530356	0.53347	0.529861	0.532135	0.538255	0.541029	0.527815	0.550168	0.52394	0.516937	0.533425	0.535984	0.539235	0.547347	0.543011	0.52977	0.54094	0.552111	0.52106	0.532335	0.515275	0.543871	0.526852	0.532698	0.546174	0.398475	0.540796	0.52512	0.406187
[truncated: 10 more columns]

## Sheet: ORF2
	HEV-1a_Homo sapiens (M73218)	HEV-2a_Homo sapiens (M74506)	HEV-3a_Sus scrofa domesticus (AF082843)	HEV-3ra_Oryctolagus cuniculus (AB740221)	HEV-7a_Camelus dromedarius (KJ496143)	HEV-8a_Camelus bactrianus (KX387865)	HEV-4a_Sus scrofa domesticus (EF077630)	HEV-5a_Sus scrofa leucomystax (AB573435)	HEV-6a_Sus scrofa leucomystax (AB602441)	MHEV_Alces alces (KF951328)	KAZ118_Scartarus elater	KAZ130_Scartarus elater	KAZ126_Scartarus elater	KAZ43_Scartarus elater	KAZ62_Scartarus elater	MONG127_Pygeretmus pumilio	KAZ131a_Pygeretmus pumilio	KAZ131b_Pygeretmus pumilio	KAZ133a_Pygeretmus pumilio	KAZ133b_Pygeretmus pumilio	KAZ115_Dipus sagitta	KAZ116_Dipus sagitta	MONG70_Dipus sagitta	Tree shrew (KR905549)	Galago senegalensis (BR001718)	Eth3402_Crocidura olivieri	Episoriculus caudatus (PP533472)	Nannospalax galili (BR001719)	MEX80_Heteromys irroratus	MEX95_Heteromys irroratus	MEX96_Heteromys irroratus	VHEV_Eothenomys melanogaster (MG020025)	VHEV_Eothenomys inez (KY432904)	Microtus arvalis (MK192405)	Peromyscus leucopus (SRR5130449)	Peromyscus maniculatus (SRR8587280)	Myodes rufocanus (KY432901)	Eth2986_Acomys sp.	Necromys lasiurus (MG021328)	RHEV_Rattus norvegicus (MZ357113)	RHEV_Rattus norvegicus (MW149254)	RHEV_Rattus norvegicus (MZ868954)	FrHEV_Mustela putorius furo (AB890001)	Apodemus chevrieri (PP533464)	Apodemus chevrieri (MG020023)	MEX89_Peromyscus eremicus	Cricetulus migratorius (KY432903)	Microtus fortis (ON009840)	SAM70_Lophuromys sikapusi
HEV-1a_Homo sapiens (M73218)
HEV-2a_Homo sapiens (M74506)	0.0685976
HEV-3a_Sus scrofa domesticus (AF082843)	0.0821918	0.097561
HEV-3ra_Oryctolagus cuniculus (AB740221)	0.0974125	0.112805	0.0624049
HEV-7a_Camelus dromedarius (KJ496143)	0.103501	0.11128	0.0943683	0.0974125
HEV-8a_Camelus bactrianus (KX387865)	0.0989346	0.114329	0.0821918	0.0974125	0.0898021
HEV-4a_Sus scrofa domesticus (EF077630)	0.0837139	0.105183	0.0669711	0.0806697	0.0958904	0.0715373
HEV-5a_Sus scrofa leucomystax (AB573435)	0.102134	0.120611	0.089939	0.089939	0.0914634	0.0990854	0.0791045
HEV-6a_Sus scrofa leucomystax (AB602441)	0.106545	0.125	0.0974125	0.105023	0.111111	0.0989346	0.0882801	0.0914634
MHEV_Alces alces (KF951328)	0.256569	0.27709	0.251932	0.268934	0.251932	0.261206	0.261206	0.249226	0.270479
KAZ118_Scartarus elater	0.373832	0.385768	0.375701	0.373832	0.370093	0.37757	0.386861	0.38574	0.383178	0.390977
KAZ130_Scartarus elater	0.395349	0.397516	0.389147	0.386047	0.386047	0.389147	0.398176	0.39726	0.396899	0.389408	0.0521583
KAZ126_Scartarus elater	0.392248	0.397516	0.389147	0.389147	0.386047	0.393798	0.398176	0.39726	0.39845	0.386293	0.0485612	0.027027
KAZ43_Scartarus elater	0.387597	0.395963	0.382946	0.384496	0.381395	0.384496	0.392097	0.391172	0.392248	0.382215	0.0864865	0.0601504	0.0571429
KAZ62_Scartarus elater	0.385449	0.393798	0.386997	0.388545	0.385449	0.388545	0.397572	0.389058	0.394737	0.383178	0.0809353	0.0540541	0.0570571	0.0165165
MONG127_Pygeretmus pumilio	0.32265	0.331906	0.333333	0.333333	0.324786	0.32265	0.316239	0.312634	0.32265	0.34188	0.178723	0.174468	0.176596	0.17484	0.182979
KAZ131a_Pygeretmus pumilio	0.37055	0.379254	0.368932	0.380259	0.372168	0.368932	0.365696	0.367909	0.365696	0.385366	0.177165	0.16343	0.160194	0.159935	0.164782	0.090708
KAZ131b_Pygeretmus pumilio	0.383046	0.388365	0.384615	0.395604	0.386185	0.383046	0.381476	0.38522	0.381476	0.397476	0.191651	0.175824	0.171115	0.167975	0.173981	0.0912951	0.0338164
KAZ133a_Pygeretmus pumilio	0.383046	0.389937	0.383046	0.394035	0.389325	0.384615	0.381476	0.38522	0.381476	0.397476	0.191651	0.175824	0.171115	0.167975	0.173981	0.0870488	0.0322061	0.0140625
KAZ133b_Pygeretmus pumilio	0.381476	0.389937	0.383046	0.392465	0.386185	0.383046	0.381476	0.383648	0.381476	0.402208	0.182163	0.169545	0.166405	0.164835	0.167712	0.0976645	0.0128824	0.0390625	0.0375
KAZ115_Dipus sagitta	0.331137	0.336634	0.336079	0.334432	0.341021	0.341021	0.345719	0.343042	0.336079	0.347611	0.282692	0.269231	0.270833	0.263242	0.262821	0.221719	0.25256	0.263333	0.265	0.258333
KAZ116_Dipus sagitta	0.363636	0.373802	0.366826	0.370016	0.374801	0.374801	0.372828	0.367089	0.374801	0.368421	0.313576	0.301738	0.303318	0.292722	0.292259	0.25885	0.278333	0.29288	0.294498	0.291262	0.0987055
MONG70_Dipus sagitta	0.32409	0.335069	0.325823	0.331023	0.332756	0.331023	0.327556	0.319444	0.331023	0.331023	0.270968	0.271304	0.271304	0.264348	0.262609	0.216216	0.274956	0.279232	0.277487	0.273997	0.0819964	0.0782609
Tree shrew (KR905549)	0.342308	0.34104	0.332692	0.332692	0.338462	0.348077	0.338462	0.333333	0.348077	0.353282	0.327586	0.333981	0.335922	0.337864	0.339806	0.271186	0.323587	0.32233	0.324272	0.326214	0.329412	0.339147	0.352713
Galago senegalensis (BR001718)	0.393519	0.398764	0.382716	0.387346	0.364198	0.387346	0.382716	0.387944	0.385802	0.395023	0.34275	0.355694	0.351014	0.342679	0.342679	0.316129	0.341935	0.34858	0.34858	0.347003	0.34375	0.380573	0.344887	0.341651
Eth3402_Crocidura olivieri	0.419458	0.426518	0.413078	0.424242	0.413078	0.416268	0.417863	0.416933	0.416268	0.4272	0.376953	0.418006	0.416399	0.411576	0.411576	0.341518	0.4	0.405229	0.403595	0.401961	0.393581	0.424837	0.405217	0.401544	0.400319
Episoriculus caudatus (PP533472)	0.416139	0.429477	0.414557	0.411392	0.408228	0.417722	0.419304	0.40729	0.40981	0.401274	0.375969	0.4128	0.4096	0.4096	0.410543	0.327434	0.392092	0.400646	0.400646	0.399031	0.385382	0.407767	0.376963	0.381044	0.402866	0.377023
Nannospalax galili (BR001719)	0.374768	0.379182	0.367347	0.372913	0.369202	0.371058	0.361781	0.36803	0.374768	0.371747	0.314685	0.335196	0.340782	0.33892	0.33892	0.257979	0.346442	0.347015	0.343284	0.345149	0.333962	0.345149	0.339552	0.394175	0.314815	0.418216	0.411546
MEX80_Heteromys irroratus	0.39187	0.395765	0.390244	0.390244	0.39187	0.398374	0.390244	0.389251	0.39187	0.400651	0.352827	0.378069	0.371522	0.371522	0.374183	0.317881	0.368243	0.377049	0.380328	0.377049	0.371429	0.394089	0.355752	0.345168	0.371753	0.40604	0.403624	0.342205
MEX95_Heteromys irroratus	0.377704	0.385	0.377704	0.379368	0.381032	0.387687	0.377704	0.376667	0.382696	0.381667	0.336673	0.363484	0.360134	0.353434	0.356187	0.300683	0.358131	0.365772	0.36745	0.36745	0.35	0.372054	0.353982	0.343195	0.352745	0.395189	0.391231	0.344106	0.0181518
MEX96_Heteromys irroratus	0.386218	0.393258	0.384615	0.387821	0.383013	0.391026	0.383013	0.383628	0.386218	0.386838	0.35249	0.375806	0.372581	0.367742	0.37037	0.30786	0.361809	0.370732	0.372358	0.370732	0.359272	0.389968	0.352212	0.343195	0.3664	0.403306	0.399351	0.344106	0.0354267	0.00825083
VHEV_Eothenomys melanogaster (MG020025)	0.431962	0.440571	0.441456	0.435127	0.422468	0.438291	0.448758	0.4479	0.436709	0.433544	0.418819	0.429012	0.433642	0.435185	0.437596	0.372294	0.425987	0.430622	0.432217	0.433812	0.4061	0.438986	0.395797	0.410959	0.406646	0.446982	0.443018	0.370787	0.433007	0.419732	0.424194
VHEV_Eothenomys inez (KY432904)	0.420886	0.423138	0.427215	0.420886	0.414557	0.425633	0.43323	0.430793	0.424051	0.431962	0.413284	0.421296	0.427469	0.421296	0.420647	0.37013	0.419408	0.419458	0.422648	0.424242	0.386838	0.423138	0.381786	0.407045	0.397152	0.463295	0.434992	0.363296	0.424837	0.409699	0.417742	0.113122
Microtus arvalis (MK192405)	0.416013	0.422956	0.425432	0.423862	0.422292	0.433281	0.430141	0.430818	0.437991	0.440439	0.392789	0.417323	0.423622	0.412598	0.416667	0.381974	0.423453	0.432859	0.432859	0.4297	0.401667	0.409385	0.383944	0.393762	0.426101	0.438111	0.448387	0.378277	0.414754	0.400668	0.414911	0.238994	0.237421
Peromyscus leucopus (SRR5130449)	0.412403	0.417702	0.415504	0.409302	0.406202	0.421705	0.421613	0.420732	0.418605	0.411581	0.370236	0.39302	0.39302	0.38695	0.392424	0.361111	0.404221	0.406299	0.406299	0.411024	0.384244	0.409524	0.369983	0.396887	0.400936	0.458199	0.437898	0.35514	0.417618	0.402337	0.413183	0.231707	0.234756	0.268331
Peromyscus maniculatus (SRR8587280)	0.409302	0.414596	0.412403	0.410853	0.404651	0.420155	0.420091	0.419207	0.415504	0.406886	0.368421	0.38695	0.388467	0.383915	0.387879	0.358974	0.399351	0.4	0.40315	0.406299	0.384244	0.411111	0.369983	0.389105	0.394696	0.450161	0.433121	0.351402	0.412724	0.400668	0.409968	0.231707	0.237805	0.273011	0.0238095
Myodes rufocanus (KY432901)	0.43125	0.43036	0.434375	0.432812	0.426563	0.439063	0.43951	0.440184	0.432812	0.429017	0.412409	0.41311	0.417683	0.420732	0.420091	0.372591	0.413008	0.416404	0.414826	0.422713	0.395833	0.419714	0.378709	0.383268	0.405321	0.423263	0.447115	0.383178	0.428339	0.418333	0.423756	0.277863	0.279389	0.299532	0.288956	0.279879
Eth2986_Acomys sp.	0.43239	0.437795	0.422956	0.427673	0.429245	0.438679	0.430818	0.434646	0.437107	0.424528	0.40038	0.407583	0.412322	0.409163	0.408517	0.364807	0.395425	0.405705	0.40729	0.405705	0.370432	0.401613	0.357268	0.417969	0.407233	0.448052	0.441413	0.378987	0.445528	0.434276	0.435691	0.291536	0.289969	0.295312	0.277519	0.272868	0.296412
Necromys lasiurus (MG021328)	0.404494	0.418006	0.41252	0.41252	0.41252	0.414125	0.410915	0.405145	0.410915	0.401929	0.363813	0.391304	0.389694	0.38746	0.385852	0.347253	0.392739	0.399356	0.400966	0.397746	0.363481	0.400662	0.368881	0.380859	0.386218	0.418182	0.412829	0.342697	0.412935	0.401349	0.404643	0.279294	0.272873	0.300319	0.259494	0.253165	0.300319	0.287758
RHEV_Rattus norvegicus (MZ357113)	0.428115	0.4336	0.421725	0.42492	0.421725	0.434505	0.423323	0.4224	0.421725	0.394231	0.384016	0.407705	0.4061	0.407705	0.411859	0.325942	0.391736	0.4	0.396774	0.401613	0.378559	0.412338	0.379791	0.391473	0.404153	0.428571	0.432258	0.373606	0.415842	0.403685	0.412724	0.349359	0.357372	0.344992	0.338141	0.328526	0.342949	0.338141	0.309211
RHEV_Rattus norvegicus (MW149254)	0.434505	0.44	0.426518	0.42492	0.428115	0.440895	0.426518	0.4272	0.429712	0.397436	0.380117	0.410915	0.410915	0.410915	0.415064	0.339246	0.395041	0.4	0.4	0.404839	0.38861	0.422078	0.385017	0.395349	0.412141	0.431856	0.440323	0.377323	0.414191	0.403685	0.412724	0.350962	0.366987	0.344992	0.334936	0.330128	0.349359	0.360577	0.325658	0.0639626
RHEV_Rattus norvegicus (MZ868954)	0.4377	0.44	0.428115	0.423323	0.42492	0.4377	0.428115	0.4288	0.429712	0.407051	0.389864	0.410915	0.414125	0.41573	0.419872	0.339246	0.396694	0.409677	0.406452	0.406452	0.390285	0.425325	0.388502	0.395349	0.413738	0.431856	0.441935	0.377323	0.424092	0.41206	0.420881	0.352564	0.363782	0.3593	0.342949	0.338141	0.352564	0.350962	0.325658	0.0577223	0.0733229
FrHEV_Mustela putorius furo (AB890001)	0.416139	0.418384	0.40981	0.40981	0.406646	0.419304	0.403785	0.413902	0.40981	0.408585	0.374761	0.400316	0.398734	0.398734	0.402844	0.32967	0.380795	0.393258	0.390048	0.391653	0.374172	0.402244	0.368237	0.389105	0.394612	0.418301	0.427885	0.363806	0.423645	0.411667	0.415858	0.382911	0.381329	0.369085	0.349606	0.348031	0.356013	0.3593	0.338762	0.187793	0.183099	0.198748
Apodemus chevrieri (PP533464)	0.433544	0.435816	0.428797	0.427215	0.43038	0.435127	0.431962	0.434231	0.438291	0.414673	0.39499	0.414944	0.418124	0.413355	0.415873	0.368421	0.421053	0.4288	0.4256	0.4288	0.4	0.430645	0.393043	0.41165	0.422893	0.434853	0.433172	0.394786	0.404918	0.392617	0.403566	0.344498	0.354067	0.349684	0.338095	0.326984	0.350318	0.346093	0.338762	0.252366	0.252366	0.26183	0.278302
Apodemus chevrieri (MG020023)	0.424051	0.431062	0.422468	0.419304	0.417722	0.431962	0.420886	0.424723	0.431962	0.400319	0.38343	0.408585	0.410175	0.406995	0.409524	0.364035	0.416118	0.4208	0.4192	0.424	0.396667	0.420968	0.389565	0.405825	0.418124	0.431596	0.433172	0.394786	0.396721	0.384228	0.398703	0.347687	0.358852	0.351266	0.34127	0.330159	0.356688	0.350877	0.335505	0.250789	0.249211	0.264984	0.275157	0.0544323
MEX89_Peromyscus eremicus	0.423622	0.427445	0.417323	0.415748	0.409449	0.418898	0.426772	0.410095	0.420472	0.407937	0.385797	0.389507	0.384738	0.379968	0.384127	0.362445	0.391089	0.3936	0.3936	0.3968	0.386023	0.410339	0.360627	0.378641	0.377179	0.422764	0.425361	0.373832	0.42623	0.420701	0.436187	0.403481	0.386076	0.393987	0.372057	0.370487	0.377567	0.387658	0.351133	0.357027	0.366721	0.363489	0.370016	0.391374	0.386581
Cricetulus migratorius (KY432903)	0.413146	0.420063	0.400626	0.403756	0.403756	0.408451	0.405321	0.402821	0.403756	0.411392	0.385496	0.398734	0.400316	0.39557	0.401264	0.358079	0.395387	0.408	0.4096	0.4032	0.386777	0.419872	0.38676	0.409709	0.395276	0.416129	0.437002	0.359551	0.409165	0.396985	0.403226	0.370253	0.362342	0.36725	0.356808	0.353678	0.360759	0.343354	0.325243	0.356452	0.362903	0.36129	0.372611	0.377389	0.378981	0.35489
Microtus fortis (ON009840)	0.428795	0.442006	0.42723	0.43662	0.428795	0.438185	0.43349	0.424765	0.42723	0.438679	0.397706	0.403481	0.397152	0.400316	0.402844	0.381264	0.392799	0.405104	0.408293	0.405104	0.37397	0.404494	0.364583	0.408915	0.407874	0.433657	0.454834	0.395522	0.453507	0.442404	0.445338	0.372425	0.366086	0.370429	0.356918	0.356918	0.383886	0.376582	0.361426	0.398714	0.405145	0.409968	0.398724	0.416268	0.413078	0.368671	0.359621
SAM70_Lophuromys sikapusi	0.380497	0.388889	0.386233	0.378585	0.363289	0.384321	0.386233	0.383142	0.384321	0.382692	0.349138	0.357006	0.353167	0.350575	0.35249	0.332518	0.355086	0.359465	0.361377	0.353728	0.361868	0.36699	0.36699	0.347732	0.349237	0.397683	0.384321	0.401235	0.389313	0.387405	0.391221	0.335878	0.335878	0.337786	0.320611	0.316794	0.330153	0.337786	0.324427	0.316794	0.316794	0.320611	0.316794	0.332061	0.330153	0.334608	0.328215	0.348659
Cricetulus barabensis (KY432899)	0.425665	0.432602	0.42097	0.428795	0.422535	0.43349	0.428795	0.420063	0.42723	0.435535	0.390057	0.390823	0.389241	0.392405	0.393365	0.379085	0.389525	0.397129	0.400319	0.398724	0.369028	0.399679	0.359375	0.401163	0.406299	0.436893	0.459588	0.399254	0.458401	0.440735	0.445338	0.377179	0.362916	0.370429	0.353774	0.349057	0.371248	0.373418	0.358185	0.38746	0.389068	0.393891	0.38437	0.397129	0.395534	0.359177	0.345426	0.0854037	0.344828
BaHEV_Pipistrellus nathusii (MT815970)	0.486622	0.490787	0.491639	0.5	0.491639	0.483278	0.494215	0.490066	0.496656	0.491525	0.459959	0.493289	0.491611	0.490787	0.490787	0.412888	0.473413	0.476923	0.476923	0.475214	0.479452	0.495812	0.474245	0.447674	0.489112	0.484746	0.497479	0.493458	0.498246	0.491071	0.497409	0.489899	0.491582	0.488136	0.487479	0.487479	0.489899	0.505119	0.493056	0.497445	0.49063	0.502555	0.489002	0.498299	0.501701	0.482993	0.480607	0.487352	0.434698
BaHEV_Eptesicus serotinus (JQ001749)	0.490818	0.498328	0.490818	0.502504	0.492487	0.490818	0.49835	0.487603	0.497496	0.488136	0.45082	0.497487	0.497487	0.494983	0.494983	0.414286	0.482877	0.482935	0.482935	0.484642	0.490598	0.493311	0.477798	0.47093	0.493311	0.498305	0.496644	0.499065	0.507881	0.499109	0.510345	0.494118	0.492437	0.501695	0.478333	0.478333	0.496633	0.500852	0.488735	0.491497	0.488095	0.5	0.484797	0.502547	0.500849	0.494058	0.489899	0.484848	0.444444
BaHEV_Myotis davidii (KX513953)	0.504188	0.498322	0.499162	0.505863	0.495812	0.497487	0.503311	0.500829	0.497487	0.49236	0.458848	0.494118	0.495798	0.493289	0.493289	0.421429	0.483705	0.482051	0.482051	0.482051	0.48542	0.496644	0.480427	0.460194	0.483221	0.486395	0.503367	0.490637	0.496491	0.492857	0.499136	0.489899	0.489899	0.502547	0.488294	0.48495	0.489039	0.496587	0.486111	0.488927	0.478705	0.487223	0.479661	0.503401	0.498299	0.479592	0.481419	0.49747	0.431641
DBaHEV_Desmodus rotundus (MW249013)	0.50678	0.50764	0.50678	0.510169	0.50678	0.515254	0.513559	0.500849	0.515254	0.510274	0.451271	0.499139	0.499139	0.5	0.498282	0.42446	0.487091	0.487136	0.488851	0.487136	0.476357	0.492281	0.484902	0.484496	0.509338	0.491409	0.49063	0.515888	0.495606	0.488372	0.498258	0.515464	0.517182	0.509466	0.491438	0.489726	0.489691	0.513746	0.5	0.499142	0.500858	0.502573	0.490534	0.498288	0.496575	0.498282	0.494017	0.487223	0.444444
DBaHEV_Desmodus rotundus (MW249014)	0.507614	0.505085	0.502538	0.502538	0.500846	0.497462	0.494078	0.486441	0.510998	0.51453	0.45339	0.496564	0.498282	0.499142	0.499142	0.419664	0.494845	0.494863	0.496575	0.491438	0.48951	0.5	0.491135	0.487427	0.50678	0.48542	0.508503	0.488806	0.490334	0.481216	0.493031	0.507719	0.504288	0.5	0.490598	0.490598	0.493997	0.512864	0.488696	0.506849	0.510274	0.508562	0.486254	0.499145	0.497436	0.495712	0.493174	0.496599	0.463938
HBaHEV_Rhinolophus ferrumequinum (KJ562187)	0.493243	0.500846	0.5	0.503378	0.488176	0.494932	0.500835	0.493311	0.498311	0.482935	0.454733	0.494932	0.491554	0.486486	0.484797	0.424171	0.479239	0.47931	0.481034	0.477586	0.492334	0.501684	0.476619	0.489279	0.494078	0.486395	0.475382	0.486842	0.490334	0.479279	0.488735	0.494058	0.494058	0.492228	0.474747	0.476431	0.488095	0.509466	0.486014	0.493955	0.487047	0.500864	0.475129	0.5	0.501718	0.492281	0.498299	0.475298	0.413043
HBaHEV_Rhinolophus sinicus (MT210622)	0.49916	0.501684	0.505882	0.507563	0.49916	0.49916	0.50084	0.498316	0.507563	0.494078	0.451883	0.498299	0.494898	0.489796	0.488095	0.42891	0.489691	0.489726	0.488014	0.488014	0.493976	0.50423	0.483929	0.491296	0.501684	0.489002	0.484797	0.496269	0.492091	0.482883	0.49308	0.494881	0.5	0.504288	0.478778	0.480475	0.493174	0.512821	0.495652	0.508562	0.501712	0.505137	0.491438	0.504259	0.511073	0.492334	0.5	0.484797	0.41502
BaHEV_Pipistrellus abramus (OQ715539)	0.494983	0.500838	0.498328	0.505017	0.494983	0.496656	0.502479	0.493377	0.506689	0.47708	0.447639	0.489933	0.489933	0.484087	0.484087	0.415274	0.483705	0.48547	0.48547	0.48547	0.483761	0.494137	0.459075	0.46124	0.490787	0.495756	0.480672	0.48785	0.489474	0.480357	0.490501	0.486532	0.486532	0.49236	0.474124	0.475793	0.494098	0.501706	0.487847	0.49063	0.48552	0.483816	0.48731	0.501701	0.493197	0.471088	0.492411	0.48398	0.425781
LEHEV_Egretta garzetta (KX589065)	0.5189	0.521515	0.520619	0.527491	0.512027	0.520619	0.525773	0.521515	0.52921	0.520619	0.47314	0.515571	0.512111	0.515571	0.515571	0.446009	0.522727	0.52439	0.522648	0.522648	0.517422	0.536207	0.514599	0.491054	0.512864	0.490468	0.511111	0.519157	0.529617	0.519643	0.523156	0.525217	0.526957	0.538462	0.51468	0.518135	0.522491	0.538995	0.507092	0.509632	0.509632	0.507881	0.504363	0.513043	0.511304	0.53125	0.527586	0.52911	0.456693
AHEV_Gallus domesticus (GU954430)	0.516184	0.52901	0.522998	0.522998	0.50937	0.522998	0.526405	0.518771	0.526405	0.521441	0.467641	0.511111	0.512821	0.516239	0.516239	0.442353	0.519793	0.519726	0.521441	0.516295	0.528796	0.544369	0.525271	0.510721	0.505942	0.496564	0.500858	0.515947	0.52381	0.511754	0.52439	0.536207	0.52931	0.54811	0.509434	0.509434	0.540448	0.541379	0.524561	0.528399	0.531842	0.53012	0.523316	0.539384	0.537671	0.540587	0.528302	0.540309	0.474206
[truncated: 11 more columns]

## Sheet: ORF3
	HEV-1a_Homo sapiens (M73218)	HEV-2a_Homo sapiens (M74506)	HEV-7a_Camelus dromedarius (KJ496143)	HEV-8a_Camelus bactrianus (KX387865)	HEV-3ra_Oryctolagus cuniculus (AB740221)	HEV-3a_Sus scrofa domesticus (AF082843)	HEV-4a_Sus scrofa domesticus (EF077630)	HEV-6a_Sus scrofa leucomystax (AB602441)	HEV-5a_Sus scrofa leucomystax (AB573435)	KAZ43_Scartarus elater	KAZ126_Scartarus elater	KAZ130_Scartarus elater	KAZ62_Scartarus elater	KAZ131a_Pygeretmus pumilio	KAZ118_Scartarus elater	MHEV_Alces alces (KF951328)	KAZ133a_Pygeretmus pumilio	KAZ133b_Pygeretmus pumilio	Apodemus chevrieri (MG020023)	Galago senegalensis (BR001718)	Apodemus chevrieri (PP533464)	MEX96_Heteromys irroratus	RHEV_Rattus norvegicus (MZ357113)	Eth2986_Acomys sp.	RHEV_Rattus norvegicus (MW149254)	FrHEV_Mustela putorius furo (AB890001)	VHEV_Eothenomys melanogaster (MG020025)	RHEV_Rattus norvegicus (MZ868954)	Episoriculus caudatus (PP533472)	MEX89_Peromyscus eremicus	Microtus arvalis (MK192405)	Peromyscus leucopus (SRR5130449)	Peromyscus maniculatus (SRR8587280)	Tree shrew (KR905549)	Microtus fortis (ON009840)	MONG127_Pygeretmus pumilio	AHEV_Gallus gallus (GU954430)	Nannospalax galili (BR001719)	LEHEV_Egretta garzetta (KX589065)	Eth3402_Crocidura olivieri	BaHEV_Pipistrellus nathusii (MT815970)	HBaHEV_Rhinolophus ferrumequinum (KJ562187)	DBaHEV_Desmodus rotundus (MW249013)	BaHEV_Eptesicus serotinus (JQ001749)	BaHEV_Myotis davidii (KX513953)	DBaHEV_Desmodus rotundus (MW249014)
HEV-1a_Homo sapiens (M73218)
HEV-2a_Homo sapiens (M74506)	0.130081
HEV-7a_Camelus dromedarius (KJ496143)	0.168142	0.19469
HEV-8a_Camelus bactrianus (KX387865)	0.176991	0.176991	0.150442
HEV-3ra_Oryctolagus cuniculus (AB740221)	0.185841	0.176991	0.247788	0.238938
HEV-3a_Sus scrofa domesticus (AF082843)	0.172131	0.213115	0.238938	0.247788	0.159292
HEV-4a_Sus scrofa domesticus (EF077630)	0.192982	0.201754	0.221239	0.212389	0.168142	0.19469
HEV-6a_Sus scrofa leucomystax (AB602441)	0.241071	0.258929	0.315315	0.261261	0.243243	0.252252	0.214286
HEV-5a_Sus scrofa leucomystax (AB573435)	0.25	0.1875	0.306306	0.27027	0.234234	0.207207	0.205357	0.169643
KAZ43_Scartarus elater	0.654545	0.672727	0.7	0.681818	0.636364	0.636364	0.663636	0.657407	0.648148
KAZ126_Scartarus elater	0.678899	0.706422	0.678899	0.651376	0.669725	0.678899	0.678899	0.654206	0.672897	0.234234
KAZ130_Scartarus elater	0.678899	0.688073	0.697248	0.669725	0.66055	0.678899	0.678899	0.663551	0.682243	0.198198	0.126126
KAZ62_Scartarus elater	0.690909	0.709091	0.7	0.672727	0.681818	0.709091	0.690909	0.694444	0.703704	0.142857	0.189189	0.171171
KAZ131a_Pygeretmus pumilio	0.672897	0.672897	0.700935	0.71028	0.663551	0.64486	0.691589	0.666667	0.657143	0.504673	0.556604	0.537736	0.560748
KAZ118_Scartarus elater	0.697248	0.706422	0.715596	0.688073	0.669725	0.688073	0.688073	0.672897	0.682243	0.234234	0.135135	0.0900901	0.207207	0.537736
MHEV_Alces alces (KF951328)	0.684685	0.72973	0.7	0.718182	0.627273	0.690909	0.630631	0.623853	0.688073	0.759259	0.738318	0.719626	0.740741	0.783019	0.728972
KAZ133a_Pygeretmus pumilio	0.700935	0.71028	0.691589	0.719626	0.700935	0.691589	0.728972	0.695238	0.685714	0.495327	0.518868	0.5	0.514019	0.272727	0.528302	0.764151
KAZ133b_Pygeretmus pumilio	0.71028	0.682243	0.700935	0.738318	0.682243	0.682243	0.71028	0.704762	0.695238	0.53271	0.575472	0.556604	0.579439	0.0909091	0.556604	0.783019	0.290909
Apodemus chevrieri (MG020023)	0.721154	0.721154	0.737864	0.718447	0.718447	0.728155	0.721154	0.705882	0.696078	0.742574	0.7	0.73	0.722772	0.77	0.73	0.660194	0.74	0.8
Galago senegalensis (BR001718)	0.724771	0.724771	0.768519	0.731481	0.685185	0.703704	0.688073	0.663551	0.719626	0.707547	0.733333	0.704762	0.716981	0.790476	0.714286	0.731481	0.771429	0.790476	0.68932
Apodemus chevrieri (PP533464)	0.730769	0.740385	0.747573	0.747573	0.728155	0.737864	0.730769	0.72549	0.715686	0.722772	0.68	0.71	0.712871	0.77	0.72	0.699029	0.74	0.8	0.266667	0.679612
MEX96_Heteromys irroratus	0.693878	0.704082	0.680412	0.680412	0.71134	0.71134	0.72449	0.704082	0.663265	0.739583	0.747368	0.768421	0.75	0.768421	0.757895	0.760417	0.757895	0.778947	0.71875	0.768421	0.791667
RHEV_Rattus norvegicus (MZ357113)	0.732673	0.752475	0.74	0.75	0.77	0.78	0.752475	0.737374	0.757576	0.755102	0.71134	0.742268	0.72449	0.773196	0.742268	0.777778	0.762887	0.804124	0.544554	0.76	0.554455	0.773196
Eth2986_Acomys sp.	0.706422	0.706422	0.733945	0.688073	0.697248	0.706422	0.688073	0.719626	0.691589	0.775701	0.764151	0.745283	0.766355	0.761905	0.745283	0.770642	0.771429	0.780952	0.747475	0.72381	0.777778	0.72043	0.770833
RHEV_Rattus norvegicus (MW149254)	0.752475	0.742574	0.77	0.77	0.79	0.8	0.772277	0.747475	0.737374	0.785714	0.783505	0.793814	0.77551	0.773196	0.783505	0.828283	0.793814	0.762887	0.544554	0.76	0.564356	0.783505	0.22549	0.791667
FrHEV_Mustela putorius furo (AB890001)	0.72	0.75	0.747475	0.757576	0.747475	0.747475	0.73	0.72449	0.744898	0.795918	0.793814	0.804124	0.77551	0.767677	0.783505	0.755102	0.777778	0.79798	0.591837	0.71134	0.622449	0.78125	0.545455	0.808081	0.545455
VHEV_Eothenomys melanogaster (MG020025)	0.715686	0.745098	0.764706	0.745098	0.735294	0.72549	0.735294	0.72	0.74	0.71	0.727273	0.727273	0.74	0.74	0.717172	0.78	0.73	0.76	0.729167	0.767677	0.739583	0.747253	0.702128	0.641509	0.744681	0.747475
RHEV_Rattus norvegicus (MZ868954)	0.792079	0.792079	0.79	0.79	0.79	0.8	0.782178	0.777778	0.79798	0.755102	0.742268	0.742268	0.734694	0.773196	0.752577	0.787879	0.793814	0.804124	0.564356	0.78	0.60396	0.814433	0.27451	0.8125	0.362745	0.535354	0.776596
Episoriculus caudatus (PP533472)	0.755319	0.755319	0.795699	0.763441	0.72043	0.72043	0.776596	0.771739	0.771739	0.728261	0.782609	0.75	0.73913	0.709677	0.76087	0.784946	0.731183	0.698925	0.820225	0.75	0.820225	0.837209	0.804598	0.725275	0.781609	0.820225	0.786517	0.816092
MEX89_Peromyscus eremicus	0.78125	0.791667	0.789474	0.8	0.8	0.778947	0.802083	0.797872	0.776596	0.793478	0.824176	0.846154	0.804348	0.835165	0.857143	0.83871	0.813187	0.857143	0.795699	0.829787	0.806452	0.78022	0.806452	0.846154	0.817204	0.822222	0.848837	0.827957	0.85
Microtus arvalis (MK192405)	0.776786	0.794643	0.8125	0.767857	0.758929	0.767857	0.776786	0.8	0.818182	0.711712	0.727273	0.736364	0.711712	0.768519	0.745455	0.772727	0.768519	0.796296	0.836538	0.768519	0.865385	0.816327	0.811881	0.794643	0.821782	0.819048	0.731481	0.80198	0.806452	0.768421
Peromyscus leucopus (SRR5130449)	0.696078	0.705882	0.696078	0.735294	0.696078	0.696078	0.735294	0.71	0.7	0.73	0.737374	0.757576	0.75	0.732673	0.747475	0.81	0.782178	0.732673	0.734043	0.8	0.734043	0.761364	0.758242	0.698113	0.802198	0.785714	0.580952	0.791209	0.808989	0.77907	0.777778
Peromyscus maniculatus (SRR8587280)	0.696078	0.696078	0.686275	0.705882	0.686275	0.686275	0.72549	0.69	0.69	0.75	0.737374	0.757576	0.75	0.742574	0.757576	0.79	0.762376	0.762376	0.712766	0.8	0.723404	0.772727	0.736264	0.698113	0.802198	0.77551	0.6	0.78022	0.820225	0.790698	0.768519	0.128205
Tree shrew (KR905549)	0.649123	0.631579	0.607143	0.625	0.642857	0.625	0.596491	0.6	0.618182	0.767857	0.785714	0.767857	0.767857	0.777778	0.767857	0.637931	0.796296	0.796296	0.741379	0.793103	0.775862	0.811321	0.745455	0.792453	0.727273	0.769231	0.754717	0.727273	0.789474	0.857143	0.807018	0.803922	0.803922
Microtus fortis (ON009840)	0.784314	0.754902	0.772277	0.772277	0.762376	0.772277	0.77451	0.79	0.76	0.78	0.757576	0.777778	0.78	0.73	0.777778	0.787879	0.7	0.74	0.814433	0.846939	0.804124	0.845361	0.793814	0.772277	0.85567	0.85	0.755102	0.845361	0.790698	0.840426	0.828571	0.75	0.739583	0.763636
MONG127_Pygeretmus pumilio	0.8125	0.84375	0.833333	0.84375	0.802083	0.8125	0.84375	0.8125	0.802083	0.863158	0.861702	0.861702	0.852632	0.894737	0.851064	0.867347	0.884211	0.926316	0.788889	0.851064	0.833333	0.813953	0.848837	0.863158	0.848837	0.848837	0.847826	0.860465	0.875	0.851852	0.886598	0.911111	0.9	0.877551	0.876404
AHEV_Gallus gallus (GU954430)	0.65625	0.6875	0.68254	0.666667	0.666667	0.666667	0.671875	0.677419	0.677419	0.730159	0.725806	0.725806	0.730159	0.704918	0.725806	0.693548	0.754098	0.737705	0.8125	0.796875	0.8125	0.753846	0.815385	0.7	0.830769	0.774194	0.75	0.830769	0.745763	0.816667	0.78125	0.754386	0.754386	0.735849	0.8	0.882353
Nannospalax galili (BR001719)	0.678161	0.689655	0.697674	0.674419	0.651163	0.651163	0.678161	0.682353	0.682353	0.678571	0.662651	0.73494	0.690476	0.717647	0.746988	0.764706	0.717647	0.764706	0.758621	0.738636	0.724138	0.729412	0.704545	0.729412	0.75	0.761364	0.72619	0.738636	0.777778	0.817073	0.747126	0.786517	0.775281	0.769231	0.764706	0.876712	0.705882
LEHEV_Egretta garzetta (KX589065)	0.7	0.7	0.695652	0.695652	0.681159	0.695652	0.685714	0.691176	0.676471	0.701493	0.712121	0.712121	0.701493	0.727273	0.727273	0.761194	0.757576	0.742424	0.811594	0.753623	0.782609	0.757143	0.785714	0.712121	0.814286	0.776119	0.757576	0.814286	0.754098	0.861538	0.84058	0.793651	0.793651	0.763636	0.816901	0.885246	0.714286	0.797753
Eth3402_Crocidura olivieri	0.64	0.653333	0.635135	0.608108	0.662162	0.648649	0.64	0.69863	0.712329	0.708333	0.690141	0.71831	0.708333	0.726027	0.71831	0.767123	0.726027	0.767123	0.693333	0.75	0.68	0.76	0.710526	0.714286	0.736842	0.736842	0.726027	0.723684	0.814286	0.849315	0.857143	0.708861	0.721519	0.72549	0.746667	0.893939	0.785714	0.8	0.78125
BaHEV_Pipistrellus nathusii (MT815970)	0.808511	0.829787	0.808511	0.808511	0.776596	0.797872	0.797872	0.829787	0.819149	0.88172	0.847826	0.869565	0.870968	0.888889	0.869565	0.808511	0.911111	0.877778	0.847059	0.844444	0.917647	0.829268	0.902439	0.909091	0.878049	0.840909	0.893617	0.878049	0.84	0.922078	0.831683	0.85567	0.85567	0.65	0.860465	0.87234	0.773585	0.774648	0.833333	0.848485
HBaHEV_Rhinolophus ferrumequinum (KJ562187)	0.862069	0.83908	0.83908	0.862069	0.827586	0.83908	0.827586	0.862069	0.827586	0.860465	0.870588	0.870588	0.883721	0.857143	0.870588	0.852273	0.857143	0.845238	0.833333	0.869048	0.884615	0.87013	0.935065	0.860215	0.883117	0.843373	0.920455	0.883117	0.869565	0.864865	0.851064	0.879121	0.879121	0.757576	0.82716	0.875	0.843137	0.818182	0.877551	0.875	0.55814
DBaHEV_Desmodus rotundus (MW249013)	0.860215	0.849462	0.849462	0.860215	0.849462	0.870968	0.83871	0.870968	0.870968	0.880435	0.89011	0.879121	0.880435	0.844444	0.879121	0.893617	0.866667	0.833333	0.892857	0.888889	0.928571	0.864198	0.91358	0.848485	0.901235	0.885057	0.93617	0.938272	0.92	0.907895	0.89	0.887755	0.887755	0.825	0.870588	0.87234	0.865385	0.915493	0.886792	0.848485	0.577778	0.627907
BaHEV_Eptesicus serotinus (JQ001749)	0.882979	0.893617	0.893617	0.882979	0.87234	0.882979	0.882979	0.861702	0.851064	0.892473	0.902174	0.902174	0.913978	0.901099	0.902174	0.915789	0.901099	0.879121	0.929412	0.857143	0.929412	0.865854	0.926829	0.88	0.890244	0.920455	0.852632	0.963415	0.894737	0.948052	0.920792	0.918367	0.918367	0.8	0.860465	0.905263	0.811321	0.873239	0.851852	0.863636	0.536765	0.630769	0.669118
BaHEV_Myotis davidii (KX513953)	0.904255	0.904255	0.904255	0.904255	0.861702	0.893617	0.882979	0.914894	0.904255	0.88172	0.891304	0.902174	0.88172	0.912088	0.902174	0.863158	0.901099	0.89011	0.858824	0.912088	0.858824	0.853659	0.963415	0.89	0.926829	0.920455	0.884211	0.926829	0.934211	0.844156	0.851485	0.897959	0.897959	0.775	0.872093	0.894737	0.830189	0.84507	0.87037	0.924242	0.558824	0.507692	0.669118	0.554745
DBaHEV_Desmodus rotundus (MW249014)	0.914894	0.914894	0.904255	0.914894	0.904255	0.904255	0.87234	0.861702	0.861702	0.849462	0.847826	0.858696	0.849462	0.868132	0.858696	0.884211	0.846154	0.857143	0.882353	0.901099	0.894118	0.890244	0.926829	0.87	0.878049	0.886364	0.873684	0.902439	0.894737	0.909091	0.881188	0.857143	0.857143	0.775	0.825581	0.863158	0.773585	0.873239	0.833333	0.863636	0.580882	0.615385	0.379562	0.627737	0.569343
NOTE: only sequences with complete ORF3 were used
