# Supplementary material for: Ancient evolutionary origins of hepatitis E virus in rodents
Source: Proc Natl Acad Sci U S A. 2024 Dec 9;121(51):e2413665121. doi: 10.1073/pnas.2413665121 (PMC11665899; doi:10.1073/pnas.2413665121)
Supplement: Supplementary file 10 — Dataset S09 (XLSX) [file pnas.2413665121.sd09.xlsx]

## Sheet: Sheet1
Sequence Name (GB accession_virus/host/isolate)	Sequence	Start	End
M73218.1_human_hepatitis_E_virus_genotype_1a	PSAP	105	108
M74506.1_human_hepatitis_E_virus_genotype_2a_mexican	PSAP	105	108
KJ496143.1_Camelus_dromedarius_178C	PSAP	95	98
KX387865.1_Camelus_bactrianus	PSAP	95	98
AB740221.1_Oryctolagus_cuniculus_breed:_Rex_rabbit	PSAP	95	98
AF082843.1_swine_hepatitis_E_virus_genotype_3a_Meng	PSAP	104	107
EF077630.1_swine_hepatitis_E_virus_genotype_4a_Ch-S-1	PSAP	96	99
AB602441.1_Sus_scrofa_leucomystax_wbJOY_06	PSAP	94	97
AB573435.2_Sus_scrofa_leucomystax_JBOAR135-Shiz09	PSAP	94	97
KAZ/131a_Pygeretmus_pumilio	PSAP	93	96
KAZ/131b_Pygeretmus_pumilio	PSAP	77	80
KAZ/133a_Pygeretmus_pumilio	PSAP	93	96
KAZ/133b_Pygeretmus_pumilio	PSAP	93	96
KAZ/126_Scarturus_heptneri	PSAP	96	99
KAZ/43_Scarturus_elater	PSAP	96	99
KAZ/62_Scarturus_heptneri	PSAP	96	99
BR001719.1_Nannospalax_galili_spalax/2018/2	PSAP	99	102
MEX96_Heteromys_irroratus	PTAP	83	86
MEX80_Heteromys_irroratus	PTAP	71	74
MEX95_Heteromys_irroratus	PTAP	72	75
Eth/2986_Acomys_kempi	PTAP	99	102
KAZ/118_Scarturus_heptneri	PSAPx2	96	99
KAZ/130_Scarturus_heptneri	PSAPx2	96	99
KF951328.2_Alces_alces_(moose)_AlgSwe2012	PSAP	91	94
BR001718.1_Galago_senegalensis_galago/2011/42	PSAP	85	88
MG020022.1_Apodemus_chevrieri_RdHEVAc14/LiJiang/2015	PSAP	79	82
MG020023.1_Apodemus_chevrieri_RdHEVAc86/LiJiang/2015	PSAP	79	82
PP533457.1_Apodemus_chevrieri_AcYS245	PSAP	79	82
PP533464.1_Apodemus_chevrieri_AcDQ34	PSAP	79	82
JN167537.1_Rattus_norvegicus_(wild_rat)	PSAP	75	78
SLE/70b_Lophuromys_sikapusi	PSAP	23	26
KY432903_Hepevirus_Cricetulus_migratorius	PSAP	80	83
KY432899_Hepevirus_Cricetulus_barabensis	PSAPx2	103	106
ON009840.1_Microtus_fortis_Nmr103C	PSAP	103	106
ON009841.1_Cricetulus_sokolovi_Nmr99P	PSAP	103	106
MEX89_Peromyscus_eremicus	PSAP	53	56
Eth/3402_Crocidura_olivieri	PTAP	95	98
AB890001.1_Mustela_putorius_furo	PSAP	44	47
GU954430.1_chicken;_breeder_hen_	PSAP	67	70
KX589065.1_Egretta_garzetta_(little_egret)_little_egret/kocsag02/2014/HUN	PTAP	92	95
MK192408.1_Microtus_arvalis_KS_11_746	-
LC164679.1_Rattus_tanezumi_Vietnam-Rt153-2013	-
OR500096.1_Rattus_norvegicus_Rn19-14	-
OP947207.1_Rattus_norvegicus	-
OP947208.1_Niviventer_niviventer	-
OP947209.1_shrew_HBXN178/CHN/2021_	-
GU345043.1_Rattus_norvegicus_(wild_rat)_R68	-
JX120573.1_Rattus_tanezumi	-
LC549185.1_Rattus_losea	-
MG813927.1_Rattus_sp.	-
MN450851.1_Homo_sapiens	-
PP533449.1_Rattus_tanezumi_RtRL51	-
MG021328.1_Necromys_lasiurus_1	-
LC164675.1_Rattus_norvegicus_Vietnam-Rn142-2013	-
LC164684.1_Rattus_tanezumi_Vietnam-Rt335-2013	-
OR500094.1_Rattus_norvegicus_Rn11-8	-
OR500095.1_Rattus_norvegicus_Rn16-10	-
LC164675.1_Rattus_norvegicus_Vietnam-Rn142-2013	-
LC164684.1_Rattus_tanezumi_Vietnam-Rt335-2013	-
OP947206.1_Mus_musculus	-
GU345042.1_Rattus_norvegicus_(wild_rat)_R63	-
MK050105.1_Homo_sapiens	-
MN450855.1_Rattus_norvegicus_	-
NC_038504.1_Rattus_norvegicus_(wild_rat)_R63	-
OM037395.1_Rattus_norvegicus_SZ148	-
OM037396.1_Rattus_tanezumi_SZ140	-
OM037397.1_Rattus_norvegicus_SZ87	-
PP533455.1_Rattus_tanezumi_RtMH77	-
PP533456.1_Rattus_tanezumi_RtMH71	-
MZ357113.1_Rattus_norvegicus_HEV/SCmol141/2020	-
MT085259.1_Rattus_losea_RtRl-HepV/Lv2015	-
MT085259.1_Rattus_losea_RtRl-HepV/Lv2015	-
AB847305.1_Rattus_rattus_(wild_rat)_ratIDE079F	-
AB847307.1_Rattus_rattus_(wild_rat)_ratELOMB-187SF	-
LC145325.1_Rattus_rattus_(wild_rat)_ratELOMB-131L_p0	-
LC145327.1_Rattus_rattus_(wild_rat)_ratELOMB-095L_p0	-
LC145328.1_Rattus_rattus_(wild_rat)_ratELOMB-159L_p0	-
LC145329.1_Rattus_rattus_(wild_rat)_ratELOMB-213L_p0	-
NC_038504.1_Rattus_norvegicus_(wild_rat)_R63	-
KM516906.1_Rattus_norvegicus	-
MN450852.1_Homo_sapiens	-
MN450854.1_Homo_sapiens	-
MZ357113.1_Rattus_norvegicus_HEV/SCmol141/2020	-
ON887283.1_Rattus_tanezumi_LHK-54	-
PP533452.1_Rattus_rattus_RrLH15	-
MT085260.1_Maxomys_surifer_RtMs-HepV/Tl2007	-
MT085261.1_Rattus_exulans_RtRe-HepV/Cs2008	-
MZ542728.1_Rattus_norvegicus_YnrG38	-
MZ643466.1_Rattus_norvegicus_ynrG58	-
MT085260.1_Maxomys_surifer_RtMs-HepV/Tl2007	-
MT085261.1_Rattus_exulans_RtRe-HepV/Cs2008	-
MZ542728.1_Rattus_norvegicus_YnrG38	-
MZ643466.1_Rattus_norvegicus_ynrG58	-
AB847308.1_Rattus_rattus_(wild_rat)_ratESOLO-006SF	-
LC145326.1_Rattus_rattus_(wild_rat)_ratESOLO-006L_p0	-
LC145332.1_Rattus_rattus_(wild_rat)_ratESOLO-061L_p0	-
LC549186.1_Suncus_murinus_S1129	-
ON644869.1_Rattus_rattus_rat-87	-
ON887282.1_Rattus_tanezumi_MSE-17	-
PP533451.1_Bandicota_bengalensis_BbRL323	-
PP533454.1_Bandicota_bengalensis_BbRL60	-
PP533459.1_Rattus_tanezumi_RtJH124	-
PP533461.1_Rattus_rattus_RrLH258	-
PP533462.1_Bandicota_bengalensis_BbRL26	-
PP533463.1_Rattus_tanezumi_RtJH59	-
PP533467.1_Rattus_norvegicus_RnLX91	-
MW149254.1_Rattus_norvegicus_(Norway_rat)	-
MG020025.1_Eothenomys_melanogaster_RdHEVEm67/LuXi/2014	-
MZ868954.1_Rattus_norvegicus_YnrG41	-
MT085262.1_Rattus_exulans_RtRe-HepV/Cs2009	-
AB847306.1_Rattus_rattus_(wild_rat)_ratESOLO-014SF	-
AB847309.1_Rattus_rattus_(wild_rat)_ratIDE113F	-
LC145331.1_Rattus_rattus_(wild_rat)_ratESOLO-010L_p0	-
LC225388.1_Rattus_rattus_(wild_rat)_ratEBali-2016D-047L	-
LC225389.1_Rattus_rattus_(wild_rat)_ratESUMBAWA-140L	-
JN167538.1_Rattus_norvegicus_(wild_rat)	-
LC549184.1_Rattus_norvegicus	-
LC549187.1_Homo sapiens_PLC/PRF/5 cells	-
PP533458.1_Suncus_murinus	-
PP533460.1_Bandicota_bengalensis_BbRL274	-
PP533465.1_Rattus_norvegicus_RnLX36	-
PP533466.1_Rattus_norvegicus_RnLX20	-
PP533469.1_Rattus_norvegicus_RnLX92	-
PP533470.1_Rattus_norvegicus_RnLX33	-
PP533471.1_Rattus_norvegicus_RnYL10	-
LC145330.1_Rattus_rattus_(wild_rat)_ratESOLO-010L_p0	-
LC573546.1_Rattus_rattus_ratEJM1703495L	-
OQ067397.1_Rattus_norvegicus_HBXY134/CHN/2021	-
MN450853.1_Homo_sapiens	-
PP533453.1_Rattus_norvegicus_RnXY58	-
PP533450.1_Eothenomys_eleusis_EeLX101	-
PP533468.1_Rattus_norvegicus_RnYJ25	-
PP839291.1_Rattus_norvegicus_FIN_226	-
PP839292.1_Rattus_norvegicus_FIN_227	-
PP839293.1_Rattus_norvegicus_FIN_256	-
OQ715538.1_Rattus_losea_WZ_Ra.losea_hepe_1	-
SRR5130449_PeromyscusLeucopus	-
PP533472.1_Episoriculus_caudatus_EcYS16	-
SRR8587280_PeromyscusManiculatus	-
PP533472.1_Episoriculus_caudatus_EcYS16	-
MG600417.1_Rattus_argentiventer_05VZ-75-65-L08-R3	-
OR786722.1_Rattus_norvegicus_DL147-HEV-C1	-
KR905549.1_tree_shrew_Yunnan-2013_	-
MK192405.1_Microtus_arvalis_KS_10_1641	-
MK192405.1_Microtus_arvalis_KS_10_1641	-
MK192407.1_Microtus_arvalis_KS_11_700	-
MK192406.1_Microtus_arvalis_KS_10_2645	-
MNG/127_Pygeretmus_pumilio	-
MNG/70_Dipus_sagitta	-
KAZ/115_Dipus_sagitta	-
KAZ/116_Dipus_sagitta	-
MG020024.1_Eothenomys_melanogaster_RdHEVEm40/LuXi/2014	-
MG020025.1_Eothenomys_melanogaster_RdHEVEm67/LuXi/2014	-
MK192409.1_Microtus_arvalis_KS_11_819	-
KJ562187.1_Rhinolophus_ferrumequinum_Bat_Rf-HEV/Shanxi2013	-
OQ715539.1_Pipistrellus_abramus_WZ_Pi.abramus_hepe_2	-
KX513953.1_Chirohepevirus_eptesici_BtHEVMd2350	-
MW249014.1_Desmodus_rotundus_DesRot/Peru/LR3_F_DrHEV	-
MW249013.1_Desmodus_rotundus_DesRot/Peru/AYA14_F_DrHEV	-
JQ001749.1_Eptesicus_serotinus_BatHEV/BS7/GE/2009	-
