# Supplementary material for: Ancient evolutionary origins of hepatitis E virus in rodents
Source: Proc Natl Acad Sci U S A. 2024 Dec 9;121(51):e2413665121. doi: 10.1073/pnas.2413665121 (PMC11665899; doi:10.1073/pnas.2413665121)
Supplement: Supplementary file 11 — Dataset S10 (XLSX) [file pnas.2413665121.sd10.xlsx]

## Sheet: Tabelle1
Bayes factor (using Log marginal likelihood estimating from stepping stone - 100 stones for 1000 iterations. 5M iterations of MCM sampling)
Model	Root ancestor	Log marginal likelihood	2ΔlnL	Log(BF)
M0 (unrestricted)	Unrestricted	-12.1892
M1 (Fossilised)	not small mammal	-14.8676	M0-M1	2.67835
M2 (Fossilised)	small mammal	-12.2929	M0-M2	0.103636
			M2-M1	2.57471
