# Supplementary material for: Ancient evolutionary origins of hepatitis E virus in rodents
Source: Proc Natl Acad Sci U S A. 2024 Dec 9;121(51):e2413665121. doi: 10.1073/pnas.2413665121 (PMC11665899; doi:10.1073/pnas.2413665121)
Supplement: Supplementary file 12 — Dataset S11 (XLSX) [file pnas.2413665121.sd11.xlsx]

## Sheet: DatasetS11_HPLink_FP1
Parasite	Host	F1 (p-value)	stdev	Order
AB573435_5a_Susscrofaleucomystax	Sus scrofa leucomystax	0.000999001	0	Artiodactyla
AB740221_3ra_Oryctolaguscuniculus	Oryctolagus cuniculus	0.318279	0.00974452	Lagomorpha
AB890001_Ferret	Mustela putorius furo	1	0	Carnivora
AF082843_swine_3a	Sus scrofa domesticus	0.000999001	0	Artiodactyla
BR001718_Galago_senegalensis	Galago senegalensis	0.0350949	0.00394355	Primate
BR001719_Spalax	Nannospalax galili	0.375664	0.0144424	Rodent
Eth2986_Acomyskempi	Acomys kempi	0.0372388	0.0036623	Rodent
Eth3402_Crociduraolivieri	Crocidura olivieri	0.00206493	0.000700015	Eulipotyphla
KAZ116p_Dipussagitta	Dipus sagitta	0.0765554	0.0153203	Rodent
KAZ118_Scarturusheptneri	Scarturus heptneri	0.0585245	0.0104959	Rodent
KF951328_Moose	Alces alces	0.000999001	0	Artiodactyla
KJ496143_7a_dromedarius	Camelus dromedarius	0.000999001	0	Artiodactyla
KR905549_treeshrew	Tupaia glis	0.0640669	0.00571902	Scandentia
KX387865_8a_bactrianus	Camelus bactrianus	0.000999001	0	Artiodactyla
KY432899_Cricetulusbarabensis	Cricetulus barabensis	0.037039	0.007666	Rodent
KY432901_Myodesrufocanus	Myodes rufocanus	0.00365934	0.000703517	Rodent
KY432903_Cricetulusmigratorius	Cricetulus migratorius	0.0103876	0.00167535	Rodent
KY432904_Eothenomysinez	Eothenomys inez	0.0022038	0.000636521	Rodent
M73218_1a_human	Homo sapiens	0.0867882	0.00394991	Primate
MEX89_Peromyscuseremicus	Peromyscus eremicus	0.0106943	0.00264254	Rodent
Mex96_Heteromysirroratus	Heteromys irroratus	0.143184	0.0144086	Rodent
MG020023i_Apodemuschevrieri	Apodemus chevrieri	0.0247882	0.00401844	Rodent
MG020025_Eothenomysmelanogaster	Eothenomys melanogaster	0.00226374	0.000441644	Rodent
MG021328_Necromyslasiurus	Necromys lasiurus	0.00801199	0.00138119	Rodent
MK192405_Microtusarvalis	Microtus arvalis	0.00231668	0.000958291	Rodent
Mongolei127_Pygeretmuspumilio	Pygeretmus pumilio	0.0491718	0.0107854	Rodent
MZ868954_Rattusnorvegicus	Rattus norvegicus	0.0326743	0.00435892	Rodent
ON009840_Microtusfortis	Microtus fortis	0.03595	0.00832218	Rodent
PP533472_Episoriculuscaudatus	Episoriculus caudatus	0.00178521	0.000421253	Eulipotyphla
SAM70_Lophuromyssikapusi	Lophuromys sikapusi	0.0192597	0.00244565	Rodent
SRR5130449_PeromyscusLeucopus	Peromyscus leucopus	0.00561239	0.000485634	Rodent
