# Supplementary material for: Ancient evolutionary origins of hepatitis E virus in rodents
Source: Proc Natl Acad Sci U S A. 2024 Dec 9;121(51):e2413665121. doi: 10.1073/pnas.2413665121 (PMC11665899; doi:10.1073/pnas.2413665121)
Supplement: Supplementary file 13 — Dataset S12 (XLSX) [file pnas.2413665121.sd12.xlsx]

## Sheet: DatasetS12_Sequences
Accession	Organism	Sequence Length	collection_date	host	isolate/strain	isolation_source	note
HQ731075.1	Cutthroat trout virus	7310	1988	cutthroat trout	Heenan88
AB740221.1	Paslahepevirus balayani	7305	2011	Oryctolagus cuniculus breed: Rex rabbit		serum
AB573435.2	Paslahepevirus balayani	7267	2009-02-01	Sus scrofa leucomystax: Japanese boar	JBOAR135-Shiz09	serum from a wild boar	new genotype (most likely G5)
EF077630.1	swine hepatitis E virus genotype 4a	7261		Sus scrofa domesticus: swine	Ch-S-1	bile
AB602441.1	Paslahepevirus balayani	7261	2006-01-12	Sus scrofa leucomystax: Japanese boar	wbJOY_06	Liver tissue from a wild boar	unrecognized genotype
ON009840.1	Rocahepevirus ratti	7251	2024-07-17	Microtus fortis: reed vole	Nmr103C	intestine
KJ496143.1	camel hepatitis E virus genotype 7a	7224	2013-02-11	Camelus dromedarius: dromedary	178C
KX387865.1	camel hepatitis E virus genotype 8a	7223		Camelus bactrianus: bactrian camel	12XJ
KY432899.1	Hepevirus sp.	7209		Cricetulus barabensis: striped dwarf hamster	RtCb-HEV/HeB2014
AF082843.1	swine hepatitis E virus genotype 3a	7207		Sus scrofa domesticus: swine	Meng
M73218.1	human hepatitis E virus genotype 1a	7207		Homo sapiens: human
M74506.1	human hepatitis E virus genotype 2a	7180		Homo sapiens: human	mexican
KY432903.1	Hepevirus sp.	7173		Cricetulus migratorius: grey hamster	RtCm-HEV/XJ2016
BR001718.1	Galago hepevirus	7114		Galago senegalensis: lesser galago	galago/2011/42
BR001719.1	Spalax hepevirus	7111		Nannospalax galili: blind mole-rat	spalax/2018/2
PP533472.1	Orthohepevirus sp.	7092	2018	Episoriculus caudatus: Hodgson's brown-toothed shrew	EcYS16	liver
MK192405.1	Hepatitis E virus	7019	2009	Microtus arvalis: common vole	KS_10_1641 / common vole/KS_10_1641/GER/2009	liver
MZ868954.1	Rocahepevirus ratti	7002	2024-06-16	Rattus norvegicus: Norway rat	YnrG41	liver
KF951328.2	moose hepatitis E virus	7002	2012	Alces alces: moose	AlgSwe2012	liver
MG020023.1	Rocahepevirus ratti	6980	2015	Apodemus chevrieri: Chevrier's field mouse	RdHEVAc86/LiJiang/2015	liver
KY432904.1	Hepevirus sp.	6980		Caryomys inez: Kolan vole	RtEi-HEV/SX2016
MG020025.1	Rocahepevirus ratti	6977	2014	Eothenomys melanogaster: Père David's vole	RdHEVEm67/LuXi/2014	liver
MZ357113.1	Rocahepevirus ratti	6967	2020	Rattus norvegicus: Norway rat	HEV/SCmol141/2020	liver tissue	metagenomic
PP533464.1	Orthohepevirus sp.	6955	2018	Apodemus chevrieri: Chevrier's field mouse	AcDQ34	liver
MW149254.1	Rocahepevirus ratti	6945	2017	Rattus norvegicus: Norway rat	NR/rat08-HEV/HUN/2018	fecal sample
AB890001.1	Ferret hepatitis E virus	6852	2013-05-28	Mustela putorius furo: ferret	HEV-4351	ferret stool
MG021328.1	Necromys lasiurus Hepatitis E virus	6830	2012/2013	Necromys lasiurus: hairy-tailed bolo mouse	1	blood
KY432901.1	Hepevirus sp.	6819		Craseomys rufocanus: grey red-backed vole	RtMr-HEV/HLJ2016
JQ001749.1	Bat hepatitis E virus	6796	2009	Eptesicus serotinus: serotine bat	BatHEV/BS7/GE/2009
OQ715539.1	Wenzhou bat orthohepevirus 1	6745		Pipistrellus abramus: Japanese house bat	WZ_Pi.abramus_hepe_2		metagenomic
KX513953.1	Chirohepevirus eptesici	6671	2011	Myotis davidii: David's myotis	BtHEVMd2350	liver
GU954430.1	Avian hepatitis E virus	6665	2024-05-09	Gallus domesticus: chicken	CaHEV	bile
KX589065.1	little egret hepatitis E virus	6660	2024-06-14	Egretta garzetta: little egret	little egret/kocsag02/2014/HUN	fecal sample
MW249014.1	Bat hepatitis E virus	6657	2016	Desmodus rotundus: vampire bat	DesRot/Peru/LR3_F_DrHEV
MT210622.1	Longquan Rhinolophus sinicus orthohepevirus 1	6648	2016	Rhinolophus sinicus: Chinese rufous horseshoe bat	LQB_Rsin
MW249013.1	Bat hepatitis E virus	6647	2016	Desmodus rotundus: vampire bat	DesRot/Peru/AYA14_F_DrHEV
MT815970.1	Bat hepatitis E virus	6647	2019-05-30	Pipistrellus nathusii: Nathusius' pipistrelle	BtHEV-Ps1/P.nathusii/Switzerland/2019	feces pool
KR905549.1	Hepatitis E virus	6609	2012-05-05	Tupaia glis: tree shrew	Yunnan-2013
KJ562187.1	horseshoe bat hepatitis E virus	6555	2013-10-01	Rhinolophus ferrumequinum: greater horseshoe bat	Bat Rf-HEV/Shanxi2013
PQ489646	Rodent hepevirus	6638	2016	Scartarus heptneri: Heptner's five-toed jerboa	KAZ/118	liver
PQ489631	Rodent hepevirus	7118	2016	Scartarus elater: small five-toed jerboa	KAZ/43	liver
PQ489669	Rodent hepevirus	6515	2015	Pygeretmus pumilio: dwarf fat-tailed jerboa	MNG/127	liver
PQ489655	Rodent hepevirus	7354	2016	Pygeretmus pumilio: dwarf fat-tailed jerboa	KAZ/133a	liver
PQ489656	Rodent hepevirus	7396	2016	Pygeretmus pumilio: dwarf fat-tailed jerboa	KAZ/133b	liver
PQ489643	Rodent hepevirus	7284	2016	Dipus sagitta: northern three-toed jerboa	KAZ/115	liver
PQ489644	Rodent hepevirus	7486	2016	Dipus sagitta: northern three-toed jerboa	KAZ/116	liver
PQ489667	Rodent hepevirus	6426	2015	Dipus sagitta: northern three-toed jerboa	MNG/70	liver
PQ489619	Shrew hepevirus	7013	2018	Crocidura olivieri: African giant shrew	Eth/3402	liver
PQ489666	Rodent hepevirus	6572	2012	Heteromys irroratus: Mexican spiny pocket mouse	MEX96	liver
SRR5130449	Rodent hepevirus	6886		Peromyscus leucopus: white-footed mouse		TPA (SRA accession no. SRR5130449)
SRR8587280	Rodent hepevirus	6750		Peromyscus maniculatus: eastern deer mouse		TPA (SRA accessio no. SRR8587280)
PQ489615	Rodent hepevirus	6893	2016	Acomys kempi: kemp's spiny mouse	Eth/2986	liver
PQ489662	Rodent hepevirus	6934	2012	Peromyscus eremicus: cactus mouse	MEX89	liver
PQ489675	Rodent hepevirus	6781	2014	Lophuromys sikapusi: rusty-bellied brush-furred rat	SLE/70b	liver
